# Supplementary material for: Two Thalamic Regions Screened Using Laser Capture Microdissection with Whole Human Genome Microarray in Schizophrenia Postmortem Samples
Source: Schizophr Res Treatment. 2020 May 31;2020:5176834. doi: 10.1155/2020/5176834 (PMC7285254; doi:10.1155/2020/5176834)
Supplement: Supplementary Materials — Supplementary Table S1: AN disease vs. AN normal control (AN SZ/NC). S1.1: Ingenuity Pathway Analysis—networks AN SZ/NC. S1.2: Ingenuity Pathway Analysis—pathways AN SZ/NC. S1.3: Ingenuity Pathway Analysis—upstream regulators AN SZ/NC. Supplementary Table S2: VPL disease vs. VPL normal control (VPL SZ/NC). S2.1: Ingenuity Pathway Analysis—networks VPL SZ/NC. S2.2: Ingenuity Pathway Analysis—pathways VPL SZ/NC. S2.3: Ingenuity Pathway Analysis—upstream regulators VPL SZ/NC. Supplementary Table S3: VPL and AN disease same subject (SZ_VPL vs. AN). S3.1: Ingenuity Pathway Analysis—networks SZ_VPL vs. AN. S3.2: Ingenuity Pathway Analysis—pathways SZ_VPL vs. AN. S3.3: Ingenuity Pathway Analysis—upstream regulators SZ_VPL vs. AN. S4: VPL and AN normal control same subject NC_VPL vs. AN). S4.1: Ingenuity Pathway Analysis—networks NC_VPL vs. AN. S4.2: Ingenuity Pathway Analysis—pathways NC_VPL vs. AN. S4.3: Ingenuity Pathway Analysis—upstream regulators NC_VPL vs. AN. S5: miR-137 comparisons in our data. S6: our data comparisons to [39] (their Table 1) Potential impact of miR-137 and its targets in schizophrenia. Front Genet Apr 26; 4 : 58. S7: our data comparisons to [40] Inhibition of the schizophrenia-associated microRNA-137 disrupts Nrg1alpha neurodevelopmental signal transduction. Cell Rep July 5; 20(1):1-12. S8: our data comparisons to [41] microRNAs sculpt neuronal communication in a tight balance that is lost in neurological disease Front Mol Neurosci Dec 12; 11 : 455. S9: comparison of ELAVL1 NCBI identified interactants for NC AN/VPL (Table S4) with SZ AN/VPL (Table S3). S10: synapse and receptor related. [file 5176834.f1.zip]

Archive with 23 entries (23 files):
- 5176834.f1/S1.1.xls
- 5176834.f1/S1.2.xls
- 5176834.f1/S1.3.xls
- 5176834.f1/S1.xlsx
- 5176834.f1/S10 synapse and receptor related.xlsx
- 5176834.f1/S2.1.xls
- 5176834.f1/S2.2.xls
- 5176834.f1/S2.3.xls
- 5176834.f1/S2.xlsx
- 5176834.f1/S3.1.xls
- 5176834.f1/S3.2.xls
- 5176834.f1/S3.3.xls
- 5176834.f1/S3.xlsx
- 5176834.f1/S4.1.xls
- 5176834.f1/S4.2.xls
- 5176834.f1/S4.3.xls
- 5176834.f1/S4.xlsx
- 5176834.f1/S5 miR137 comparisons.xlsx
- 5176834.f1/S5.xlsx
- 5176834.f1/S6 compared to Wright et al 2013  SZ associated miR137 target genes.xlsx
- 5176834.f1/S7COMP_1.XLS
- 5176834.f1/S8 compared to Thomas KT, et al 2018  microRNAs sculpt neuronal communication.xlsx
- 5176834.f1/S9  ELAVL1 related  revised.xlsx
