# Supplementary material for: Two Thalamic Regions Screened Using Laser Capture Microdissection with Whole Human Genome Microarray in Schizophrenia Postmortem Samples
Source: Schizophr Res Treatment. 2020 May 31;2020:5176834. doi: 10.1155/2020/5176834 (PMC7285254; doi:10.1155/2020/5176834)
Supplement: Supplementary Materials — Supplementary Table S1: AN disease vs. AN normal control (AN SZ/NC). S1.1: Ingenuity Pathway Analysis—networks AN SZ/NC. S1.2: Ingenuity Pathway Analysis—pathways AN SZ/NC. S1.3: Ingenuity Pathway Analysis—upstream regulators AN SZ/NC. Supplementary Table S2: VPL disease vs. VPL normal control (VPL SZ/NC). S2.1: Ingenuity Pathway Analysis—networks VPL SZ/NC. S2.2: Ingenuity Pathway Analysis—pathways VPL SZ/NC. S2.3: Ingenuity Pathway Analysis—upstream regulators VPL SZ/NC. Supplementary Table S3: VPL and AN disease same subject (SZ_VPL vs. AN). S3.1: Ingenuity Pathway Analysis—networks SZ_VPL vs. AN. S3.2: Ingenuity Pathway Analysis—pathways SZ_VPL vs. AN. S3.3: Ingenuity Pathway Analysis—upstream regulators SZ_VPL vs. AN. S4: VPL and AN normal control same subject NC_VPL vs. AN). S4.1: Ingenuity Pathway Analysis—networks NC_VPL vs. AN. S4.2: Ingenuity Pathway Analysis—pathways NC_VPL vs. AN. S4.3: Ingenuity Pathway Analysis—upstream regulators NC_VPL vs. AN. S5: miR-137 comparisons in our data. S6: our data comparisons to [39] (their Table 1) Potential impact of miR-137 and its targets in schizophrenia. Front Genet Apr 26; 4 : 58. S7: our data comparisons to [40] Inhibition of the schizophrenia-associated microRNA-137 disrupts Nrg1alpha neurodevelopmental signal transduction. Cell Rep July 5; 20(1):1-12. S8: our data comparisons to [41] microRNAs sculpt neuronal communication in a tight balance that is lost in neurological disease Front Mol Neurosci Dec 12; 11 : 455. S9: comparison of ELAVL1 NCBI identified interactants for NC AN/VPL (Table S4) with SZ AN/VPL (Table S3). S10: synapse and receptor related. [file 5176834.f1.zip › 5176834.f1/S1.1.xls]

## Sheet: Sheet0
© 2000-2015 QIAGEN. All rights reserved.
ID	Molecules in Network	Score	Focus Molecules	Top Diseases and Functions
1	ATP6V1H,CAPZA2,DOCK4,EGFR,FLRT2,FN3KRP,Gap,GJB6,Inpp5,INPP5A,INPP5F,MDP1,Mucin,NECAP1,PELO,phosphatase,PRIM1,RASGRF1,Rsk,SAMM50,SEMA3E,SNX2,Sos,SPTLC1,SSR4,SUCLA2,SYNJ1,TRAPPC3,TRMT10C,TTC27,TTI2,UBLCP1,UROD,VPS35,YWHAB	46	29	Hereditary Disorder, Neurological Disease, Psychological Disorders
2	ATP6AP2,COX11,COX7B,COX7C,Cytochrome bc1,cytochrome-c oxidase,GLRX2,glutathione peroxidase,GPX4,Kcnj,KCNJ3,KCNJ4,KCNJ8,Mitochondrial complex 1,MUT,NADH dehydrogenase,NDUFA2,NDUFA4,NDUFA9,NDUFAF1,NDUFB2,NDUFB5,NDUFS2,NDUFS4,NFkB (complex),PDSS2,PPARGC1A,PPP4R4,RNF19B,TCEAL7,TFAM,UNC5CL,UQCR10,UQCRFS1,USPL1	43	28	Developmental Disorder, Hereditary Disorder, Metabolic Disease
3	ACTR6,ADAM23,ATP5B,ATXN1,BUB3,CCDC136,CCNB1,CDC27,CDKN3,CSRP2BP,CTR9,DDX20,ENSA,ERO1L,FIBP,H2AFZ,HDL-cholesterol,HIF3A,HISTONE,Histone h3,HNRNPLL,Insulin,KCNA1,KDM4C,MSH6,PEX2,RNA polymerase II,Secretase gamma,SLC1A6,SLC25A4,SRC (family),TBC1D7,TOMM20,Vegf,YEATS4	41	27	Cellular Assembly and Organization, Cell Cycle, Amino Acid Metabolism
4	Alpha tubulin,ANXA6,ARL8B,ATP6V1B2,BBS4,BBS7,Beta Tubulin,CCT5,CHGB,Ck2,CSNK2A1,Cytoplasmic Dynein,DEK,DENND2D,DENND5B,DOCK9,Dynein,ERK,FNTA,GPN1,GTPase,HEBP2,HTATSF1,LAMTOR3,LAMTOR5,MKKS,PAFAH1B1,RRAGB,Spectrin,SPINT2,SUPT6H,TCF,TUBB,tubulin (complex),UGCG	36	25	Developmental Disorder, Hereditary Disorder, Neurological Disease
5	20s proteasome,26s Proteasome,AMFR,ATP1A2,ATPIF1,Cyclin E,E3 RING,ERK1/2,FARSA,GNB5,Ikb,IRF,JKAMP,Na+,K+ -ATPase,NEU1,Par6,PHKB,Pkg,PLCL2,potassium channel,PPP1R17,PSMA2,PSMB6,PSMD2,RGS7,RIT2,SDHB,SDHD,Smad1/5/8,SRR,succinate dehydrogenase,TMEFF2,UBE3A,Ubiquitin,UCHL5	28	21	Cancer, Endocrine System Disorders, Neurological Disease
6	ACAT1,ASS1,DNAJA2,DNAJB9,DNAJB14,DNAJC19,DNAJC30,EPHA4,Hdac,HSP,Hsp70,Hsp90,Hsp22/Hsp40/Hsp90,HSPA4,IFI44L,Ifn,IFN Beta,Ifn gamma,IL12 (complex),LDL-cholesterol,LIPG,MAEL,Mapk,MHC Class II (complex),MSRA,NFE2L2,PCGF1,PCMT1,PDIA6,PEX7,Pro-inflammatory Cytokine,S100A8,SCG2,SMYD3,Tnf (family)	28	21	Cardiovascular Disease, Organismal Injury and Abnormalities, Lipid Metabolism
7	ABCB7,ANKRD36,ANKRD13D,CCDC42,CHM,CLGN,DENR,DNAJC19,FAM213A,FECH,GDE1,GLP2R,GPR155,KIAA1683,MCTS1,MID2,miR-4283 (miRNAs w/seed GGGGCUC),PARL,PDCD2L,PPP1R7,PPP1R15B,PPP2R3B,SLC35B2,SLC6A15,SRP72,TMEM14B,TRAPPC5,UBC,UBLCP1,UQCR10,UQCRB,UQCRFS1,UQCRH,UQCRHL,UQCRQ	28	21	Cellular Function and Maintenance, Developmental Disorder, Hematological Disease
8	ACCS,ARPC4,ATAD1,EFNA4,EPHX4,ERAL1,ETNPPL,FAM135B,FSTL5,GNL1,HS6ST3,KATNA1,KIAA1958,LPCAT3,LRFN1,LSM5,miR-124-3p (and other miRNAs w/seed AAGGCAC),miR-149-3p (and other miRNAs w/seed GGGAGGG),miR-296-5p (miRNAs w/seed GGGCCCC),MORC4,MTDH,N6AMT2,NAA50,NAALAD2,OSBP,PRDX5,PTPN3,RAD54L2,RGS9,RORC,SLC35B2,TMEM132B,TTBK2,ZDHHC3,ZDHHC22	26	20	Post-Translational Modification, Amino Acid Metabolism, Small Molecule Biochemistry
9	CAMSAP1,CLUL1,COCH,EIF4E3,EMC2,EMC3,EMC4,EMC6,EMC7,EMC8,EMC9,EMC10,ENPP5,EXOC5,FAM134A,Gm21596/Hmgb1,GZMK,IFI44L,IFNA2,IGDCC4,IL6,IRF,KIF3A,LCLAT1,LRRC4C,mir-19,miR-19b-3p (and other miRNAs w/seed GUGCAAA),MMGT1,Par6,SAR1B,SEC63,SKIDA1,SOCS,SRPX,UHMK1	24	19	Cell Cycle, Skeletal and Muscular System Development and Function, Tissue Development
10	ADCY,ADRB,Ap1,Calcineurin protein(s),Calmodulin,CaMKII,CD59,CDC42EP4,Cg,Creb,DCTN3,DCTN4,DTNBP1,FSH,GJA1,GPNMB,GRIN2A,HDL,KCNK3,Lh,LMO4,NMDA Receptor,Nr1h,NRXN1,PGK1,Pkc(s),PLC,PRKAC,PRL,Proinsulin,SAMD9,SDC4,SLC32A1,SPA17,TSPAN2	23	18	Amino Acid Metabolism, Small Molecule Biochemistry, Molecular Transport
11	AARS,AKR1C1/AKR1C2,ALAS1,ARPC4,Cbp/p300,chymotrypsin,DIXDC1,ENO1,estrogen receptor,GTF2B,histone deacetylase,Histone h4,HMGCL,Holo RNA polymerase II,Importin alpha,JINK1/2,Jnk,JUN/JUNB/JUND,KPNA6,N-cor,NR1D2,PRDX4,Rxr,Smad2/3,SUPT4H1,T3-TR-RXR,TADA1,TAF9,TBL1XR1,TCEB1,TGFB2,TGFBR,thymidine kinase,thyroid hormone receptor,trypsin	21	17	Gene Expression, Developmental Disorder, Hereditary Disorder
12	ARL6IP1,ASCC2,ATP13A2,CMAS,CUTC,FAM118B,GMEB1,KIF21A,KTI12,LAP3,NADSYN1,NIF3L1,NR2F6,NUFIP1,OSTC,PITHD1,POLRMT,RAB33A,RABAC1,RHBDD2,RMDN2,RTN3,SCAPER,SLC10A4,SLC27A6,SPG21,SSBP3,TFAM,TFB2M,TMED3,TRAPPC2L,UBC,ZCCHC12,ZNF226,ZNHIT3	21	17	Gene Expression, Hereditary Disorder, Neurological Disease
13	ACD,ACSBG1,ACSL3,ANKMY2,AP1AR,ARMC10,BTBD10,C1D,DDX31,DLG5,EEF1E1,EXOSC10,FUCA2,HARS2,KARS,KLHDC8B,MARS,METTL13,MPHOSPH6,MRPL15,NAT9,NR1D1,PIGX,RARS,SCCPDH,SLC27A2,SLC27A3,SLC27A6,SMIM7,SNRPA,TFAM,TMEM70,UBC,VPS52,ZIC2	21	17	Lipid Metabolism, Small Molecule Biochemistry, Cancer
14	ADAM2,ADAM9,ADAM20,ADAM22,ADAM23,ADAMTS1,ADAMTS7,BMI1,C2orf80,C3orf14,CLVS2,DHRS2,DICER1,ECEL1,Efna,EFNA2,EGFR ligand,FBXL14,HMGCLL1,IL1R2,Metalloprotease,mir-101,mir-203,miR-29b-3p (and other miRNAs w/seed AGCACCA),miR-543-3p (and other miRNAs w/seed AACAUUC),MMP10,MRPL13,NREP,NRG (family),PHC3,RNF141,TIGAR,TMEM169,TMEM203,ZFP90	21	17	Post-Translational Modification, Protein Degradation, Protein Synthesis
15	AKAP12,Alp,ARG2,BLVRA,BMPR2,calpain,Collagen type I,Collagen type IV,Collagen(s),EID2,EID3,Fibrinogen,Focal adhesion kinase,growth factor receptor,HCCS,HNRNPM,Integrin,JUN,Laminin,LDL,MIA3,Mmp,NADPH oxidase,Nos,Pdgf (complex),PDGF BB,Pdgfr,SARS,SLC1A1,SLC2A3,Smad,Tgf beta,TGFBR2,TIMM17A,TNC	19	16	Cellular Function and Maintenance, Embryonic Development, Connective Tissue Development and Function
16	Actin,BCAS2,CD3,CD200,DHX36,DLAT,EIF4A3,FGF12,G protein alphai,G protein beta gamma,GNRH,Gpcr,GUK1,HLA-DQB1,IgG,Igm,IL1,IL12 (family),ILF2,Interferon alpha,KDELR1,OSBP,P38 MAPK,p85 (pik3r),Pka,Rac,Ras,RNASEH1,RPA3,SMG8,STAT,SYNCRIP,TCR,voltage-gated calcium channel,ZNRF3	19	16	Cell-To-Cell Signaling and Interaction, Hematological System Development and Function, RNA Damage and Repair
17	ADARB2,ASNSD1,ATP6V1B1,BCKDK,COX4I1,CREB3,CREB3L1,CUTA,DCTD,FAM98B,FAR1,FAR2,FGFR1OP,FITM2,GGH,HENMT1,KCNH5,LACTB2,MALSU1,MFSD5,MRPL14,MT-CO1,MT-CO2,MT-ND1,NAGK,NOP16,NTMT1,OS9,POLR1C,PPP2R3C,SEC61B,SEC61G,SFTPC,UBC,UNC50	19	16	Cellular Assembly and Organization, Cellular Function and Maintenance, Auditory Disease
18	ADH7,AP4B1,AP4M1,AP4S1,CSTF3,KCNK1,KLHL7,LAPTM4B,LMBR1,MAN2B2,MANEA,MT-ND1,MZT1,MZT2A,NDUFC2,NME7,OFD1,OXCT1,PSD,RAB39B,RDH13,REPS1,RRAGA,RUFY1,SDR16C5,SGSM3,SYMPK,TCIRG1,TUBGCP2,TUBGCP5,TUBGCP6,UBC,VMA21,YIPF5,ZNF506	19	16	Hereditary Disorder, Neurological Disease, Cellular Assembly and Organization
19	ABHD10,AHI1,B9D2,BPGM,BRF2,BTN2A1,C5orf22,CDC123,COPB2,COPZ1,CUX2,DDX39B,DHX38,DSC2,DSN1,EDEM3,FABP2,FUNDC2,GAS1,GPKOW,HNF4A,ITGB3BP,miR-4796-5p (miRNAs w/seed GUCUAUA),MRPL2,PMS1,PRRC2A,RNF5,SDHAF3,SLC25A40,SMIM12,SSR3,TMEM17,TMEM242,TMF1,UGT1A1	19	16	Developmental Disorder, Hereditary Disorder, Organismal Injury and Abnormalities
20	ATF6B,C5orf22,C6orf89,CPVL,DERL2,ELOF1,ENOSF1,ERLEC1,FBXL4,FBXO9,FEM1B,FGFR1OP2,GDPD1,GNS,KCTD16,MBTPS2,PDCD10,PHF7,RNF6,RNF14,SLC14A1,SLC27A3,SLC2A12,SLC30A5,SPPL3,STRIP1,SUMF1,TELO2,TRAF3IP3,TTI1,UBC,Ube3,UBE3B,WBP11,ZNF236	19	16	Dermatological Diseases and Conditions, Developmental Disorder, Hematological Disease
21	cannabinoid receptor,CHRM3,CNIH4,CNR1,COPS4,CUL2,DCAF11,ELMOD1,FEM1B,G-protein beta,G-protein gamma,Girk,GLP2R,GNB1,GNG5,GRM7,HAGH,K Channel,KCNJ3,Keratin,LRR1,miR-3120 (and other miRNAs w/seed ACAGCAA),MTNR1A,NR3C1,NUP88,OARD1,P2RY12,PI3Kγ,PPP1R21,PTHLH,RAN,STON2,TMEM60,TOR1A,TRIM69	19	16	Nucleic Acid Metabolism, Small Molecule Biochemistry, Cell Signaling
22	Ank2,APP,BDNF,C6orf106,CDADC1,CMC1,COX14,CXCL14,Cxcl15,FAM50A,HIST2H2AB,HRASLS,Hspg,MALAT1,mir-204,MRPL40,MRPL46,MRPL48,MRPS24,MT-CO1,NDUFS4,NELL2,NMRK1,OARD1,PMM1,PRSS1,SH3BGRL2,SIRT1,SMIM20,SURF1,TGFB1,TIMM21,TMEM223,TPH1,TSPYL1	19	16	Cellular Compromise, Neurological Disease, Organismal Injury and Abnormalities
23	Cofilin,cytochrome C,DFFA,DKK3,ELAVL4,F Actin,Fgf,Fgfr,GCLM,Glucocorticoid-GCR,Gm-csf,hemoglobin,Ige,IL7,Immunoglobulin,KITLG,Ldh (complex),MAEA,Mek,Nfat (family),NFIL3,NRN1,PARP,PARVB,PI3K (complex),PI3K (family),PIK3R3,PINK1,PLC gamma,Rap1,RFX4,Sapk,STAT5a/b,TGOLN2,UGP2	17	15	Cellular Development, Hematological System Development and Function, Hematopoiesis
24	ABCA9,ABCB7,Adaptor protein 2,ANKRD29,Beta adaptin,CCDC34,CDH8,CDV3,Clathrin,CREB1,DCAF10,FAM210B,GABAR-A,GABRA1,GABRA2,GABRA3,GABRA4,GABRA5,GABRA6,GABRB1,GABRD,GABRG1,GABRG3,GABRR1,GPHN,HCCS,MAT2B,miR-130a-3p (and other miRNAs w/seed AGUGCAA),miR-381-3p (and other miRNAs w/seed AUACAAG),MPHOSPH9,PROSC,RASGEF1B,SLC35G2,SOD2,WBP5	17	15	Connective Tissue Disorders, Developmental Disorder, Neurological Disease
25	14-3-3,Akt,Ampa Receptor,AMPK,APC (complex),ATP1A1,BABAM1,C1GALT1C1,CAB39,caspase,Cdc2,CHRNA3,CIZ1,Collagen Alpha1,Cyclin A,Cyclin D,E2f,Histone H1,INPP4A,LGALS3,MAP2K1/2,MAT2B,MEF2,p70 S6k,PARM1,Pka catalytic subunit,PP2A,PRDX5,PRKAG1,PTPase,Rb,RPRD1A,SAA,TMEM126A,Wnt	16	14	Hereditary Disorder, Neurological Disease, Ophthalmic Disease
