# Supplementary material for: Two Thalamic Regions Screened Using Laser Capture Microdissection with Whole Human Genome Microarray in Schizophrenia Postmortem Samples
Source: Schizophr Res Treatment. 2020 May 31;2020:5176834. doi: 10.1155/2020/5176834 (PMC7285254; doi:10.1155/2020/5176834)
Supplement: Supplementary Materials — Supplementary Table S1: AN disease vs. AN normal control (AN SZ/NC). S1.1: Ingenuity Pathway Analysis—networks AN SZ/NC. S1.2: Ingenuity Pathway Analysis—pathways AN SZ/NC. S1.3: Ingenuity Pathway Analysis—upstream regulators AN SZ/NC. Supplementary Table S2: VPL disease vs. VPL normal control (VPL SZ/NC). S2.1: Ingenuity Pathway Analysis—networks VPL SZ/NC. S2.2: Ingenuity Pathway Analysis—pathways VPL SZ/NC. S2.3: Ingenuity Pathway Analysis—upstream regulators VPL SZ/NC. Supplementary Table S3: VPL and AN disease same subject (SZ_VPL vs. AN). S3.1: Ingenuity Pathway Analysis—networks SZ_VPL vs. AN. S3.2: Ingenuity Pathway Analysis—pathways SZ_VPL vs. AN. S3.3: Ingenuity Pathway Analysis—upstream regulators SZ_VPL vs. AN. S4: VPL and AN normal control same subject NC_VPL vs. AN). S4.1: Ingenuity Pathway Analysis—networks NC_VPL vs. AN. S4.2: Ingenuity Pathway Analysis—pathways NC_VPL vs. AN. S4.3: Ingenuity Pathway Analysis—upstream regulators NC_VPL vs. AN. S5: miR-137 comparisons in our data. S6: our data comparisons to [39] (their Table 1) Potential impact of miR-137 and its targets in schizophrenia. Front Genet Apr 26; 4 : 58. S7: our data comparisons to [40] Inhibition of the schizophrenia-associated microRNA-137 disrupts Nrg1alpha neurodevelopmental signal transduction. Cell Rep July 5; 20(1):1-12. S8: our data comparisons to [41] microRNAs sculpt neuronal communication in a tight balance that is lost in neurological disease Front Mol Neurosci Dec 12; 11 : 455. S9: comparison of ELAVL1 NCBI identified interactants for NC AN/VPL (Table S4) with SZ AN/VPL (Table S3). S10: synapse and receptor related. [file 5176834.f1.zip › 5176834.f1/S1.2.xls]

## Sheet: Sheet0
© 2000-2015 QIAGEN. All rights reserved.
Ingenuity Canonical Pathways	-log(p-value)	Ratio	z-score	Molecules
Mitochondrial Dysfunction	1.01E01	1.17E-01	NaN	NDUFA4,NDUFAF1,COX7B,SDHB,NDUFA9,PRDX5,GLRX2,COX7C,NDUFB5,NDUFA2,UQCRB,COX11,ATP5B,UQCR10,UQCRFS1,NDUFS2,SDHD,GPX4,UQCRQ,NDUFB2,PINK1,NDUFS4
Oxidative Phosphorylation	9.3E00	1.43E-01	NaN	NDUFA4,COX7B,SDHB,NDUFA9,COX7C,NDUFB5,NDUFA2,UQCRB,COX11,ATP5B,UQCR10,UQCRFS1,SDHD,NDUFS2,UQCRQ,NDUFB2,NDUFS4
Unfolded protein response	3.04E00	1.11E-01	NaN	HSPA4,DNAJA2,DNAJB9,NFE2L2,AMFR,MBTPS2
Protein Ubiquitination Pathway	2.91E00	5.41E-02	NaN	UBE3B,DNAJC19,PSMB6,DNAJB9,DNAJB14,TCEB1,UBE3A,HSPA4,CUL2,PSMD2,UCHL5,DNAJC30,PSMA2,AMFR
Ketogenesis	2.23E00	1.67E-01	NaN	ACAT1,HMGCLL1,HMGCL
D-myo-inositol (1,4,5)-trisphosphate Degradation	1.98E00	1.36E-01	NaN	SYNJ1,INPP5F,INPP5A
Heme Biosynthesis II	1.92E00	1.3E-01	NaN	UROD,FECH,ALAS1
PTEN Signaling	1.87E00	5.83E-02	0.000	PIK3R3,TGFBR2,CSNK2A1,SYNJ1,INPP5F,BMPR2,EGFR
D-myo-inositol (1,3,4)-trisphosphate Biosynthesis	1.82E00	1.2E-01	NaN	SYNJ1,INPP5F,INPP5A
1D-myo-inositol Hexakisphosphate Biosynthesis II (Mammalian)	1.73E00	1.11E-01	NaN	SYNJ1,INPP5F,INPP5A
Heme Biosynthesis from Uroporphyrinogen-III I	1.67E00	1.82E-01	NaN	UROD,FECH
IL-4 Signaling	1.62E00	6.41E-02	NaN	PIK3R3,SYNJ1,INPP5F,HLA-DQB1,NR3C1
Hematopoiesis from Multipotent Stem Cells	1.6E00	1.67E-01	NaN	KITLG,IL7
Superpathway of D-myo-inositol (1,4,5)-trisphosphate Metabolism	1.54E00	9.38E-02	NaN	SYNJ1,INPP5F,INPP5A
PDGF Signaling	1.52E00	6.02E-02	-2.236	PIK3R3,CSNK2A1,JUN,SYNJ1,INPP5F
Androgen Signaling	1.48E00	5.26E-02	NaN	GNB1,HSPA4,GTF2B,JUN,GNB5,PRKAG1
NRF2-mediated Oxidative Stress Response	1.44E00	4.44E-02	NaN	PIK3R3,JUN,DNAJC19,DNAJA2,GCLM,DNAJB9,DNAJB14,NFE2L2
Epithelial Adherens Junction Signaling	1.43E00	4.73E-02	NaN	TGFBR2,TGFB2,BMPR2,SSX2IP,TUBB,ARPC4,EGFR
EGF Signaling	1.43E00	6.67E-02	-1.000	PIK3R3,CSNK2A1,JUN,EGFR
PPARα/RXRα Activation	1.39E00	4.35E-02	1.414	TGFBR2,JUN,ACOX1,TGFB2,BMPR2,PLCL2,PRKAG1,PPARGC1A
Spliceosomal Cycle	1.38E00	5E-01	NaN	LOC102724594/U2AF1
Protein Kinase A Signaling	1.37E00	3.52E-02	NaN	AKAP12,KDELR1,YWHAB,GNB5,PLCL2,PTPN3,PRKAG1,TGFBR2,GNB1,CDKN3,PHKB,PPP1R7,TGFB2,CDC27
3-phosphoinositide Degradation	1.36E00	4.55E-02	NaN	INPP4A,ATP1A1,SYNJ1,INPP5F,PPP1R7,MDP1,UBLCP1
TR/RXR Activation	1.35E00	5.43E-02	NaN	PIK3R3,ENO1,AKR1C1/AKR1C2,TBL1XR1,PPARGC1A
Glutamate Receptor Signaling	1.34E00	6.25E-02	NaN	GNB1,GRIN2A,SLC1A6,SLC1A1
b
