# Supplementary material for: Two Thalamic Regions Screened Using Laser Capture Microdissection with Whole Human Genome Microarray in Schizophrenia Postmortem Samples
Source: Schizophr Res Treatment. 2020 May 31;2020:5176834. doi: 10.1155/2020/5176834 (PMC7285254; doi:10.1155/2020/5176834)
Supplement: Supplementary Materials — Supplementary Table S1: AN disease vs. AN normal control (AN SZ/NC). S1.1: Ingenuity Pathway Analysis—networks AN SZ/NC. S1.2: Ingenuity Pathway Analysis—pathways AN SZ/NC. S1.3: Ingenuity Pathway Analysis—upstream regulators AN SZ/NC. Supplementary Table S2: VPL disease vs. VPL normal control (VPL SZ/NC). S2.1: Ingenuity Pathway Analysis—networks VPL SZ/NC. S2.2: Ingenuity Pathway Analysis—pathways VPL SZ/NC. S2.3: Ingenuity Pathway Analysis—upstream regulators VPL SZ/NC. Supplementary Table S3: VPL and AN disease same subject (SZ_VPL vs. AN). S3.1: Ingenuity Pathway Analysis—networks SZ_VPL vs. AN. S3.2: Ingenuity Pathway Analysis—pathways SZ_VPL vs. AN. S3.3: Ingenuity Pathway Analysis—upstream regulators SZ_VPL vs. AN. S4: VPL and AN normal control same subject NC_VPL vs. AN). S4.1: Ingenuity Pathway Analysis—networks NC_VPL vs. AN. S4.2: Ingenuity Pathway Analysis—pathways NC_VPL vs. AN. S4.3: Ingenuity Pathway Analysis—upstream regulators NC_VPL vs. AN. S5: miR-137 comparisons in our data. S6: our data comparisons to [39] (their Table 1) Potential impact of miR-137 and its targets in schizophrenia. Front Genet Apr 26; 4 : 58. S7: our data comparisons to [40] Inhibition of the schizophrenia-associated microRNA-137 disrupts Nrg1alpha neurodevelopmental signal transduction. Cell Rep July 5; 20(1):1-12. S8: our data comparisons to [41] microRNAs sculpt neuronal communication in a tight balance that is lost in neurological disease Front Mol Neurosci Dec 12; 11 : 455. S9: comparison of ELAVL1 NCBI identified interactants for NC AN/VPL (Table S4) with SZ AN/VPL (Table S3). S10: synapse and receptor related. [file 5176834.f1.zip › 5176834.f1/S1.3.xls]

## Sheet: Sheet0
Upstream Regulator	Log Ratio	Molecule Type	Predicted Activation State	Activation z-score	Notes	p-value of overlap	Target molecules in dataset	Mechanistic Network
RICTOR		other	Activated	4.796	bias	2.01E-09	ATP5B,ATP6V1B2,ATP6V1H,COX11,COX7B,MRPL13,NDUFA2,NDUFA4,NDUFA9,NDUFB2,NDUFB5,NDUFC2,NDUFS2,NDUFS4,PSMA2,PSMB6,PSMD2,SDHB,SDHD,UQCR10,UQCRB,UQCRFS1,UQCRQ
miR-3128 (and other miRNAs w/seed CUGGCAA)		mature microrna	Activated	4.986	bias	2.45E-09	BMPR2,CAB39,CDC27,CHM,CLGN,COCH,CXCL14,EGFR,ENSA,EPHA4,FAM210B,HMGCLL1,HS6ST3,INPP5A,KCNA1,KIF3A,KLHDC8B,LIPG,LMBR1,LSM5,METTL13,MTDH,NRXN1,PIK3R3,PITHD1,PLCL2,PPP1R17,RASGEF1B,RASGRF1,SLC1A1,SLC30A5,SLC6A15,SUCLA2,TGFB2,TIGAR,TMEM17,UQCRQ,ZDHHC22,ZDHHC3,ZNF506
HNF4A		transcription regulator		-0.478	bias	3.61E-09	ABHD10,ACAT1,ACOX1,AKR1C1/AKR1C2,ARG2,ATP6V1H,BPGM,BTN2A1,C1D,C5orf22,CAPZA2,CCNB1,CDC123,COPZ1,COX11,COX7C,CSNK2A1,CUL2,CUTC,DCAF11,DCTN4,DNAJA2,DNAJB9,DNAJC30,EDEM3,ERO1L,ETNPPL,FN3KRP,GNS,GPKOW,GTF2B,JKAMP,JUN,LAMTOR5,LGALS3,LSM5,MRPL15,MRPL2,MRPL46,MUT,NAA50,NDUFA4,NDUFB5,NDUFS4,NECAP1,NME7,NOP16,OSBP,PCMT1,PDSS2,PELO,PHKB,PIK3R3,PINK1,PPARGC1A,PPP1R15B,PPP2R3C,PRDX5,PSMA2,SAMM50,SDHAF3,SH3BG…
miR-590-3p (miRNAs w/seed AAUUUUA)		mature microrna	Activated	6.967	bias	6.17E-08	ADAM9,BMPR2,BTBD10,C5orf22,C6orf106,CAB39,CCNB1,CDADC1,CNR1,CSNK2A1,DCAF10,DENND5B,DENR,DGKB,DHX36,DNAJA2,DNAJB14,EIF4E3,EPHA4,EXOC5,FAM213A,FNTA,GABRA4,GCLM,GNS,GPR155,INPP5A,KDM4C,LAPTM4B,MBTPS2,MCTS1,MRPL15,NAA50,NR3C1,PDSS2,PIGX,PIK3R3,PPP1R15B,PSMA2,RAB33A,RIT2,RNF141,RPRD1A,SAMD9,SEMA3E,SPTLC1,SSX2IP,SYNCRIP,TBC1D7,TFAM,TMEM242,TMEM70,TSPAN2,ZDHHC3
miR-514a-3p (and other miRNAs w/seed UUGACAC)		mature microrna	Activated	4.225	bias	1.30E-07	ADAM22,ATAD1,B3GALNT1,CLGN,CUL2,CXorf40A/CXorf40B,DCAF10,DHX36,DNAJB14,EGFR,EIF4E3,ETNPPL,FGFR1OP2,LAMTOR3,LSM5,MANEA,MIA3,MID2,NR3C1,PIGH,PSMA2,PTHLH,RNF19B,SRP72,UCHL5,UNC50
miR-4422 (miRNAs w/seed AAAGCAU)		mature microrna	Activated	4.771	bias	6.00E-07	ATP6AP2,ATRNL1,BBS7,BMPR2,BTBD10,CDC27,CDH8,COCH,DENND5B,FSTL5,GABRA1,HSPA4,MIA3,MSRA,NRXN1,NUP88,PDSS2,PHC3,PHKB,RAB39B,RMDN2,SAMD9,SDHD,TMEM17,TSPAN2,UGCG,ZFP90
miR-23a-3p (and other miRNAs w/seed UCACAUU)		mature microrna	Activated	5.852	bias	6.12E-07	AKAP12,ARL8B,ATAD1,ATP6V1B2,ATXN1,BMPR2,C5orf22,CAB39,CCDC34,CHGB,CNR1,CSNK2A1,CTR9,EIF4E3,EXOC5,FAM134A,FAM135B,FAM210B,FBXL14,FUNDC2,GABRA4,GJA1,GPR155,HS6ST3,INPP5A,KCNK3,KITLG,KLHL7,LMBR1,NAA50,NDUFA2,NEU1,NR1D2,PDIA6,PIGX,PIK3R3,PPARGC1A,PPP4R4,PROSC,RAB39B,RNF141,SAMD9,SDHD,SLC1A1,SLC25A4,SLC25A40,SLC6A15,SYNJ1,TADA1,TFAM,TGFB2,TGFBR2,TMEM70,UHMK1,UQCR10,UQCRFS1,ZNF506,ZNRF3
miR-203a-3p (and other miRNAs w/seed UGAAAUG)		mature microrna	Activated	5.055	bias	6.27E-07	AMFR,C2orf80,CAB39,CDV3,COCH,COPS4,CUL2,DGKB,DIXDC1,EEF1E1,EID2,ELMOD1,FAM135B,FLRT2,GABRA1,GABRA5,GJB6,GPKOW,GPR155,HCCS,HS6ST3,KCTD16,LMO4,NAA50,NFIL3,NR1D2,NR3C1,PARM1,PDSS2,PEX2,PHC3,PTPN3,RASGRF1,RGS7,RNF141,SCCPDH,SH3BGRL2,SLC2A3,SYNCRIP,SYNJ1,TADA1,TGFB2,TMEM242,UCHL5,ZNRF3
miR-139-5p (miRNAs w/seed CUACAGU)		mature microrna	Activated	4.610	bias	9.10E-07	AMFR,ATAD1,ATXN1,BBS7,CCT5,CLVS2,COX11,DENR,FSTL5,GDE1,GDPD1,GNB1,JUN,KIF3A,LAPTM4B,LCLAT1,LMO4,MAEA,MUT,NAA50,NDUFB5,NME7,PPARGC1A,RASGRF1,RPRD1A,SCAPER,SEMA3E,SLC25A4,SSX2IP,TRMT10C,TSPYL1,UBE3A,UHMK1,ZFP90
miR-141-3p (and other miRNAs w/seed AACACUG)		mature microrna	Activated	4.622	bias	1.29E-06	ADAM23,AKR1C1/AKR1C2,ATP6V1B2,ATXN1,C5orf22,CAMSAP1,CDKN3,CDV3,COX11,CSNK2A1,DEK,DIXDC1,DLAT,DOCK4,DSTYK,EGFR,ELAVL4,ELMOD1,ENPP5,EXOC5,GABRA5,GNL1,GPR12,HS6ST3,IGDCC4,KIF3A,LAMTOR3,LMBR1,MBTPS2,MRPL15,NAA50,NR3C1,NRXN1,PHC3,PPP1R15B,SDR16C5,SLC14A1,SLC1A1,SLC6A15,SMIM7,SRP72,SSX2IP,SUPT6H,SYNCRIP,TADA1,TGFB2,TTBK2,ZNHIT3
miR-520a-5p (and other miRNAs w/seed UCCAGAG)		mature microrna	Activated	5.569	bias	2.43E-06	ACSBG1,ATP6V1H,ATPIF1,ATRNL1,BTN2A1,C6orf106,COX7C,CTR9,CXorf40A/CXorf40B,DEK,DNAJB9,EDEM3,GABRA1,GABRA4,GDPD1,GNB5,HMGCL,INPP4A,KCNJ3,KCNJ8,KPNA6,MANEA,MUT,PDSS2,PPP1R15B,PROSC,PTPN3,SDR16C5,SMIM20,SSX2IP,TCEAL7,TFAM,TGOLN2,TIGAR,TMEM132B,TSPAN2,TUBB,UQCRQ,VMA21,ZDHHC3
NRF1		transcription regulator		-1.913	bias	3.80E-06	ALAS1,ATP1A1,COX7B,GCLM,SDHD,TFAM,TFB2M,TOMM20
miR-505-3p (miRNAs w/seed GUCAACA)		mature microrna	Activated	3.681	bias	3.93E-06	ABHD10,ACOX1,ATP6AP2,CD200,CDV3,CXCL14,DCTN4,DDX31,DENND5B,DNAJC30,DOCK4,HNRNPM,KDM4C,LCLAT1,LSM5,MAEA,MTDH,MZT1,NRXN1,PAFAH1B1,PDSS2,RFX4,SCAPER,SCG2,SEC63,SH3BGRL2,SLC6A15,SMIM12,TMEM14B,UBE3B,UBLCP1
mono-(2-ethylhexyl)phthalate		chemical toxicant	Inhibited	-2.462	bias	4.47E-06	ACOX1,ACSBG1,ATP5B,CAMSAP1,ENO1,MUT,NDUFA2,NDUFB5,NDUFS2,PGK1,PPARGC1A,SDHB,SDHD,UQCRFS1	29 (4)
miR-3589 (and other miRNAs w/seed AGGAAAC)		mature microrna	Activated	4.313	bias	4.84E-06	ABCA9,ADAM22,CDH8,CHRNA3,DCAF10,DNAJB9,FAM210B,FAR2,GABRA1,GPR12,KIF3A,LMO4,MBTPS2,NAALAD2,NDUFC2,NR3C1,PELO,RPRD1A,RRAGB,SLC25A40,SPPL3,SRR,SYNJ1,TFAM,TSPAN2,UHMK1
miR-181a-5p (and other miRNAs w/seed ACAUUCA)		mature microrna	Activated	6.013	bias	5.43E-06	AP1AR,ATXN1,BBS7,BMPR2,C6orf89,CAMSAP1,CDC27,CDH8,CDKN3,CNR1,DEK,DENND5B,DNAJB14,DOCK4,ELAVL4,EPHA4,EXOC5,GABRA1,GABRA4,GDPD1,HS6ST3,INPP4A,INPP5A,KCNA1,KIF3A,KITLG,LCLAT1,MAEA,MBTPS2,MID2,MRPL13,NAA50,NR1D2,NR3C1,NRXN1,PAFAH1B1,PARM1,PHC3,PIK3R3,PLCL2,RAN,SLC25A4,SLC2A3,SPTLC1,SSX2IP,TADA1,TBL1XR1,TGFBR2,TMEM132B,TMEM242,TUBB,YWHAB,ZDHHC3,ZNF329,ZNF506
CREB1		transcription regulator		-1.789		6.28E-06	ALAS1,ATP1A1,CDH8,CHGB,COCH,GABRA5,GPNMB,GPR12,HLA-DQB1,HSPA4,JUN,LAPTM4B,NDUFA4,NFIL3,PPARGC1A,PRL,RASGEF1B,RASGRF1,RFX4,SCG2,SEC63,SLC2A3,SLC32A1,SLC35G2,SSR4,TMEFF2,UQCRQ
miR-4714-5p (and other miRNAs w/seed ACUCUGA)		mature microrna	Activated	3.969	bias	7.85E-06	ABCA9,ALAS1,ARL8B,CDC27,CNR1,COX11,CUTC,DNAJC19,EIF4E3,ERLEC1,GCLM,GPN1,GPR12,HS6ST3,IL7,LAP3,MANEA,NEU1,NMRK1,PDIA6,PEX2,PROSC,SH3BGRL2,SLC6A15,SSR3,TFAM,TRIM69,ZNF506
PPARGC1A	1.127	transcription regulator	Inhibited	-3.500	bias	1.42E-05	ACAT1,ACOX1,ALAS1,ATP5B,COX7B,DLAT,HMGCL,KCNK1,NDUFB5,OXCT1,PPARGC1A,PRDX5,TFAM,TIGAR,UQCRFS1	24 (3)
miR-584-5p (and other miRNAs w/seed UAUGGUU)		mature microrna	Activated	3.851	bias	1.45E-05	ACTR6,AKAP12,CD200,CDC123,CUL2,DCTN3,DGKB,FSTL5,HINFP,MZT1,NRXN1,PCMT1,SAR1B,SEC63,SLC25A40,SRP72,SSX2IP,TIGAR,TMEM17,UBE3A
mir-137		microrna	Activated	2.000	bias	1.68E-05	GABRA1,NECAP1,NRXN1,SPTLC1
miR-3145-5p (miRNAs w/seed ACUCCAA)		mature microrna	Activated	4.576	bias	1.85E-05	ATP6AP2,ATP6V1B2,CCNB1,CD59,CLCNKB,CSTF3,DCAF10,DENND5B,ENSA,FBXO9,GDPD1,GNL1,INPP4A,KITLG,MAEL,MMGT1,MRPS10,NAA50,NFE2L2,RRAGB,SCAPER,SKIDA1,SLC1A1,SLC30A5,SRR,UCHL5
miR-4760-5p (and other miRNAs w/seed UUAGAUU)		mature microrna	Activated	3.211	bias	2.00E-05	AKAP12,DEK,DFFA,FAM210B,HNRNPLL,NRN1,PPP1R15B,PTHLH,SCCPDH,SLC1A1,SLC25A40,TBL1XR1,TFAM,TSPAN2,TSPYL1
miR-4325 (miRNAs w/seed UGCACUU)		mature microrna	Activated	3.613	bias	2.14E-05	ACOX1,AP1AR,ATP6AP2,ATXN1,BUB3,C6orf106,CHM,COX11,DNAJB9,DSTYK,FAM135B,FNTA,GDE1,GDPD1,HSPA4,JKAMP,KCNA1,MBTPS2,MSRA,MTDH,PPARGC1A,PPP1R15B,SYNCRIP,SYNJ1,TMEM14B,UBE3A,UGP2,ZNF506
miR-194-5p (miRNAs w/seed GUAACAG)		mature microrna	Activated	4.583	bias	2.92E-05	ABHD10,ADAM22,ATAD1,ATP6V1H,CNR1,CSNK2A1,DENND5B,DSTYK,EIF4E3,ELMOD1,EXOC5,FLRT2,INPP4A,JKAMP,KITLG,MCTS1,MIA3,MRPL15,NAA50,NR1D2,NRN1,PAFAH1B1,PELO,PHKB,PIGH,PPARGC1A,SDC4,SH3BGRL2,SPPL3,SRP72,TTI2
miR-26a-5p (and other miRNAs w/seed UCAAGUA)		mature microrna	Activated	5.114	bias	3.18E-05	ADAM9,ATP1A2,BBS7,CAMSAP1,CD200,CDV3,CNR1,DCTN4,DENND5B,DNAJA2,DOCK4,ENOSF1,FAM98B,FGFR1OP2,GABRA4,GPR12,KCNK1,KCTD16,KPNA6,MAEA,MTDH,NDUFA4,NR1D2,PIK3R3,PPP1R15B,PPP2R3C,PTPN3,RAB39B,RNF141,SAR1B,SCAPER,SLC10A4,SLC1A1,SLC2A3,SLC6A15,SSX2IP,TFAM,TGFBR2,UBE3A,UQCRFS1,VMA21,ZNRF3
miR-216a-5p (miRNAs w/seed AAUCUCA)		mature microrna	Activated	4.253	bias	3.36E-05	ACOX1,BMPR2,BUB3,CAPZA2,CSNK2A1,FAM134A,FAM135B,FGFR1OP2,GABRA1,HNRNPLL,LIPG,NAA50,NR3C1,PDSS2,PELO,PHKB,PTHLH,RNASEH1,SAR1B,SDHD,SPA17,SSX2IP,TGFBR2,TSPAN2,UCHL5,VPS35
Esrra		transcription regulator		-1.820		3.51E-05	ACOX1,ATP5B,BPGM,DLAT,ENO1,NDUFA2,PPARGC1A,SDHB,TFAM	24 (3)
miR-3159 (miRNAs w/seed AGGAUUA)		mature microrna	Activated	3.508	bias	4.10E-05	AMFR,ARL8B,BBS7,CDH8,CHM,CSTF3,DNAJB9,EDEM3,ENOSF1,GPKOW,HENMT1,LCLAT1,PSMA2,PTPN3,SLC6A15,UHMK1,ZNF506
guanidinopropionic acid		chemical - endogenous non-mammalian		-1.732	bias	4.39E-05	ALAS1,NDUFB2,NDUFS4,PPARGC1A,SDHB,TFAM,UQCRB
miR-467f (and other miRNAs w/seed UAUACAC)		mature microrna	Activated	4.826	bias	4.49E-05	ABHD10,ACTR6,CHM,DNAJA2,DSTYK,ERLEC1,FSTL5,KCNH5,KITLG,LIPG,NR1D2,PEX2,PPP1R15B,RNF19B,SLC30A5,SPTLC1,SYNJ1,TADA1,TBL1XR1,TCEAL7,TMEM70,TSPAN2,VMA21,YEATS4
miR-4668-3p (miRNAs w/seed AAAAUCC)		mature microrna	Activated	3.256	bias	4.68E-05	ANKMY2,BBS7,C1D,CDV3,DNAJC19,EDEM3,ELAVL4,H2AFZ,NDUFB5,PAFAH1B1,PPP1R15B,TMEM132B,TNC,UBE3B,UCHL5,UQCRB,VMA21
miR-3935 (miRNAs w/seed GUAGAUA)		mature microrna	Activated	3.633	bias	4.78E-05	ANXA6,CUL2,DNAJA2,DNAJB9,GABRA4,HEBP2,HNRNPLL,KTI12,MMGT1,NR1D2,OSTC,PSMA2,PTHLH,SLC10A4,SLC25A4,SPTLC1,TMEFF2,UQCRQ
miR-3617-5p (and other miRNAs w/seed AAGACAU)		mature microrna	Activated	4.234	bias	4.90E-05	ADAM9,AKR1C1/AKR1C2,ATP6AP2,C5orf22,CAPZA2,CDH8,DCAF10,ENPP5,ERO1L,EXOC5,FAM135B,GABRA4,GLRX2,GRIN2A,KCNK1,LAP3,LMBR1,MANEA,SLC25A40,SLC35G2,SRP72,UHMK1,ZNRF3
miR-2909 (miRNAs w/seed UUAGGGC)		mature microrna	Activated	2.478	bias	6.15E-05	ABHD10,ANKMY2,ATAD1,ATP6AP2,B3GALNT1,CDC42EP4,COX11,DCAF10,DLAT,EGFR,ERO1L,FECH,LCLAT1,MRPS10,NAA50,PHKB,PPARGC1A,SCCPDH,SPDYE1,TMEM169,UNC5CL,VPS35,ZFP90
miR-147-5p (and other miRNAs w/seed GGAAACA)		mature microrna	Activated	4.743	bias	6.91E-05	ACTR6,BUB3,CDC42EP4,CDH8,CHRNA3,CNR1,DIXDC1,ENSA,FAM135B,FAM213A,FAR2,FECH,FUCA2,GABRA5,GPR12,KIF3A,LMO4,MMGT1,NDUFC2,PSMA2,RAB33A,SLC25A40,SLC30A5,SRR,SYNCRIP,TBL1XR1,TGOLN2,TNC,TOR1A,TRAPPC3
miR-515-5p (and other miRNAs w/seed UCUCCAA)		mature microrna	Activated	3.683	bias	7.08E-05	ATP1A2,BMPR2,CAB39,CDC42EP4,CSRP2BP,DNAJA2,DOCK4,DTNBP1,EIF4E3,FAM135B,FGF12,GPR155,HS6ST3,IFI44L,MID2,NDUFA4,NDUFC2,NR1D2,NR3C1,OSTC,PITHD1,PLCL2,RFX4,RMDN2,RNASEH1,SDR16C5,SEMA3E,SYNCRIP,TGFBR2,TMEM132B,TMEM242,TOMM20,ZNF506
miR-137-3p (and other miRNAs w/seed UAUUGCU)		mature microrna	Activated	5.280	bias	7.28E-05	ADAM20,ADAM23,ATXN1,CDADC1,CDH8,CHM,COCH,DHX36,DSTYK,FAM135B,FAM210B,GABRA1,GDPD1,GRIN2A,HMGCLL1,INPP5A,KCNA1,KCNJ3,LAPTM4B,MBTPS2,MCTS1,MIA3,MID2,MTDH,NAALAD2,NECAP1,NR3C1,NRXN1,PHC3,PIK3R3,PPARGC1A,PPP1R7,RASGRF1,RNF141,SAR1B,SLC6A15,SPTLC1,SSR3,SSX2IP,SYNCRIP,SYNJ1,TBL1XR1,TMEM132B,UBLCP1,UGP2,VMA21,YEATS4,ZDHHC3
D-glucose		chemical - endogenous mammalian		-0.836		7.38E-05	AARS,ACOX1,ASS1,ATP6AP2,CCNB1,CD59,CLGN,CNR1,DNAJA2,ENO1,GJA1,JUN,NEU1,NFE2L2,NR3C1,NRXN1,PDIA6,PGK1,PPARGC1A,SARS,SDHB,SSR3,SUCLA2,TIMM17A	98 (6)
miR-5095 (and other miRNAs w/seed UACAGGC)		mature microrna	Activated	5.914	bias	7.42E-05	ARMC10,ATP1A2,ATP6V1B2,CHM,DCAF11,DFFA,DGKB,DIXDC1,DNAJA2,DNAJB14,DSTYK,ELMOD1,ENOSF1,GCLM,GDPD1,GPKOW,GPR155,IFI44L,IGDCC4,KPNA6,MBTPS2,MCTS1,MMGT1,MRPS10,MZT1,NDUFB5,NDUFC2,PROSC,PTPN3,RNF14,SEC61G,SEMA3E,SLC2A3,SPPL3,SPTLC1,TCEB1,TGFBR2,TMEM17,TSPYL1,UQCRB,YIPF5,ZFP90,ZNF329
miR-544-3p (and other miRNAs w/seed UUCUGCA)		mature microrna	Activated	5.689	bias	7.44E-05	ABHD10,B3GALNT1,BMPR2,BUB3,C6orf89,CCDC34,CD59,COCH,CSTF3,DCTN4,ENPP5,FAM210B,GABRA4,GPR12,GPR155,H2AFZ,HS3ST4,HTATSF1,KCNJ3,LMO4,MCTS1,MID2,NELL2,PDSS2,PIK3R3,PITHD1,PTPN3,RGS7,RHBDD2,SDHD,SEMA3E,SH3BGRL2,SLC35G2,SLC6A15,STBD1,SYNCRIP,TGFBR2,TRMT10C,UBE3B,ZFP90,ZNRF3
miR-450b-5p (miRNAs w/seed UUUGCAA)		mature microrna	Activated	4.609	bias	7.90E-05	C1GALT1C1,CAPZA2,DFFA,DIXDC1,DKK3,ELAVL4,GABRA4,GDE1,IFI44L,JKAMP,KPNA6,MIA3,MUT,NFE2L2,PELO,PHKB,PPP4R4,SEC63,TCEAL7,TTBK2,UCHL5,VMA21
miR-1264 (and other miRNAs w/seed AAGUCUU)		mature microrna	Activated	3.229	bias	8.74E-05	ATRNL1,CHM,DHX36,DOCK9,GPN1,GPR12,INPP4A,JKAMP,KCNA1,MCTS1,NRXN1,PHKB,PSMD2,SCAPER,SCCPDH,SRPX,SRR,SYNCRIP,TFAM
miR-409-3p (miRNAs w/seed AAUGUUG)		mature microrna	Activated	3.073	bias	8.92E-05	BTN2A1,CHM,CLGN,CSTF3,DNAJB9,ENSA,FN3KRP,GPR12,MSH6,PHC3,SLC10A4,SYNCRIP,TSPYL1
miR-217-5p (and other miRNAs w/seed ACUGCAU)		mature microrna	Activated	4.396	bias	8.95E-05	ACOX1,ADAM9,ARMC10,B3GALNT1,CHM,CSRP2BP,CXCL14,DENR,DOCK4,EIF4E3,ELMOD1,FN3KRP,GNL1,IL7,INPP4A,KCNH5,KTI12,LAMTOR3,MBTPS2,MID2,MMGT1,MTDH,PCMT1,PDSS2,PELO,PINK1,PPARGC1A,PPP1R17,SAMD9,SUCLA2,TCEB1,TOMM20,YWHAB,ZDHHC3
miR-4715-5p (miRNAs w/seed AGUUGGC)		mature microrna	Activated	3.773	bias	9.25E-05	ACSBG1,AP4S1,ATRNL1,DCAF10,DNAJB14,ENOSF1,EPHA4,HMGCLL1,IFI44L,KRT222,LAMTOR3,MANEA,MID2,PHKB,PIK3R3,RPRD1A,SAR1B,SLC1A1,SPTLC1,SSX2IP,TFAM,ZDHHC22,ZNRF3
miR-4639-5p (miRNAs w/seed UGCUAAG)		mature microrna	Activated	4.030	bias	9.53E-05	AKAP12,CAB39,DENR,EIF4E3,ENSA,FSTL5,GDPD1,GPNMB,GPR12,KCNA1,MANEA,NMRK1,PGK1,PHC3,PPP1R17,SEC63,SSX2IP,TOR1A,YEATS4,ZNF226
miR-3924 (miRNAs w/seed UAUGUAU)		mature microrna	Activated	3.875	bias	1.01E-04	ADAM9,CD59,DENR,FAM135B,FBXL14,GDPD1,GPR12,GTF2B,KCNH5,KCNJ3,MANEA,NR3C1,RMDN2,SH3BGRL2,SPDYE1,SYNJ1,TGFBR2,TIMM17A,TSPAN2
miR-4728-3p (miRNAs w/seed AUGCUGA)		mature microrna	Activated	4.135	bias	1.02E-04	CAB39,CAMSAP1,CLGN,CUL2,DCTN4,EDEM3,ELMOD1,EXOC5,GABRA4,GDE1,GPR155,PCMT1,PIGH,PPARGC1A,PPP4R4,RAB39B,RPRD1A,SH3BGRL2,SLC1A1,SPINT2,TGFBR2,TMEM132B,TMEM60,UBE3B
miR-587 (miRNAs w/seed UUCCAUA)		mature microrna	Activated	4.000	bias	1.05E-04	ANKMY2,ATAD1,ATP6AP2,BUB3,CDC27,EID2,FAM210B,FBXO9,FUCA2,GTF2B,KRT222,LAPTM4B,MANEA,PEX7,PTHLH,PTPN3,RNF14,SKIDA1,SLC6A15,SSR3,TSPYL1,UCHL5,UQCRB,ZNF506,ZNRF3
miR-501-5p (miRNAs w/seed AUCCUUU)		mature microrna	Activated	2.991	bias	1.09E-04	BBS7,CDC27,CLUL1,CSTF3,FGF12,JUN,KCNK1,METTL13,NFE2L2,NFIL3,PEX2,PTPN3,SPTLC1,SSR3,SSX2IP,TFAM,TNC,UBE3A,UNC5CL
miR-3074-5p (miRNAs w/seed UUCCUGC)		mature microrna	Activated	3.743	bias	1.10E-04	ACSBG1,ANKMY2,ANKRD29,ARG2,C3orf14,C6orf89,CDH8,CLUL1,CNR1,COPS4,ENOSF1,ILF2,JUN,KCTD16,LSM5,MRPL15,MZT1,PDSS2,PEX2,PHKB,PIGH,PPP4R4,SEC63,SLC25A40,SMIM7,SPDYE1,TGFBR2,UBE3A,VPS35
miR-3150a-5p (and other miRNAs w/seed AACCUCG)		mature microrna	Activated	2.081	bias	1.20E-04	BUB3,CDH8,CHRNA3,ERLEC1,HIF3A,HNRNPLL,RNF14,SLC2A3,SPA17,SSR3,ZNF226
miR-2053 (miRNAs w/seed UGUUAAU)		mature microrna	Activated	2.351	bias	1.22E-04	C6orf106,CDV3,CHM,CLUL1,ELAVL4,HINFP,HNRNPLL,KLHL7,SDHB,SRR,SYNCRIP,VPS35
miR-1299 (miRNAs w/seed UCUGGAA)		mature microrna	Activated	4.904	bias	1.28E-04	ADAM23,ANKMY2,ARG2,CCT5,CD200,DCAF10,DGKB,DLAT,DNAJC30,ELMOD1,EMC7,FAM210B,FECH,FN3KRP,GDPD1,GPN1,GPR12,JUN,MRPL15,NDUFA4,PTPN3,SH3BGRL2,SLC2A12,SMIM7,SPPL3,SPTLC1,TIGAR,TMEM70,UBE3A,ZFP90
HTT		transcription regulator		-0.137		1.28E-04	ADAM23,AKAP12,ATP1A1,ATP5B,CDH8,CNR1,COCH,DKK3,DNAJA2,ELAVL4,ETNPPL,GABRA1,GNB5,GRIN2A,JUN,KCNA1,KCNJ4,KCNK3,NDUFB2,NDUFS4,NFE2L2,NFIL3,NR1D2,PPARGC1A,SDHB,TFAM,TUBB,UBE3A,UQCRB	97 (6)
miR-548q (miRNAs w/seed CUGGUGC)		mature microrna	Activated	3.272	bias	1.32E-04	ANXA6,ARL8B,BLVRA,BTN2A1,CDH8,ENOSF1,FAM163A,FAM210B,FLRT2,GJA1,GTF2B,HIF3A,KCNK1,LAPTM4B,LMO4,MUT,NDUFB5,PMM1,PPARGC1A,PPP1R17,SH3BGRL2,SLC25A40,SPPL3,TGOLN2,TOMM20,VPS35,YWHAB
miR-4686 (miRNAs w/seed AUCUGCU)		mature microrna	Activated	4.492	bias	1.33E-04	ABHD10,ACOX1,ADAM22,CDV3,CHM,DNAJC19,ENOSF1,FBXO9,FSTL5,GPKOW,GPR12,HCCS,KCNK1,KIF3A,NDUFC2,NR3C1,PIK3R3,SEMA3E,SLC2A3,TCEB1,TMEM169,TMEM70,TSPYL1,UNC5CL
miR-130a-3p (and other miRNAs w/seed AGUGCAA)		mature microrna	Activated	4.190	bias	1.33E-04	ATP1A2,ATP6V1B2,ATXN1,BMPR2,BTBD10,CCDC34,CDADC1,CDV3,CLUL1,CNR1,EIF4E3,ENPP5,EXOC5,FBXO9,FSTL5,GABRA1,GJA1,HCCS,KCTD16,LCLAT1,MAT2B,MMGT1,NAA50,NME7,PAFAH1B1,PLCL2,PPARGC1A,PPP1R15B,PROSC,RPRD1A,SAR1B,SDC4,SKIDA1,SNX2,SRPX,SYNCRIP,TBL1XR1,TGFB2,TGFBR2,TGOLN2,UBE3B,UHMK1,UQCRQ,ZNRF3
tert-butyl-hydroquinone		chemical reagent	Inhibited	-2.107	bias	1.69E-04	AKR1C1/AKR1C2,CNR1,FLRT2,GCLM,JUN,NFE2L2,SCG2,SLC1A1
miR-145-5p (and other miRNAs w/seed UCCAGUU)		mature microrna	Activated	5.246	bias	1.94E-04	AARS,AKAP12,ATP1A2,CDH8,CHRNA3,CSTF3,DDX31,DENND5B,DFFA,DOCK9,EIF4E3,EXOC5,FAM134A,FBXO9,FUCA2,GCLM,GNB1,HMGCLL1,HS3ST4,HTATSF1,KCNA1,KCNK1,KIF3A,MTDH,MZT1,NAA50,NDUFA4,NDUFB5,NDUFC2,PEX2,PHKB,PLCL2,PPP4R4,PTPN3,RGS7,SH3BGRL2,SYNJ1,TGFB2,TGFBR2,UCHL5,UHMK1,VMA21,ZNF329
miR-3667-3p (miRNAs w/seed CCUUCCU)		mature microrna	Activated	4.833	bias	1.98E-04	ANXA6,AP1AR,ATP1A2,C5orf22,C6orf89,CAB39,CSNK2A1,CTR9,DDX20,DKK3,DLAT,ENOSF1,ENSA,FECH,GPN1,MIA3,N6AMT2,NAA50,NRXN1,OARD1,PCMT1,PGK1,PPP1R15B,RAB39B,SAMD9,SAR1B,SLC1A1,SMIM12,SMIM20,SMIM7,SPA17,SPDYE1,TOR1A,UBE3A,UCHL5
miR-1208 (miRNAs w/seed CACUGUU)		mature microrna	Activated	2.443	bias	1.99E-04	ATXN1,C6orf89,CDC27,CDC42EP4,DTNBP1,EGFR,FGF12,JKAMP,KIF3A,MID2,MRPL13,NDUFA4,PDIA6,PIGX,SLC6A15,SUPT6H,SYNJ1,TCEAL7,TGFB2,TGFBR2,TIMM17A,ZNF506
miR-586 (miRNAs w/seed AUGCAUU)		mature microrna	Activated	3.171	bias	2.01E-04	ABCA9,CHRNA3,DENND5B,DFFA,EGFR,FAM213A,FGFR1OP2,GABRA4,HAGH,IL7,KCNK1,LMBR1,MZT1,NR1D2,OXCT1,PPP4R4,SEMA3E,SLC1A1,SLC25A4,SLC2A12,SLC30A5,SLC6A15,TBL1XR1,VPS35
miR-1970 (and other miRNAs w/seed GUGUCAC)		mature microrna	Activated	3.696	bias	2.05E-04	ABCA9,AKR1C1/AKR1C2,DEK,DENND2D,DFFA,DLAT,DTNBP1,EIF4E3,FGFR1OP2,FUNDC2,GPNMB,GRIN2A,NAA50,NR3C1,PAFAH1B1,PHKB,SLC25A4,SLC6A15,SRP72,SRPX,TGOLN2,TRAPPC3
miR-200b-3p (and other miRNAs w/seed AAUACUG)		mature microrna	Activated	5.221	bias	2.08E-04	AMFR,ATXN1,B3GALNT1,CAB39,CDC27,COX11,DENND5B,DIXDC1,DNAJB9,DOCK4,EDEM3,ELAVL4,ELMOD1,FGF12,GPR12,HCCS,HMGCLL1,INPP4A,JKAMP,JUN,LMO4,MBTPS2,NR3C1,NRXN1,PHC3,PMM1,PTHLH,RPRD1A,SAR1B,SLC14A1,SLC30A5,SMG8,SRP72,SSR3,SYNCRIP,SYNJ1,TBL1XR1,TCEB1,TMEFF2,TMEM17,TUBB,UGCG,YWHAB
miR-3974 (miRNAs w/seed AAGGUCA)		mature microrna	Activated	4.004	bias	2.13E-04	ANXA6,ATAD1,ATP1A2,ATP6V1B2,BUB3,C1D,C2orf80,CDV3,COPS4,CXorf40A/CXorf40B,DCAF10,DCTN4,DEK,EDEM3,EXOC5,MBTPS2,MMGT1,NUP88,PIGP,PTPN3,SKIDA1,TTBK2,YWHAB,ZNF506
miR-1295a (miRNAs w/seed UAGGCCG)		mature microrna	Activated	3.390	bias	2.16E-04	AP4S1,BABAM1,COX11,ENSA,GABRA1,GCLM,HCCS,LSM5,MCTS1,NDUFS2,PHC3,PMM1,RNASEH1,SCCPDH,SSR3,STBD1,SUPT4H1,UCHL5,ZNF506
miR-140-3p (and other miRNAs w/seed ACCACAG)		mature microrna	Activated	4.430	bias	2.17E-04	ADAM9,ATP6AP2,B3GALNT1,BCAS2,CCDC34,CDADC1,DOCK9,EPHA4,GPNMB,LIPG,LMBR1,MBTPS2,MRPL15,MRPL2,NAALAD2,NMRK1,NR1D2,NR3C1,PHKB,PPP1R17,RASGEF1B,SDC4,SLC10A4,SPPL3,SRP72,SSR3,TIMM17A,TMED3,TMEM70,UNC50,ZDHHC3
miR-539-5p (miRNAs w/seed GAGAAAU)		mature microrna	Activated	4.169	bias	2.23E-04	ARL8B,CAMSAP1,CMAS,CNR1,CUL2,CXCL14,DCAF10,DENND5B,DGKB,DIXDC1,ELMOD1,GABRA4,GPR155,HS3ST4,HS6ST3,IGDCC4,KCNK1,LIPG,LMBR1,LSM5,MAEA,MANEA,NECAP1,NELL2,PHC3,PPARGC1A,PTPN3,RAB39B,RPRD1A,RRAGB,SLC1A1,TOMM20,TSPAN2
miR-4473 (miRNAs w/seed UAGUGCU)		mature microrna	Activated	3.854	bias	2.30E-04	ADAM9,C5orf22,CAMSAP1,CHRNA3,DGKB,GABRA5,GDE1,IGDCC4,KCNK1,MBTPS2,PAFAH1B1,PARM1,PROSC,RMDN2,SDC4,SLC25A40,SPTLC1,SSR3,SSX2IP,TSPYL1,UQCRB,ZNF226
miR-500a-5p (miRNAs w/seed AAUCCUU)		mature microrna	Activated	3.095	bias	2.31E-04	CSTF3,DHRS2,DNAJB14,ELAVL4,GABRA4,KCNK1,LAP3,MZT1,NDUFB2,NFE2L2,NR3C1,PEX2,SEMA3E,SMIM20,TMEM14B,TNC,UBE3A
miR-532-5p (and other miRNAs w/seed AUGCCUU)		mature microrna	Activated	4.004	bias	2.42E-04	ADAM22,ANKMY2,BCAS2,CDV3,DEK,DGKB,EPHA4,ERO1L,FLRT2,FSTL5,GDE1,IGDCC4,KLHL7,LAMTOR3,MBTPS2,MDP1,MTDH,PDSS2,SH3BGRL2,SUCLA2,TMEM242,UCHL5,UQCRB
ZNF652		other				2.45E-04	EGFR,TGFB2,TGFBR2
miR-4446-5p (miRNAs w/seed UUUCCCU)		mature microrna	Activated	4.983	bias	2.56E-04	ABHD10,ACOX1,ANKMY2,BUB3,CDADC1,CXCL14,DIXDC1,EDEM3,ELMOD1,ENOSF1,EPHA4,FAR2,GCLM,GRIN2A,HMGCLL1,KCNJ8,LCLAT1,MBTPS2,MCTS1,METTL13,NR3C1,OXCT1,PARM1,PPARGC1A,SAR1B,SDHD,SLC6A15,SSR3,TGFBR2,TMEM60,TTI2,UCHL5
miR-224-5p (miRNAs w/seed AAGUCAC)		mature microrna	Activated	4.062	bias	2.59E-04	ACAT1,ADAM22,CD59,CDC27,CUTC,CXCL14,DCAF10,DENND5B,EXOC5,FAM135B,FSTL5,FUNDC2,HNRNPLL,HS6ST3,INPP4A,INPP5F,KDELR1,KPNA6,LMBR1,LSM5,MCTS1,MSRA,PIK3R3,RPRD1A,SDC4,SPPL3,TCEB1,TMEM132B,TOMM20,UHMK1
miR-3977 (miRNAs w/seed UGCUUCA)		mature microrna	Activated	4.151	bias	2.75E-04	ATP1A1,BMPR2,CXCL14,EDEM3,EID3,EMC7,ENOSF1,FAM210B,HS6ST3,KCNK1,KITLG,MCTS1,MIA3,MID2,NRXN1,PIGH,PPARGC1A,RNF14,SAR1B,SLC6A15,SMIM20,TMEM242,UBLCP1,UGP2,UHMK1,VMA21,ZNF329,ZNF506
miR-4769-3p (and other miRNAs w/seed CUGCCAU)		mature microrna	Activated	3.791	bias	2.75E-04	ADAM9,ANKMY2,AP4S1,ATXN1,BTN2A1,CAB39,CCDC136,CDH8,CHM,CSTF3,ERLEC1,GABRA1,GNS,GRIN2A,HMGCL,HRASLS,HS3ST4,KCTD16,METTL13,MRPL15,NAALAD2,NR3C1,PGK1,PRIM1,SPDYE1,TMEM242,UBE3B,ZFP90
miR-628 (and other miRNAs w/seed UGCUGAC)		mature microrna	Activated	4.043	bias	2.89E-04	AARS,ARL8B,ATP6V1B2,BBS4,CXCL14,DEK,DLAT,ENPP5,FAM210B,GABRA4,LAPTM4B,MTDH,NR1D2,NRN1,PDSS2,PIGH,PPP4R4,RASGEF1B,RFX4,RNF14,TCEB1,TMEM169,TMEM242,TSPYL1,UQCR10
miR-4789-3p (miRNAs w/seed ACACAUA)		mature microrna	Activated	4.252	bias	2.91E-04	ACTR6,ADAM22,ATAD1,CAMSAP1,DLAT,ERLEC1,FGF12,FSTL5,GCLM,KCNH5,KDM4C,KIF3A,KITLG,MID2,MZT1,NR1D2,NR3C1,SCG2,SLC30A5,SRP72,STBD1,SYNJ1,TCEAL7,YEATS4,YWHAB,ZNRF3
miR-1245b-3p (miRNAs w/seed CAGAUGA)		mature microrna	Activated	4.455	bias	3.00E-04	ARMC10,CDV3,DENND5B,DSTYK,GABRA1,GABRA4,HMGCLL1,KIF3A,MDP1,MTDH,MZT1,NAA50,NAALAD2,NEU1,NR1D2,NR3C1,PARM1,PDSS2,RASGRF1,SDR16C5,SEC63,STBD1,VMA21,ZDHHC3
miR-144-3p (miRNAs w/seed ACAGUAU)		mature microrna	Activated	4.538	bias	3.02E-04	ATXN1,CDV3,DENND5B,DIXDC1,DSTYK,EXOC5,FLRT2,FUCA2,GABRA1,GDE1,GJA1,IL7,KCNA1,KCNJ8,KIF3A,KITLG,KLHL7,KPNA6,LACTB2,MBTPS2,MMGT1,NFE2L2,NR1D2,NR3C1,PAFAH1B1,PTHLH,RASGRF1,RMDN2,SLC1A1,SLC25A40,SLC30A5,SSX2IP,SUCLA2,SYNCRIP,TBL1XR1,TCEB1,TGFBR2,TIGAR,TSPYL1,UHMK1,UNC5CL,ZNRF3
SOD1		enzyme				3.13E-04	ASS1,ATP1A1,ATP1A2,GCLM,GUK1,HSPA4,JUN,MRPS10,NDUFAF1,NFE2L2,NFIL3,TGFBR2
miR-1302 (and other miRNAs w/seed UGGGACA)		mature microrna	Activated	3.618	bias	3.15E-04	AMFR,ANKFN1,AP4S1,ATAD1,BBS7,C1D,C6orf106,CAMSAP1,DDX31,EDEM3,ENSA,ERLEC1,FAM134A,FUNDC2,GABRA5,GNL1,GNS,KITLG,KRT222,LMBR1,NDUFC2,PHC3,PPP1R17,RAB39B,SAMD9,SPINT2,TCEB1,TMEM132B,UBE3A,ZNRF3
miR-186-5p (miRNAs w/seed AAAGAAU)		mature microrna	Activated	4.449	bias	3.33E-04	AKAP12,ATP1A2,BMPR2,CSNK2A1,CXCL14,DEK,DENND5B,DIXDC1,DNAJB9,EIF4E3,ENOSF1,FGF12,GABRA4,GPR12,KCNA1,KIF3A,KPNA6,MANEA,MTDH,NR1D2,PARM1,PHC3,PIK3R3,RNF141,SEC63,SH3BGRL2,SLC6A15,SYNCRIP,TBL1XR1,TGFBR2,TMEM242,TSPYL1,UBE3A,UHMK1
miR-4711-3p (miRNAs w/seed GUGUCUU)		mature microrna	Activated	3.759	bias	3.45E-04	ABCA9,BTN2A1,CXCL14,DCAF10,DCTN4,ENPP5,MID2,PHKB,RNF19B,SAMM50,SLC2A12,SSR3,TBL1XR1,TIGAR,TMEM14B,TRAPPC3,UQCRFS1,UQCRQ,YIPF5,YWHAB,ZFP90
miR-4491 (and other miRNAs w/seed AUGUGGA)		mature microrna	Activated	3.960	bias	3.52E-04	ANKMY2,ANKRD36,DNAJA2,DNAJB9,EID2,GPR12,IGDCC4,KCTD16,KPNA6,LIPG,MMGT1,PARM1,PDIA6,PGK1,RMDN2,RNASEH1,SCCPDH,SEC63,SH3BGRL2,SLC25A40,SPPL3,TBL1XR1,UHMK1
miR-129-1-3p (and other miRNAs w/seed AGCCCUU)		mature microrna	Activated	3.128	bias	3.53E-04	ACSBG1,AKR1C1/AKR1C2,AMFR,BMPR2,CDC42EP4,CHRNA3,COX11,DCAF10,DDX20,DIXDC1,ENOSF1,FAM135B,FAM210B,FGFR1OP2,GJA1,GPKOW,GRIN2A,HSPA4,LMO4,NR3C1,OXCT1,SEC63,SLC14A1,SLC6A15,TGOLN2,TOMM20,ZNF329,ZNRF3
miR-335-5p (and other miRNAs w/seed CAAGAGC)		mature microrna	Activated	4.350	bias	3.70E-04	ARMC10,B3GALNT1,CDADC1,DCAF10,DCTN4,DENND5B,DGKB,DOCK4,EPHA4,GABRA4,GDE1,GNS,GPN1,KDELR1,KDM4C,KPNA6,LIPG,MAT2B,NAA50,NRXN1,RNF141,SCAPER,SEC63,SKIDA1,SSX2IP,UBE3B
miR-188-3p (miRNAs w/seed UCCCACA)		mature microrna	Activated	3.727	bias	3.84E-04	AKAP12,ARL8B,ATXN1,C6orf106,CSNK2A1,CUL2,DENND5B,DIXDC1,ENSA,FLRT2,GNB5,GNS,GPKOW,GPNMB,GPX4,HMGCL,KDM4C,KLHDC8B,KPNA6,LCLAT1,NAALAD2,NRN1,OSBP,PARM1,PRKAG1,PTPN3,RFX4,SAMM50,SLC30A5,SYNCRIP,TADA1,TIMM17A,TMED3,TMEM132B,TSPAN2,YIPF5,ZNF506
2,4-dinitrophenol		chemical toxicant				3.86E-04	ATP5B,PPARGC1A,TFAM
miR-1255b-5p (and other miRNAs w/seed GGAUGAG)		mature microrna	Activated	3.341	bias	3.91E-04	ATRNL1,CD200,CHM,CXorf40A/CXorf40B,DKK3,EPHA4,ERLEC1,FGF12,GJB6,KCTD16,MCTS1,MUT,PPP1R17,SDC4,SDHAF3,SEC63,SLC2A3,SLC6A15,SMIM12,TIGAR,TTI2,UBE3A,ZDHHC22
miR-3912-3p (miRNAs w/seed AACGCAU)		mature microrna	Activated	3.264	bias	3.97E-04	ATAD1,BMPR2,CAPZA2,CD200,DCTN4,DENR,KCNA1,KCNJ8,PDSS2,TRMT10C,UHMK1
miR-3976 (miRNAs w/seed AUAGAGA)		mature microrna	Activated	2.861	bias	3.99E-04	ABCA9,BLVRA,CNR1,CUTC,DGKB,FAM135B,FUNDC2,HIF3A,IFI44L,KCNH5,KIF3A,MUT,NDUFA4,NRXN1,RFX4,SCCPDH,SYNJ1,TADA1,TMEM60,UROD
miR-155-5p (miRNAs w/seed UAAUGCU)		mature microrna	Activated	3.397	bias	4.01E-04	C2orf80,C6orf89,CAB39,CDC42EP4,DGKB,DNAJC19,EGFR,ELMOD1,ENSA,GABRA1,GABRA4,GDPD1,IGDCC4,IL7,KCNA1,KIF3A,KRT222,LCLAT1,MID2,NAA50,NR1D2,PHC3,RRAGB,SCG2,SLC2A12,TCEB1,TGFBR2,TOMM20,UQCRB,VMA21,ZNRF3
miR-4802-3p (and other miRNAs w/seed ACAUGGA)		mature microrna	Activated	3.400	bias	4.30E-04	BMPR2,CDH8,CHM,CMAS,COPS4,DENND5B,FECH,FUCA2,GJA1,GNS,GPNMB,IL7,KPNA6,LAMTOR3,LGR6,NDUFS4,NRXN1,PARVB,PGK1,RASGRF1,RHBDD2,SARS,SH3BGRL2,SLC25A40,TMEM17,TSPAN2,VPS35
MED30		transcription regulator				4.42E-04	NDUFS2,PPARGC1A,SDHB,SDHD
miR-1178-3p (miRNAs w/seed UGCUCAC)		mature microrna	Activated	3.499	bias	4.50E-04	ADAM9,CAPZA2,CDH8,DNAJB14,DOCK4,EGFR,FAM135B,FAM213A,GABRA5,HS3ST4,KDM4C,MAEA,MMGT1,NRN1,PGK1,PHKB,SLC6A15,SPTLC1,SSR3,SYNJ1,TBC1D7,TBL1XR1,TMED3,TMEM242,ZNF226
miR-494-3p (miRNAs w/seed GAAACAU)		mature microrna	Activated	4.087	bias	4.52E-04	ATXN1,BMPR2,CCT5,CNR1,CTR9,DNAJA2,ELMOD1,FGF12,FSTL5,GABRA1,GABRA5,GPNMB,IGDCC4,KDM4C,LMO4,MMGT1,MTDH,NDUFA4,NDUFC2,PIK3R3,PPARGC1A,RASGRF1,RPRD1A,SAR1B,SLC25A40,SLC6A15,SPPL3,SSX2IP,SYNCRIP,TOR1A
miR-4659a-5p (and other miRNAs w/seed UGCCAUG)		mature microrna	Activated	4.674	bias	4.57E-04	ADAM22,CDC27,CXorf40A/CXorf40B,DCAF11,DEK,DENR,DGKB,ELMOD1,FBXO9,FECH,FUNDC2,GDE1,GDPD1,GGH,GPNMB,HSPA4,KCTD16,KPNA6,LMO4,PHC3,PINK1,RAB39B,TBL1XR1,TCEB1,UBE3B,UGCG
miR-16-5p (and other miRNAs w/seed AGCAGCA)		mature microrna	Activated	6.135	bias	4.59E-04	ABHD10,ACOX1,ACSBG1,AKAP12,ASNSD1,ATP6V1B2,CAB39,CAMSAP1,CAPZA2,CDC27,CDV3,CUL2,CXorf40A/CXorf40B,DCAF10,DIXDC1,DNAJA2,DOCK4,EGFR,ELMOD1,EXOC5,FAM134A,FECH,FNTA,GDPD1,GPN1,JUN,KCNK1,KITLG,KLHDC8B,LAMTOR3,LAMTOR5,NRN1,PAFAH1B1,PARM1,PCMT1,PDIA6,PHC3,PHKB,PIK3R3,PMM1,PRIM1,PTHLH,PTPN3,RASGEF1B,RNF14,SCCPDH,SH3BGRL2,SLC2A3,SPTLC1,SRP72,SRPX,SYNJ1,TBL1XR1,TIGAR,TOMM20,TUBB,UGP2,UHMK1,VMA21,ZDHHC22,ZN…
miR-4427 (miRNAs w/seed CUGAAUA)		mature microrna	Activated	3.760	bias	4.65E-04	ACAT1,CDH8,CHM,COX11,FLRT2,GABRA4,LMBR1,METTL13,MIA3,MMGT1,PEX7,PIGX,RNF14,SLC10A4,SYNJ1,TFAM,TMEM17,UCHL5
miR-4671-3p (miRNAs w/seed UAGUGCA)		mature microrna	Activated	3.111	bias	4.68E-04	ADAM9,ATXN1,BUB3,CCDC34,CDV3,ENPP5,FBXO9,GJA1,LMBR1,MAT2B,MMGT1,PPARGC1A,PROSC,RPRD1A,SAR1B,SDC4,SH3BGRL2,SKIDA1,SNX2,TBL1XR1,UBE3B,UQCRB,UQCRQ
miR-4724-3p (and other miRNAs w/seed UACCUUC)		mature microrna	Activated	3.892	bias	4.88E-04	ACTR6,AP1AR,C5orf22,CUTC,ENSA,GJA1,GNB1,INPP4A,MBTPS2,MIA3,NR3C1,PPP1R15B,RMDN2,SDR16C5,SLC6A15,TFB2M,TMEM169,UHMK1,YIPF5
miR-3137 (miRNAs w/seed CUGUAGC)		mature microrna	Activated	3.872	bias	4.97E-04	ADAM22,AKAP12,AKR1C1/AKR1C2,ANKMY2,ARG2,BBS7,C6orf106,CAPZA2,CXCL14,DEK,FECH,FUCA2,GDPD1,HSPA4,INPP5A,INPP5F,MRPL13,PDSS2,PHC3,PROSC,PTPN3,SLC6A15
miR-1179 (miRNAs w/seed AGCAUUC)		mature microrna	Activated	3.066	bias	5.02E-04	ABCA9,ANKRD29,CAB39,CHGB,DENND5B,DNAJB14,FAM210B,FBXO9,FLRT2,FNTA,HCCS,IL7,PPP2R3C,RNF19B,RRAGB,TGFBR2,TIGAR,UCHL5,YIPF5,ZFP90
miR-4326 (miRNAs w/seed GUUCCUC)		mature microrna	Activated	3.632	bias	5.18E-04	ARL8B,ATAD1,CAB39,CHM,CXCL14,EIF4E3,ENOSF1,GNL1,HSPA4,LAMTOR3,NRXN1,NTMT1,PTPN3,RAB39B,SLC25A40,SPDYE1,SPTLC1,TMEM14B,TMEM169,TMEM203,UBE3B,UNC5CL,YEATS4
miR-181b-1-3p (and other miRNAs w/seed UCACUGA)		mature microrna	Activated	4.857	bias	5.24E-04	ATAD1,ATPIF1,ATRNL1,BBS7,BUB3,DCTN3,FAR2,GDPD1,GPR12,KLHL7,MRPL15,MTDH,NR3C1,PDIA6,PHC3,PITHD1,PROSC,PSMA2,PTPN3,RNF141,SKIDA1,SRP72,TMEFF2,TMEM70,TOMM20,UBLCP1,UCHL5,ZCCHC12
miR-4291 (and other miRNAs w/seed UCAGCAG)		mature microrna	Activated	3.940	bias	5.53E-04	AKAP12,ARL8B,BBS4,CD59,CDV3,COX11,DEK,DENR,DNAJC30,DOCK4,DTNBP1,ENSA,FAM163A,GRIN2A,HS3ST4,HS6ST3,KITLG,LAPTM4B,LMO4,METTL13,NDUFA4,PCMT1,PHC3,PPARGC1A,PTHLH,SARS,SLC25A4,SPDYE1,TGOLN2,UHMK1,YWHAB
miR-192-5p (and other miRNAs w/seed UGACCUA)		mature microrna	Activated	4.004	bias	5.62E-04	ACAT1,B3GALNT1,BBS7,C1D,C6orf106,CHM,DIXDC1,EMC7,ERLEC1,FAM210B,IFI44L,IGDCC4,KCNA1,KPNA6,NAA50,PDSS2,RNF141,SUPT4H1,SYNCRIP,UCHL5
miR-1227-3p (miRNAs w/seed GUGCCAC)		mature microrna	Activated	4.846	bias	5.75E-04	ACOX1,ADAM22,ATP6V1B2,BBS4,C1GALT1C1,CD59,CDV3,CLGN,DGKB,DIXDC1,DOCK9,ENOSF1,FUNDC2,GABRA4,GDE1,GNB1,HMGCL,KIF3A,MAT2B,MIA3,NDUFA4,PIK3R3,RMDN2,RNF141,SKIDA1,SLC1A1,SLC2A12,SSR3,STBD1,TCEB1,UBE3A,UHMK1,ZDHHC3
miR-92a-3p (and other miRNAs w/seed AUUGCAC)		mature microrna	Activated	4.727	bias	5.79E-04	ACOX1,ADAM23,AP1AR,ATP6V1B2,ATXN1,BMPR2,CDC27,CHM,CNR1,DCAF10,DKK3,DNAJB9,DNAJC30,DOCK9,DSTYK,EXOC5,GCLM,GNS,KCNA1,KCNJ3,KCNK3,MIA3,MTDH,NAA50,NECAP1,PCGF1,PIK3R3,RNF141,SAR1B,SLC2A3,SLC32A1,SYNJ1,TBL1XR1,TGFB2,UCHL5,UGP2,UQCRB,ZDHHC3,ZNF506
SP1		transcription regulator		-0.139	bias	5.80E-04	AKAP12,ASS1,ATP5B,CD59,CHRNA3,CSNK2A1,EGFR,GABRA4,GJA1,GPX4,JUN,MAT2B,MSH6,PGK1,SLC25A4,SLC2A12,SLC2A3,TFAM,TGFB2,TGFBR2,TNC,UGCG	59 (3)
miR-4435 (miRNAs w/seed UGGCCAG)		mature microrna	Activated	4.930	bias	5.83E-04	AKAP12,BMPR2,C6orf89,CLCNKB,CUTC,DCAF10,DCAF11,DGKB,DSTYK,DTNBP1,ELMOD1,ERLEC1,FAM134A,FAM135B,FAM210B,FLRT2,FUNDC2,GDPD1,GJA1,GPKOW,GPR12,GPR155,HCCS,HIF3A,KCTD16,KIF3A,KLHL7,MCTS1,MID2,MTDH,NR3C1,PIGX,PIK3R3,PLCL2,SDR16C5,SH3BGRL2,SLC2A3,SLC30A5,SPPL3,SPTLC1,TMEM132B,TOMM20,ZDHHC22
miR-374b-5p (and other miRNAs w/seed UAUAAUA)		mature microrna	Activated	3.232	bias	5.95E-04	ABCA9,ATP1A1,ATXN1,CAPZA2,EDEM3,ENOSF1,ENSA,EPHA4,EXOC5,FECH,HSPA4,LMO4,MID2,MZT1,NR3C1,NRN1,OSBP,PPARGC1A,RASGRF1,RFX4,SEC63,SMYD3,SPPL3,SPTLC1,TCEAL7,TCEB1,UBE3A,UGCG
miR-3679-3p (miRNAs w/seed UUCCCCC)		mature microrna	Activated	5.463	bias	6.39E-04	ACOX1,BBS4,C6orf106,C6orf89,CD200,CD59,CDC27,CDC42EP4,DENND5B,DLAT,EID2,EPHA4,ERLEC1,FAM210B,GABRA1,ILF2,KCTD16,KIF3A,LMBR1,LMO4,MIA3,MRPS24,NECAP1,NR1D2,NR3C1,OSBP,OXCT1,PIK3R3,PSMD2,RASGRF1,RNF141,SDC4,SLC1A1,SLC2A12,SLC32A1,TBL1XR1,TGFB2,TGOLN2,TIGAR,TMEM132B,TMEM242,TOMM20,TUBB,UQCR10,VMA21
miR-224-3p (and other miRNAs w/seed AAAUGGU)		mature microrna	Activated	2.840	bias	6.53E-04	ARMC10,ATXN1,C1D,CHGB,DNAJC19,GPKOW,HNRNPLL,HNRNPM,IFI44L,JUN,KCNA1,METTL13,MRPL13,MZT1,PEX2,SPTLC1,SYNCRIP,TIGAR,TMEM169
miR-4732-5p (miRNAs w/seed GUAGAGC)		mature microrna	Activated	3.355	bias	6.54E-04	ACSBG1,AP4S1,CAMSAP1,CDV3,CMAS,ENOSF1,FGFR1OP2,HMGCL,INPP5F,MID2,PARM1,RAB39B,SLC10A4,SLC25A40,SRP72,UQCRQ
miR-320b (and other miRNAs w/seed AAAGCUG)		mature microrna	Activated	5.669	bias	6.61E-04	ARL8B,CD59,COX11,CUTC,CXCL14,DCAF10,DENND5B,DIXDC1,DNAJA2,FAM134A,FAM135B,GABRA5,GNS,HSPA4,KITLG,MCTS1,MTDH,MUT,MZT1,NR1D2,NR3C1,NRN1,OSTC,PCGF1,RAB39B,SEC63,SKIDA1,SLC2A12,SYNCRIP,TBL1XR1,TCEB1,TGFBR2,TGOLN2,TIGAR,YIPF5,ZCCHC12,ZDHHC3
miR-767 (and other miRNAs w/seed GCACCAU)		mature microrna	Activated	4.030	bias	6.71E-04	ATXN1,BMPR2,EXOC5,FAM134A,FAM135B,FUCA2,GNS,GPKOW,HIF3A,HMGCL,HMGCLL1,INPP5A,MBTPS2,NDUFA4,NECAP1,OSTC,PARVB,PDSS2,PPP1R15B,RNF141,SEC63,SLC2A12,TBL1XR1,TMEM169,TOMM20,ZFP90
miR-548av-5p (and other miRNAs w/seed AAAGUAC)		mature microrna	Activated	2.911	bias	6.71E-04	AP4S1,BBS7,C1D,COPS4,DOCK9,KITLG,LMBR1,MAT2B,MID2,MUT,NFE2L2,PHC3,SCAPER,SPDYE1,TADA1,UCHL5,UGP2,UHMK1
miR-485-3p (and other miRNAs w/seed UCAUACA)		mature microrna	Activated	3.179	bias	6.79E-04	C6orf106,CAMSAP1,CDH8,CNR1,CSTF3,FGF12,HS6ST3,MAT2B,MZT1,NAALAD2,NRXN1,OSTC,PDIA6,PHC3,PLCL2,PPARGC1A,PPP4R4,SDHAF3,SLC6A15,SPTLC1,TTI2,VMA21,ZNF506
miR-4691-5p (and other miRNAs w/seed UCCUCCA)		mature microrna	Activated	5.407	bias	6.84E-04	ARL8B,B3GALNT1,BTN2A1,CD59,CTR9,DCAF11,DCTN4,DFFA,DHRS2,ENSA,EXOC5,FAM135B,FSTL5,GNL1,HS3ST4,IFI44L,ILF2,JUN,KCNJ4,KCNJ8,KCNK3,KLHDC8B,LAMTOR5,LIPG,NDUFC2,PGK1,PRKAG1,RNF14,SAMD9,SEC63,SEMA3E,SLC25A4,SMIM7,TGOLN2,TRAPPC3,TSPAN2,TSPYL1,ZDHHC22
miR-515-3p (and other miRNAs w/seed AGUGCCU)		mature microrna	Activated	3.707	bias	6.89E-04	ADAM22,ANKRD29,ATP1A2,BPGM,CAB39,COX11,CSRP2BP,DCTN4,DOCK4,FAM134A,GPR155,LAMTOR5,LMBR1,NR1D2,PAFAH1B1,PARM1,PPP1R7,PTPN3,RAB39B,SAR1B,SKIDA1,SLC25A4,SLC6A15,TADA1,TMEM203,TSPAN2,ZNF506,ZNRF3
miR-1284 (and other miRNAs w/seed CUAUACA)		mature microrna	Activated	3.775	bias	6.91E-04	ATXN1,C1D,CAPZA2,GABRA1,GPN1,GRIN2A,IFI44L,NDUFA4,NRN1,NRXN1,RAB33A,RNF14,RNF141,RPRD1A,SSX2IP,SYNCRIP,TADA1,TSPAN2,YEATS4
miR-4635 (miRNAs w/seed CUUGAAG)		mature microrna	Activated	3.781	bias	7.06E-04	B3GALNT1,CDC27,EID2,GABRA4,GNS,INPP4A,MIA3,MUT,NELL2,PGK1,PRIM1,SMIM7,SRR,TMEM60,YEATS4
miR-148a-3p (and other miRNAs w/seed CAGUGCA)		mature microrna	Activated	4.217	bias	7.13E-04	ARL8B,ATP1A2,ATP6AP2,ATXN1,BBS7,C2orf80,CNR1,DSTYK,EIF4E3,EPHA4,GABRA1,GNS,HCCS,HLA-DQB1,IGDCC4,KCTD16,LIPG,METTL13,MRPS10,NME7,PHC3,PIK3R3,PPARGC1A,RAB39B,SKIDA1,SLC2A3,SMIM12,SNX2,SYNCRIP,SYNJ1,TBL1XR1,TGFB2,TGOLN2,TMEM132B,TSPYL1,UBE3B,UHMK1,UQCRQ,YWHAB,ZDHHC22
miR-299a-5p (and other miRNAs w/seed GGUUUAC)		mature microrna	Activated	3.289	bias	7.22E-04	CAB39,CAMSAP1,DCTN4,FSTL5,GRIN2A,INPP5F,KITLG,MAEA,NRXN1,SLC14A1,TBL1XR1,TCEAL7,TFAM,TMEM17,TSPAN2,ZNF226
miR-3158-5p (and other miRNAs w/seed CUGCAGA)		mature microrna	Activated	4.859	bias	7.30E-04	ADAM22,ANKMY2,ATAD1,C6orf89,CHM,COCH,CSTF3,DFFA,ENOSF1,ENSA,EPHA4,EXOC5,FAM163A,GNS,HINFP,HS3ST4,KLHL7,LCLAT1,MAEA,MANEA,NDUFA9,PINK1,PROSC,PSMA2,RASGEF1B,RMDN2,SLC1A1,SYNCRIP,TGFB2,TGOLN2,TRMT10C,UGP2
miR-3622a-3p (and other miRNAs w/seed CACCUGA)		mature microrna	Activated	4.569	bias	7.32E-04	ACSBG1,ATAD1,ATRNL1,C6orf106,CXorf40A/CXorf40B,DKK3,FAM134A,FUCA2,GDE1,GDPD1,GNS,MDP1,OSBP,OXCT1,PEX2,PIGH,PTPN3,RAB39B,SH3BGRL2,SLC30A5,SLC32A1,STBD1,SYNCRIP,TGFBR2,TMEM70,UBE3B
SGK1		kinase		-1.293	bias	7.65E-04	GRIN2A,KCNA1,PRL,SLC1A1,SLC1A6,SLC2A3
HIF1A		transcription regulator		-1.648	bias	7.70E-04	AKAP12,CXorf40A/CXorf40B,EGFR,ENO1,ERO1L,GJA1,HIF3A,HMGCL,HSPA4,JUN,NRN1,PGK1,SCG2,SDC4,SLC2A3,TFAM,TGFB2
miR-519a-3p (and other miRNAs w/seed AAGUGCA)		mature microrna	Activated	4.254	bias	7.75E-04	ABHD10,ANKRD29,BMPR2,BTBD10,CDADC1,CLUL1,DEK,ENPP5,ENSA,EPHA4,FSTL5,FUCA2,GABRA1,GJA1,LAP3,LCLAT1,NAA50,NELL2,NR3C1,PTHLH,SAR1B,SCCPDH,SKIDA1,SLC25A40,SRPX,TGFBR2,ZFP90
miR-4461 (miRNAs w/seed AUUGAGA)		mature microrna	Activated	2.661	bias	7.78E-04	BTN2A1,C1D,DNAJC19,EGFR,GCLM,GPR155,HIF3A,HNRNPLL,LGALS3,NECAP1,NR1D2,PRDX4,SLC1A1,SRP72,TCEAL7,TFAM,TSPYL1,UCHL5
miR-4731-3p (and other miRNAs w/seed ACACAAG)		mature microrna	Activated	4.656	bias	7.85E-04	AKR1C1/AKR1C2,ANKMY2,CCDC136,DENR,EEF1E1,GPNMB,MID2,MMGT1,MRPS10,MTDH,NRN1,OXCT1,PELO,PPP1R15B,SCG2,SMIM20,SPTLC1,SRP72,SYNCRIP,TCEAL7,TTBK2,USPL1
ABCB6		transporter		1.982	bias	7.96E-04	ATPIF1,FECH,HAGH,UROD
IND S1		chemical - kinase inhibitor		1.000		7.96E-04	ATP5B,ENO1,PGK1,TUBB
miR-297a-5p (and other miRNAs w/seed UGUAUGU)		mature microrna	Activated	3.068	bias	8.01E-04	ANKRD29,BTN2A1,DENND5B,DENR,EGFR,ERLEC1,GJA1,KCNJ3,KLHL7,LOC102724594/U2AF1,MANEA,MAT2B,NRXN1,SAMD9,SDHAF3,SYNJ1,TBL1XR1,TMEM242,TOMM20,TSPAN2
miR-1-3p (and other miRNAs w/seed GGAAUGU)		mature microrna	Activated	5.020	bias	8.03E-04	AKAP12,ANKMY2,ANKRD29,ARG2,ATP6V1B2,C5orf22,CHM,DGKB,EGFR,EIF4E3,FAM134A,FAM210B,FBXL14,FBXO9,GJA1,GTF2B,IFI44L,INPP5F,LMBR1,NR3C1,OSBP,PAFAH1B1,PARM1,PEX2,PIK3R3,RGS7,RIT2,RMDN2,RNF141,SDC4,SEC63,SKIDA1,SLC6A15,SNX2,SYNCRIP,TRAPPC3,UHMK1,UNC50,ZNF226
BMS-754807		chemical drug				8.03E-04	EGFR,EPHA4,TGFBR2
allopregnanolone		chemical - endogenous mammalian				8.03E-04	GABRA4,GRIN2A,LGALS3
miR-3913-3p (miRNAs w/seed GACAUCA)		mature microrna	Activated	3.676	bias	8.04E-04	ABCA9,CAPZA2,CTR9,CXorf40A/CXorf40B,EMC7,FAM213A,GABRA4,GNB1,GRIN2A,HS6ST3,LGR6,MZT1,NFIL3,PARM1,RAN,RASGRF1,RNF14,SPTLC1,TBL1XR1,TMEM70,VMA21,ZDHHC3
miR-4330 (miRNAs w/seed CUCAGAU)		mature microrna	Activated	4.153	bias	8.48E-04	ARMC10,BTN2A1,EPHX4,GDPD1,KCNK1,MANEA,METTL13,MID2,NEU1,NR1D2,NRXN1,PTPN3,RNF141,RNF19B,RPRD1A,SCCPDH,SMIM12,SPA17
PTEN		phosphatase		-0.389		8.64E-04	ACOX1,BPGM,CCNB1,CSTF3,DLAT,EGFR,LGALS3,NEU1,NFIL3,PGK1,PINK1,PPARGC1A,PRL,RNASEH1,SDC4,SDHB,SDHD,SUCLA2,TRAPPC3	57 (5)
miR-4796-3p (miRNAs w/seed AAAGUGG)		mature microrna	Activated	3.942	bias	8.77E-04	AP1AR,CAPZA2,DNAJA2,ERLEC1,FGF12,INPP4A,INPP5F,KTI12,LSM5,MID2,MRPS10,PIK3R3,SLC30A5,SRP72,UQCRB,VMA21
miR-4294 (miRNAs w/seed GGAGUCU)		mature microrna	Activated	3.171	bias	8.98E-04	ARPC4,ATP1A2,CD200,CDH8,CSRP2BP,DNAJA2,DOCK4,DSTYK,ELMOD1,FAM163A,FAM98B,GCLM,GPR12,KCNA1,KPNA6,LCLAT1,MCTS1,MZT1,NDUFA4,NDUFC2,NEU1,RASGRF1,SLC14A1,SPPL3,TGFB2,TMEM17,ZNF329,ZNRF3
miR-425-5p (and other miRNAs w/seed AUGACAC)		mature microrna	Activated	4.365	bias	9.04E-04	AKR1C1/AKR1C2,B3GALNT1,BCAS2,CAB39,CDADC1,DCTN4,ELMOD1,ERLEC1,FAM135B,GABRA1,GNS,INPP4A,KPNA6,NDUFA4,PAFAH1B1,PCMT1,PGK1,PTHLH,RNF14,SSX2IP,SYNCRIP,TGFBR2,TNC
miR-513c-5p (and other miRNAs w/seed UCUCAAG)		mature microrna	Activated	3.166	bias	9.05E-04	ADAM9,COX11,CSTF3,DHX36,FGFR1OP2,FLRT2,GTF2B,JUN,KDM4C,KTI12,MZT1,NDUFA4,NECAP1,PIGH,PPP4R4,PRIM1,RASGEF1B,SYNCRIP,TGOLN2,TMEM14B,UBE3A
miR-578 (and other miRNAs w/seed UUCUUGU)		mature microrna	Activated	2.784	bias	9.23E-04	AKR1C1/AKR1C2,BUB3,FGF12,FSTL5,GABRA1,GJA1,INPP4A,KCTD16,KDELR1,LSM5,PHC3,PIK3R3,SRP72,TGFB2,TMEM169,TMEM70,TTI2
dopamine		chemical - endogenous mammalian		0.198		9.41E-04	ATP1A1,CNR1,GPR12,JUN,KCNA1,KCNK1,PRL,SDHB	41 (4)
miR-633 (miRNAs w/seed UAAUAGU)		mature microrna	Activated	3.060	bias	9.42E-04	ADAM23,BUB3,C1GALT1C1,COCH,COX11,EID3,HCCS,HEBP2,HSPA4,ILF2,MANEA,PAFAH1B1,PHC3
EPAS1		transcription regulator		-1.226	bias	9.47E-04	AKAP12,ARG2,CXorf40A/CXorf40B,EGFR,ENO1,GJA1,HSPA4,NFIL3,NRN1,SLC2A3,UGP2
nicotine		chemical drug	Inhibited	-2.396	bias	9.47E-04	CHGB,CHRNA3,ENO1,GJA1,GRIN2A,LGALS3,PRL,PTHLH,SCG2,SLC1A1,UBE3A	51 (5)
miR-545-3p (miRNAs w/seed CAGCAAA)		mature microrna	Activated	2.839	bias	9.53E-04	ABHD10,AMFR,BMPR2,BUB3,C1GALT1C1,CSRP2BP,DOCK4,EGFR,EIF4E3,FLRT2,LAMTOR5,LAPTM4B,NR1D2,NR3C1,SAR1B,SDHAF3,SEC63,SLC14A1,SNX2,SPDYE1,SYNJ1,TMEM203,TSPAN2,TSPYL1,TUBB,UHMK1,ZNRF3
TGFB1		growth factor		0.282	bias	9.65E-04	AKR1C1/AKR1C2,ASS1,ATXN1,CAB39,CCNB1,CCT5,CD59,CDC42EP4,CDKN3,DKK3,DOCK4,EIF4A3,FGF12,GABRA4,GJA1,GLRX2,GNB5,GNL1,GNS,GPR12,GRIN2A,HLA-DQB1,JUN,KCNJ3,KITLG,KPNA6,LGALS3,MALAT1,MIA3,MSH6,NDUFS4,OARD1,PGK1,PINK1,PMM1,PRDX4,PRIM1,PRL,PTHLH,SAR1B,SCCPDH,SDC4,SLC25A4,SLC2A3,SRR,TGFB2,TGFBR2,TMEM17,TNC,UBE3A	106 (8)
miR-3198 (and other miRNAs w/seed UGGAGUC)		mature microrna	Activated	2.331	bias	9.87E-04	ATP1A2,CD200,CDH8,CSRP2BP,CXCL14,DLAT,DOCK9,DSTYK,FAM163A,HS3ST4,KCNA1,KCNK3,KITLG,LCLAT1,LMO4,MZT1,NAALAD2,NDUFA4,NEU1,RASGRF1,SPPL3,STBD1,TMEM17,UNC5CL,ZNF329,ZNRF3
miR-548ag (and other miRNAs w/seed AAGGUAA)		mature microrna	Activated	3.278	bias	9.90E-04	BBS7,BTN2A1,CDC27,CHM,ENSA,EXOC5,FECH,GNS,IL7,LAMTOR5,LMO4,LSM5,NAA50,NELL2,PCMT1,SKIDA1,SLC25A40,SPDYE1,SRR
miR-3618 (miRNAs w/seed GUCUACA)		mature microrna	Activated	2.671	bias	9.92E-04	ATPIF1,B3GALNT1,BTN2A1,DDX31,DENND2D,DGKB,DIXDC1,ERLEC1,EXOC5,FN3KRP,FSTL5,GDE1,GJA1,GJB6,HNRNPLL,INPP5F,KPNA6,LMBR1,NME7,PHC3,TIMM17A,TMEM132B,YIPF5
miR-486-5p (and other miRNAs w/seed CCUGUAC)		mature microrna	Activated	3.377	bias	9.99E-04	ASS1,ATP1A2,BCAS2,CSNK2A1,DCAF10,DNAJC19,FAM134A,FBXL14,FLRT2,FUNDC2,GPKOW,GRIN2A,LIPG,LSM5,MRPL2,NR3C1,PHC3,PIGH,SCG2,SEMA3E,STBD1
miR-4280 (miRNAs w/seed AGUGUAG)		mature microrna	Activated	2.769	bias	1.02E-03	ADAM22,BBS7,BMPR2,CHRNA3,DIXDC1,FGFR1OP2,FLRT2,FUCA2,HNRNPLL,INPP4A,KCNJ8,NR3C1,PELO,SCCPDH,TOMM20
miR-216b-5p (miRNAs w/seed AAUCUCU)		mature microrna	Activated	2.258	bias	1.04E-03	ACOX1,BMPR2,CHM,CLGN,CSNK2A1,DIXDC1,DNAJB9,FAM135B,FGF12,HNRNPLL,IL7,JUN,LGR6,NAA50,PDSS2,RFX4,RNF141,SAR1B,SEMA3E,SLC14A1,TBL1XR1,YIPF5,YWHAB
miR-4752 (miRNAs w/seed UGUGGAU)		mature microrna	Activated	3.876	bias	1.04E-03	AMFR,ARG2,ARL8B,ATAD1,CUL2,CXorf40A/CXorf40B,GDPD1,INPP5F,KCTD16,MMGT1,NRXN1,PARM1,RNF141,SLC25A40,SLC2A12,SPINT2,SPPL3,TMEM70,ZCCHC12,ZNF506
miR-4423-3p (miRNAs w/seed UAGGCAC)		mature microrna	Activated	3.995	bias	1.06E-03	ABCA9,AKAP12,ANKMY2,ANKRD29,AP4S1,ARL8B,C5orf22,DGKB,DLAT,ELMOD1,FAM134A,GJA1,GRIN2A,HS6ST3,PMM1,PPP1R15B,PTHLH,PTPN3,SH3BGRL2,SLC2A12,SLC6A15,SSX2IP,UCHL5
TGFBR2	-1.614	kinase		-1.910		1.08E-03	ATP1A2,CCT5,GJA1,GJB6,JUN,KCNJ8,PTHLH,SLC2A3,TGFB2,TGFBR2,UBE3A	93 (6)
miR-1270 (and other miRNAs w/seed UGGAGAU)		mature microrna	Activated	3.862	bias	1.10E-03	COPS4,COPZ1,DCAF10,DIXDC1,HMGCL,HS3ST4,IFI44L,ILF2,KITLG,LAMTOR3,MIA3,NR3C1,PELO,PLCL2,RGS7,SH3BGRL2,SLC30A5,SRP72,TMEM242,TUBB,UNC5CL,ZDHHC3
ATP1A2	1.222	transporter				1.13E-03	ATP1A1,ATP1A2
GRM2		g-protein coupled receptor				1.13E-03	GRIN2A,SLC1A1
miR-7a-5p (and other miRNAs w/seed GGAAGAC)		mature microrna	Activated	3.184	bias	1.19E-03	ARMC10,ATXN1,BMPR2,C5orf22,C6orf89,CDADC1,CXorf40A/CXorf40B,EGFR,FAM134A,FBXL14,FLRT2,GABRA1,GJB6,GRIN2A,HS6ST3,KCNA1,KPNA6,NDUFA4,PCMT1,PHC3,PIGH,PIK3R3,RNF141,SSX2IP,TADA1,TGFB2,TSPAN2,UBLCP1,UHMK1,VMA21,YIPF5,ZNF329
miR-549a (miRNAs w/seed GACAACU)		mature microrna	Activated	3.472	bias	1.19E-03	ALAS1,ARL8B,CAMSAP1,CCNB1,FN3KRP,HS3ST4,HSPA4,KLHL7,PPP1R15B,RPRD1A,SRP72,TAF9,TCEB1,TIGAR,TMEM132B,TMEM242,TRMT10C,TSPYL1,UHMK1
miR-499-3p (and other miRNAs w/seed ACAUCAC)		mature microrna	Activated	3.848	bias	1.21E-03	ABHD10,ANKMY2,ATP6AP2,BUB3,CDADC1,DDX31,EDEM3,GDPD1,HS6ST3,JKAMP,KCNJ3,KITLG,MUT,NFE2L2,NFIL3,OXCT1,PHC3,SLC25A40,TBL1XR1,TMEM132B,TOMM20,TOR1A
miR-642a-3p (and other miRNAs w/seed GACACAU)		mature microrna	Activated	3.554	bias	1.22E-03	ABHD10,ATAD1,BBS4,CSTF3,CXorf40A/CXorf40B,ETNPPL,FAM135B,GNS,KCNJ8,LIPG,MIA3,NDUFA4,PIK3R3,PRIM1,RGS7,RIT2,SAR1B,TMEM169,TNC,UQCRQ,ZNF226
miR-647 (miRNAs w/seed UGGCUGC)		mature microrna	Activated	4.349	bias	1.22E-03	ABCA9,BTN2A1,C6orf106,C6orf89,CDADC1,CDV3,CHGB,DENND5B,ENOSF1,EXOC5,FUNDC2,GDPD1,GPN1,HIF3A,KCNK1,KDM4C,LCLAT1,LIPG,LMO4,NR1D2,OXCT1,PHKB,PLCL2,RASGRF1,SAR1B,SLC14A1,SLC25A4,SMIM12,SSR3,SUCLA2,TCEB1,TMEM70,UHMK1,YIPF5,ZDHHC22
miR-4540 (miRNAs w/seed UAGUCCU)		mature microrna	Activated	3.328	bias	1.26E-03	CDV3,CHM,COX11,DSTYK,EEF1E1,FLRT2,GCLM,INPP5F,KPNA6,MANEA,NECAP1,NR3C1,PPP1R15B,PTHLH,SRR,SSX2IP,TSPAN2,UBLCP1,ZNRF3
miR-4713-5p (miRNAs w/seed UCUCCCA)		mature microrna	Activated	3.878	bias	1.27E-03	ABHD10,AP4S1,ARMC10,ATP1A2,ATP6V1H,BPGM,CCDC34,CXCL14,DNAJC19,DSTYK,ENSA,EXOC5,FN3KRP,GABRA4,GNL1,IL7,INPP5A,LMO4,NELL2,NR3C1,PEX7,PIGH,PPARGC1A,PSMA2,RNASEH1,RNF141,SKIDA1,SLC14A1,SLC2A3,SLC30A5,SPTLC1,SYNCRIP,TADA1,TMEM70,TTI2,UBE3A,ZDHHC22
miR-4668-5p (miRNAs w/seed GGGAAAA)		mature microrna	Activated	4.377	bias	1.29E-03	ABHD10,ADAM20,ADAM23,ATP6V1H,CDV3,DCTN4,DNAJB14,EIF4A3,EXOC5,FUCA2,GABRA5,HCCS,INPP4A,KDELR1,LSM5,MIA3,RNF14,RNF141,SAMD9,SCAPER,SMG8,TBL1XR1,TGOLN2,TMEM242,TOMM20,TRMT10C,UHMK1,VPS35,ZFP90,ZNRF3
miR-3942-3p (and other miRNAs w/seed UUCAGAU)		mature microrna	Activated	4.402	bias	1.31E-03	AP1AR,CAB39,DEK,DGKB,FAM213A,FECH,GPKOW,HMGCLL1,INPP4A,KCNJ3,MTDH,NELL2,RASGRF1,RPRD1A,SCAPER,SLC30A5,TBL1XR1,TSPYL1,TTC27,UBE3B
miR-1243 (miRNAs w/seed ACUGGAU)		mature microrna	Activated	4.010	bias	1.31E-03	AMFR,ARL8B,ATPIF1,B3GALNT1,BTBD10,CCDC34,CLUL1,CSNK2A1,DHX36,DSTYK,EEF1E1,KCTD16,KRT222,MCTS1,PARM1,PPARGC1A,TBL1XR1,YEATS4,ZCCHC12,ZNF329
miR-4664-3p (miRNAs w/seed UUCCGGU)		mature microrna	Activated	3.410	bias	1.32E-03	AKR1C1/AKR1C2,ATP1A1,BMPR2,DDX31,FUNDC2,LSM5,NRN1,PINK1,PPP1R17,RASGRF1,TRAPPC3,YWHAB
miR-344d-3p (and other miRNAs w/seed AUAUAAC)		mature microrna	Activated	4.112	bias	1.34E-03	CD200,DGKB,DNAJB9,ENSA,ERO1L,EXOC5,FECH,INPP5A,JKAMP,KPNA6,MANEA,MID2,MTDH,NR3C1,NRXN1,OSBP,PPARGC1A,SAR1B,SDHD,SLC2A12,SNX2,SPDYE1,TGFBR2,TIGAR,TMEFF2,TMEM132B,TRAPPC3
IL4		cytokine	Inhibited	-2.493	bias	1.38E-03	ACOX1,ALAS1,ANXA6,ARG2,ASS1,BPGM,CD200,ELAVL4,FLRT2,GJA1,GPX4,JUN,KIF3A,KITLG,LGALS3,LIPG,MRPS10,MTDH,NFIL3,NR3C1,PPARGC1A,PRKAG1,PSMA2,PTHLH,RNF19B,S100A8,SPINT2,TNC	71 (3)
miR-382-5p (miRNAs w/seed AAGUUGU)		mature microrna	Activated	3.809	bias	1.39E-03	CDV3,COCH,DCAF10,FSTL5,GABRA4,GPKOW,GPR155,KLHL7,MCTS1,MIA3,NR3C1,RASGRF1,SSR3,SYNCRIP,TMEM17,TSPAN2,TTI2,UQCRB,ZNRF3
miR-18a-5p (and other miRNAs w/seed AAGGUGC)		mature microrna	Activated	3.938	bias	1.40E-03	ATXN1,BABAM1,C6orf106,CAB39,CXorf40A/CXorf40B,DFFA,DOCK4,FBXO9,GABRA4,GNL1,KCNA1,KCTD16,KPNA6,LACTB2,LMO4,NAA50,NR3C1,PHC3,SEC63,SH3BGRL2,SYNCRIP,UHMK1,UQCRB,UQCRQ,VMA21,YWHAB
miR-4277 (miRNAs w/seed CAGUUCU)		mature microrna	Activated	4.000	bias	1.44E-03	ACSBG1,ADAM22,ADAM23,C5orf22,CDV3,DENND5B,EEF1E1,EIF4E3,ENOSF1,EPHA4,FNTA,GDE1,HS6ST3,INPP5A,KDELR1,PDIA6,RAB39B,RGS7,SEC63,SPPL3,TMEM60
miR-3157-3p (miRNAs w/seed UGCCCUA)		mature microrna	Activated	3.812	bias	1.45E-03	ABCA9,B3GALNT1,BUB3,C6orf106,CAMSAP1,COPZ1,ENOSF1,FUCA2,GNB1,IL7,JKAMP,NR3C1,PAFAH1B1,PEX2,PIGX,PTHLH,RNASEH1,SDHD,SEC63,SLC6A15,TBL1XR1,TGOLN2,TOMM20
miR-1252-5p (miRNAs w/seed GAAGGAA)		mature microrna	Activated	4.384	bias	1.48E-03	ABHD10,ARG2,CD59,COX11,CSTF3,DGKB,DNAJC19,DSTYK,EDEM3,ELAVL4,FGF12,FN3KRP,GCLM,GNB1,HCCS,HIF3A,HS6ST3,KCNJ8,OSBP,PDSS2,PROSC,SLC32A1,SSR3,SSR4,TSPYL1
miR-2682-5p (and other miRNAs w/seed AGGCAGU)		mature microrna	Activated	4.975	bias	1.49E-03	ACOX1,AP4S1,ARG2,C6orf89,CXorf40A/CXorf40B,DFFA,DLAT,ELMOD1,EPHA4,FSTL5,GCLM,GPR12,INPP4A,KCNK3,KCTD16,MANEA,MID2,NEU1,NRN1,PEX7,PITHD1,SEC63,SH3BGRL2,SPPL3,STBD1,TSPYL1,UCHL5,UQCRQ,YIPF5,ZNRF3
miR-4666a-5p (miRNAs w/seed UACAUGU)		mature microrna	Activated	4.121	bias	1.51E-03	ABCA9,CHRNA3,DENND5B,DENR,EIF4A3,GNB5,GPR155,GTF2B,HS6ST3,KCTD16,KLHL7,MAT2B,MIA3,MTDH,NR1D2,PAFAH1B1,PPARGC1A,RMDN2,SLC10A4,SLC30A5,SYNCRIP,TAF9,TMEFF2,TSPAN2
miR-1244 (miRNAs w/seed AGUAGUU)		mature microrna	Activated	3.952	bias	1.56E-03	ACOX1,AP4S1,EEF1E1,EMC7,KCTD16,KIF3A,KLHL7,LAMTOR5,MAEL,MCTS1,OSBP,SLC30A5,SLC6A15,SRP72,UQCRB,ZDHHC3
miR-3925-3p (miRNAs w/seed CUCCAGU)		mature microrna	Activated	4.215	bias	1.61E-03	AKAP12,B3GALNT1,BTN2A1,CDH8,DTNBP1,EIF4E3,ENSA,GCLM,HS6ST3,IFI44L,NDUFB5,NMRK1,NR1D2,OSBP,PHKB,RAB33A,RFX4,SAMD9,SPTLC1,SUPT4H1,SYNJ1,TCEB1,TMEM132B,TSPYL1,UHMK1,YEATS4
miR-4318 (miRNAs w/seed ACUGUGG)		mature microrna	Activated	3.402	bias	1.62E-03	ACAT1,AP4S1,C6orf89,CDADC1,CNR1,CSRP2BP,CUL2,EDEM3,HNRNPLL,INPP5F,KDM4C,MCTS1,NR3C1,NRN1,NRXN1,PTPN3,SEC63,SNX2,TMEM242,TSPAN2,UBE3A,YWHAB,ZFP90
miR-3065-5p (and other miRNAs w/seed CAACAAA)		mature microrna	Activated	2.682	bias	1.64E-03	C5orf22,CUL2,DCAF10,DDX20,DOCK4,EEF1E1,HNRNPLL,MCTS1,PAFAH1B1,PARM1,PHC3,SMIM7,SSX2IP,TFAM,TFB2M,TGOLN2,UHMK1
miR-922 (miRNAs w/seed CAGCAGA)		mature microrna	Activated	4.841	bias	1.67E-03	ACOX1,ASNSD1,BBS4,CAB39,CCNB1,CD59,CDH8,CDV3,COX11,CUL2,ENSA,FUNDC2,GABRA4,HS6ST3,KCNJ3,KCNK1,LAPTM4B,LMO4,MBTPS2,MRPL48,PHC3,PPARGC1A,SARS,SLC25A4,SPPL3,TBL1XR1,TGOLN2,UHMK1,UQCR10,YWHAB,ZDHHC3
miR-1251-5p (miRNAs w/seed CUCUAGC)		mature microrna	Activated	3.623	bias	1.68E-03	AKAP12,ARL8B,ATP1A2,CHM,CNR1,CSNK2A1,CTR9,DENND5B,HS6ST3,KCNK1,MIA3,MTDH,NAA50,NR3C1,PDSS2,TMEM17,UCHL5
miR-767-3p (miRNAs w/seed CUGCUCA)		mature microrna	Activated	4.221	bias	1.70E-03	ABHD10,CDC42EP4,CNR1,CSNK2A1,CSRP2BP,DNAJB14,DOCK4,EGFR,ENOSF1,FBXO9,FN3KRP,GNL1,KPNA6,LEMD1,MBTPS2,MRPS10,OSTC,PINK1,PPP1R17,PPP4R4,PTPN3,SLC6A15,SMIM7,SPPL3,TBL1XR1,TOMM20,ZDHHC22,ZNF226
miR-4742-5p (miRNAs w/seed CAGGCAA)		mature microrna	Activated	4.133	bias	1.73E-03	AP1AR,ATP6V1H,CAMSAP1,CCDC34,CDC42EP4,DDX31,DNAJA2,EIF4E3,ENSA,GNL1,GRIN2A,GTF2B,HIF3A,HS3ST4,HTATSF1,INPP4A,MAT2B,METTL13,PGK1,PPP1R15B,PPP4R4,PTPN3,SEC61G,SH3BGRL2,SLC25A40,TCEB1,TMEM169,ZDHHC3
FSH		complex		-0.904	bias	1.73E-03	AKAP12,ARPC4,ATPIF1,BMPR2,CDC42EP4,DNAJB9,EGFR,GDE1,GNB1,GRIN2A,JUN,KITLG,PGK1,RGS7,TGFB2,TGFBR2,USPL1
miR-4713-3p (miRNAs w/seed GGGAUCC)		mature microrna	Activated	3.887	bias	1.75E-03	ARMC10,BABAM1,BTN2A1,CD200,CD59,CDH8,DCTN4,DENND2D,GNB5,GNS,HS3ST4,KDELR1,KDM4C,KPNA6,LAMTOR3,LMO4,PARM1,PGK1,PPP1R15B,SYNCRIP,TNC,TOMM20,UBE3B,ZDHHC3,ZFP90
camptothecin		chemical reagent		-1.667		1.76E-03	ASNSD1,CCNB1,CD200,CD59,DENND5B,EGFR,GDE1,GPNMB,HLA-DQB1,INPP4A,JUN,LGALS3,MFSD5,NR3C1,PCGF1,PINK1,PLCL2,PSMD2,RPA3,SDC4,SMG8,TUBB,UGCG	72 (4)
DRD2		g-protein coupled receptor		0.320		1.77E-03	JUN,KCNJ4,PRL,TGFBR2	71 (8)
PLIN5		other		-1.067		1.77E-03	ACOX1,GPX4,NFE2L2,PPARGC1A
miR-370-3p (and other miRNAs w/seed CCUGCUG)		mature microrna	Activated	3.820	bias	1.77E-03	ACOX1,ANKMY2,ATP1A2,ATXN1,BTN2A1,C6orf106,CCDC136,CDC42EP4,CDH8,CHM,CUL2,DOCK4,DSTYK,EGFR,ENOSF1,FLRT2,GPR12,KCNK1,KCTD16,KITLG,LAMTOR5,MUT,PARVB,PDIA6,PPP4R4,PROSC,PSMD2,RASGRF1,SARS,SH3BGRL2,SLC2A12,SPDYE1,SPPL3,TADA1,TGFBR2,TGOLN2,TMEM203,TRAPPC3,VPS35
miR-582-3p (miRNAs w/seed AACUGGU)		mature microrna	Activated	3.552	bias	1.81E-03	B3GALNT1,BMPR2,CHRNA3,DENR,DIXDC1,DLAT,FAM98B,FUNDC2,GDPD1,GJA1,KIF3A,LMBR1,LOC102724594/U2AF1,NFIL3,SLC1A1,SRP72,TBL1XR1,TFAM,TMEM70,UCHL5,UHMK1
miR-4503 (miRNAs w/seed UUAAGCA)		mature microrna	Activated	4.518	bias	1.85E-03	ALAS1,AP1AR,CLGN,DCTN4,DIXDC1,EEF1E1,ENOSF1,GABRA5,GPR12,GRIN2A,KCNJ3,KIF3A,MTDH,PHKB,RAB39B,SLC1A1,SSX2IP,STBD1,UBLCP1,VMA21,YIPF5
miR-4639-3p (and other miRNAs w/seed CACUCUC)		mature microrna	Activated	3.281	bias	1.85E-03	ACAT1,AKR1C1/AKR1C2,ATP6AP2,CAB39,CD59,CDADC1,CMAS,EIF4E3,ENOSF1,FBXO9,GJA1,HS3ST4,KCNK1,MIA3,MRPS10,PPP1R17,SMIM12,SMIM7,SRR,UBE3B,ZNRF3
SP3		transcription regulator		1.091	bias	1.86E-03	AKAP12,CHRNA3,EGFR,GABRA4,JUN,MAT2B,MSH6,PGK1,SLC2A3,TGFBR2,TNC
miR-455-5p (and other miRNAs w/seed AUGUGCC)		mature microrna	Activated	3.236	bias	1.89E-03	ABCA9,ACOX1,ADAM22,AKAP12,ATPIF1,BMPR2,C1GALT1C1,CDV3,CLGN,DOCK4,DOCK9,ERLEC1,GNB1,HMGCL,HS6ST3,INPP4A,KIF3A,RFX4,SLC2A3,SLC6A15,SYNJ1,TBL1XR1,TOMM20,TUBB
miR-105-5p (and other miRNAs w/seed CAAAUGC)		mature microrna	Activated	2.801	bias	1.91E-03	ABCA9,BBS4,BTN2A1,CAB39,CCDC34,DCAF11,ENPP5,EPHA4,FECH,FLRT2,IL7,INPP5F,KLHL7,MBTPS2,NRXN1,PTHLH,TMEM60,YIPF5
miR-450b-3p (and other miRNAs w/seed UGGGAUC)		mature microrna	Activated	3.631	bias	1.92E-03	ACAT1,ACOX1,BUB3,CD200,DCTN4,DDX31,GPR155,KDELR1,KDM4C,LMO4,OSBP,PGK1,PPP1R15B,RASGEF1B,SDC4,SPTLC1,SYNCRIP,TGOLN2,TUBB,UCHL5
miR-365-3p (and other miRNAs w/seed AAUGCCC)		mature microrna	Activated	4.133	bias	1.95E-03	ABHD10,C6orf106,CHM,CXorf40A/CXorf40B,DCAF10,DLAT,DOCK4,EIF4E3,IL7,KCNA1,KCNJ3,KIF3A,LAPTM4B,LMBR1,MTDH,NAA50,NFIL3,NR1D2,NR3C1,OSBP,PGK1,PIK3R3,SRP72,SYNJ1,ZDHHC22,ZDHHC3
miR-1263 (miRNAs w/seed UGGUACC)		mature microrna	Activated	3.390	bias	1.98E-03	CCT5,CUL2,CXCL14,DCAF10,DIXDC1,ENOSF1,FAM134A,GABRA5,GPKOW,KCTD16,NDUFC2,PAFAH1B1,RAB39B,SKIDA1,SPPL3,TGFB2,TOMM20,UCHL5,UQCRB
miR-4759 (miRNAs w/seed AGGACUA)		mature microrna	Activated	4.050	bias	1.98E-03	ALAS1,CLGN,DCAF11,DCTN4,FBXO9,KLHL7,MRPL13,NAA50,OXCT1,PIGX,PTPN3,RPRD1A,SAMD9,SLC6A15,SPPL3,SSR3,SYNCRIP
miR-4425 (miRNAs w/seed GUUGGGA)		mature microrna	Activated	4.225	bias	2.00E-03	AP4S1,ATRNL1,CDV3,COPZ1,CSNK2A1,CSRP2BP,CXCL14,EGFR,ENPP5,HCCS,HS6ST3,INPP5F,KCNK3,KITLG,NAA50,NMRK1,NR3C1,PPP1R17,SCG2,SMIM7,SYNCRIP,TIGAR,TMEM169,TRMT10C,ZFP90
IND S7		chemical - kinase inhibitor		1.000	bias	2.03E-03	ATP5B,ENO1,PGK1,TUBB
miR-30c-5p (and other miRNAs w/seed GUAAACA)		mature microrna	Activated	5.100	bias	2.04E-03	ADAM22,ADAM9,ATRNL1,ATXN1,BTBD10,CUL2,DCTN4,DENND5B,DSTYK,EDEM3,ENPP5,FAM210B,FBXL14,GABRA5,GJA1,GRIN2A,HNRNPM,IL7,JUN,KCNJ3,KIF3A,KPNA6,LCLAT1,LMBR1,MBTPS2,MCTS1,MIA3,MID2,MTDH,MZT1,NDUFA9,NDUFC2,NECAP1,NR3C1,PDSS2,PHC3,PIGX,PPARGC1A,PPP4R4,RAB39B,RPRD1A,SLC6A15,SPA17,SSR3,SSX2IP,SYNCRIP,TMED3,TSPAN2
miR-876-5p (and other miRNAs w/seed GGAUUUC)		mature microrna	Activated	3.883	bias	2.04E-03	ACAT1,ATXN1,C6orf106,CDC27,CDV3,CHM,CSTF3,DTNBP1,EDEM3,ERLEC1,FBXL14,FGF12,KPNA6,MAEA,MTDH,PSMA2,SLC1A1,SPPL3,SUPT4H1,SYNCRIP,TMEM132B,TMEM242,TRAPPC3
miR-3084-3p (and other miRNAs w/seed UCUGCCA)		mature microrna	Activated	3.166	bias	2.08E-03	ADAM9,ATRNL1,ATXN1,CSTF3,DGKB,ERLEC1,ETNPPL,FUNDC2,GABRA1,GRIN2A,HMGCL,HRASLS,HS3ST4,JUN,KCNK3,KCTD16,KLHL7,MCTS1,METTL13,NAALAD2,NR3C1,PEX2,PGK1,PRIM1,RHBDD2,RMDN2,SDC4,SLC1A1,SPDYE1,TMEM242,UCHL5,ZNF506
miR-3164 (and other miRNAs w/seed GUGACUU)		mature microrna	Activated	3.159	bias	2.18E-03	ACOX1,BPGM,C3orf14,CAMSAP1,COCH,ENOSF1,GGH,HNRNPLL,INPP4A,INPP5A,KIF3A,LMO4,MIA3,NME7,OSBP,PPP4R4,RASGRF1,SLC14A1,TUBB
miR-759 (miRNAs w/seed CAGAGUG)		mature microrna	Activated	4.229	bias	2.20E-03	ANKMY2,DENND2D,EIF4E3,FECH,GNL1,H2AFZ,IGDCC4,JUN,KIF3A,LAP3,MRPS10,NELL2,NFIL3,PAFAH1B1,PPP1R15B,RPRD1A,SLC2A12,SNX2,TMEM17,TUBB,YWHAB,ZFP90
8-bromo-cAMP		chemical reagent		-0.479	bias	2.21E-03	ACOX1,ARG2,EGFR,GJA1,JUN,KITLG,NFIL3,PPARGC1A,PRL,TGFB2	69 (9)
miR-101-3p (and other miRNAs w/seed ACAGUAC)		mature microrna	Activated	4.744	bias	2.21E-03	ATRNL1,ATXN1,BBS7,DENND5B,DENR,DSTYK,EDEM3,ENSA,EXOC5,FLRT2,FUCA2,GABRA1,GDE1,GJA1,GNB1,INPP5F,KCNA1,KIF3A,KITLG,KTI12,MBTPS2,MMGT1,NDUFB5,NR1D2,PAFAH1B1,RAB39B,RASGRF1,RFX4,SLC1A1,SSX2IP,SYNCRIP,TCEB1,TFB2M,TGOLN2,TIGAR,TIMM17A,UHMK1,YIPF5
griseofulvin		chemical drug				2.23E-03	ALAS1,GJA1
sodium azide		chemical toxicant				2.23E-03	CCNB1,EGFR
miR-1237-3p (and other miRNAs w/seed CCUUCUG)		mature microrna	Activated	3.191	bias	2.27E-03	ATP1A2,BUB3,CHM,EXOC5,FITM2,GABRA1,GJB6,KRT222,LSM5,NDUFS2,NR3C1,OSBP,PPP1R15B,RNF141,SH3BGRL2,SLC14A1,SLC2A12,SLC2A3,SLC30A5,SMIM7,SPPL3,TOR1A,UCHL5
dichlorovinylcysteine		chemical toxicant		1.969		2.32E-03	ACAT1,EGFR,ENO1,PRDX5
MEL S3		chemical - kinase inhibitor		1.000	bias	2.32E-03	ATP5B,ENO1,PGK1,TUBB
ESRRA		ligand-dependent nuclear receptor		-1.806	bias	2.32E-03	ACOX1,ALAS1,ATP5B,ENO1,NDUFB5,PPARGC1A,TFAM	24 (4)
miR-4502 (and other miRNAs w/seed CUGAUGA)		mature microrna	Activated	2.895	bias	2.34E-03	ATAD1,DDX20,DOCK4,GABRA4,GRIN2A,HMGCLL1,HS3ST4,KLHL7,KRT222,NDUFC2,OARD1,PIGX,SRP72,SRR,SYNCRIP,TAF9,TGFB2,TIMM17A
NFYB		transcription regulator				2.35E-03	ACTR6,ATP5B,CCNB1,FLRT2,GABRA4,HCCS,HLA-DQB1,IGDCC4,MSRA,PPP1R7,SUPT6H,TGFBR2,UBE3B
miR-182-5p (and other miRNAs w/seed UUGGCAA)		mature microrna	Activated	5.505	bias	2.41E-03	ADAM22,ADAM9,ATXN1,C5orf22,C6orf106,CDC27,CDV3,DENND5B,DENR,DIXDC1,DLAT,DNAJB9,DOCK4,DOCK9,DTNBP1,EDEM3,FAM210B,FGFR1OP2,GABRA1,HMGCLL1,KCNH5,KDELR1,LIPG,MALAT1,MCTS1,MTDH,NDUFC2,NR1D2,NR3C1,NRN1,PAFAH1B1,PARM1,PCMT1,PIGH,PTHLH,SAR1B,SH3BGRL2,SLC1A1,SLC2A3,SLC6A15,SMIM7,SYNCRIP,TCEAL7,TIGAR,TOMM20,TTBK2
miR-888-5p (miRNAs w/seed ACUCAAA)		mature microrna	Activated	2.904	bias	2.45E-03	C6orf106,CTR9,DGKB,ELMOD1,GPR155,HMGCLL1,KTI12,MAT2B,RPRD1A,SAR1B,SCAPER,SLC30A5,TMEM60,TNC,UBE3A,VMA21
miR-198 (miRNAs w/seed GUCCAGA)		mature microrna	Activated	4.320	bias	2.54E-03	ACAT1,BUB3,CD59,CNR1,DENND2D,ERO1L,EXOC5,FAM135B,FAM210B,GUK1,HS6ST3,KIF3A,KPNA6,MCTS1,MID2,MUT,OSTC,OXCT1,PHKB,SCG2,SDR16C5,SLC2A12,TNC,VPS35,YIPF5,ZDHHC3
miR-4712-5p (and other miRNAs w/seed CCAGUAC)		mature microrna	Activated	3.901	bias	2.58E-03	ADAM22,ANXA6,BBS7,CNR1,CUL2,DENND5B,DNAJA2,DNAJC19,KCNJ3,KCNK1,MID2,MRPL15,PHKB,PIGH,RRAGB,SCG2,TGFB2,TIMM17A,TSPYL1,ZFP90
miR-376a-3p (and other miRNAs w/seed UCAUAGA)		mature microrna	Activated	3.262	bias	2.61E-03	ADAM9,AP1AR,ARMC10,BBS7,BMPR2,CDC123,DLAT,EXOC5,GRIN2A,IL7,LMBR1,NAA50,NR3C1,PDIA6,PTHLH,SDHD,SLC6A15,SPDYE1,TBL1XR1,UNC5CL,VMA21,YEATS4
miR-4470 (miRNAs w/seed GGCAAAC)		mature microrna	Activated	3.755	bias	2.61E-03	ATP6V1H,CXorf40A/CXorf40B,DFFA,DKK3,ENOSF1,EXOC5,GJB6,GNB1,GPR155,HCCS,KCNA1,KIF3A,LAPTM4B,LSM5,MRPL15,NRXN1,PHKB,SLC6A15,TFB2M,TRAPPC3,TSPYL1,UQCRB,ZNF506
miR-1273c (miRNAs w/seed GCGACAA)		mature microrna		1.258	bias	2.61E-03	AP4S1,ATXN1,EGFR,FLRT2,FSTL5,LMO4,NAA50,NR1D2,PSMD2,SUCLA2
miR-503-3p (and other miRNAs w/seed GAGUAUU)		mature microrna	Activated	2.579	bias	2.63E-03	ATAD1,B3GALNT1,CCNB1,CLUL1,DOCK9,DSTYK,FLRT2,FSTL5,HMGCLL1,KITLG,MAEA,MANEA,SDHAF3,SSR3,TGFBR2,TMEFF2,UBE3A
miR-4451 (miRNAs w/seed GGUAGAG)		mature microrna	Activated	4.378	bias	2.64E-03	ANKRD29,ATP1A1,ATP6V1B2,DCAF10,DFFA,DKK3,DNAJA2,DNAJB9,ENSA,GDPD1,NDUFA2,NR1D2,PDIA6,PTHLH,SLC25A40,TCEB1,TMEM169,UHMK1,UQCR10,ZNF329
miR-548f-3p (and other miRNAs w/seed AAAACUG)		mature microrna	Activated	2.820	bias	2.71E-03	ADAM22,ATRNL1,CSTF3,DGKB,DIXDC1,DOCK9,EXOC5,FGFR1OP2,GDPD1,PHC3,RNF14,TBL1XR1,TMEM169,TOMM20,VMA21
interferon beta-1a		biologic drug				2.77E-03	BUB3,ENO1,NDUFA2,NDUFB2,NFIL3,PGK1,RAN,UQCRFS1
miR-1265 (miRNAs w/seed AGGAUGU)		mature microrna	Activated	3.387	bias	2.78E-03	AKAP12,CCT5,CDH8,DOCK4,EDEM3,FGFR1OP2,FLRT2,FSTL5,GUK1,KITLG,LAPTM4B,MANEA,MCTS1,TADA1,TIGAR,TRAPPC3,UCHL5,UQCRB
SERTAD2		transcription regulator				2.83E-03	ACOX1,PPARGC1A,TFAM
RTN4		other		-0.277		2.86E-03	CAPZA2,JUN,LAP3,TSPAN2,YWHAB
miR-3914 (miRNAs w/seed AGGAACC)		mature microrna		1.588	bias	2.93E-03	ADAM20,ATAD1,ATP1A2,CXorf40A/CXorf40B,DNAJB14,DSTYK,EGFR,FUNDC2,GJB6,HNRNPM,INPP5A,KLHL7,NELL2,PHC3,PSMA2,SLC32A1,SPPL3,SRPX,TGFBR2,TOMM20,YIPF5
miR-664-3p (and other miRNAs w/seed AUUCAUU)		mature microrna	Activated	2.295	bias	2.93E-03	C6orf106,EGFR,ELMOD1,HS6ST3,KIF3A,MTDH,PIGP,PPP4R4,RMDN2,SEC61G,SLC10A4,ZNF506
miR-3149 (miRNAs w/seed UUGUAUG)		mature microrna		1.818	bias	2.95E-03	ANKRD29,EGFR,GABRA5,LOC102724594/U2AF1,MANEA,MAT2B,NRXN1,RAB33A,SYNJ1,TOMM20
miR-592 (and other miRNAs w/seed UUGUGUC)		mature microrna	Activated	2.653	bias	2.95E-03	CD200,CHGB,CXCL14,EIF4E3,INPP5A,LRRC4C,MIA3,MID2,NRXN1,PAFAH1B1,PTHLH,SLC2A12,SSR3,TBL1XR1,TGFB2,TTI2,UBLCP1,UQCRQ,YIPF5,ZNRF3
miR-21-5p (and other miRNAs w/seed AGCUUAU)		mature microrna	Activated	3.343	bias	3.00E-03	AKAP12,AP1AR,BMPR2,CTR9,DGKB,DNAJA2,DNAJB9,EPHA4,HS3ST4,INPP4A,KCNA1,LGR6,LMBR1,NELL2,NR3C1,PITHD1,RPRD1A,SAMD9,SPPL3,TGFB2,TGFBR2,TSPAN2,UQCRB
miR-3121-5p (miRNAs w/seed CCUUUGC)		mature microrna	Activated	3.114	bias	3.02E-03	ACOX1,ADAM20,CAMSAP1,CD200,CXCL14,DTNBP1,ENPP5,EXOC5,FGF12,HCCS,NRXN1,PIGX,RGS7,RMDN2,SAMD9,SEC63,SLC14A1,TCEAL7,TGFBR2,TMEM70
miR-4524a-5p (and other miRNAs w/seed UAGCAGC)		mature microrna	Activated	3.739	bias	3.04E-03	ACSBG1,ARMC10,CAPZA2,CDC27,CXorf40A/CXorf40B,DCAF10,DIXDC1,DNAJA2,DNAJB14,ELMOD1,ENSA,FECH,FNTA,KLHDC8B,MMGT1,NECAP1,NRN1,PIK3R3,PTPN3,RASGEF1B,SLC2A3,TBL1XR1,TGFB2,TIGAR,UHMK1,ZNRF3
cadmium		chemical toxicant		-0.508	bias	3.04E-03	ATP1A1,GNS,GPX4,HLA-DQB1,JUN,LGALS3
miR-205-5p (and other miRNAs w/seed CCUUCAU)		mature microrna	Activated	4.229	bias	3.04E-03	AP1AR,ATP1A1,C5orf22,C6orf89,CDC27,COX11,CXorf40A/CXorf40B,DCAF10,DHRS2,DNAJB14,GABRA4,HS3ST4,IFI44L,NAA50,NDUFA4,NEU1,NR3C1,PHC3,PPP1R15B,SDR16C5,SEMA3E,TAF9,TIGAR,TIMM17A,TMEM14B
EIF2AK3		kinase				3.12E-03	AARS,DNAJB9,ERO1L,JUN,LMO4,NFIL3,SARS
miR-4251 (miRNAs w/seed CUGAGAA)		mature microrna	Activated	3.194	bias	3.13E-03	ARMC10,CDADC1,CHM,CMAS,DGKB,EPHA4,ERLEC1,ERO1L,GDPD1,HS6ST3,LAMTOR3,LIPG,MMGT1,NAALAD2,NDUFB5,PARM1,RASGRF1,SEMA3E,SLC14A1,TSPAN2,ZFP90,ZNRF3
miR-3908 (miRNAs w/seed AGCAAUG)		mature microrna	Activated	3.156	bias	3.16E-03	ARL8B,CHRNA3,CLGN,DDX20,DOCK9,EDEM3,EIF4E3,FUCA2,GPR155,HS6ST3,IL7,KLHL7,MZT1,NME7,NR3C1,PDSS2,SEMA3E,SRP72,TIGAR
miR-136-5p (miRNAs w/seed CUCCAUU)		mature microrna	Activated	3.749	bias	3.16E-03	ATRNL1,B3GALNT1,BMPR2,CHM,COPS4,ENSA,HS3ST4,ILF2,KCNJ4,KTI12,LMO4,MID2,MTDH,NDUFA4,OSBP,PDSS2,PPARGC1A,PTPN3,RMDN2,SH3BGRL2,SRR,STBD1,TADA1,TIMM17A,TTI2
miR-654-3p (and other miRNAs w/seed AUGUCUG)		mature microrna	Activated	2.735	bias	3.22E-03	C5orf22,CLGN,EID3,FUCA2,FUNDC2,H2AFZ,ILF2,KPNA6,LMBR1,MID2,NAALAD2,PIGH,PINK1,PPARGC1A,SYNJ1,TMEM132B,TMEM242
MGEA5		enzyme		1.732	bias	3.24E-03	ARPC4,EPHA4,JUN,NDUFA2,NDUFA4,NDUFA9,NDUFC2,NDUFS4,PHKB,PRDX4,TGFBR2,TNC
dinoprost		chemical - endogenous mammalian		-1.664	bias	3.25E-03	AKR1C1/AKR1C2,ATP1A1,EGFR,HSPA4,JUN,NFIL3	29 (2)
miR-4700-3p (miRNAs w/seed ACAGGAC)		mature microrna	Activated	3.625	bias	3.31E-03	ANKRD29,ATP1A2,ATRNL1,CD59,CDC42EP4,CNR1,DNAJA2,FECH,GNS,GPR155,INPP5A,JKAMP,KCNK3,KIF3A,MBTPS2,NR3C1,PCMT1,RAN,RASGRF1,RPRD1A,SPDYE1,TADA1,TMEM242
miR-1843a-5p (and other miRNAs w/seed AUGGAGG)		mature microrna	Activated	4.510	bias	3.32E-03	C6orf89,CDC27,CUL2,DGKB,DNAJA2,ENSA,FGF12,FSTL5,GCLM,HTATSF1,IFI44L,MAT2B,NDUFS2,NECAP1,PGK1,RAB39B,RGS7,SMIM7,SRP72,TTI2,ZNF329
miR-3136-5p (and other miRNAs w/seed UGACUGA)		mature microrna	Activated	4.140	bias	3.32E-03	ADAM9,BBS7,CCDC34,CNR1,CSNK2A1,DGKB,EDEM3,EGFR,FGFR1OP2,FSTL5,GNB1,GNS,HMGCLL1,KITLG,KLHL7,NR3C1,PIGH,RASGRF1,RGS7,SLC25A40,UCHL5
miR-4733-5p (miRNAs w/seed AUCCCAA)		mature microrna	Activated	4.027	bias	3.36E-03	ARL8B,CMAS,DIXDC1,DSTYK,ENSA,GABRA4,INPP5F,LAPTM4B,MANEA,MMGT1,NAA50,NR1D2,PELO,PHC3,PIGX,PPP1R15B,PTHLH,SAR1B,TRMT10C,VMA21
MEL T1		chemical - kinase inhibitor				3.43E-03	ATP5B,ENO1,PGK1
miR-3143 (miRNAs w/seed UAACAUU)		mature microrna	Activated	3.664	bias	3.44E-03	ATP6V1B2,BBS7,HEBP2,LACTB2,LMBR1,NDUFB5,NRN1,PEX2,PPP1R15B,SCAPER,SCG2,SDHD,TGOLN2,TSPYL1
miR-676-3p (miRNAs w/seed UGUCCUA)		mature microrna	Activated	4.046	bias	3.54E-03	CCDC34,CCNB1,CHM,DSTYK,FAM210B,FBXO9,FGF12,FUNDC2,GPKOW,MIA3,MMGT1,NAA50,NFE2L2,PARM1,TMEM169,TSPYL1,UHMK1
miR-4433a-3p (miRNAs w/seed CAGGAGU)		mature microrna	Activated	4.342	bias	3.56E-03	ARL8B,CCT5,CDH8,CHM,CSTF3,DEK,EIF4A3,FECH,GNS,GPNMB,GPR155,GRIN2A,HIF3A,ILF2,KCNJ8,LSM5,NAALAD2,NME7,NR3C1,PHKB,SLC30A5,SSX2IP,TSPYL1,UQCRQ,ZDHHC22,ZNF329
miR-3180-5p (miRNAs w/seed UUCCAGA)		mature microrna	Activated	3.941	bias	3.65E-03	ANKRD36,ATP6V1H,ATRNL1,DIXDC1,GABRA4,GABRA5,GDPD1,GNB5,HMGCL,ILF2,KCNJ3,KCNJ8,KITLG,MANEA,PLCL2,RNF141,SLC6A15,TMEM132B,TOMM20,TSPAN2,TTC27,UBE3B,UNC5CL,VMA21,ZDHHC3
Gpcr		group				3.66E-03	EGFR,JUN	46 (5)
7S NGF		complex				3.66E-03	GCLM,NFE2L2
PDCL		enzyme				3.66E-03	GNB1,GNB5
GCLM	-1.027	enzyme				3.66E-03	GCLM,JUN
idazoxan		chemical drug				3.66E-03	NR3C1,PRL
CD38		enzyme	Inhibited	-2.969	bias	3.66E-03	ANXA6,ASS1,ERO1L,LGALS3,MTDH,NFIL3,PDIA6,PPARGC1A,PRDX4
miR-3925-5p (miRNAs w/seed AGAGAAC)		mature microrna	Activated	4.180	bias	3.68E-03	ATP6V1H,ATRNL1,CDKN3,COCH,DHX36,DIXDC1,EDEM3,JUN,KDELR1,KIF3A,NAA50,OXCT1,PGK1,PIK3R3,SCCPDH,SLC6A15,SYNJ1,UGP2
miR-501-3p (and other miRNAs w/seed AUGCACC)		mature microrna	Activated	2.934	bias	3.69E-03	AP1AR,ATXN1,CDC27,DDX20,DGKB,DSTYK,EXOC5,FUNDC2,GJA1,GPR12,KDM4C,LSM5,MDP1,RNF14,SEC63,SLC2A12,SLC6A15,SSR3,TMEM169
miR-421-3p (and other miRNAs w/seed UCAACAG)		mature microrna	Activated	4.232	bias	3.70E-03	ATXN1,C6orf106,CD200,COX11,DEK,DGKB,DNAJB14,EDEM3,ELAVL4,ELMOD1,FLRT2,FSTL5,ILF2,INPP5A,INPP5F,MCTS1,NAA50,NDUFA4,NR1D2,NR3C1,SCG2,SKIDA1,SSR3,TOMM20,TTBK2,TUBB,UHMK1,UNC5CL,ZNF329
miR-618 (and other miRNAs w/seed AACUCUA)		mature microrna		1.523	bias	3.76E-03	ACOX1,ATP6V1H,ATXN1,B3GALNT1,BUB3,GABRA4,GNB5,IL7,KDM4C,MAEL,NDUFC2,TCEB1,TGFB2
miR-1305 (miRNAs w/seed UUUCAAC)		mature microrna	Activated	3.368	bias	3.94E-03	AMFR,C1GALT1C1,C5orf22,DEK,EEF1E1,GPN1,SSX2IP,TCEB1,TFAM,TSPAN2,TSPYL1,ZNF329
miR-1911-5p (miRNAs w/seed GAGUACC)		mature microrna	Activated	3.271	bias	4.07E-03	AKAP12,CDC27,CNR1,CXorf40A/CXorf40B,DCTN4,GJA1,HCCS,LCLAT1,PTPN3,SH3BGRL2,SMIM12,SPPL3,UQCR10,UQCRQ
S100B		other				4.11E-03	CHGB,JUN,SCG2
miR-3685 (miRNAs w/seed UUCCUAC)		mature microrna	Activated	4.154	bias	4.12E-03	CHM,DDX31,DENND2D,ENSA,ERLEC1,GABRA4,JKAMP,MIA3,PTHLH,RASGEF1B,RNF14,SCCPDH,SLC25A40,SSR3,TGOLN2,TMEM17,TMEM70,ZNF226
miR-616-3p (miRNAs w/seed GUCAUUG)		mature microrna	Activated	3.086	bias	4.23E-03	AP1AR,B3GALNT1,BPGM,CHRNA3,DEK,DSTYK,ERO1L,FLRT2,GPR12,LAPTM4B,MAEL,MZT1,NMRK1
miR-4684-3p (miRNAs w/seed GUUGCAA)		mature microrna	Activated	2.376	bias	4.29E-03	ADAM9,AP1AR,BMPR2,CSTF3,DCAF10,DCTN3,FLRT2,FN3KRP,GPR12,PPP1R15B,PTHLH,SKIDA1,SLC14A1,SLC25A40,TUBB,UBE3A,ZDHHC3
miR-4794 (and other miRNAs w/seed CUGGCUA)		mature microrna	Activated	3.214	bias	4.29E-03	CDC27,DCAF11,DENR,DGKB,DKK3,ENSA,FGF12,GCLM,GDE1,KPNA6,MRPL48,PHC3,PIK3R3,RAB39B,SH3BGRL2,SLC14A1,SPTLC1,SSR3,TCEAL7,TCEB1,TGFB2,TMEM242
miR-291a-3p (and other miRNAs w/seed AAGUGCU)		mature microrna	Activated	3.167	bias	4.33E-03	ADAM9,ANKRD29,ATP6V1B2,ATXN1,BMPR2,CAMSAP1,CDV3,CXCL14,DENND5B,DNAJA2,EGFR,FITM2,FSTL5,GNB5,GPR12,HS3ST4,KCNA1,KCNJ8,LCLAT1,MANEA,NECAP1,PHC3,PIK3R3,SAR1B,SDHAF3,SKIDA1,SLC14A1,SLC6A15,SSX2IP,STBD1,TGFBR2,TIMM17A,UBE3A,UHMK1,VPS35,ZFP90,ZNF226,ZNRF3
miR-19b-3p (and other miRNAs w/seed GUGCAAA)		mature microrna	Activated	3.797	bias	4.38E-03	ATP1A2,ATP6V1B2,ATXN1,BMPR2,CAB39,CAMSAP1,CLUL1,CNR1,CSRP2BP,DKK3,DNAJA2,DOCK4,EIF4E3,EMC7,ENPP5,EPHX4,EXOC5,FN3KRP,GJA1,GRIN2A,IFI44L,IGDCC4,KIF3A,KPNA6,LCLAT1,LMBR1,MMGT1,NME7,PARM1,PIK3R3,PLCL2,PPP1R15B,RFX4,SAR1B,SEC63,SKIDA1,SRPX,SYNCRIP,TGFBR2,TGOLN2,UHMK1,VPS35,ZNRF3
MAPT		other				4.47E-03	ATP1A2,ATP5B,CCNB1,ENO1,ENSA,GPX4,JUN,NDUFS4,PGK1,PRDX5,TUBB,UQCRQ
cocaine		chemical drug		0.179	bias	4.50E-03	ATP5B,GABRA1,GABRA4,GNB1,HSPA4,JUN,PITHD1,PRL,TUBB	73 (7)
TP53		transcription regulator		0.816		4.53E-03	ACAT1,AKAP12,ANXA6,ASS1,ATP1A1,ATXN1,CCNB1,CD59,CDKN3,DKK3,DNAJA2,EGFR,ENSA,FLRT2,H2AFZ,HRASLS,IGDCC4,IL7,INPP4A,JUN,KCNJ4,KITLG,LGALS3,MRPL46,MSH6,MTDH,PDIA6,PEX2,PIK3R3,PMM1,PRIM1,PRL,PROSC,PSMD2,SH3BGRL2,SLC2A12,TFAM,TGFB2,TGFBR2,TIGAR,TUBB	59 (3)
miR-3146 (miRNAs w/seed AUGCUAG)		mature microrna	Activated	3.209	bias	4.54E-03	BTBD10,CDC42EP4,CDKN3,CUL2,LAMTOR3,MTDH,MZT1,NDUFA9,NDUFAF1,PPP1R15B,SLC25A4,SYNCRIP,TSPYL1,UCHL5
miR-3585-5p (and other miRNAs w/seed UCACAAG)		mature microrna	Activated	3.897	bias	4.57E-03	ATP6V1B2,BTN2A1,DCAF10,DDX31,DNAJA2,ENOSF1,FECH,FSTL5,GNL1,INPP5F,MTDH,MZT1,PIK3R3,SNX2,SPA17,SSR3,TBL1XR1,UGP2,VPS35
miR-4774-3p (miRNAs w/seed UUGCCUA)		mature microrna	Activated	3.223	bias	4.60E-03	AMFR,ATPIF1,ATRNL1,BBS7,COCH,FECH,GABRA5,HS3ST4,IFI44L,MAT2B,SAMD9,SLC25A40,SLC6A15,TMEM132B,TOMM20,TSPAN2,TTBK2
miR-4760-3p (miRNAs w/seed AAUUCAU)		mature microrna		1.854	bias	4.66E-03	BBS7,DNAJB14,GNS,IGDCC4,KLHL7,MID2,RASGRF1,RPRD1A,SNX2,ZNF506
miR-4718 (miRNAs w/seed GCUGUAC)		mature microrna	Activated	3.679	bias	4.67E-03	ATAD1,B3GALNT1,CAB39,DCAF10,ENOSF1,ERLEC1,EXOC5,GABRA1,GDE1,IL7,INPP5A,LAMTOR3,NECAP1,NR3C1,NRXN1,RNF141,SDHB,STBD1,TCEB1
miR-202-3p (and other miRNAs w/seed GAGGUAU)		mature microrna	Activated	3.686	bias	4.76E-03	CD200,CDV3,DNAJB9,EDEM3,EPHA4,ERO1L,ETNPPL,FAR2,FUNDC2,GDPD1,GNS,HIF3A,IGDCC4,INPP5A,KCNK3,KLHDC8B,MCTS1,MMGT1,MTDH,NR3C1,PARM1,PGK1,PPARGC1A,PPP1R15B,S100A8,SKIDA1,SLC25A4,SLC2A12,SLC6A15,SYNCRIP,TSPAN2,UQCR10
miR-4276 (and other miRNAs w/seed UCAGUGA)		mature microrna	Activated	4.116	bias	4.79E-03	ATP6AP2,B3GALNT1,CHGB,DEK,DSTYK,EMC7,FBXL14,FGF12,FLRT2,GRIN2A,HS3ST4,NDUFC2,NR1D2,OXCT1,PAFAH1B1,PDSS2,RASGEF1B,RGS7,TOMM20,TSPAN2,UBE3B,UBLCP1,USPL1,VMA21
miR-4275 (miRNAs w/seed CAAUUAC)		mature microrna	Activated	2.393	bias	4.83E-03	AMFR,DNAJB14,GABRA5,LMBR1,NDUFA4,NR1D2,SLC10A4,SLC6A15,TGFB2,UHMK1
miR-142-5p (and other miRNAs w/seed AUAAAGU)		mature microrna		1.815	bias	4.88E-03	ADAM20,C1D,KITLG,MID2,MSH6,NFE2L2,SYNJ1,UHMK1,ZNF506
ATN1		transcription regulator				4.90E-03	ATP1A1,CDH8,CHGB,CNR1,KCNA1,KCNK3,SLC32A1,TUBB
OGT		enzyme				5.17E-03	JUN,NDUFA9,NDUFC2,PPARGC1A
miR-1322 (miRNAs w/seed AUGAUGC)		mature microrna	Activated	3.605	bias	5.27E-03	ARL8B,BMPR2,C2orf80,CAPZA2,CD59,CHM,COPS4,DCAF10,DEK,ENSA,FGF12,GDE1,HRASLS,HS3ST4,MBTPS2,PTPN3,TBL1XR1
miR-1206 (miRNAs w/seed GUUCAUG)		mature microrna	Activated	3.380	bias	5.38E-03	BBS7,C1GALT1C1,DCAF10,DGKB,DHX36,HTATSF1,LMO4,NR1D2,PIGX,PPARGC1A,RAB39B,RMDN2,SRP72,UBLCP1,USPL1
miR-562 (miRNAs w/seed AAGUAGC)		mature microrna	Activated	3.337	bias	5.38E-03	ATPIF1,BBS7,C2orf80,CDC123,DLAT,DNAJB9,LACTB2,LAPTM4B,MMGT1,PIGH,PPARGC1A,RNF14,SLC10A4,SLC2A3,TGFBR2
miR-4677-3p (miRNAs w/seed CUGUGAG)		mature microrna	Activated	2.572	bias	5.40E-03	ARG2,CCT5,CD200,CXCL14,CXorf40A/CXorf40B,DENND2D,DIXDC1,GABRA4,IGDCC4,KLHL7,LCLAT1,LEMD1,LGR6,PINK1,PTHLH,SDHD,SEC61G,SLC14A1,SLC25A4,YWHAB
LATS1		kinase				5.42E-03	CCNB1,PRL
10-(6'-ubiquinonyl)decyltriphenylphosphonium		chemical drug				5.42E-03	EGFR,NFE2L2
etomidate		chemical drug				5.42E-03	NR3C1,PRL
PRKAG3		other				5.49E-03	ALAS1,DLAT,FBXO9,GJA1,NR3C1,OXCT1,PPARGC1A,SLC2A3,UGP2
miR-936 (miRNAs w/seed CAGUAGA)		mature microrna	Activated	4.025	bias	5.62E-03	ADAM22,ARMC10,CAPZA2,CNR1,CTR9,CUL2,DNAJB9,ELMOD1,EXOC5,GABRA1,GABRA4,GDE1,LRRC4C,LSM5,PTPN3,RNF141,SMIM7,TCEB1,UQCRB,ZNHIT3
miR-567 (miRNAs w/seed GUAUGUU)		mature microrna	Activated	2.341	bias	5.62E-03	ANKRD29,DENND5B,ERLEC1,FAM98B,GDPD1,KCNJ3,LOC102724594/U2AF1,NAALAD2,SAMD9,SLC25A40,TBL1XR1,TMEM70,TOMM20
miR-384-3p (and other miRNAs w/seed UUCCUAG)		mature microrna	Activated	4.251	bias	5.68E-03	BPGM,CD200,CDC42EP4,DLAT,FAM135B,GABRA4,GTF2B,HMGCLL1,KCTD16,MCTS1,MTDH,PARM1,PROSC,SDHD,SH3BGRL2,SLC6A15,SMIM7,SRP72,SSX2IP,TMEM17,YIPF5,YWHAB
miR-374c-5p (and other miRNAs w/seed UAAUACA)		mature microrna	Activated	3.325	bias	5.73E-03	BBS7,CCDC34,CCT5,CNR1,DKK3,DNAJA2,DOCK9,GRIN2A,IL7,INPP4A,KCNJ3,MTDH,PDSS2,PEX2,RGS7,SLC30A5,SYNJ1,TIGAR,TMEM14B,TMEM242
glutamine		chemical - endogenous mammalian				5.73E-03	AARS,AKR1C1/AKR1C2,ASS1,DNAJA2,PPARGC1A,TIMM17A
miR-3157-5p (miRNAs w/seed UCAGCCA)		mature microrna	Activated	4.555	bias	5.80E-03	BTN2A1,C1D,C6orf89,CCDC34,CD59,DENND5B,DHRS2,DOCK4,EXOC5,GNS,GPNMB,HCCS,HMGCLL1,KRT222,LMBR1,MIA3,NAA50,NECAP1,OSBP,PEX7,PLCL2,SAR1B,SUCLA2,SYNCRIP,TMEM132B,VMA21,ZDHHC22,ZDHHC3
miR-574-3p (miRNAs w/seed ACGCUCA)		mature microrna	Activated	2.598	bias	5.96E-03	CUL2,DKK3,EGFR,HINFP,KITLG,RPRD1A,SLC25A4,SMIM12,TMED3,TOMM20
miR-4633-5p (miRNAs w/seed UAUGCCU)		mature microrna	Activated	3.257	bias	6.02E-03	ADAM22,ANKMY2,CDV3,CXCL14,DEK,DGKB,DIXDC1,EPHA4,ERO1L,FLRT2,FSTL5,LAMTOR3,MBTPS2,SAR1B,SUCLA2,UCHL5,YIPF5
pirinixic acid		chemical toxicant	Inhibited	-2.593	bias	6.02E-03	ACAT1,ACOX1,ALAS1,BPGM,CCNB1,CD200,DLAT,EGFR,LGALS3,PIK3R3,PPARGC1A,PRL,PSMA2,PSMB6,TCEB1,TIMM17A,UCHL5
miR-346 (and other miRNAs w/seed GUCUGCC)		mature microrna	Activated	3.750	bias	6.04E-03	ATP1A2,BBS7,C6orf106,C6orf89,CCDC136,DCTN4,DGKB,DKK3,ERLEC1,FAM163A,GPX4,GRIN2A,HRASLS,KCNK3,KPNA6,MCTS1,METTL13,NAALAD2,PGK1,PIK3R3,PINK1,RPRD1A,SMYD3,SPDYE1,TMEM169,ZNF506,ZNHIT3
miR-3177-5p (miRNAs w/seed GUGUACA)		mature microrna	Activated	3.508	bias	6.07E-03	ANKMY2,ATAD1,ATP5B,ATRNL1,C1D,CDADC1,EDEM3,ERLEC1,FLRT2,LMBR1,NDUFA9,PPARGC1A,RNF141,SAR1B,SEC63,SLC2A3,SPTLC1,SYNJ1,TCEAL7,TOMM20,UCHL5,ZDHHC22,ZNRF3
miR-3660 (and other miRNAs w/seed CUGACAG)		mature microrna	Activated	3.007	bias	6.07E-03	ATXN1,BMPR2,C6orf89,CHGB,CXCL14,CXorf40A/CXorf40B,DENND2D,DTNBP1,EXOC5,FLRT2,GABRA5,HEBP2,MTDH,NAA50,NR3C1,PPP4R4,PTPN3,RAB39B,RFX4,SH3BGRL2,SSR3,UCHL5,ZNF226
miR-377-3p (miRNAs w/seed UCACACA)		mature microrna	Activated	4.456	bias	6.16E-03	ACTR6,ARL8B,B3GALNT1,C6orf106,C6orf89,CAMSAP1,CDV3,CNR1,CSTF3,DENND5B,DNAJB9,DOCK4,DTNBP1,FAM134A,FECH,IGDCC4,JKAMP,KCNJ3,KCNK3,MAT2B,MCTS1,MDP1,MSRA,MTDH,NR3C1,NRXN1,PPARGC1A,PTPN3,RAB39B,SEMA3E,SH3BGRL2,SLC14A1,SLC6A15,SMYD3,SPPL3,SPTLC1,TMEM132B
miR-624-3p (miRNAs w/seed ACAAGGU)		mature microrna	Activated	3.115	bias	6.19E-03	AP1AR,ATXN1,CAMSAP1,CDC42EP4,DEK,DNAJC19,EDEM3,EEF1E1,FARSA,FLRT2,GCLM,LACTB2,METTL13,MIA3,MUT,NR3C1,SAR1B,TIGAR,ZFP90,ZNF329
verapamil		chemical drug		1.131	bias	6.28E-03	CD59,ENO1,JUN,PRL	110 (7)
miR-4521 (miRNAs w/seed CUAAGGA)		mature microrna	Activated	3.048	bias	6.30E-03	ACTR6,CCDC34,CDH8,DLAT,DNAJC30,EGFR,ENO1,FLRT2,GABRA1,HINFP,OXCT1,PELO,PRL,RNF141,RPRD1A,SPTLC1
miR-4645-3p (miRNAs w/seed GACAGUA)		mature microrna	Activated	2.960	bias	6.35E-03	DCAF10,DEK,HS6ST3,IL7,JUN,MANEA,MRPS10,NAA50,NEU1,PAFAH1B1,RAN,SCCPDH,SCG2,SEMA3E,SLC30A5,SYNJ1,TFAM,ZNF506
miR-3126-3p (miRNAs w/seed AUCUGGC)		mature microrna	Activated	2.576	bias	6.48E-03	ARL8B,CDC42EP4,DCAF10,DCAF11,DOCK4,EGFR,LAMTOR3,LIPG,MRPS10,NDUFC2,PARM1,PRDX5,SLC25A4,TFAM,TGFB2,TIGAR,TMEM169,YIPF5,ZDHHC22
miR-4485-3p (miRNAs w/seed AACGGCC)		mature microrna	Activated	3.249	bias	6.58E-03	CXorf40A/CXorf40B,DENR,DNAJB14,INPP5A,LACTB2,LAMTOR3,PDIA6,PEX2,PIK3R3,RNF19B,TGOLN2
peoniflorin		chemical - endogenous non-mammalian				6.60E-03	ENO1,SAR1B,TUBB
ERBB4		kinase		0.412		6.80E-03	ADAM9,EGFR,GJA1,JUN,PGK1,TNC
miR-142-3p (and other miRNAs w/seed GUAGUGU)		mature microrna	Activated	3.483	bias	6.81E-03	CDADC1,CSTF3,EDEM3,FN3KRP,FUCA2,INPP5A,INPP5F,LCLAT1,MMGT1,MZT1,NR1D2,NR3C1,PDSS2,PELO,PPP1R15B,RNF141,RPRD1A,SDC4,SSX2IP,TGFB2
miR-3145-3p (miRNAs w/seed GAUAUUU)		mature microrna	Activated	2.643	bias	6.83E-03	ARMC10,CCDC136,CDV3,DOCK4,GABRA4,GDPD1,TMEM14B,TMEM169,TSPYL1,UBLCP1
progesterone		chemical - endogenous mammalian		-1.062		6.88E-03	ACAT1,ATP1A2,ATP6V1B2,B3GALNT1,CCNB1,CNR1,EGFR,GJA1,HLA-DQB1,JUN,KCNK1,LGALS3,NFIL3,PARM1,PRL,SLC2A3,TGFB2,UGCG,ZDHHC3	124 (10)
miR-3201 (and other miRNAs w/seed GGAUAUG)		mature microrna	Activated	3.085	bias	7.05E-03	ALAS1,C1GALT1C1,DCTN4,DKK3,FAM210B,H2AFZ,KCTD16,MBTPS2,PPP1R15B,SLC25A40,SPTLC1,SYNJ1,TGFB2,TIGAR
CD 437		chemical drug	Activated	2.530	bias	7.06E-03	ATP5B,COX7B,COX7C,ENO1,ILF2,JUN,KIF3A,SLC30A5,TBL1XR1,UGCG
XBP1		transcription regulator	Inhibited	-2.267	bias	7.06E-03	COPZ1,DNAJB9,ERLEC1,PDIA6,PTHLH,SEC61G,SEC63,SSR3,SSR4,YIPF5
miR-4709-5p (miRNAs w/seed CAACAGU)		mature microrna	Activated	3.104	bias	7.19E-03	ATP6V1H,CCNB1,EDEM3,FUNDC2,GJB6,GUK1,HS6ST3,NDUFA4,NR3C1,SCG2,SKIDA1,SPA17,SSR3,SUPT4H1,TBL1XR1,UHMK1,UNC5CL,YIPF5
miR-4659a-3p (and other miRNAs w/seed UUCUUCU)		mature microrna	Activated	4.486	bias	7.21E-03	AKAP12,ATP6AP2,BCAS2,BPGM,CNR1,COX11,CUTC,ELAVL4,FBXO9,KDELR1,KIF3A,KRT222,LAMTOR3,LSM5,MBTPS2,MCTS1,PDSS2,RGS7,TIGAR,TMEM17,ZNF226
Laminin		complex				7.54E-03	CHGB,EGFR,SDC4,TGFB2
miR-4445-3p (and other miRNAs w/seed ACGGCAA)		mature microrna	Activated	3.390	bias	7.58E-03	ARMC10,ATRNL1,C6orf106,CNR1,DNAJB14,EIF4E3,ENOSF1,EPHA4,FBXO9,PELO,PTHLH,RNF19B
dexamethasone		chemical drug		0.361		7.73E-03	ACAT1,AKR1C1/AKR1C2,ALAS1,ARG2,ATP1A1,ATP6V1B2,B3GALNT1,CD59,CDV3,CXCL14,EGFR,FLRT2,GCLM,GJA1,GNS,HLA-DQB1,IL7,ILF2,JUN,KCNK3,LGALS3,LMO4,MUT,NFIL3,NR3C1,PAFAH1B1,PLCL2,PMM1,PPARGC1A,PRL,PSMA2,PTHLH,S100A8,SCG2,SLC14A1,SLC2A3,SUPT6H,TGFB2,TGFBR2,TIGAR,TNC,TSPAN2,UBE3A,UGCG,UGP2	132 (9)
TP73		transcription regulator		-0.541	bias	7.75E-03	ADAM23,CCNB1,EGFR,GPNMB,HAGH,IL7,INPP4A,KCNJ4,PIK3R3,PRL,PTPN3,TSPYL1,YWHAB	59 (3)
miR-543-3p (and other miRNAs w/seed AACAUUC)		mature microrna	Activated	3.911	bias	7.78E-03	ACOX1,ADAM9,C2orf80,C3orf14,CAB39,COX11,DEK,DENND5B,EIF4E3,ELAVL4,FGF12,FLRT2,GABRA1,KCNA1,KIF3A,MRPL13,NR1D2,NR3C1,NRN1,PAFAH1B1,PHC3,PPARGC1A,PTPN3,RNF141,SMIM7,TMEM203,TMEM242,UBE3A,ZDHHC3
miR-1185-5p (and other miRNAs w/seed GAGGAUA)		mature microrna	Activated	3.225	bias	7.79E-03	ABCA9,BMPR2,DCAF10,DENND2D,DHRS2,FBXO9,HINFP,OXCT1,PHC3,SLC2A3,SMIM12,SYNCRIP,TIGAR,TSPYL1,UQCRQ,UROD,YIPF5
miR-3152-5p (miRNAs w/seed UUGCCUC)		mature microrna	Activated	3.514	bias	7.82E-03	AKAP12,ATP1A2,BBS7,CD200,CDH8,EXOC5,FECH,FLRT2,GPR155,GRIN2A,HEBP2,KCNJ8,LCLAT1,MRPS10,NDUFA2,PPARGC1A,PPP4R4,SLC6A15,TRAPPC3,TSPAN2,TSPYL1,TTBK2
SRC		kinase		-1.185	bias	7.82E-03	EGFR,ENO1,GJA1,JUN,NFE2L2,PGK1,PRL	72 (5)
miR-3941 (and other miRNAs w/seed UACACAC)		mature microrna	Activated	4.470	bias	8.09E-03	COCH,CSNK2A1,DENND5B,DENR,DLAT,DOCK4,DSTYK,ERO1L,EXOC5,FBXO9,FSTL5,KCNH5,LAMTOR3,LIPG,NDUFA4,NFIL3,PELO,RNF19B,RPRD1A,STBD1,TCEAL7,TOMM20,TSPAN2,YEATS4
miR-5096 (miRNAs w/seed UUUCACC)		mature microrna	Activated	2.647	bias	8.12E-03	ATP6AP2,COPS4,DGKB,EDEM3,EXOC5,FGF12,GJA1,INPP5A,KCNA1,KDM4C,LAMTOR3,NR3C1,PPARGC1A,SH3BGRL2,SUPT4H1,SYNCRIP,TMEM70
miR-495-3p (and other miRNAs w/seed AACAAAC)		mature microrna	Activated	3.064	bias	8.15E-03	C5orf22,CNR1,DGKB,FAM135B,FGFR1OP2,GABRA1,HMGCLL1,INPP5A,INPP5F,LCLAT1,MANEA,MIA3,MID2,NRXN1,PGK1,PHC3,PPARGC1A,PSMD2,RAN,RFX4,RPRD1A,SCG2,SKIDA1,SLC14A1,SLC6A15,SPPL3,SPTLC1,SSX2IP,TGFB2,TMEFF2,TNC,TUBB,UBE3A
miR-4274 (miRNAs w/seed AGCAGUC)		mature microrna	Activated	3.524	bias	8.27E-03	AKAP12,C2orf80,CHM,COCH,DNAJB14,ELMOD1,FAM163A,GJB6,HCCS,HLA-DQB1,MMGT1,MTDH,PIK3R3,PSMA2,RAN,SEC63,TOR1A,TSPAN2
miR-4720-5p (and other miRNAs w/seed CUGGCAU)		mature microrna	Activated	4.111	bias	8.35E-03	ABHD10,BMPR2,CDC27,CDC42EP4,CLGN,DEK,EPHA4,GDE1,INPP4A,KLHDC8B,METTL13,NAA50,NDUFA9,NRXN1,PARM1,PITHD1,SLC25A4,SLC30A5,SSX2IP,TFAM,TGOLN2,TMEM132B,UBE3B,ZDHHC22
miR-4793-5p (miRNAs w/seed CAUCCUG)		mature microrna	Activated	3.478	bias	8.51E-03	B3GALNT1,BBS4,BTBD10,CDC42EP4,CHM,CUTC,CXorf40A/CXorf40B,IFI44L,MAT2B,MRPL13,PARM1,PHC3,PPP1R15B,SKIDA1,SLC2A3,TFAM,UCHL5,UQCRB,ZDHHC22
PML		transcription regulator		-0.236		8.55E-03	ACOX1,DNAJB9,EGFR,GCLM,NFE2L2,NR3C1,PPARGC1A
cis-urocanic acid		chemical drug				8.66E-03	AKR1C1/AKR1C2,EGFR,KCNK1
SP4		transcription regulator				8.66E-03	CHRNA3,EGFR,GABRA4
miR-219a-5p (and other miRNAs w/seed GAUUGUC)		mature microrna	Activated	2.342	bias	8.67E-03	ACOX1,AKAP12,AKR1C1/AKR1C2,ATP1A2,CHRNA3,DCAF10,FAM210B,IL7,LAMTOR3,LCLAT1,PARM1,PELO,PPARGC1A,SKIDA1,SYNCRIP,TGFBR2,TSPAN2,UBE3A,ZDHHC3
CLOCK		transcription regulator				8.77E-03	ACOX1,DNAJB9,EGFR,HLA-DQB1,NFIL3,SLC30A5,SRR,TMED3
FOS		transcription regulator		-1.192		8.83E-03	ACOX1,ALAS1,ENO1,FLRT2,GJA1,GJB6,JUN,KITLG,LGALS3,NFE2L2,NFIL3,NR3C1,PRL,PSMA2,S100A8,SEMA3E,TRAPPC3,TUBB,UGCG
miR-3682-5p (miRNAs w/seed UACUUCU)		mature microrna	Activated	2.940	bias	9.03E-03	BBS7,DOCK4,ELMOD1,GABRA4,GDPD1,GPR12,MRPL2,NAALAD2,NELL2,NR1D2,NR3C1,NRN1,PIGP,SYNJ1,UGCG
miR-885-5p (miRNAs w/seed CCAUUAC)		mature microrna	Activated	3.070	bias	9.03E-03	BTN2A1,ELAVL4,FNTA,HMGCLL1,HS3ST4,LIPG,MRPL2,MRPS10,SH3BGRL2,SLC1A1,SYNCRIP,TMEM17,UQCRB
gentamicin		chemical drug	Inhibited	-2.714		9.13E-03	ASNSD1,CUL2,DNAJA2,GUK1,JUN,KTI12,NR1D2,PAFAH1B1,PELO,SLC1A1,TUBB
miR-518a-5p (and other miRNAs w/seed UGCAAAG)		mature microrna	Activated	2.998	bias	9.18E-03	ATP1A2,DEK,EIF4E3,FN3KRP,GNL1,KCNA1,KPNA6,LAMTOR3,LAPTM4B,LIPG,LSM5,PPP1R15B,RPRD1A,SCAPER,SEMA3E,SRPX,UCHL5
miR-4255 (miRNAs w/seed AGUGUUC)		mature microrna	Activated	3.139	bias	9.23E-03	ARMC10,BCAS2,C5orf22,GNB5,INPP4A,INPP5A,LAMTOR3,LIPG,MUT,MZT1,SNX2,SPPL3,SPTLC1,UBE3A,YWHAB
miR-3915 (miRNAs w/seed UGAGGAA)		mature microrna	Activated	4.374	bias	9.33E-03	CAPZA2,DCTN4,DHRS2,ENSA,ERO1L,FBXO9,FECH,FUNDC2,GABRA4,GPN1,IFI44L,INPP4A,LACTB2,LAMTOR3,MANEA,NDUFA2,NRXN1,OSBP,RAB39B,SLC10A4,SRP72,SYNCRIP,TGFB2,TOR1A
IL5		cytokine	Inhibited	-2.891	bias	9.42E-03	ANXA6,ASS1,ATXN1,CDC123,ENO1,ERO1L,GCLM,MTDH,NFIL3,PDIA6,PRDX4,SUPT6H
miR-4705 (and other miRNAs w/seed CAAUCAC)		mature microrna	Activated	3.275	bias	9.55E-03	AP1AR,CCT5,CSRP2BP,CUTC,EID2,FGFR1OP2,GNS,GPR12,LACTB2,MRPL13,NDUFA9,NRXN1,PELO,PPP4R4,SUPT4H1,UBE3A
miR-221-3p (and other miRNAs w/seed GCUACAU)		mature microrna	Activated	3.187	bias	9.66E-03	ADAM22,ATXN1,CCT5,CLGN,CLVS2,CNR1,EIF4E3,GABRA1,GJB6,GPR12,GTF2B,IGDCC4,KCNA1,MCTS1,MIA3,NRXN1,PLCL2,PPARGC1A,PPP1R15B,PTPN3,RIT2,SPPL3,SYNCRIP,TMEM132B,TTI2,UHMK1
thioacetamide		chemical toxicant				9.67E-03	AKAP12,ARG2,CD200,DKK3,GDE1,GPNMB,HSPA4,JUN,LGALS3,NFE2L2,UBLCP1
miR-548h-5p (and other miRNAs w/seed AAAGUAA)		mature microrna	Activated	2.295	bias	9.67E-03	AP1AR,C5orf22,CCNB1,FGFR1OP2,GPR155,LACTB2,MUT,MZT1,NRXN1,SPDYE1,UQCRB,ZNF506
miR-592 (and other miRNAs w/seed UGUGUCA)		mature microrna	Activated	2.729	bias	9.75E-03	CD200,CHGB,CUTC,DEK,DNAJB14,FGF12,FGFR1OP2,GRIN2A,INPP4A,LRRC4C,MID2,PAFAH1B1,PIGH,PTHLH,TGFB2,TMEM132B,UBLCP1
miR-203b-3p (miRNAs w/seed UGAACUG)		mature microrna	Activated	3.805	bias	9.86E-03	ATAD1,ERLEC1,GABRA4,GNL1,KIF3A,KITLG,PDIA6,PIGH,RAB39B,RGS7,SLC6A15,SRP72,SYNCRIP,TADA1,ZDHHC3
sphingosylphosphocholine		chemical - endogenous non-mammalian				9.86E-03	JUN,PRL
LIMS1		other				9.86E-03	GJA1,TGFB2
mir-515		microrna				9.86E-03	PTHLH,TGFBR2
EMX2		transcription regulator				9.86E-03	CDH8,EGFR
MMP8		peptidase				9.86E-03	NR3C1,S100A8	45 (3)
YBX3		transcription regulator				9.86E-03	HLA-DQB1,JUN
mechlorethamine		chemical drug				9.86E-03	NFE2L2,PIK3R3
acrylamide		chemical toxicant				9.86E-03	EGFR,JUN
carnosol		chemical - endogenous non-mammalian				9.86E-03	GCLM,NFE2L2
P1,P4-Di(adenosine-5') tetraphosphate		chemical - endogenous mammalian				9.86E-03	NR3C1,TGFB2
miR-4266 (miRNAs w/seed UAGGAGG)		mature microrna	Activated	3.127	bias	9.87E-03	AARS,BUB3,CAPZA2,DCAF10,ENOSF1,FAM134A,HIF3A,KCTD16,MTDH,NDUFA4,NRN1,OARD1,OSBP,RASGEF1B,TMEM169,TOR1A,TTBK2,UQCRQ,ZNRF3
miR-184 (and other miRNAs w/seed GGACGGA)		mature microrna	Activated	3.488	bias	9.96E-03	AARS,ADAM22,BUB3,CDC42EP4,DFFA,FAM134A,GNB1,INPP4A,KCTD16,KIF3A,LIPG,NRN1,NTMT1,RASGRF1,RNASEH1,ZDHHC22
miR-96-5p (and other miRNAs w/seed UUGGCAC)		mature microrna	Activated	4.959	bias	9.96E-03	ATXN1,C5orf22,C6orf106,C6orf89,CD59,CDV3,DCAF11,DENND5B,DENR,DIXDC1,DLAT,DNAJC30,DOCK4,DOCK9,EDEM3,EEF1E1,ERO1L,FUCA2,GPR12,HS3ST4,INPP5A,KCNH5,KCTD16,KDELR1,KLHL7,LIPG,MCTS1,MFSD5,MRPL48,MTDH,NAA50,NR1D2,NRN1,PCMT1,PROSC,PTPN3,SAR1B,SLC1A1,TMEM169,TTBK2
miR-3653-3p (miRNAs w/seed UAAGAAG)		mature microrna	Activated	2.216	bias	1.01E-02	ATXN1,CCDC34,EDEM3,FGFR1OP2,GABRA4,PEX2,SLC2A12,SSR3,TSPAN2
miR-2681-3p (miRNAs w/seed AUCAUGG)		mature microrna	Activated	3.086	bias	1.02E-02	CCDC34,CNR1,DNAJB14,ELMOD1,EXOC5,FECH,FGF12,GABRA5,GGH,KCNJ8,MTDH,PHC3,YWHAB
miR-337-5p (miRNAs w/seed AACGGCU)		mature microrna	Activated	3.250	bias	1.02E-02	ATPIF1,B3GALNT1,CXorf40A/CXorf40B,DKK3,DNAJB14,GNL1,LACTB2,LAMTOR3,PDIA6,PIK3R3,RNF19B
cycloheximide		chemical reagent		0.020		1.03E-02	ACOX1,ASS1,DHRS2,EGFR,GCLM,GJA1,JUN,NFE2L2,NR3C1,PGK1,PRL,PTHLH,S100A8,TGFBR2
miR-634 (miRNAs w/seed ACCAGCA)		mature microrna	Activated	4.477	bias	1.03E-02	AKAP12,AKR1C1/AKR1C2,B3GALNT1,BUB3,CSNK2A1,DENR,EGFR,EIF4E3,FUNDC2,IGDCC4,KCNK3,KITLG,LCLAT1,NAA50,NFE2L2,PPP1R17,PSMA2,RASGEF1B,SAR1B,SKIDA1,SLC1A1,SLC25A40,TFAM,TGOLN2,TTC27,ZDHHC22,ZDHHC3
miR-3688-3p (and other miRNAs w/seed AUGGAAA)		mature microrna	Activated	2.546	bias	1.03E-02	ADAM22,ATXN1,BMPR2,CDADC1,DIXDC1,FAM98B,FGF12,GABRA4,GABRA5,GNB5,KDM4C,MIA3,RAB33A,SAR1B,SLC2A12,SLC2A3,UBE3A
miR-4320 (miRNAs w/seed GGAUUCU)		mature microrna	Activated	2.918	bias	1.04E-02	AKR1C1/AKR1C2,AMFR,AP4S1,GPN1,GRIN2A,KCNK1,KDM4C,KIF3A,MBTPS2,PHC3,RASGEF1B,SDHD,TMEM70,TOR1A,UGP2,ZNF329
miR-204-5p (and other miRNAs w/seed UCCCUUU)		mature microrna	Activated	4.366	bias	1.04E-02	ACAT1,ANKMY2,ARL8B,ATXN1,BBS4,CD200,CDADC1,CXCL14,DENR,DIXDC1,EEF1E1,ELMOD1,FBXO9,FLRT2,GPN1,KCNA1,LCLAT1,LSM5,MBTPS2,MMGT1,NR3C1,PHKB,PPARGC1A,PTPN3,SAMD9,SDHD,SEMA3E,SLC1A1,SMIM7,SSR3,SYNCRIP,TGFBR2,TGOLN2,TIGAR,UBLCP1,ZNRF3
miR-3117-3p (miRNAs w/seed UAGGACU)		mature microrna	Activated	3.207	bias	1.05E-02	CHM,EPHA4,FBXO9,FGF12,LGR6,MAEL,NAA50,PIGX,PTPN3,RASGRF1,SLC6A15,SPINT2,SUCLA2,SYNCRIP,ZDHHC3
2-amino-1-methyl-6-phenylimidazo-4-5-b-pyridine		chemical drug	Inhibited	-2.000	bias	1.05E-02	CCT5,LAPTM4B,PSMA2,RAN
miR-4310 (and other miRNAs w/seed CAGCAUU)		mature microrna	Activated	3.270	bias	1.05E-02	ADAM22,AMFR,C6orf106,CAB39,CHRNA3,CSTF3,DEK,DGKB,ENSA,FGF12,FLRT2,GJA1,GPN1,KCTD16,KITLG,MIA3,PSMA2,RAB33A,SDHD,VPS35
miR-4259 (miRNAs w/seed AGUUGGG)		mature microrna	Activated	3.642	bias	1.06E-02	AP4S1,ATAD1,CHM,DCAF10,DENND5B,DGKB,EGFR,FAM163A,HCCS,KLHL7,OSBP,PHKB,PROSC,SLC25A4,SYNJ1,TRMT10C,YWHAB
ethanol		chemical - endogenous mammalian		-1.626		1.06E-02	ACOX1,CNR1,EGFR,ELMOD1,ETNPPL,GABRA1,GABRA4,GDE1,GRIN2A,JUN,NR3C1,PPARGC1A,PRL,TGFB2
REST		transcription regulator				1.06E-02	CD59,CHGB,FGF12,GRIN2A,PHKB,RGS7,SCG2
E. coli serotype 0127B8 lipopolysaccharide		chemical - endogenous non-mammalian		-0.333		1.08E-02	FGF12,GJA1,GNB5,GNL1,GPR12,IL7,LGALS3,PRDX5,TGFBR2
miR-4797-3p (miRNAs w/seed CUCAGUA)		mature microrna	Activated	3.927	bias	1.08E-02	ACOX1,CDC27,DENR,DNAJC30,EEF1E1,FAM135B,FBXL14,KCNA1,KRT222,LAMTOR3,NR3C1,PSMD2,RNF14,TFAM,TMEM17,ZNF329
NFE2L2	-1.008	transcription regulator	Inhibited	-3.191	bias	1.10E-02	ALAS1,ATP1A1,CHGB,DCTN3,GABRA1,GCLM,NFE2L2,PAFAH1B1,PDIA6,PPARGC1A,PSMB6,RAN,SCG2,SLC1A1,TFAM
NTF3		growth factor				1.11E-02	GJA1,GRIN2A,JUN
miR-1180-3p (miRNAs w/seed UUCCGGC)		mature microrna	Activated	3.264	bias	1.11E-02	AKR1C1/AKR1C2,ATP1A1,BMPR2,DDX31,LSM5,NRN1,PINK1,PPP1R17,SH3BGRL2,SLC32A1,TRAPPC3
miR-293-5p (and other miRNAs w/seed CUCAAAC)		mature microrna	Activated	2.416	bias	1.12E-02	ATP1A2,BUB3,CHM,COPS4,DGKB,FGFR1OP2,GPR12,HNRNPLL,KIF3A,MCTS1,NAA50,PROSC,RNF141,SAR1B,SH3BGRL2,SSR3,SSX2IP,TGFB2,VPS35
miR-342-3p (miRNAs w/seed CUCACAC)		mature microrna	Activated	3.230	bias	1.12E-02	ADAM9,BMPR2,BTN2A1,CHM,CLCNKB,CNR1,CUL2,DGKB,DTNBP1,ENPP5,ENSA,FBXO9,GJA1,KCTD16,MTDH,RPRD1A,SEC61G,SPDYE1,SPINT2,TTBK2,UCHL5,ZDHHC22,ZNF329,ZNRF3
miR-4766-3p (miRNAs w/seed UAGCAAU)		mature microrna	Activated	3.381	bias	1.13E-02	ACOX1,ACTR6,CHM,CLGN,DCTN4,EEF1E1,HS6ST3,KCTD16,LCLAT1,PDSS2,PIGH,SEMA3E,SLC1A1,SRP72,TGFB2,YIPF5
let-7a-5p (and other miRNAs w/seed GAGGUAG)		mature microrna	Activated	4.682	bias	1.14E-02	ARG2,BTN2A1,CD200,CD59,CDV3,DKK3,DNAJA2,DNAJB9,EDEM3,EPHA4,ERO1L,GDPD1,GNS,HIF3A,IFI44L,IGDCC4,INPP5A,KCTD16,KLHDC8B,MBTPS2,MRPS24,MTDH,NDUFA4,PARM1,PARVB,PHC3,PPARGC1A,PPP1R15B,PPP1R7,PRIM1,S100A8,SKIDA1,SLC25A4,SLC25A40,SLC2A12,SLC6A15,SYNCRIP,TSPAN2,UCHL5,ZNF329
FMR1		other	Activated	2.000	bias	1.14E-02	ATPIF1,ENO1,UQCRFS1,UQCRQ
cyclosporin A		biologic drug		0.689		1.15E-02	ALAS1,ATP1A1,CD200,EGFR,EIF4A3,GJA1,GPNMB,HTATSF1,JUN,KCNK3,LGALS3,NR3C1,PRL,PTHLH,SSR4,TUBB
miR-210-5p (and other miRNAs w/seed GCCACUG)		mature microrna	Activated	4.561	bias	1.16E-02	ANKRD29,ATP1A2,C6orf106,CD200,CDC42EP4,DSTYK,ENOSF1,FAM163A,FAM210B,FIBP,GABRA4,HLA-DQB1,JKAMP,LSM5,MMGT1,MTDH,NAALAD2,NDUFC2,PDIA6,PINK1,PPP4R4,SDC4,SEC63,SKIDA1,SLC1A1,SRP72,SSR3,TGFBR2,TMEFF2,TMEM169,TSPYL1,UBE3B,VMA21,ZNF329
miR-619-3p (miRNAs w/seed ACCUGGA)		mature microrna	Activated	3.202	bias	1.16E-02	ACSBG1,CDC42EP4,COCH,CUTA,CXorf40A/CXorf40B,DDX20,DENND2D,DENND5B,DFFA,DNAJC19,EDEM3,ENSA,GNS,GRIN2A,KCNA1,KCTD16,LAMTOR5,PPP1R15B,PROSC,SAR1B,SLC14A1,SPINT2
miR-4755-5p (and other miRNAs w/seed UUCCCUU)		mature microrna	Activated	3.568	bias	1.17E-02	ANKMY2,CD200,CDADC1,CXCL14,DHRS2,DIXDC1,EDEM3,ELMOD1,EPHA4,FLRT2,GNL1,GPN1,LCLAT1,LGR6,MBTPS2,MCTS1,NR3C1,PHKB,PPARGC1A,SAR1B,SDHD,SLC1A1,SLC25A4,SMIM7,SSR3,TGFBR2
miR-4436b-5p (miRNAs w/seed UCCACUU)		mature microrna	Activated	4.218	bias	1.17E-02	ARMC10,ATAD1,ATP6AP2,C6orf89,CAB39,CAMSAP1,CAPZA2,CHM,CUL2,ENPP5,ERO1L,KCNJ8,LAPTM4B,MRPL15,MZT1,NRXN1,SLC30A5,SRP72,TGFB2,TIGAR,TSPAN2,UCHL5,ZNF329
miR-466 (miRNAs w/seed UACACAU)		mature microrna	Activated	3.830	bias	1.17E-02	ACAT1,ACTR6,AP1AR,ATAD1,CAMSAP1,DLAT,DOCK4,DSTYK,FSTL5,GCLM,IFI44L,KIF3A,KITLG,NR1D2,NR3C1,PAFAH1B1,SCG2,SLC30A5,SYNJ1,TIGAR,UBE3A,YEATS4,YWHAB
miR-218-5p (and other miRNAs w/seed UGUGCUU)		mature microrna	Activated	2.683	bias	1.18E-02	ACTR6,ATXN1,CDH8,CHM,DNAJC19,DOCK9,EGFR,EID3,ENPP5,EXOC5,FGF12,FLRT2,FUNDC2,GDE1,GNB1,HS6ST3,KCNA1,KCTD16,LIPG,MID2,NAA50,NR1D2,NRXN1,PDSS2,PHC3,PIGH,PLCL2,PPARGC1A,RNF19B,SRP72,SSR3,SYNJ1,TGFB2,TMEM132B,TNC,UBE3A,YEATS4
miR-3115 (miRNAs w/seed UAUGGGU)		mature microrna	Activated	2.074	bias	1.20E-02	ATP1A2,C3orf14,EIF4A3,EPHA4,ERO1L,HAGH,KITLG,LIPG,LMBR1,NUP88,RASGEF1B,SRPX,TADA1,TCEB1,TGFB2
miR-636 (miRNAs w/seed GUGCUUG)		mature microrna	Activated	2.252	bias	1.21E-02	CDH8,DEK,DNAJC19,DOCK9,ERO1L,KCTD16,MUT,NR1D2,NRN1,PHC3,PIGH,PIGP,SSR3,TGFBR2,UNC5CL,VPS35,YWHAB
miR-4471 (and other miRNAs w/seed GGGAACU)		mature microrna	Activated	3.608	bias	1.21E-02	BMPR2,CHM,CLCNKB,CNR1,COPS4,COPZ1,CXorf40A/CXorf40B,GNS,LMO4,MFSD5,NR3C1,OSBP,PARVB,PMM1,PPP1R15B,SH3BGRL2,SLC30A5,SPDYE1,SYNCRIP,TBL1XR1,TUBB
ANGPT2		growth factor		-1.172	bias	1.23E-02	CDC27,EGFR,HSPA4,INPP5F,PDIA6,PTHLH,RPA3,TGFBR2,YIPF5
diallyl disulfide		chemical - endogenous non-mammalian				1.24E-02	CCNB1,GJA1,NFE2L2
miR-376c-3p (and other miRNAs w/seed ACAUAGA)		mature microrna	Activated	3.382	bias	1.24E-02	ACAT1,ADAM22,AMFR,BUB3,CHRNA3,DNAJA2,DNAJC19,ERO1L,FBXL14,INPP4A,NR1D2,PAFAH1B1,PHC3,RNF141,SEC63,SPDYE1,SYNJ1,TGFB2,TMEM17,TMEM60,TTBK2,ZCCHC12
miR-3064-3p (miRNAs w/seed UGCCACA)		mature microrna	Activated	3.169	bias	1.25E-02	ARL8B,ATP6V1B2,B3GALNT1,C2orf80,CAB39,CD59,CHM,DNAJA2,EDEM3,ELMOD1,EPHA4,FUNDC2,GABRA1,GJA1,GNB1,HNRNPM,MAT2B,NAALAD2,PIK3R3,PITHD1,PRKAG1,RAN,RNF141,SLC25A4,SRP72,SYNJ1,UBE3A,UHMK1,ZNF506,ZNRF3
11-dehydrocorticosterone		chemical - endogenous mammalian				1.25E-02	ACOX1,PPARGC1A
HDAC9		transcription regulator				1.25E-02	CCNB1,JUN
farglitazar		chemical drug				1.25E-02	ATP1A1,NR3C1
carbonyl cyanide p-(trifluoromethoxy)phenylhydrazone		chemical reagent				1.25E-02	ATP5B,PPARGC1A
hexarelin		chemical toxicant				1.25E-02	ATP5B,PPARGC1A
D-thioctic acid		chemical - endogenous mammalian				1.25E-02	PPARGC1A,TFAM
MECP2		transcription regulator		0.698		1.25E-02	GRIN2A,HRASLS,RAB39B,SLC2A3,UBE3A,YWHAB
miR-3166 (miRNAs w/seed GCAGACA)		mature microrna	Activated	3.028	bias	1.26E-02	COPZ1,DNAJA2,FSTL5,HIF3A,HS3ST4,IGDCC4,KCTD16,KIF3A,LGR6,LOC102724594/U2AF1,MID2,MRPS10,PTHLH,RGS7,RHBDD2,SH3BGRL2,SLC6A15,SMIM12,SYNCRIP,TBL1XR1,TCEAL7,TFB2M,TMEM17,UQCRB,UQCRQ,ZDHHC3,ZNF329
Insulin		group	Inhibited	-2.461		1.30E-02	ACAT1,ARG2,EGFR,ERO1L,HIF3A,JUN,KCNJ3,NFIL3,PGK1,PPARGC1A,PRL,PTHLH,SLC2A3
miR-4438 (miRNAs w/seed ACAGGCU)		mature microrna	Activated	4.391	bias	1.30E-02	C3orf14,CAPZA2,CHM,CNR1,DCAF11,DFFA,DNAJA2,DSTYK,ETNPPL,GCLM,GDPD1,GPKOW,IFI44L,KITLG,LAMTOR5,NRXN1,PROSC,SCCPDH,SLC10A4,SLC2A3,SPPL3,TCEB1,TFAM,TGFBR2,TSPYL1
miR-3688-5p (miRNAs w/seed GUGGCAA)		mature microrna	Activated	3.760	bias	1.30E-02	BBS7,CD59,DCTN4,DKK3,ENOSF1,EXOC5,FGF12,FGFR1OP2,GDE1,HS6ST3,KCNK3,KITLG,LSM5,MID2,NAA50,NRXN1,PPP1R7,SEC63,SLC30A5,SPDYE1,SPTLC1,SSR3,TCEAL7,TMEM132B,UBE3A
miR-576-3p (miRNAs w/seed AGAUGUG)		mature microrna	Activated	2.845	bias	1.30E-02	ADAM22,CAB39,CDV3,CLUL1,DEK,DOCK9,KPNA6,MMGT1,MTDH,MZT1,PPARGC1A,SLC6A15,SMIM12,SPTLC1,SSX2IP
miR-340-5p (miRNAs w/seed UAUAAAG)		mature microrna	Activated	4.834	bias	1.30E-02	ACOX1,ANKRD29,ATAD1,BTBD10,CDH8,COX11,CXCL14,DEK,DIXDC1,DNAJA2,DNAJC19,EDEM3,ELAVL4,FAM134A,FGF12,FLRT2,FSTL5,GJB6,HAGH,IGDCC4,INPP5A,KCNA1,KCNK1,KDELR1,KDM4C,LSM5,MIA3,MTDH,MZT1,NR1D2,NR3C1,NUP88,PARM1,PPP4R4,RPRD1A,SAR1B,SCAPER,SEC63,SYNCRIP,SYNJ1,TCEB1
miR-3670 (miRNAs w/seed GAGCUCA)		mature microrna	Activated	4.365	bias	1.31E-02	BBS7,BUB3,CD200,ENSA,GNB1,GPKOW,GPR12,HMGCLL1,KCNJ3,MAT2B,NDUFA4,NMRK1,PAFAH1B1,PARM1,PHKB,RAB39B,RASGRF1,RNF141,SRP72,SUPT6H,TIGAR,TMEM132B,TTBK2
miR-4278 (miRNAs w/seed UAGGGGG)		mature microrna	Activated	2.401	bias	1.32E-02	ATP6V1B2,ATXN1,BPGM,DLAT,FUNDC2,HNRNPLL,LMO4,NAA50,NDUFA9,OXCT1,PGK1,PTHLH,SH3BGRL2,SLC2A12,SPDYE1,TBL1XR1,TMEM169,TMEM242,UQCRB,VPS35,ZDHHC3,ZNRF3
miR-455-3p (miRNAs w/seed CAGUCCA)		mature microrna	Activated	4.814	bias	1.32E-02	AMFR,BTBD10,CAMSAP1,CDH8,CDV3,DKK3,DNAJB14,GNB5,GNL1,H2AFZ,HCCS,KIF3A,MFSD5,PAFAH1B1,PHKB,PINK1,PLCL2,PPP1R15B,SCCPDH,SRP72,SRR,SSX2IP,SUCLA2,TTBK2
miR-133a-5p (and other miRNAs w/seed CUGGUAA)		mature microrna	Activated	3.123	bias	1.33E-02	ACOX1,ACSBG1,ATP6V1B2,BTBD10,CAB39,CDC27,CHM,DOCK4,FAM98B,GDPD1,GPR12,NDUFA4,NFIL3,PEX2,PHKB,RNF19B,TMEM70
miR-1245b-5p (and other miRNAs w/seed AGGCCUU)		mature microrna	Activated	3.237	bias	1.34E-02	ACAT1,AP4S1,ATAD1,BTN2A1,C6orf106,CDV3,CUL2,DOCK9,ENSA,ERO1L,FUCA2,GABRA1,GCLM,JKAMP,NR3C1,PHC3,RAB39B,RPRD1A,SCG2,SLC6A15,TGFB2,TGOLN2
miR-183-5p (miRNAs w/seed AUGGCAC)		mature microrna	Activated	4.671	bias	1.34E-02	AKAP12,ANKMY2,AP1AR,ATPIF1,BBS7,BUB3,CAB39,CCNB1,DCTN4,DDX20,EEF1E1,EPHA4,GCLM,GNB1,GPNMB,HIF3A,LMBR1,MIA3,MTDH,NR3C1,PIGX,PSMA2,SH3BGRL2,SLC25A40,SSR3,TIGAR
morphine		chemical drug		-0.079	bias	1.35E-02	CNR1,EGFR,GJB6,GRIN2A,NR3C1,PRL,SLC1A1
miR-4777-3p (miRNAs w/seed UACCUCA)		mature microrna	Activated	3.647	bias	1.35E-02	ATP1A2,CDV3,DENND5B,DGKB,EXOC5,FGFR1OP2,GDPD1,HS6ST3,KCNJ3,MRPL48,PTHLH,SH3BGRL2,SLC6A15,SMIM12,SPTLC1,SSX2IP,UCHL5
SB-431542		chemical reagent		1.387	bias	1.41E-02	ATP1A2,GJA1,GJB6,KCNJ8,TGFB2
miR-4687-5p (miRNAs w/seed AGCCCUC)		mature microrna	Activated	4.234	bias	1.41E-02	ADAM22,AKR1C1/AKR1C2,ATP6V1B2,CDC42EP4,DCAF11,DENND2D,DGKB,DIXDC1,FLRT2,GNB1,GPR12,GPR155,HMGCL,LAMTOR3,OARD1,OXCT1,PINK1,SARS,SEC63,SLC6A15,SMIM12,SYNCRIP,TIGAR,TOMM20,ZFP90
miR-4775 (miRNAs w/seed UAAUUUU)		mature microrna		1.981	bias	1.42E-02	GABRA4,MAT2B,MCTS1,TSPYL1
miR-127-5p (miRNAs w/seed UGAAGCU)		mature microrna	Activated	3.924	bias	1.46E-02	ATP5B,BTN2A1,CDC27,CDV3,CNR1,COPZ1,CTR9,DEK,FAM135B,GABRA4,LCLAT1,MCTS1,MIA3,SDHAF3,SSX2IP,TMEM60
quercetin		chemical drug		-1.741		1.46E-02	ACOX1,EGFR,JUN,NFE2L2,PPARGC1A,PRDX5,TFAM
miR-1825 (miRNAs w/seed CCAGUGC)		mature microrna	Activated	4.065	bias	1.46E-02	ACSBG1,ATP1A2,C1GALT1C1,CD200,DSTYK,ENSA,FAM134A,GABRA1,GPKOW,KCNK3,KLHL7,LIPG,PPP1R17,RAB33A,RASGRF1,SAR1B,SLC2A12,SMIM12,TBL1XR1,TCEB1,TIMM17A,TMEM242,UCHL5,UHMK1
miR-4738-3p (miRNAs w/seed GAAACUG)		mature microrna	Activated	3.086	bias	1.47E-02	COPS4,CSTF3,GRIN2A,KIF3A,MCTS1,MUT,NDUFC2,NFIL3,PARM1,SLC6A15,SPTLC1,SRP72,TGFB2,TIGAR
miR-548l (miRNAs w/seed AAAGUAU)		mature microrna	Activated	2.950	bias	1.48E-02	ABHD10,ATP6AP2,C1D,ERO1L,KCNA1,KITLG,LACTB2,SYNJ1,TSPYL1
miR-1197 (and other miRNAs w/seed AGGACAC)		mature microrna	Activated	3.619	bias	1.49E-02	ATAD1,BBS4,CAB39,CAMSAP1,DCAF11,EIF4E3,EMC7,ERLEC1,GCLM,INPP4A,KCNJ8,KDELR1,KDM4C,KIF3A,PARM1,PCMT1,PPARGC1A,PPP1R15B,SCG2,SSR3,TMED3
miR-465d-3p (and other miRNAs w/seed GAUCAGG)		mature microrna	Activated	2.930	bias	1.50E-02	ABCA9,AKAP12,CD59,CDH8,CDV3,GDPD1,LAMTOR3,MUT,PLCL2,PPARGC1A,TADA1,TIMM17A,TUBB,UQCR10,UQCRQ
miR-4693-5p (miRNAs w/seed UACUGUG)		mature microrna	Activated	2.723	bias	1.50E-02	ARL8B,ATXN1,C1D,CNR1,DCAF10,GJA1,HNRNPLL,INPP5F,NDUFS2,NR3C1,NRN1,PMM1,SDHD,SSR3,SUPT4H1,TIGAR,YIPF5,YWHAB
TGFB3		growth factor		-0.647	bias	1.50E-02	CD59,GJA1,JUN,PPARGC1A,TNC,TSPAN2
SIRT1		transcription regulator		1.957		1.51E-02	CNR1,ERO1L,H2AFZ,KCNA1,NELL2,PHKB,PPARGC1A,UQCRFS1
miR-4795-5p (miRNAs w/seed GAAGUGG)		mature microrna		1.980	bias	1.51E-02	ACAT1,AKAP12,ANKRD29,AP1AR,ATP1A2,CCT5,CHGB,GPNMB,METTL13,NAALAD2,NDUFA9,PGK1,RFX4,SLC14A1,SSR3,UQCR10,ZFP90
miR-3668 (miRNAs w/seed AUGUAGA)		mature microrna	Activated	2.558	bias	1.53E-02	CDV3,CUL2,DOCK9,EXOC5,HEBP2,KCNJ8,KIF3A,KRT222,MCTS1,OARD1,PGK1,PIK3R3,PSMA2,SEMA3E,SRPX
METRNL		other				1.54E-02	ACOX1,PPARGC1A
PHF21A		other				1.54E-02	CHGB,SCG2
mir-373		microrna				1.54E-02	PTHLH,TGFBR2
NMNAT1		enzyme				1.54E-02	NELL2,TGFB2
urea		chemical - endogenous mammalian				1.54E-02	PRL,SLC14A1
tridecanoic acid		chemical - endogenous mammalian				1.54E-02	CD59,TNC
miR-3923 (miRNAs w/seed ACUAGUA)		mature microrna	Activated	2.923	bias	1.55E-02	BPGM,DNAJB9,FECH,GCLM,GTF2B,HTATSF1,KDM4C,LACTB2,PHKB,SPTLC1,SYNJ1,TSPYL1
miR-1253 (miRNAs w/seed GAGAAGA)		mature microrna	Activated	4.192	bias	1.55E-02	ARL8B,BLVRA,COX11,DTNBP1,EIF4A3,ENSA,GNB5,JUN,KITLG,LIPG,MMGT1,OXCT1,RPRD1A,RRAGB,SYNJ1,TCEAL7,TTBK2,UCHL5
miR-4773 (miRNAs w/seed AGAACAG)		mature microrna	Activated	2.499	bias	1.55E-02	ANKMY2,ARMC10,ATRNL1,ATXN1,CDC123,EIF4E3,FGF12,GNS,KITLG,MBTPS2,NFE2L2,PARM1,PPP1R17,RFX4,SLC14A1,SLC32A1,UGCG,ZCCHC12
AR		ligand-dependent nuclear receptor		-1.569	bias	1.56E-02	BMPR2,CLGN,DNAJB9,EGFR,ERO1L,GJA1,KCNA1,KCNJ3,KITLG,NR3C1,PCMT1,PTHLH,SLC2A3,TGFB2,TGFBR2
miR-891b (miRNAs w/seed GCAACUU)		mature microrna	Activated	2.286	bias	1.57E-02	COX11,DFFA,DKK3,DNAJB9,DOCK4,DOCK9,EEF1E1,EGFR,ELMOD1,ERO1L,FBXO9,FIBP,FLRT2,HCCS,KCNJ3,SCCPDH,SKIDA1
miR-875-5p (and other miRNAs w/seed AUACCUC)		mature microrna	Activated	3.063	bias	1.57E-02	CCNB1,DGKB,DIXDC1,DNAJB9,EGFR,EXOC5,FGFR1OP2,GRIN2A,NR3C1,OXCT1,PHC3,PPP4R4,SPTLC1,SSX2IP,TRIM69,ZDHHC22
PRKAA2		kinase		0.128	bias	1.57E-02	ALAS1,CHGB,DOCK4,LMO4,PPARGC1A,TFAM
Creb		group		0.106	bias	1.59E-02	CD59,DCTN3,GJA1,JUN,LMO4,NDUFB5,PGK1,PPARGC1A,PRL,PTHLH
miR-662 (miRNAs w/seed CCCACGU)		mature microrna	Activated	3.952	bias	1.60E-02	ATAD1,BTN2A1,C6orf106,CDV3,DENND5B,DIXDC1,ENOSF1,ILF2,KCNK3,KPNA6,MIA3,MRPL2,MRPS24,NR3C1,SAR1B,SPTLC1
miR-27a-3p (and other miRNAs w/seed UCACAGU)		mature microrna	Activated	5.514	bias	1.60E-02	ATP1A2,BBS7,CDADC1,CDC27,CNR1,DCTN4,DENND5B,DFFA,DGKB,DNAJB9,EDEM3,EGFR,ELMOD1,ERLEC1,ERO1L,FAR2,FLRT2,GNS,INPP4A,KDM4C,KIF3A,KITLG,KPNA6,LAPTM4B,NAA50,NDUFS4,NECAP1,NFE2L2,NR1D2,NR3C1,NRXN1,PEX7,PITHD1,PLCL2,PTPN3,RASGRF1,RNF141,SH3BGRL2,SLC25A40,SSX2IP,STBD1,SYNJ1,TGOLN2,YWHAB,ZNF329
miR-33-5p (and other miRNAs w/seed UGCAUUG)		mature microrna	Activated	3.665	bias	1.61E-02	ABHD10,AKAP12,ANKRD29,CDH8,DENND5B,ENOSF1,EPHA4,FGF12,GABRA4,HS3ST4,HTATSF1,KCNJ3,MANEA,MTDH,PIK3R3,PPP4R4,SEC63,SLC14A1,SLC25A4,SLC2A12,SPPL3,ZDHHC3
miR-3714 (miRNAs w/seed AAGGCAG)		mature microrna	Activated	4.172	bias	1.62E-02	ACOX1,ARG2,BTBD10,CCT5,CHM,CSTF3,DFFA,EPHX4,GPR12,HIF3A,KLHDC8B,MANEA,MID2,MZT1,NEU1,OSBP,PEX2,PRIM1,PTHLH,SEC63,SLC25A4,SMIM12,SMIM20,TSPYL1,YIPF5,ZDHHC3,ZNRF3
miR-4720-3p (miRNAs w/seed GCUUAAG)		mature microrna	Activated	2.223	bias	1.63E-02	ACAT1,ADAM20,COPZ1,ERO1L,FBXO9,MBTPS2,PAFAH1B1,PTPN3,SSR3,YEATS4,ZDHHC22,ZNRF3
SYVN1		transporter		-0.956	bias	1.64E-02	ADAM9,ATP1A1,EMC7,HNRNPM,NFE2L2,PPP1R15B,SLC2A3
miR-3133 (miRNAs w/seed AAAGAAC)		mature microrna	Activated	2.720	bias	1.65E-02	ATP6AP2,BMPR2,DENND5B,EEF1E1,GJA1,MAT2B,NECAP1,PARM1,RPRD1A,SYNCRIP,UGCG
miR-1273h-5p (and other miRNAs w/seed UGGGAGG)		mature microrna	Activated	5.246	bias	1.65E-02	ACOX1,ATP1A2,ATXN1,CAB39,CCDC34,CDADC1,CSNK2A1,DENR,DNAJC19,DNAJC30,EDEM3,ERLEC1,ERO1L,FAM134A,FGFR1OP2,GNL1,GNS,GPKOW,HIF3A,HMGCLL1,KCNJ3,LSM5,MBTPS2,MCTS1,NAA50,NR3C1,PEX2,PGK1,PHC3,PIK3R3,SAR1B,SCG2,SEC63,SKIDA1,SLC25A4,SRR,SSR3,SUCLA2,SYNJ1,TOMM20,TSPYL1,UQCRQ,ZFP90,ZNF329
miR-4299 (miRNAs w/seed CUGGUGA)		mature microrna	Activated	4.406	bias	1.65E-02	ARL8B,BTN2A1,CCT5,CHRNA3,DEK,DNAJB9,EPHA4,FAM163A,FAM210B,GNB5,KCNK1,LAMTOR3,LMO4,MCTS1,OSBP,PIK3R3,SLC25A40,SMIM20,TGOLN2,TIMM17A
CEBPA		transcription regulator		-0.692	bias	1.66E-02	AKAP12,AKR1C1/AKR1C2,ARG2,ASS1,GGH,GJA1,JUN,NFIL3,PPARGC1A,PRL,PTPN3,S100A8,SEMA3E,SPINT2,TGFB2
miR-3183 (and other miRNAs w/seed CCUCUCU)		mature microrna	Activated	2.893	bias	1.66E-02	BTN2A1,CDADC1,DENR,GJA1,GNL1,IGDCC4,KCTD16,KLHDC8B,MANEA,NAA50,NR1D2,NR3C1,NRN1,NRXN1,PDSS2,PINK1,PMM1,PPP1R17,RNF141,SLC2A3,SPDYE1,SPTLC1,TGFBR2,TMEM203,TNC,UBE3A,UNC5CL
miR-197-3p (and other miRNAs w/seed UCACCAC)		mature microrna	Activated	3.730	bias	1.68E-02	CAPZA2,DCTN4,DENND2D,DOCK9,FGF12,GABRA5,INPP5A,KCNA1,KPNA6,LAMTOR3,MCTS1,OARD1,OSBP,PAFAH1B1,PPP1R17,RAN,SAMD9,SLC32A1,SPPL3,SSR3,SYNCRIP,UBE3A,ZDHHC3
crocidolite asbestos		chemical toxicant				1.69E-02	EGFR,GCLM,JUN
nitroarginine		chemical reagent				1.69E-02	BLVRA,GCLM,NFIL3
miR-1256 (miRNAs w/seed GGCAUUG)		mature microrna	Activated	3.515	bias	1.69E-02	CAB39,CD200,CNR1,FLRT2,GRIN2A,MID2,MMGT1,MRPL15,NR3C1,PARM1,PDIA6,PEX2,TGOLN2,TIMM17A,TSPYL1,ZFP90
miR-3907 (miRNAs w/seed GGUGCUC)		mature microrna	Activated	3.467	bias	1.70E-02	AMFR,AP4S1,DFFA,ENSA,FAM163A,FBXO9,FIBP,GNL1,KCNK1,KPNA6,LCLAT1,LIPG,MUT,NDUFA9,NDUFB5,PARVB,RFX4,SDC4,SLC2A3,SLC30A5,SLC6A15,SUCLA2,VPS35
miR-432 (and other miRNAs w/seed CUUGGAG)		mature microrna	Activated	3.439	bias	1.71E-02	BPGM,BTN2A1,DCAF10,FAM163A,FGF12,GABRA5,IL7,NMRK1,RASGRF1,RNF141,SAMD9,SKIDA1,TCEB1,TGFBR2,TMEM242,TUBB,ZDHHC3
miR-4804-3p (miRNAs w/seed GCUUAAC)		mature microrna	Activated	2.776	bias	1.73E-02	CTR9,DEK,IGDCC4,NDUFB5,RNF14,SAMD9,SEMA3E,SLC6A15,TMEM70,UQCRFS1,YEATS4
glutathione		chemical - endogenous mammalian				1.74E-02	ASS1,DLAT,EGFR,TNC
miR-339-5p (and other miRNAs w/seed CCCUGUC)		mature microrna	Activated	2.796	bias	1.76E-02	ABCA9,ACOX1,ANKRD29,ATRNL1,ATXN1,C6orf89,CXorf40A/CXorf40B,DFFA,FAM135B,GDE1,GNS,KDM4C,KPNA6,KTI12,LGR6,NRXN1,SAR1B,SLC25A4,SLC2A12,SLC32A1,SLC6A15,SMIM12,SPPL3,TMEM169,UBE3A,UNC5CL,YIPF5,ZDHHC22,ZFP90,ZNF329,ZNRF3
miR-132-3p (and other miRNAs w/seed AACAGUC)		mature microrna	Activated	3.900	bias	1.78E-02	ANKRD29,ATXN1,CCDC34,CD59,DCAF10,DNAJA2,ERLEC1,GNB1,GRIN2A,H2AFZ,KITLG,MANEA,MIA3,MMGT1,NFE2L2,PEX2,PIK3R3,PSMA2,SCCPDH,SPPL3,SRP72,TCEB1,TGFB2,YIPF5
forskolin		chemical toxicant		-0.799	bias	1.79E-02	ACOX1,AKAP12,ATP6AP2,ATP6V1B2,CCNB1,CD200,CDKN3,CHGB,GJA1,HLA-DQB1,JUN,KITLG,NFIL3,PGK1,PPARGC1A,PRL,PTHLH,RASGEF1B,RFX4,S100A8,SCG2
miR-5135 (and other miRNAs w/seed GGUCUAG)		mature microrna	Activated	2.456	bias	1.81E-02	ARL8B,ATPIF1,EEF1E1,GCLM,GPR12,HIF3A,LMBR1,MANEA,PIK3R3,RNF141,SDR16C5,TIGAR,TMEM132B,TMEM242
curcumin		chemical drug		0.188	bias	1.81E-02	ATP6AP2,CCNB1,CDC27,COX7B,EGFR,GCLM,JUN,NFE2L2,PPARGC1A,PRL,SPTLC1,TFAM,TGFBR2
miR-3664-5p (miRNAs w/seed ACUCUGU)		mature microrna	Activated	3.519	bias	1.82E-02	CD59,CDC27,DCAF10,DCTN4,DNAJA2,EGFR,FAM210B,GABRA1,GABRA4,INPP4A,MMGT1,MTDH,RASGRF1,RNF141,SYNJ1,VMA21
miR-4714-3p (miRNAs w/seed CAACCUA)		mature microrna	Activated	3.405	bias	1.83E-02	CSRP2BP,CTR9,DGKB,DLAT,ENSA,ERLEC1,FUNDC2,HMGCLL1,MZT1,NDUFC2,SLC2A12,SYNCRIP
halofuginone		chemical drug				1.83E-02	AKAP12,CD200,DKK3,GDE1,HSPA4,NFE2L2,TGFBR2
miR-4529-5p (miRNAs w/seed GGCCAUC)		mature microrna	Activated	2.856	bias	1.83E-02	ATP1A2,ATXN1,CHM,COX11,DIXDC1,DOCK9,FBXO9,GRIN2A,HS3ST4,JUN,MCTS1,MID2,PAFAH1B1,PARM1,PEX2,PTPN3,SLC1A1,SLC2A12,SMIM12,SPPL3,SRP72,SUPT6H,ZDHHC3,ZNF506
methylprednisolone		chemical drug		-1.260		1.84E-02	ALAS1,ASS1,ATP1A1,ATPIF1,CSNK2A1,FARSA,GCLM,HAGH,INPP4A,JUN,MTDH,NFE2L2,NR3C1,PELO,SDC4,SLC2A3,TOMM20,UGCG
miR-4771 (miRNAs w/seed GCAGACU)		mature microrna	Activated	3.895	bias	1.85E-02	BTBD10,CCDC34,CIZ1,CLGN,EXOC5,FAM163A,GABRA1,LAPTM4B,MID2,NELL2,PINK1,PPP4R4,SEMA3E,SMIM12,SMIM7,SRP72,SYNCRIP,TGFB2,UQCRQ,ZNF329
miR-4477b (miRNAs w/seed UUAAGGA)		mature microrna	Activated	3.942	bias	1.86E-02	ATPIF1,CLUL1,COPZ1,ENOSF1,ENSA,FGFR1OP2,GCLM,LCLAT1,LMBR1,MAT2B,MBTPS2,RRAGB,SH3BGRL2,SYNCRIP,UNC50,VMA21
BAK1		other				1.86E-02	DNAJB9,ERO1L,PDIA6
MEF2A		transcription regulator				1.86E-02	JUN,PPARGC1A,TGFB2
enalapril		chemical drug		1.154		1.86E-02	LGALS3,PRL,PTHLH,TGFBR2
sodium arsenite		chemical drug		-1.980		1.86E-02	GCLM,HSPA4,JUN,MAT2B
BAX		transporter				1.86E-02	CCNB1,DNAJB9,ERO1L,PDIA6
HDAC4		transcription regulator				1.86E-02	CCNB1,DGKB,GABRA1,GABRA4,GABRA5,RGS7
sorbitol		chemical - endogenous mammalian				1.86E-02	GJA1,RGS7
PRKAC		group				1.86E-02	PPARGC1A,PRL
ALOX12		enzyme				1.86E-02	JUN,TGFBR2
UBD		other				1.86E-02	ACOX1,PPARGC1A
GNRHR		g-protein coupled receptor				1.86E-02	EGFR,PRL
miR-4436b-3p (and other miRNAs w/seed AGGGCAG)		mature microrna	Activated	4.829	bias	1.88E-02	AARS,ATXN1,B3GALNT1,BTBD10,C6orf106,C6orf89,CCDC34,COPZ1,DDX31,DENND2D,DNAJB9,DOCK9,FAM163A,FBXL14,GABRA4,GDE1,GNS,IGDCC4,KCNK3,KPNA6,KTI12,LAPTM4B,MRPS10,NEU1,PMM1,RHBDD2,SDR16C5,SEMA3E,SH3BGRL2,SRR,SUPT4H1,SUPT6H,TMEM169,TSPYL1,UHMK1,ZDHHC3
miR-154-3p (and other miRNAs w/seed AUCAUAC)		mature microrna	Activated	2.920	bias	1.91E-02	AP1AR,C6orf106,CAMSAP1,CDH8,CNR1,DNAJC19,DOCK4,KCNH5,PPP4R4,SPTLC1,SSR3,TMEM242
miR-203b-5p (and other miRNAs w/seed AGUGGUC)		mature microrna	Activated	3.961	bias	1.93E-02	ARL8B,CCNB1,CDV3,ELMOD1,EXOC5,GPR12,KITLG,PGK1,PIK3R3,PPP1R17,SLC25A4,SNX2,UBLCP1,UQCR10,UQCRQ,VMA21
miR-509-3p (miRNAs w/seed GAUUGGU)		mature microrna	Activated	2.903	bias	1.93E-02	ATXN1,COCH,EID2,KCNJ3,LAMTOR3,MMGT1,NR1D2,NRN1,OSBP,OSTC,PELO,STBD1,SYNJ1
miR-219a-1-3p (miRNAs w/seed GAGUUGA)		mature microrna	Activated	2.801	bias	1.93E-02	ATRNL1,CHRNA3,EXOC5,GNB5,HCCS,LEMD1,MTDH,PGK1,SLC14A1,SLC30A5,SPPL3,SRR,TMEM169
miR-4762-3p (miRNAs w/seed UUCUGAU)		mature microrna	Activated	3.186	bias	1.93E-02	AP4S1,CCDC34,CDADC1,CDC27,CDV3,DLAT,ETNPPL,FAM213A,FGF12,GDPD1,GRIN2A,MCTS1,NR3C1,SLC32A1,SYNCRIP
miR-3119 (miRNAs w/seed GGCUUUU)		mature microrna	Activated	2.661	bias	1.95E-02	ADAM9,AP4S1,C3orf14,C6orf106,CDC42EP4,CXCL14,DFFA,DHX36,EDEM3,EGFR,ENO1,FAM210B,HS6ST3,KCNA1,KIF3A,MMGT1,NAALAD2,PHC3,PPP1R15B,SH3BGRL2,TIGAR,TMEM242
miR-3161 (miRNAs w/seed UGAUAAG)		mature microrna	Activated	2.789	bias	1.95E-02	DNAJA2,FNTA,GTF2B,KCNA1,OXCT1,RMDN2,TIGAR,YIPF5
6-thioguanylic acid		chemical reagent				1.95E-02	PTHLH
nicotinamide-beta-riboside		chemical - endogenous mammalian				1.95E-02	PPARGC1A
cortivazol		chemical reagent				1.95E-02	NR3C1
Becn2		other				1.95E-02	CNR1
Pak		group				1.95E-02	PRL
Frizzled		group				1.95E-02	EGFR
glutethimide		chemical drug				1.95E-02	ALAS1
AMG-9810		chemical reagent				1.95E-02	PPARGC1A
BIM 23A760		chemical drug				1.95E-02	PRL
G-Actin		group				1.95E-02	JUN
Flotillin		group				1.95E-02	EGFR
UBE2Q1		enzyme				1.95E-02	PRL
TNS4		other				1.95E-02	EGFR
ZGPAT		transcription regulator				1.95E-02	EGFR
RDH11		enzyme				1.95E-02	NR3C1
CHMP6		other				1.95E-02	EGFR
IQUB		other				1.95E-02	PRL
NTNG1		other				1.95E-02	LRRC4C
TRI-AAT9-1		other				1.95E-02	EGFR
FANK1		transcription regulator				1.95E-02	JUN
PACSIN2		transporter				1.95E-02	EGFR
SRSF9		enzyme				1.95E-02	NR3C1
RGS9		enzyme				1.95E-02	GNB5
PLOD1		enzyme				1.95E-02	GJA1
PKP2		other				1.95E-02	GJA1
GOLGA3		transporter				1.95E-02	SRR
GAK		kinase				1.95E-02	EGFR
GW 6471		chemical reagent				1.95E-02	PPARGC1A
GPRASP1		transporter				1.95E-02	CNR1
RGS11		enzyme				1.95E-02	GNB5
PARVA		other				1.95E-02	PARVB
RNF7		enzyme				1.95E-02	JUN
namitecan		chemical drug				1.95E-02	EGFR
RGS7	-1.056	enzyme				1.95E-02	GNB5
PAFAH1B2		enzyme				1.95E-02	PAFAH1B1
KCNJ9		ion channel				1.95E-02	KCNJ3
MUC16		other				1.95E-02	CCNB1
DEGS1		enzyme				1.95E-02	EGFR
DSG2		other				1.95E-02	SCG2
AP3M2		transporter				1.95E-02	SLC32A1
VPS25		other				1.95E-02	EGFR
Taf4b		other				1.95E-02	JUN
PAGR1		other				1.95E-02	NR3C1
PHF5A		transcription regulator				1.95E-02	GJA1
MPT0B214		chemical reagent				1.95E-02	CCNB1
RHOQ		enzyme				1.95E-02	PRL
CDC23		enzyme				1.95E-02	CCNB1
BTG1		transcription regulator				1.95E-02	NR3C1
ATP6V1B1		transporter				1.95E-02	ATP6V1B2
ARAP1		other				1.95E-02	EGFR
HMGN5		transcription regulator				1.95E-02	CCNB1
PAFAH1B3		enzyme				1.95E-02	PAFAH1B1
metalloproteinase inhibitor		chemical drug				1.95E-02	EGFR
3-mercaptopicolinic acid		chemical - kinase inhibitor				1.95E-02	NR3C1
swinholide A		chemical toxicant				1.95E-02	PRL
quipazine		chemical reagent				1.95E-02	PRL
terpenoid		chemical - endogenous mammalian				1.95E-02	NFE2L2
methysergide		chemical drug				1.95E-02	PRL
6-thioguanosine		chemical reagent				1.95E-02	PTHLH
proglumide		chemical drug				1.95E-02	PRL
P2y Receptor		group				1.95E-02	SLC2A3
dihydroxyacetone		chemical - endogenous mammalian				1.95E-02	NR3C1
miR-381-3p (and other miRNAs w/seed AUACAAG)		mature microrna	Activated	3.971	bias	1.96E-02	ABCA9,AKAP12,BMPR2,CAB39,DCAF10,DEK,DKK3,FAM210B,HCCS,HNRNPLL,KCNH5,KCNJ3,KPNA6,LIPG,LMO4,MAT2B,MID2,MMGT1,NR3C1,NRXN1,PAFAH1B1,RAB33A,RAB39B,RPRD1A,SDHAF3,SPPL3,SYNCRIP,TMEM14B,UBE3A,UCHL5,ZNRF3
PSEN1		peptidase		-1.184		1.96E-02	ATP1A2,ATP5B,EGFR,ENO1,ENSA,GJA1,GNB1,GRIN2A,NDUFS4,PGK1,PRDX5,TGFBR2,TUBB,UQCRQ
miR-4302 (miRNAs w/seed CAGUGUG)		mature microrna	Activated	3.997	bias	1.96E-02	ACOX1,AKR1C1/AKR1C2,ARMC10,COCH,CSNK2A1,DGKB,DLAT,EPHA4,FAM210B,GPN1,KCNK3,KRT222,NR1D2,PELO,PPP4R4,SDC4,SLC1A1,STBD1,TSPYL1,ZNF329
miR-3942-5p (and other miRNAs w/seed AGCAAUA)		mature microrna	Activated	3.256	bias	1.97E-02	ATP1A2,CDV3,CLGN,DCTN4,ERO1L,GCLM,HS6ST3,LCLAT1,PAFAH1B1,SCCPDH,SEMA3E,SLC10A4,SLC1A1,SYNJ1,TCEB1,TGFB2,UBLCP1,YIPF5
miR-452-5p (and other miRNAs w/seed ACUGUUU)		mature microrna	Activated	3.127	bias	1.97E-02	ADAM22,ARMC10,CSTF3,DNAJA2,DOCK9,FLRT2,GRIN2A,INPP4A,KCNH5,MAEL,SEC63,SLC6A15,SMIM12,SYNJ1,TIGAR,TMEM126A,TMEM17
miR-553 (miRNAs w/seed AAACGGU)		mature microrna	Activated	2.950	bias	1.99E-02	BMPR2,EIF4E3,GPR12,INPP5A,KITLG,MBTPS2,TADA1,TOR1A,VMA21
miR-3674 (miRNAs w/seed UUGUAGA)		mature microrna	Activated	2.933	bias	2.00E-02	AKR1C1/AKR1C2,ANXA6,AP4S1,BUB3,CLUL1,EGFR,INPP5F,NR1D2,OSTC,PTHLH,SAMD9,SLC25A4,SPTLC1,TMEM203,TSPAN2,ZNF506
miR-4661-5p (miRNAs w/seed ACUAGCU)		mature microrna	Activated	2.952	bias	2.01E-02	BMPR2,CCNB1,DCTN4,EDEM3,EEF1E1,GLRX2,GNS,HNRNPLL,NAA50,NFE2L2,PTHLH,SAR1B,UBE3B
NFYA		transcription regulator				2.03E-02	CCNB1,HLA-DQB1,JUN,PGK1,TGFBR2
MEF2D		transcription regulator				2.04E-02	JUN,PPARGC1A,TGFB2
naringenin		chemical - endogenous non-mammalian				2.04E-02	GJA1,NR3C1,PPARGC1A
miR-290b-3p (and other miRNAs w/seed AGUGCCC)		mature microrna	Activated	3.902	bias	2.07E-02	ANXA6,ATPIF1,ATXN1,BTN2A1,CAB39,CD200,CHGB,CHRNA3,CSRP2BP,DDX31,FUCA2,GRIN2A,KCNJ8,LMO4,LSM5,MBTPS2,NR1D2,PAFAH1B1,RNF14,SLC2A12,TMEM242,TSPAN2,UCHL5,ZNRF3
miR-4724-5p (miRNAs w/seed ACUGAAC)		mature microrna	Activated	3.778	bias	2.08E-02	ATAD1,CCDC34,CDV3,CSNK2A1,FNTA,LAMTOR3,NELL2,SLC35G2,SMG8,SPTLC1,SSR3,TBL1XR1,TCEB1,TTI2,UHMK1
miR-1283 (miRNAs w/seed CUACAAA)		mature microrna	Activated	2.489	bias	2.08E-02	CD200,CXorf40A/CXorf40B,DNAJA2,FNTA,GABRA1,HS6ST3,KCNA1,KCNK1,KIF3A,LSM5,MZT1,NEU1,RFX4,SRPX,UNC50
miR-4528 (miRNAs w/seed CAUUAUA)		mature microrna		0.378	bias	2.10E-02	B3GALNT1,CUL2,ETNPPL,FBXL14,FLRT2,IGDCC4,LIPG,PPP4R4,ZNF506
miR-758-3p (and other miRNAs w/seed UUGUGAC)		mature microrna	Activated	3.513	bias	2.10E-02	ABHD10,CXorf40A/CXorf40B,INPP4A,JUN,KIF3A,KLHL7,LMO4,MIA3,PGK1,PPP1R17,PPP1R7,RPRD1A,SLC10A4,SLC14A1,SLC6A15,TCEAL7,TCEB1,ZNF226
ARNT		transcription regulator		-1.969	bias	2.10E-02	ENO1,ERO1L,NDUFS2,NDUFS4,PGK1,SLC2A3
miR-3176 (and other miRNAs w/seed CUGGCCU)		mature microrna	Activated	5.454	bias	2.11E-02	AKR1C1/AKR1C2,AMFR,AP1AR,ARL8B,BPGM,CDC42EP4,COX11,DCAF11,DDX20,DIXDC1,DSTYK,DTNBP1,FAM134A,FSTL5,GNB1,HS6ST3,KCNK3,LCLAT1,MMGT1,MRPS10,NDUFA4,NECAP1,PARM1,PIGH,PIGX,PRDX5,SLC25A4,SLC6A15,SUPT4H1,TMED3,TMEM203,UQCR10,YIPF5,ZNF329
eicosapentenoic acid		chemical drug		-1.213		2.12E-02	ACAT1,JUN,NFE2L2,TGFB2,TGFBR2
miR-4666a-3p (miRNAs w/seed AUACAAU)		mature microrna	Activated	3.372	bias	2.13E-02	ARMC10,ASNSD1,BMPR2,C6orf106,CAPZA2,CHM,GDPD1,KCNJ3,KIF3A,LIPG,NR3C1,SAMD9
miR-3689a-5p (and other miRNAs w/seed GUGAUAU)		mature microrna	Activated	3.541	bias	2.14E-02	ARMC10,COCH,CSTF3,CUTC,DENND5B,ERO1L,EXOC5,MAEA,MUT,SLC25A40,TMEFF2,TSPYL1,YIPF5
1,2-dithiol-3-thione		chemical reagent	Inhibited	-2.967	bias	2.16E-02	ALAS1,ATP1A1,DNAJB9,GCLM,NFE2L2,PDIA6,PSMA2,PSMB6,RAN
kainic acid		chemical toxicant		-1.410	bias	2.18E-02	CD200,CHGB,CNR1,GABRA5,JUN,NFIL3,NR3C1
miR-409-5p (and other miRNAs w/seed GGUUACC)		mature microrna	Activated	2.414	bias	2.18E-02	ABCA9,ACAT1,CCT5,CDV3,CHM,INPP4A,KCNK1,MRPS10,PIGX,PPARGC1A,RRAGB,TMEM169
miR-1304-5p (miRNAs w/seed UUGAGGC)		mature microrna	Activated	2.275	bias	2.18E-02	AKR1C1/AKR1C2,CDC42EP4,CHM,CHRNA3,CSTF3,EPHA4,GJB6,GNB5,KDM4C,MRPL46,NAALAD2,PDSS2,SLC6A15,TOMM20,TRAPPC3,TTBK2,UBE3B,UGP2,UQCRQ
miR-147 (and other miRNAs w/seed UGUGCGG)		mature microrna	Activated	3.243	bias	2.20E-02	BTN2A1,DENND5B,ENSA,FAM163A,GDE1,KCNK3,NDUFA4,NR1D2,RGS7,SDHD,TGOLN2
ING1		transcription regulator				2.21E-02	CCNB1,DEK
4-methylnitrosoamino-1-(3-pyridinyl)-1-butanone		chemical toxicant				2.22E-02	EGFR,JUN,NFE2L2
miR-3200-5p (miRNAs w/seed AUCUGAG)		mature microrna	Activated	3.524	bias	2.23E-02	ARMC10,BTBD10,CMAS,COPS4,EIF4E3,FAR2,GPN1,LAP3,LCLAT1,LMO4,TMEM70,YWHAB,ZFP90
miR-4699-5p (miRNAs w/seed GAAGAUU)		mature microrna	Activated	3.420	bias	2.23E-02	BBS7,COX11,DKK3,DSTYK,GNB5,GRIN2A,MBTPS2,NAA50,PAFAH1B1,SEMA3E,SLC30A5,YIPF5
miR-610 (miRNAs w/seed GAGCUAA)		mature microrna	Activated	3.691	bias	2.25E-02	DGKB,DLAT,FGF12,HINFP,JKAMP,KITLG,LMBR1,NFE2L2,PTHLH,RASGEF1B,RPRD1A,TIGAR,UHMK1,ZFP90
miR-582-5p (miRNAs w/seed UACAGUU)		mature microrna	Activated	3.765	bias	2.25E-02	ABHD10,ACTR6,CAPZA2,EID2,ENOSF1,ERO1L,FGF12,FUCA2,LAPTM4B,MAEA,NFE2L2,NR1D2,NR3C1,RGS7,SDHD,SLC25A4,TBL1XR1,VMA21,ZNRF3
miR-4520-2-3p (miRNAs w/seed UUGGACA)		mature microrna	Activated	3.773	bias	2.31E-02	ADAM22,ANKRD29,CCDC34,CNR1,COX11,CXorf40A/CXorf40B,DIXDC1,GNB1,GRIN2A,KLHL7,MMGT1,PPARGC1A,SCAPER,SLC30A5,TGFBR2,TIGAR,TRMT10C,TSPYL1
miR-103-3p (and other miRNAs w/seed GCAGCAU)		mature microrna	Activated	4.643	bias	2.32E-02	ACOX1,AKAP12,ANKMY2,CAB39,CAPZA2,CCT5,CDC27,CDV3,DCAF10,EDEM3,ENSA,EXOC5,FGF12,FUCA2,FUNDC2,GABRA4,GDPD1,GNS,GPR12,HS6ST3,KCNK1,MRPL48,NDUFC2,NR1D2,PPP2R3C,PROSC,SLC2A3,SRPX,SYNJ1,TBL1XR1,TGFBR2,UHMK1,ZDHHC3,ZNF506,ZNRF3
miR-498 (miRNAs w/seed UUCAAGC)		mature microrna	Activated	3.464	bias	2.33E-02	ATP6AP2,CAPZA2,CHM,FAM135B,GPKOW,HEBP2,PRDX4,PSMA2,RNF141,SLC2A3,TIMM17A,UBLCP1
PDGF BB		complex		-0.891	bias	2.33E-02	AKAP12,ARG2,EGFR,GJA1,JUN,LGALS3,NFIL3,SLC1A1,SLC2A3,TAF9,TIMM17A,TNC
ACOX1	-1.271	enzyme		1.408		2.33E-02	ACOX1,EGFR,GPX4,LGALS3,NFE2L2,PIGP,UGCG
hydrogen peroxide		chemical - endogenous mammalian		-1.197	bias	2.37E-02	ADAM9,AKR1C1/AKR1C2,CCNB1,CD59,CNR1,DNAJA2,EGFR,JUN,KITLG,NFE2L2,NFIL3,PPARGC1A,RAN,RNF19B,TFAM
miR-4679 (miRNAs w/seed CUGUGAU)		mature microrna	Activated	2.812	bias	2.38E-02	EID2,GABRA4,GJA1,KCNK1,KLHL7,KTI12,LMO4,MUT,NR3C1,OSTC,PSMA2,SLC14A1,SLC25A4,SLC6A15,SPINT2,TMEM242
ZAP70		kinase	Inhibited	-2.000	bias	2.38E-02	ALAS1,HTATSF1,KCNK3,SSR4
miR-873-5p (and other miRNAs w/seed CAGGAAC)		mature microrna	Activated	4.474	bias	2.38E-02	ADAM22,BMPR2,BPGM,CCT5,CDC27,CHM,COPZ1,COX11,CUL2,DFFA,DNAJB14,FUNDC2,GDPD1,GNS,HENMT1,HNRNPM,JKAMP,KPNA6,MTDH,PEX2,PGK1,RASGRF1,SMIM7,TOR1A,YIPF5
Lh		complex				2.40E-02	AKAP12,ARPC4,ATPIF1,CDC42EP4,EGFR,GJA1,GNB1,PGK1,RGS7,TGFB2
miR-4509 (miRNAs w/seed CUAAAGG)		mature microrna		1.929	bias	2.41E-02	BBS7,BTBD10,CDH8,CHRNA3,CLUL1,EXOC5,NEU1,PPARGC1A,SLC25A4,SPINT2,UBE3A
miR-3610 (miRNAs w/seed AAUCGGA)		mature microrna		1.941	bias	2.41E-02	ANXA6,ATP1A2,B3GALNT1,DLAT,KCNA1,RNF141,VMA21
miR-3619-3p (miRNAs w/seed GGACCAU)		mature microrna	Activated	2.457	bias	2.41E-02	AP1AR,ATXN1,CSRP2BP,DCAF10,DFFA,DNAJC30,FSTL5,GJB6,LSM5,NAA50,RNF14,SEC63,SMIM12,TGFBR2,TGOLN2,TTBK2,ZNF506
INSR		kinase	Inhibited	-2.433	bias	2.41E-02	ATP5B,DCTN4,DEK,GNB1,MSH6,NDUFA4,NDUFA9,NFE2L2,PPARGC1A,PRIM1,SUCLA2,TFAM,YEATS4
Gm15807/Hmgn5		other				2.42E-02	ATP6AP2,DDX20,UCHL5
4-hydroxynonenal		chemical toxicant				2.42E-02	AKR1C1/AKR1C2,CCNB1,JUN
miR-1273f (miRNAs w/seed GAGAUGG)		mature microrna	Activated	4.474	bias	2.43E-02	ATP1A2,C1D,CCDC136,CCT5,DIXDC1,DSTYK,ELMOD1,ENPP5,ENSA,FAM213A,GCLM,GPR12,KCNJ8,KPNA6,LCLAT1,MIA3,NAA50,PIGP,RGS7,SPPL3,TBL1XR1,TMEM17,TUBB,ZNF226
miR-3945 (miRNAs w/seed GGGCAUA)		mature microrna	Activated	3.748	bias	2.43E-02	AMFR,ANKRD29,B3GALNT1,CDC42EP4,DENND5B,DNAJA2,EDEM3,FAM135B,FAR2,GPKOW,LAMTOR3,PCMT1,PDIA6,PRKAG1,RNF141,SEMA3E,TADA1,VMA21
miR-630 (miRNAs w/seed GUAUUCU)		mature microrna	Activated	2.663	bias	2.43E-02	ANKMY2,ATP1A1,DIXDC1,GABRA4,GNB1,IL7,MIA3,RASGRF1,SEC61G,SLC30A5,STBD1,UCHL5
miR-3156-3p (miRNAs w/seed UCCCACU)		mature microrna	Activated	4.047	bias	2.45E-02	ABCA9,ACAT1,AP4S1,ATP1A2,ATP6V1H,CDADC1,DCTN4,DIXDC1,DSTYK,EPHA4,GNS,GPKOW,HCCS,HMGCLL1,JUN,KITLG,LCLAT1,NRXN1,PARM1,PINK1,SLC30A5,SMIM12,SRR,TMEM132B,UHMK1,ZCCHC12
MAP4K4		kinase	Activated	2.449	bias	2.46E-02	COX11,DLAT,HMGCL,NDUFS4,PMM1,UQCRFS1
corticosterone		chemical - endogenous mammalian		0.294		2.46E-02	ACOX1,ATP1A1,JUN,NR3C1,PPARGC1A,PRL
tamoxifen		chemical drug		-1.693		2.46E-02	ACOX1,ASS1,EGFR,EPHA4,JUN,PRL,SLC1A1,SLC2A3,TGFBR2,UGCG
miR-4719 (miRNAs w/seed CACAAAU)		mature microrna	Activated	2.907	bias	2.46E-02	C1GALT1C1,DCTN4,DIXDC1,LCLAT1,MTDH,NAA50,NELL2,PCMT1,PPP1R15B,PPP4R4,RFX4,SYNCRIP,UHMK1
miR-512-5p (miRNAs w/seed ACUCAGC)		mature microrna	Activated	2.505	bias	2.47E-02	BBS4,CDC42EP4,DENR,EGFR,EID2,FN3KRP,GDPD1,GJA1,GPNMB,INPP5F,KPNA6,METTL13,MMGT1,NELL2,SMIM7,SSX2IP,TIGAR,UNC5CL
tunicamycin		chemical - endogenous non-mammalian		-1.798	bias	2.49E-02	ACOX1,DNAJB9,ERLEC1,ERO1L,MTDH,PDIA6,SEC61G
miR-4682 (miRNAs w/seed CUGAGUU)		mature microrna	Activated	3.513	bias	2.50E-02	ATP1A2,COCH,COPS4,GDE1,KCNA1,LAP3,LCLAT1,PIGH,PTHLH,SKIDA1,SSR3,SYNJ1,TMEM242,TSPYL1,YWHAB,ZFP90
miR-4424 (miRNAs w/seed GAGUUAA)		mature microrna		1.977	bias	2.52E-02	ADAM22,C5orf22,CSNK2A1,GJB6,HNRNPLL,INPP4A,MZT1,PTHLH,SAMD9,SLC1A1,TCEB1
celecoxib		chemical drug				2.55E-02	DNAJB9,EGFR,IL7,RPA3,SLC25A4,TGFBR2
haloperidol		chemical drug				2.56E-02	GPR12,GRIN2A,PRL,RASGRF1,SDHB
miR-3607-3p (miRNAs w/seed CUGUAAA)		mature microrna	Activated	2.746	bias	2.56E-02	ADAM9,CDC27,EDEM3,EGFR,EXOC5,FBXO9,LMBR1,MANEA,MZT1,PHC3,SAR1B,TRAPPC3,UHMK1,YEATS4
PER2		transcription regulator				2.58E-02	ALAS1,PRL
RHOB		enzyme				2.58E-02	EGFR,TGFBR2
pentylenetetrazol		chemical drug				2.58E-02	GABRA1,JUN
maxacalcitol		chemical drug				2.58E-02	EGFR,PTHLH
miR-629-5p (miRNAs w/seed GGGUUUA)		mature microrna		1.738	bias	2.61E-02	CTR9,DGKB,DNAJC30,ENSA,GNS,KLHL7,METTL13,NUP88,PPP4R4,PROSC,PSMA2,RFX4,SLC14A1,ZNF506
miR-4643 (miRNAs w/seed ACACAUG)		mature microrna	Activated	2.193	bias	2.62E-02	ABHD10,ADAM22,AP1AR,ARL8B,ATAD1,CD200,DENND5B,DENR,DHX36,DOCK4,FBXL14,GABRA1,IGDCC4,KCTD16,LACTB2,PHC3,SYNJ1,VPS35,ZNRF3
GABPA		transcription regulator				2.62E-02	PRL,TFAM,TNC
reactive oxygen species		chemical toxicant		-1.000	bias	2.65E-02	ADAM9,CD200,EGFR,JUN,NFE2L2,PRDX5
miR-4289 (miRNAs w/seed CAUUGUG)		mature microrna	Activated	3.415	bias	2.69E-02	AKR1C1/AKR1C2,DCTN4,DEK,ENSA,LAP3,PTHLH,SAR1B,SDHAF3,SLC25A40,SLC30A5,SLC6A15,TBL1XR1
miR-191-5p (and other miRNAs w/seed AACGGAA)		mature microrna	Activated	3.124	bias	2.71E-02	ADAM9,BMPR2,COPS4,CXorf40A/CXorf40B,DCTN4,DGKB,FN3KRP,RGS7,SKIDA1,TMEM70
miR-4304 (miRNAs w/seed CGGCAUG)		mature microrna	Activated	2.550	bias	2.71E-02	DLAT,FUNDC2,GDE1,INPP5A,PDIA6,PIK3R3,PLCL2,PPARGC1A,SMIM7,TRAPPC3
FAS		transmembrane receptor				2.72E-02	CD200,CD59,GDE1,GPNMB,HLA-DQB1,INPP4A,JUN,LGALS3,NR3C1,PINK1,PLCL2,TNC,UGCG
ERBB2		kinase		-0.751	bias	2.72E-02	ALAS1,ATP6AP2,CAPZA2,CCNB1,CD59,CDKN3,CMAS,EGFR,GJA1,JUN,LGALS3,PGK1,PINK1,PRIM1,PRL,SLC1A6,SPINT2,SRPX,TNC,UQCR10
miR-4436a (and other miRNAs w/seed CAGGACA)		mature microrna	Activated	4.345	bias	2.74E-02	AMFR,ANKMY2,CAB39,CDV3,CNR1,DNAJA2,EGFR,FAM134A,FARSA,GNB1,HMGCLL1,INPP4A,KCNK3,KIF3A,MAT2B,MBTPS2,NAA50,NR3C1,PCMT1,PROSC,SKIDA1,SNX2,YWHAB
SUZ12		enzyme				2.75E-02	CNR1,HNRNPM,KCNA1,LGALS3,RAN,UHMK1
tetrachlorodibenzodioxin		chemical toxicant		-0.323		2.77E-02	AARS,ACOX1,EGFR,INPP5A,JUN,KPNA6,NFE2L2,PMM1,S100A8,SLC2A3,TGFB2,TGFBR2,TNC
APP		other		0.789	bias	2.80E-02	ATP1A2,ATP5B,CD59,CDC27,CSNK2A1,EGFR,ELAVL4,ENO1,ENSA,GNB1,GRIN2A,JUN,LGALS3,LMO4,NDUFS4,PGK1,PRDX5,RAN,S100A8,SDC4,TAF9,TGFBR2,TUBB,UQCRQ,YWHAB
miR-1183 (miRNAs w/seed ACUGUAG)		mature microrna	Activated	2.513	bias	2.81E-02	ACTR6,ADAM20,ARG2,CCT5,DENR,DNAJB9,FECH,LGR6,MAEL,MMGT1,PIK3R3,PROSC,RNF14,RPRD1A
miR-1282 (miRNAs w/seed CGUUUGC)		mature microrna		1.871	bias	2.83E-02	ASS1,GNB1,MAT2B,MSRA,PIK3R3,SAR1B,TGFB2
miR-4722-3p (and other miRNAs w/seed CCUGCCA)		mature microrna	Activated	4.915	bias	2.83E-02	ADAM22,AKAP12,ANKMY2,ATP1A2,C6orf89,CD59,CDH8,DCAF10,DCAF11,DDX20,DENND2D,DFFA,DIXDC1,ENSA,FAM213A,GPN1,HSPA4,KCNK3,KITLG,MRPL15,NEU1,PARVB,PCMT1,RAB39B,SLC25A40,SRP72,SUPT6H,SYNJ1,TMED3,UBE3A,YIPF5,ZDHHC3,ZNF329
miR-3661 (and other miRNAs w/seed GACCUGG)		mature microrna	Activated	2.764	bias	2.86E-02	ACSBG1,CCT5,CDADC1,DFFA,DLAT,EGFR,FLRT2,HINFP,HLA-DQB1,IGDCC4,KCNA1,KDELR1,LAMTOR5,LCLAT1,MZT1,PAFAH1B1,RPRD1A,SAR1B,SCG2,SLC10A4,VMA21,YWHAB,ZDHHC22,ZNRF3
miR-3156-5p (miRNAs w/seed AAGAUCU)		mature microrna	Activated	3.293	bias	2.87E-02	CDC123,DCAF10,DGKB,DNAJB9,FGFR1OP2,GDPD1,MTDH,RPRD1A,SDHB,SLC6A15,ZDHHC3
miR-4712-3p (miRNAs w/seed AUGAGAG)		mature microrna	Activated	2.651	bias	2.88E-02	CDADC1,DNAJB9,FSTL5,GDPD1,GPNMB,HIF3A,HMGCLL1,JKAMP,KCTD16,LEMD1,PIGH,PPARGC1A,SLC32A1
miR-4448 (miRNAs w/seed GCUCCUU)		mature microrna	Activated	2.751	bias	2.88E-02	CSNK2A1,EGFR,FAM163A,GABRA4,GDE1,GJB6,GPR12,HS3ST4,HS6ST3,KIF3A,LAMTOR3,MIA3,MID2,OXCT1,PROSC,SAMD9,SLC1A1,SPDYE1,TBL1XR1,TGFBR2,TRAPPC3
fulvestrant		chemical drug		1.019		2.90E-02	BMPR2,CCDC34,CCNB1,EGFR,FNTA,GJA1,JUN,PRIM1,PRL,TGFB2
miR-548g-3p (miRNAs w/seed AAACUGU)		mature microrna	Activated	2.837	bias	2.92E-02	ADAM22,DGKB,DOCK9,ERLEC1,FGFR1OP2,KIF3A,LCLAT1,LMBR1,LRRC4C,MANEA,PCMT1,PIK3R3,SAR1B,SMIM12,TMEM126A
miR-1976 (and other miRNAs w/seed CUCCUGC)		mature microrna	Activated	4.150	bias	2.92E-02	ADAM9,ARMC10,ATP1A2,ATXN1,C6orf106,CCDC136,CD200,DCAF10,DCAF11,DFFA,DSTYK,ENOSF1,FAM134A,FAM213A,FBXO9,FNTA,GCLM,GPR155,HMGCLL1,KCNK3,KPNA6,LIPG,MCTS1,MRPS10,PPP1R17,PPP4R4,RFX4,SEMA3E,SKIDA1,SLC14A1,SPPL3,TFAM,TMEM17,UNC5CL,YIPF5,ZNF329
miR-3659 (miRNAs w/seed GAGUGUU)		mature microrna	Activated	2.333	bias	2.93E-02	CHM,DOCK4,IFI44L,LCLAT1,MMGT1,NRN1,PCMT1,PTHLH,RASGEF1B,RFX4,TOR1A,TTI2,VMA21
miR-1229-3p (miRNAs w/seed UCUCACC)		mature microrna	Activated	2.424	bias	2.96E-02	CHM,DENR,ENSA,FBXO9,FUCA2,GABRA5,GNL1,IL7,MRPL15,NAA50,NDUFB2,PGK1,PINK1,PPP1R17,PPP4R4,SPDYE1,SUPT6H,TNC,TOMM20,UBE3A
ginsenoside Rb1		chemical - endogenous non-mammalian				2.97E-02	ACOX1,PPARGC1A
tert-butyl hydroperoxide		chemical toxicant				2.97E-02	GJA1,TFAM
SURF1		enzyme				2.97E-02	PPARGC1A,TFAM
SAT1		enzyme				2.97E-02	PPARGC1A,PRKAG1
coenzyme Q10		chemical drug				2.97E-02	ATP5B,GRIN2A
pentobarbital		chemical drug				2.97E-02	JUN,PRL
asiatic acid		chemical reagent				2.97E-02	CCNB1,PPARGC1A
miR-302f (miRNAs w/seed AAUUGCU)		mature microrna	Activated	2.662	bias	2.98E-02	AKAP12,AKR1C1/AKR1C2,CCDC34,CHM,FSTL5,KRT222,LMO4,MID2,MTDH,PROSC,RFX4,SMIM20
IL1		group		0.040	bias	2.98E-02	AKR1C1/AKR1C2,CD59,EGFR,GJA1,IL7,JUN,KITLG,PPARGC1A,SDC4,SLC2A3,TNC,UGCG
miR-6859-5p (and other miRNAs w/seed AGAGGAA)		mature microrna	Activated	3.683	bias	3.00E-02	ABHD10,AKAP12,ATP6V1H,BPGM,CCDC34,CD59,CNR1,DGKB,DTNBP1,GDPD1,HIF3A,HINFP,KIF3A,KTI12,METTL13,N6AMT2,NELL2,OXCT1,SAMD9,SPPL3,SRP72,SRPX,TUBB
PRKAA1		kinase		0.447	bias	3.04E-02	CHGB,DOCK4,LMO4,PPARGC1A,TFAM
miR-3677-5p (miRNAs w/seed AGUGGCC)		mature microrna	Activated	4.832	bias	3.04E-02	ACTR6,ATRNL1,BMPR2,BTBD10,BTN2A1,C6orf89,CAMSAP1,CXorf40A/CXorf40B,DCAF10,ENPP5,GABRA4,GNB5,GPKOW,GPR155,MCTS1,MIA3,MRPL15,OARD1,PAFAH1B1,RASGEF1B,SMIM7,SSR3,SYNCRIP,ZDHHC3
miR-4672 (miRNAs w/seed UACACAG)		mature microrna	Activated	3.205	bias	3.04E-02	ABCA9,ATP6AP2,BBS7,CCT5,DDX20,DENND5B,DIXDC1,DOCK4,EMC7,ERLEC1,EXOC5,GABRA4,GJA1,INPP5A,KCNA1,KPNA6,LMO4,NFE2L2,NFIL3,NR3C1,PAFAH1B1,PCMT1,TADA1,UBE3A
TFEB		transcription regulator				3.06E-02	ATP6V1H,GNS,NEU1
miR-214-3p (and other miRNAs w/seed CAGCAGG)		mature microrna	Activated	5.602	bias	3.06E-02	ACAT1,ACOX1,AKAP12,AKR1C1/AKR1C2,BBS4,BTN2A1,DCAF10,DCTN4,DEK,DNAJB9,DOCK9,DSTYK,EIF4A3,EXOC5,FAM134A,FAM135B,FAM163A,GPKOW,GPN1,GPX4,GRIN2A,HAGH,HS3ST4,KCNK3,LAMTOR3,LAPTM4B,LIPG,LMO4,METTL13,NAA50,NDUFC2,OSTC,PITHD1,PPARGC1A,SLC25A4,SMIM12,SPPL3,SSX2IP,SYNCRIP,TBL1XR1,TGOLN2,TTC27,UHMK1
miR-5583-5p (and other miRNAs w/seed AACUAAU)		mature microrna	Activated	2.391	bias	3.06E-02	ADAM9,BPGM,JKAMP,MANEA,NR3C1,SLC6A15
miR-548p (miRNAs w/seed AGCAAAA)		mature microrna	Activated	3.780	bias	3.07E-02	ARMC10,B3GALNT1,BMPR2,EXOC5,FITM2,FUNDC2,GABRA1,KTI12,LCLAT1,LSM5,NAA50,RNF141,SCCPDH,SEMA3E,YIPF5
miR-4684-5p (miRNAs w/seed UCUCUAC)		mature microrna	Activated	3.296	bias	3.10E-02	BPGM,DCTN4,DENND5B,DHX36,EPHA4,ERO1L,FUNDC2,GNS,LMO4,PIGX,RNF19B,SAR1B,SMYD3,SRPX,UCHL5,YIPF5
MITF		transcription regulator		-1.890	bias	3.10E-02	ATP1A1,ATP6V1B2,DSTYK,GPNMB,LGALS3,NR3C1,SLC14A1
miR-1972 (miRNAs w/seed CAGGCCA)		mature microrna	Activated	4.336	bias	3.11E-02	ATXN1,BTN2A1,C6orf106,CLVS2,CXorf40A/CXorf40B,DENR,DNAJA2,DTNBP1,EIF4A3,ENPP5,FBXO9,KCNH5,KCNJ4,LAPTM4B,MBTPS2,MCTS1,MMGT1,MZT1,N6AMT2,NDUFC2,PPP1R15B,SPDYE1,SPPL3,SPTLC1,STBD1,TFAM,TGFBR2,TMEM132B,TMEM169,TOMM20,TTBK2,ZDHHC22,ZDHHC3,ZNF329
miR-143-3p (and other miRNAs w/seed GAGAUGA)		mature microrna	Activated	4.370	bias	3.11E-02	BTN2A1,C5orf22,CTR9,DGKB,DIXDC1,ELMOD1,ENSA,FAM163A,GNB5,GNS,LMO4,MANEA,NECAP1,PCMT1,PDIA6,PGK1,PROSC,RHBDD2,SLC1A1,SRP72,TMEM132B,TMEM242,TTI2
Pro-inflammatory Cytokine		group				3.13E-02	ASS1,LIPG,NFE2L2,SDC4
miR-4257 (miRNAs w/seed CAGAGGU)		mature microrna	Activated	3.316	bias	3.14E-02	AKAP12,ANKRD36,ANXA6,ARL8B,DKK3,EID2,EPHA4,GCLM,GPN1,GPNMB,HCCS,HIF3A,HNRNPM,KCNK3,KPNA6,NDUFA4,PIK3R3,PTPN3,SUPT6H,TCEAL7,TGOLN2,UBE3B
miR-3190-3p (and other miRNAs w/seed GUGGAAG)		mature microrna	Activated	3.229	bias	3.14E-02	ACOX1,C6orf89,CCT5,CDH8,EGFR,ENSA,FBXL14,GNS,GRIN2A,HNRNPLL,NRN1,PCMT1,PDSS2,SCCPDH,SLC25A4,TGOLN2,TMEM14B,TOR1A
miR-3978 (miRNAs w/seed UGGAAAG)		mature microrna	Activated	2.745	bias	3.17E-02	AKAP12,CCT5,DFFA,DNAJA2,DOCK9,FSTL5,GDE1,GPNMB,H2AFZ,INPP5A,OSBP,PEX7,SDR16C5,TNC,TSPAN2
PPARG		ligand-dependent nuclear receptor	Inhibited	-2.019	bias	3.18E-02	ACOX1,CXCL14,DLAT,EGFR,ERO1L,JUN,NFE2L2,OSBP,PHKB,PMM1,PPARGC1A,S100A8,TGFBR2,TUBB
miR-4670-3p (miRNAs w/seed GAAGUUA)		mature microrna	Activated	3.246	bias	3.19E-02	ATP6AP2,CD59,DGKB,DSTYK,EDEM3,FAM135B,GABRA5,KIF3A,MANEA,RAN,RRAGB
miR-3654 (miRNAs w/seed ACUGGAC)		mature microrna	Activated	2.256	bias	3.20E-02	ARL8B,DDX31,DHX36,EXOC5,FGF12,GPKOW,GPNMB,H2AFZ,HNRNPLL,NR3C1,PAFAH1B1,PHC3,PPARGC1A,TUBB,UHMK1,VPS35,YEATS4
miR-489-3p (miRNAs w/seed UGACAUC)		mature microrna	Activated	3.661	bias	3.24E-02	ADAM9,CHRNA3,EMC7,FAM213A,GABRA4,HS6ST3,MZT1,NFIL3,PARM1,PEX7,RASGRF1,RNF14,VMA21,ZDHHC3
miR-4640-3p (miRNAs w/seed ACCCCCU)		mature microrna	Activated	3.911	bias	3.24E-02	ANXA6,ATP6AP2,ATRNL1,CCT5,CDC27,CHRNA3,CSNK2A1,CXorf40A/CXorf40B,DCTN4,DNAJC30,EDEM3,ENOSF1,FAM210B,GNL1,GPR12,HS3ST4,JUN,KCNJ4,LAMTOR3,OSBP,PHC3,PIGX,SDR16C5,TGFBR2,TIGAR,TMEM132B,TSPYL1,TUBB,UQCRB
miR-4457 (miRNAs w/seed CACAAGG)		mature microrna	Activated	4.260	bias	3.25E-02	DENR,FBXL14,FSTL5,KCTD16,NDUFC2,NEU1,NR3C1,PELO,PPP1R15B,RAB39B,RASGRF1,RPRD1A,SMIM12,SNX2,SPTLC1,SRP72,SUPT6H,TOMM20,TTBK2
miR-488-3p (miRNAs w/seed UGAAAGG)		mature microrna	Activated	2.997	bias	3.26E-02	ACOX1,ADAM9,ANKRD36,AP1AR,CAPZA2,CNR1,DKK3,DNAJA2,EIF4E3,ERLEC1,FBXO9,PAFAH1B1,RNF141,SDHD,SEC61G,SEC63,SLC14A1,SLC2A12,SLC6A15,SPDYE1,TFB2M,VPS35
miR-337-3p (miRNAs w/seed UCCUAUA)		mature microrna	Activated	3.571	bias	3.28E-02	AP1AR,C5orf22,CHM,FGFR1OP2,MMGT1,NDUFA4,NRN1,OXCT1,PELO,SH3BGRL2,SLC1A1,SRP72,TGFBR2
miR-4795-3p (miRNAs w/seed UAUUAUU)		mature microrna		1.456	bias	3.28E-02	ELAVL4,GABRA4,LAMTOR3,LIPG,RFX4,SH3BGRL2
ETS2		transcription regulator				3.30E-02	JUN,PRL,PTHLH,TGFBR2
miR-4715-3p (miRNAs w/seed UGCCACC)		mature microrna	Activated	3.675	bias	3.30E-02	ATP1A2,C1GALT1C1,DENND5B,DFFA,DGKB,DIXDC1,DNAJA2,EMC7,FUNDC2,GABRA1,GPN1,JUN,METTL13,NAALAD2,OARD1,PARVB,PHC3,PITHD1,PLCL2,PRKAG1,PTPN3,RPRD1A,SLC1A1,SPPL3,SSR3,TCEB1,TGFB2,TMEM70,ZNHIT3,ZNRF3
miR-4804-5p (miRNAs w/seed UGGACGG)		mature microrna	Activated	2.714	bias	3.33E-02	AARS,BUB3,CDC42EP4,CXorf40A/CXorf40B,FAM134A,GNB1,KCTD16,MRPL2,NRN1,NTMT1,RNASEH1
THRAP3		transcription regulator				3.38E-02	NR1D2,NR3C1
PHB2		transcription regulator				3.38E-02	GJA1,PRL
glycyrrhetinic acid		chemical drug				3.38E-02	ATP1A1,PRL
miR-300-5p (and other miRNAs w/seed UGAAGAG)		mature microrna	Activated	3.217	bias	3.39E-02	AMFR,AP4S1,BTBD10,CDV3,CLUL1,COPZ1,COX11,FUCA2,GCLM,KCNJ4,KIF3A,MMGT1,SAMD9,SLC30A5,TGOLN2
SPP1		cytokine		-1.664	bias	3.39E-02	EGFR,GPX4,NDUFA9,NDUFS4,SAMM50,TGFBR2
miR-4504 (miRNAs w/seed GUGACAA)		mature microrna	Activated	3.629	bias	3.40E-02	ACOX1,CHM,CXorf40A/CXorf40B,DCTN4,EIF4E3,HS6ST3,IGDCC4,JUN,PGK1,PHKB,PMM1,PPP1R17,PSMB6,PTPN3,SLC10A4,SLC6A15,TBL1XR1
miR-4680-5p (miRNAs w/seed GAACUCU)		mature microrna	Activated	3.219	bias	3.41E-02	CHM,COCH,DIXDC1,ENOSF1,GDE1,GJA1,MRPL48,PAFAH1B1,PINK1,RNF14,SAMD9,SPPL3,TMEM70,TTBK2
miR-769-5p (miRNAs w/seed GAGACCU)		mature microrna	Activated	3.275	bias	3.48E-02	BTN2A1,C5orf22,DFFA,GABRA4,HS3ST4,KITLG,PARM1,PEX2,PRL,PSMA2,RASGRF1,SAR1B,TCEAL7,TFAM,TGFBR2,TMED3,TRAPPC3,ZNRF3
STK11		kinase		-1.134		3.50E-02	CDH8,CHGB,DOCK4,FBXO9,MRPS10,PTPN3,SCG2
miR-653-5p (miRNAs w/seed UGUUGAA)		mature microrna	Activated	3.210	bias	3.51E-02	ANKRD29,CAB39,CSTF3,DNAJB9,GDE1,GJA1,LAMTOR3,MAT2B,MCTS1,MSRA,PHC3,RMDN2,SLC2A12,SLC6A15,SPTLC1,TMEM60,VMA21
steroid		chemical - endogenous mammalian				3.53E-02	NR3C1,PRL,TNC
beta-estradiol		chemical - endogenous mammalian	Inhibited	-2.164	bias	3.53E-02	AARS,ACOX1,BMPR2,BUB3,CCNB1,CDC123,CDC42EP4,CHGB,CNR1,COCH,DHRS2,EGFR,ENO1,FARSA,GJA1,GNB1,GNS,GRIN2A,HSPA4,IL7,INPP5F,JUN,KITLG,LGALS3,NELL2,NFE2L2,NR3C1,OXCT1,PGK1,PIK3R3,PINK1,PRL,PSMA2,RAN,SCG2,SDC4,SLC14A1,SLC2A3,SSR3,TCEB1,TGFB2,TGFBR2
miR-4305 (miRNAs w/seed CUAGACA)		mature microrna	Activated	2.607	bias	3.53E-02	ATPIF1,BCAS2,CCDC34,CDH8,CUL2,ENO1,LAPTM4B,MCTS1,MUT,NAA50,PAFAH1B1,PHC3,TGFB2,UHMK1
miR-595 (miRNAs w/seed AAGUGUG)		mature microrna	Activated	3.400	bias	3.55E-02	CHM,DENND2D,DNAJA2,FGF12,GABRA1,GDE1,HCCS,KCNH5,PTHLH,SLC2A12,SRR,TIMM17A
miR-147a (miRNAs w/seed UGUGUGG)		mature microrna	Activated	3.452	bias	3.56E-02	ARL8B,ATAD1,BTN2A1,C1GALT1C1,DLAT,EIF4E3,ELAVL4,FAM135B,HIF3A,KCNH5,MCTS1,NR3C1,PCMT1,SLC25A4,SLC2A12,SMIM12,SPTLC1
miR-2276-3p (miRNAs w/seed CUGCAAG)		mature microrna	Activated	2.951	bias	3.61E-02	ABHD10,ATXN1,CDC27,COPZ1,DCTN4,DGKB,DOCK9,EIF4E3,GDE1,KCNA1,LAMTOR3,LMBR1,LMO4,NECAP1,SYNCRIP,ZDHHC22,ZFP90
miR-3144-3p (miRNAs w/seed UAUACCU)		mature microrna	Activated	2.897	bias	3.62E-02	BBS4,CSTF3,ENPP5,ERO1L,FECH,MANEA,NDUFA4,NR3C1,OSBP,PHC3,PPP4R4,TFAM
FGF2		growth factor		-1.067	bias	3.62E-02	CAPZA2,EGFR,ENO1,GJA1,GPNMB,GRIN2A,JUN,NR3C1,PGK1,PRL,SCG2,TGFB2
tacrolimus		chemical drug				3.64E-02	CD200,DOCK9,GABRA1,JUN,KCNA1,KCNK3,NR3C1,TNC
CD247		transmembrane receptor	Inhibited	-2.000	bias	3.65E-02	ALAS1,HTATSF1,KCNK3,SSR4
miR-526b-5p (miRNAs w/seed UCUUGAG)		mature microrna	Activated	3.687	bias	3.65E-02	BLVRA,CDADC1,EDEM3,ERLEC1,FAR2,GABRA4,GDPD1,HENMT1,LAMTOR3,PAFAH1B1,PDIA6,RPRD1A,SEC63,UBE3B
miR-338-3p (miRNAs w/seed CCAGCAU)		mature microrna	Activated	4.660	bias	3.68E-02	AKAP12,BBS7,CD59,CDV3,CNR1,COPS4,DGKB,EIF4E3,EXOC5,FAM135B,FN3KRP,GNL1,GTF2B,KIF3A,NRXN1,PPP1R17,RGS7,SLC2A3,SNX2,TAF9,TGOLN2,TMEM132B,TOMM20,TSPYL1,VMA21,YWHAB
miR-133a-3p (and other miRNAs w/seed UUGGUCC)		mature microrna	Activated	4.069	bias	3.68E-02	AP1AR,ATP6AP2,B3GALNT1,CD200,DDX31,DSTYK,EGFR,ENPP5,GPR12,HMGCLL1,IFI44L,KCNA1,KPNA6,KRT222,MAEA,MAT2B,MID2,PLCL2,PTPN3,SAMD9,SCG2,SLC2A12,SPTLC1,TGFB2,TGOLN2,TIMM17A,TMEM242,ZNRF3
miR-4704-5p (miRNAs w/seed ACACUAG)		mature microrna	Activated	2.389	bias	3.69E-02	DENND5B,FLRT2,GPR155,INPP4A,KCNK1,KDM4C,MIA3,PITHD1,PPP1R15B,SRP72,SYNJ1,ZFP90
KRAS		enzyme		-1.086		3.69E-02	ERO1L,GJA1,JUN,LIPG,NFE2L2,NR3C1,NRN1,PRDX4,SDC4,TGFBR2,TNC,VPS35
NR4A1		ligand-dependent nuclear receptor				3.71E-02	AKR1C1/AKR1C2,BPGM,DFFA,KITLG,PGK1,PRL,SPINT2
miR-604 (miRNAs w/seed GGCUGCG)		mature microrna	Activated	3.454	bias	3.74E-02	ABCA9,C6orf106,C6orf89,CDADC1,CDC42EP4,CHGB,DENND5B,EXOC5,GDPD1,GPN1,HLA-DQB1,KCNK1,LMO4,OXCT1,PHKB,PLCL2,SLC14A1,SLC25A4,SMIM12,SUCLA2,TCEB1,UHMK1,YIPF5
BDNF		growth factor	Inhibited	-2.598	bias	3.76E-02	CDADC1,CNR1,GRIN2A,JUN,MALAT1,NELL2,NRXN1,PAFAH1B1,SCCPDH,SEMA3E,SH3BGRL2
miR-640 (miRNAs w/seed UGAUCCA)		mature microrna	Activated	2.266	bias	3.77E-02	ACOX1,BMPR2,COX7C,IGDCC4,PPP1R17,PROSC,SDC4,SDHAF3,SH3BGRL2,SLC30A5,TFAM,UHMK1,UNC5CL,YIPF5
miR-548an (miRNAs w/seed AAAGGCA)		mature microrna	Activated	3.614	bias	3.77E-02	AP4S1,ARL8B,C2orf80,COPZ1,CUL2,FUNDC2,GJA1,H2AFZ,HEBP2,HINFP,INPP4A,KIF3A,KLHL7,MANEA,MZT1,NRN1,OSTC,PARM1,PPARGC1A,RIT2,SAMD9,TIGAR,TMEM70,ZNRF3
nitrofen		chemical toxicant				3.77E-02	ENO1,KCNJ8,TGFBR2
KRT14		other				3.77E-02	CXCL14,GJA1,GJB6
carbamylcholine		chemical drug				3.77E-02	ARG2,JUN,PTHLH
miR-4638-5p (miRNAs w/seed CUCGGCU)		mature microrna	Activated	4.162	bias	3.79E-02	DCAF10,DFFA,DSTYK,ELMOD1,ENPP5,GCLM,GPR155,INPP5A,MCTS1,MTDH,PIGX,RNF14,SEMA3E,SMIM20,SPTLC1,TCEB1,TMEM17,YIPF5
miR-4696 (miRNAs w/seed GCAAGAC)		mature microrna	Activated	2.411	bias	3.80E-02	C1D,C5orf22,CNR1,DCAF10,EXOC5,FAM135B,FBXO9,KDM4C,NAA50,PHC3,SLC30A5,SRR,SSR3,TFB2M,UBE3A,UQCRQ
PGR		ligand-dependent nuclear receptor		-0.728	bias	3.81E-02	ACOX1,CCNB1,CD59,KCNK1,PRL,TNC,UGCG
Hmgb1		transcription regulator				3.81E-02	CHGB,SCG2
OMA1		peptidase				3.81E-02	NDUFA9,PPARGC1A
ATXN1	1.019	transcription regulator				3.81E-02	INPP5A,SLC1A6
ADRB3		g-protein coupled receptor				3.81E-02	JUN,PPARGC1A
NCAM1		other				3.81E-02	HSPA4,MALAT1
zearalenone		chemical toxicant				3.81E-02	CCNB1,KITLG
heme		chemical - endogenous mammalian				3.81E-02	ALAS1,FECH
L-glutamic acid		chemical - endogenous mammalian		-0.768	bias	3.86E-02	GRIN2A,JUN,NFIL3,PPARGC1A,SLC1A1
L-ornithine		chemical - endogenous mammalian				3.87E-02	ARG2
pasireotide		biologic drug				3.87E-02	PRL
Mitochondrial complex 1		complex				3.87E-02	PPARGC1A
propionate derivative		chemical - other				3.87E-02	MUT
GJA3		transporter				3.87E-02	GJA1
ARMCX3		other				3.87E-02	CHRNA3
TTC7A		other				3.87E-02	EGFR
MBTD1		other				3.87E-02	CCNB1
VANGL2		other				3.87E-02	SDC4
MTSS1		other				3.87E-02	EGFR
ADI PEG20		biologic drug				3.87E-02	ASS1
danusertib		chemical drug				3.87E-02	CCNB1
FBLIM1		other				3.87E-02	EGFR
buparlisib		chemical drug				3.87E-02	NFE2L2
AR-12		chemical - kinase inhibitor				3.87E-02	EGFR
KCNJ5		ion channel				3.87E-02	KCNJ3
NMB		other				3.87E-02	JUN
mir-489		microrna				3.87E-02	DEK
MAPK15		kinase				3.87E-02	JUN
ibrutinib		chemical drug				3.87E-02	UGCG
MEF2BNB-MEF2B		transcription regulator				3.87E-02	JUN
HPS1		other				3.87E-02	LGALS3
PER3		other				3.87E-02	PRL
KCNJ6		ion channel				3.87E-02	KCNJ3
GCH1		enzyme				3.87E-02	TNC
VANGL1		other				3.87E-02	JUN
ELP2		other				3.87E-02	HSPA4
WASH1		other				3.87E-02	EGFR
COMP		other				3.87E-02	LGALS3
CDC20		other				3.87E-02	CCNB1
GNPAT		enzyme				3.87E-02	UGCG
PREB		transcription regulator				3.87E-02	PRL
FRAT1		other				3.87E-02	JUN
cyclic des-acyl ghrelin (6-13)		biologic drug				3.87E-02	PPARGC1A
PIGQ		enzyme				3.87E-02	PIGH
CTTN		other				3.87E-02	EGFR
PLCD4		enzyme				3.87E-02	EGFR
PIGA		enzyme				3.87E-02	CD59
VPS26B		transporter				3.87E-02	VPS35
miR-101b-3p (miRNAs w/seed UACAGUA)		mature microrna				3.87E-02	ATXN1
NDUFAB1		enzyme				3.87E-02	DLAT
1-(3-chlorophenyl)piperazine		chemical drug				3.87E-02	PRL
domperidone		chemical drug				3.87E-02	PRL
amsacrine		chemical drug				3.87E-02	JUN
phenoxybenzamine		chemical drug				3.87E-02	PRL
clofenapate		chemical drug				3.87E-02	ACOX1
zopolrestat		chemical drug				3.87E-02	ACOX1
gabazine		chemical drug				3.87E-02	GJA1
fenfluramine		chemical drug				3.87E-02	PRL
gliclazide		chemical drug				3.87E-02	SLC2A3
benzo(a)pyrene-7,8-dione		chemical toxicant				3.87E-02	AKR1C1/AKR1C2
zoptarelin doxorubicin		biologic drug				3.87E-02	EGFR
histidyl-proline diketopiperazine		chemical - endogenous mammalian				3.87E-02	PRL
Z-LEHD-FMK		chemical reagent				3.87E-02	EGFR
mazindol		chemical drug				3.87E-02	PRL
elaidic acid		chemical - endogenous mammalian				3.87E-02	ACOX1
ribonucleoside		chemical - endogenous mammalian				3.87E-02	PRL
deoxyribonucleoside		chemical - endogenous mammalian				3.87E-02	PRL
KB-R7785		chemical - protease inhibitor				3.87E-02	EGFR
barium		chemical reagent				3.87E-02	PRL
PRL	-1.029	cytokine		-1.686	bias	3.87E-02	CCNB1,EGFR,ENO1,GPNMB,IFI44L,JUN,PARM1,PRL,SAMD9,TCEB1
H89		chemical - kinase inhibitor		0.492	bias	3.87E-02	EGFR,GJA1,NFIL3,PPARGC1A,PRL,S100A8
miR-3919 (miRNAs w/seed CAGAGAA)		mature microrna	Activated	2.956	bias	3.88E-02	ABCA9,ATP6V1B2,B3GALNT1,BUB3,CDC27,DHX36,EIF4E3,FGFR1OP2,FLRT2,IFI44L,KRT222,MMGT1,MRPL15,NAA50,NDUFA9,SLC25A40,SPA17,TMEM132B,TRMT10C,UNC5CL,UQCRQ
miR-4642 (miRNAs w/seed UGGCAUC)		mature microrna	Activated	3.440	bias	3.89E-02	ARMC10,CDC42EP4,CHRNA3,COX7B,DHX36,FAM135B,GRIN2A,HMGCLL1,HTATSF1,KDM4C,METTL13,PIGX,PITHD1,SAMD9,SMYD3,SUPT6H,TGOLN2,TMEM17,TMEM203
miR-1273e (miRNAs w/seed UGCUUGA)		mature microrna	Activated	4.165	bias	3.89E-02	ANKMY2,ANKRD29,CDC27,DKK3,EPHA4,ERLEC1,FBXO9,KCNJ8,MRPL46,MTDH,NDUFC2,NR3C1,PEX2,PHKB,SYNCRIP,TGFBR2,TMEM169,UQCRB
miR-1287-5p (miRNAs w/seed GCUGGAU)		mature microrna	Activated	3.763	bias	3.89E-02	ADAM22,ATAD1,DCAF10,DCTN4,DKK3,DNAJA2,EGFR,FECH,HMGCL,HS6ST3,HSPA4,LAMTOR3,MRPS10,NAA50,RAB39B,SDR16C5,SLC25A4,TMEM169
miR-4800-5p (miRNAs w/seed GUGGACC)		mature microrna	Activated	2.528	bias	3.91E-02	ACTR6,ARG2,CCT5,DDX20,FLRT2,HINFP,KPNA6,LSM5,MBTPS2,MCTS1,PEX2,RNF14,SDHD,TADA1,TNC,ZNF506
miR-4799-5p (miRNAs w/seed UCUAAAU)		mature microrna		1.937	bias	3.92E-02	DCAF10,EXOC5,KCNK1,PHC3,PHKB,SDHAF3,TTI2
MAPK14		kinase		-0.651	bias	3.92E-02	CCNB1,EGFR,GJA1,JUN,KITLG,PPARGC1A,PRL
PAX3		transcription regulator				3.93E-02	ASS1,CNR1,GPX4,PPP1R7,PTHLH,PTPN3,TGFB2,TNC
miR-4716-3p (and other miRNAs w/seed AGGGGGA)		mature microrna	Activated	4.460	bias	3.97E-02	ACOX1,AKAP12,ANKFN1,ARPC4,ASS1,ATP6AP2,ATP6V1B2,ATRNL1,ATXN1,CCNB1,CCT5,DCTN4,DSTYK,EDEM3,EID2,FGF12,FUNDC2,HCCS,HLA-DQB1,HNRNPLL,KCNK3,LGR6,LMO4,MCTS1,OXCT1,PRKAG1,RNF141,SARS,SLC2A12,TADA1,TBL1XR1,TMEM169,TMEM242,TTBK2,ZDHHC22,ZDHHC3
miR-3117-5p (miRNAs w/seed GACACUA)		mature microrna	Activated	2.815	bias	3.97E-02	ADAM22,ATXN1,CAPZA2,INPP4A,KITLG,MID2,NR3C1,OXCT1,PSMA2,SRP72,SYNCRIP,TGFBR2
miR-4301 (miRNAs w/seed CCCACUA)		mature microrna	Activated	3.069	bias	3.97E-02	AP4S1,ATP6V1H,ENSA,EPHA4,GNS,H2AFZ,HMGCLL1,KITLG,PHC3,RNF141,SEC63,SLC2A12,SLC6A15,SMIM12,TMEM132B,ZCCHC12
miR-617 (miRNAs w/seed GACUUCC)		mature microrna	Activated	3.460	bias	4.00E-02	AKAP12,BABAM1,CD200,CDC27,CNR1,EIF4E3,ENOSF1,FECH,GGH,MIA3,PROSC,SLC14A1,STBD1,TMEM242,TMEM70,ZFP90,ZNF226
GNAS		enzyme				4.03E-02	PPARGC1A,PRL,PTHLH
ATF1		transcription regulator				4.03E-02	ATP1A1,JUN,TGFBR2
K+		chemical - endogenous mammalian				4.03E-02	GABRA5,JUN,PRL
miR-1261 (miRNAs w/seed UGGAUAA)		mature microrna	Activated	3.399	bias	4.04E-02	DLAT,EIF4E3,FSTL5,JKAMP,KIF3A,LIPG,MIA3,NRXN1,PTHLH,SLC2A12,TBL1XR1,TIGAR
miR-1258 (miRNAs w/seed GUUAGGA)		mature microrna	Activated	2.601	bias	4.05E-02	BBS7,BMPR2,CSTF3,CUL2,DNAJB14,DOCK4,FAR2,GDPD1,KIF3A,LCLAT1,PIGX,PPARGC1A,SLC6A15
miR-4456 (and other miRNAs w/seed CUGGUGG)		mature microrna	Activated	3.927	bias	4.13E-02	ARPC4,BTN2A1,CCT5,CDKN3,CHM,CNR1,DHX36,FGFR1OP2,FIBP,FLRT2,GDE1,GNB1,GNL1,HS3ST4,KLHL7,LMO4,NR3C1,PPP1R17,SLC25A40,SLC6A15,TGOLN2,VMA21
miR-3664-3p (miRNAs w/seed CUCAGGA)		mature microrna	Activated	3.478	bias	4.16E-02	ACOX1,ADAM22,AKAP12,BTN2A1,BUB3,CLCNKB,COPZ1,DNAJB9,DOCK9,DTNBP1,ELAVL4,ENSA,GABRA4,GNS,GRIN2A,HIF3A,HLA-DQB1,NRXN1,SLC2A12,SPA17,SSX2IP,TSPYL1,ZDHHC22
FGF7		growth factor		0.182	bias	4.21E-02	EGFR,IL7,NFE2L2,S100A8
miR-548s (miRNAs w/seed UGGCCAA)		mature microrna	Activated	3.778	bias	4.21E-02	ACTR6,AKAP12,AKR1C1/AKR1C2,ATXN1,BPGM,DCAF11,DENR,DSTYK,ENPP5,GPR12,KIF3A,MBTPS2,MCTS1,MID2,NDUFC2,PIGX,PIK3R3,PRDX5,SLC30A5,SLC6A15,SYNCRIP,TIGAR,UBE3A
miR-626 (and other miRNAs w/seed GCUGUCU)		mature microrna	Activated	3.419	bias	4.23E-02	ADAM9,ARMC10,CAMSAP1,CNR1,DKK3,DSTYK,GABRA5,INPP5A,MTDH,NR3C1,OXCT1,PPARGC1A,SAMD9,SDR16C5,SLC14A1,SLC2A12,SLC6A15,TFAM,TSPYL1,ZDHHC22
miR-4444 (miRNAs w/seed UCGAGUU)		mature microrna		1.976	bias	4.26E-02	CDV3,CSNK2A1,DNAJA2,FAM134A,MRPL15,UNC5CL,YWHAB
miR-606 (miRNAs w/seed AACUACU)		mature microrna	Activated	3.553	bias	4.27E-02	ASNSD1,ATP6V1B2,BBS7,CLUL1,CSNK2A1,DNAJA2,EPHA4,ERLEC1,LAMTOR5,MRPS10,MZT1,SKIDA1,SLC6A15
miR-3200-3p (miRNAs w/seed ACCUUGC)		mature microrna	Activated	2.611	bias	4.27E-02	BBS4,C1D,DCAF10,DOCK4,ENOSF1,FLRT2,FUNDC2,INPP4A,NAA50,NR1D2,SAMD9,TSPYL1,USPL1
BLOC1S5		other				4.27E-02	DTNBP1,GRIN2A
ACSL5		enzyme				4.27E-02	KCNJ8,PPP4R4
2-arachidonoylglycerol		chemical - endogenous mammalian				4.27E-02	CNR1,PPARGC1A
glutamyl-Se-methylselenocysteine		chemical - endogenous mammalian				4.27E-02	ATP1A1,JUN
miR-4476 (and other miRNAs w/seed AGGAAGG)		mature microrna	Activated	2.819	bias	4.28E-02	ARG2,ARL8B,COPZ1,EGFR,FBXO9,FECH,FN3KRP,GPNMB,HCCS,IFI44L,IGDCC4,ILF2,KDM4C,KLHDC8B,KLHL7,LGR6,NMRK1,NR3C1,OSBP,PDSS2,SDC4,SKIDA1,SYNCRIP,TTI2
LMNB1		other				4.30E-02	ATP5B,GJA1,TGFB2
miR-6808-5p (and other miRNAs w/seed AGGCAGG)		mature microrna	Activated	4.350	bias	4.30E-02	AMFR,ARPC4,ATXN1,C6orf106,CCDC136,CSTF3,DCTN3,DFFA,DNAJC30,ELMOD1,EXOC5,FAM134A,FBXL14,GABRA1,HIF3A,IGDCC4,INPP4A,KCNK3,LEMD1,LSM5,METTL13,NDUFC2,NDUFS2,OSBP,SAR1B,SLC25A4,SLC30A5,SSR3,SUPT4H1,SUPT6H,TGFBR2,ZDHHC3,ZNRF3
miR-651-5p (miRNAs w/seed UUAGGAU)		mature microrna	Activated	2.742	bias	4.31E-02	BBS7,CDH8,CHM,CSTF3,ENOSF1,GNS,LCLAT1,PPP1R17,PSMA2,PTPN3,SPDYE1
miR-579-3p (and other miRNAs w/seed UCAUUUG)		mature microrna	Activated	2.333	bias	4.31E-02	CHM,EGFR,FAM98B,LACTB2,MRPL15,PARM1,SLC30A5,SPA17,SRP72
miR-3103-5p (and other miRNAs w/seed GAGGGAG)		mature microrna	Activated	5.202	bias	4.34E-02	ATP6V1B2,CSRP2BP,CUL2,CXorf40A/CXorf40B,DCAF10,DCAF11,DCTN4,ELMOD1,ENOSF1,FAM163A,FNTA,HIF3A,HS3ST4,KCNK3,KCTD16,KRT222,KTI12,MID2,NAA50,NRN1,OSBP,PARM1,PIK3R3,RASGEF1B,RNF19B,SAMD9,SLC2A3,SRP72,SUPT4H1,TGFBR2,TMEM169,TUBB,UCHL5,UHMK1,ZDHHC22,ZDHHC3
CNR1	-1.202	g-protein coupled receptor		0.239	bias	4.39E-02	CNR1,HAGH,HSPA4,MAEL,NR3C1,PAFAH1B1
AGER		transmembrane receptor		-0.261	bias	4.40E-02	CHGB,S100A8,SCG2,TNC
miR-3658 (miRNAs w/seed UUAAGAA)		mature microrna	Activated	2.946	bias	4.41E-02	BLVRA,C2orf80,CUL2,MCTS1,PEX2,SSR3,UBLCP1,UCHL5,UHMK1
miR-3681-5p (and other miRNAs w/seed AGUGGAU)		mature microrna	Activated	3.415	bias	4.43E-02	CCT5,COX11,CUTC,DNAJA2,FBXL14,GRIN2A,INPP4A,KLHL7,NECAP1,SDR16C5,SLC6A15,TMEM14B
miR-1290 (miRNAs w/seed GGAUUUU)		mature microrna	Activated	2.920	bias	4.43E-02	CDC27,CIZ1,CUL2,EGFR,ENOSF1,ENSA,FAR2,MIA3,MUT,OSTC,PSMA2,TTBK2
sirolimus		chemical drug		1.585	bias	4.44E-02	ASS1,ATP1A1,CSNK2A1,ENO1,HSPA4,IL7,NDUFA9,NR3C1,PGK1,PPARGC1A,PRDX5,PSMB6,RAN,SLC2A3
miR-3571 (and other miRNAs w/seed ACACACU)		mature microrna	Activated	3.641	bias	4.45E-02	CDADC1,CMAS,COCH,CSNK2A1,DSTYK,ERO1L,FBXO9,FLRT2,FSTL5,LAMTOR3,MCTS1,MMGT1,MTDH,NDUFA4,NFIL3,NR3C1,OARD1,STBD1,TCEAL7,TOMM20,ZNRF3
miR-5107-3p (and other miRNAs w/seed AACCUGU)		mature microrna	Activated	3.386	bias	4.50E-02	ANKMY2,CHM,CXorf40A/CXorf40B,DCTN4,DKK3,DNAJB14,FAM210B,HCCS,JKAMP,KCNK1,KITLG,PHC3,PROSC,RPRD1A,SAR1B
miR-1273g-5p (miRNAs w/seed GUGGUUG)		mature microrna		1.241	bias	4.50E-02	CDC42EP4,CDH8,CNR1,DHX36,DNAJA2,EDEM3,ERLEC1,FLRT2,HIF3A,NDUFA2,PPARGC1A,PRIM1,SLC30A5,UBE3A,ZFP90
miR-511-5p (miRNAs w/seed UGUCUUU)		mature microrna	Activated	2.701	bias	4.53E-02	AKR1C1/AKR1C2,COCH,DSTYK,EDEM3,FGFR1OP2,FLRT2,GJA1,KCNK1,LRRC4C,NRXN1,PIK3R3,SAMD9,SLC2A12,SLC6A15,TMEM242,UQCRB
KCNK9		ion channel				4.57E-02	DKK3,KCNK3,SLC14A1
RCE1		peptidase				4.57E-02	ATP5B,GJA1,TGFB2
CYP19A1		enzyme		-0.958		4.61E-02	ACOX1,EGFR,JUN,PRL
miR-4676-5p (and other miRNAs w/seed AGCCAGU)		mature microrna	Activated	3.898	bias	4.65E-02	ACOX1,BBS7,CD59,CDC27,DFFA,DNAJB14,EGFR,FAM134A,FAM135B,FAM210B,HAGH,KCNA1,MID2,NDUFA4,NFE2L2,SDC4,SLC2A12,SMIM12,SRR,TCEB1,TOMM20,YWHAB
miR-3913-5p (and other miRNAs w/seed UUGGGAC)		mature microrna	Activated	3.655	bias	4.66E-02	AMFR,AP4S1,BBS7,CAMSAP1,CSRP2BP,DDX31,ENSA,FUNDC2,KITLG,KRT222,NDUFC2,SAMD9,TCEB1,ZFP90
miR-4716-5p (miRNAs w/seed CCAUGUU)		mature microrna	Activated	2.785	bias	4.66E-02	ADAM22,BMPR2,CAB39,COPZ1,DGKB,DIXDC1,DSTYK,IGDCC4,LAPTM4B,NME7,NR1D2,SPDYE1,TRAPPC3,UBLCP1
miR-4790-3p (miRNAs w/seed GAAUGGU)		mature microrna	Activated	3.420	bias	4.67E-02	ACOX1,COCH,DNAJC30,KITLG,MAT2B,PARM1,PCMT1,SLC2A12,SUCLA2,TMEM70,ZDHHC3,ZFP90
miR-3614-3p (miRNAs w/seed AGCCUUC)		mature microrna	Activated	2.426	bias	4.73E-02	BMPR2,COX11,EID2,ENSA,FGF12,GJB6,HS3ST4,KCNJ3,KDM4C,MTDH,NFIL3,NRXN1,NUP88,PARM1,PGK1,PIK3R3,ZFP90
KLK4		peptidase				4.74E-02	CCNB1,CDKN3
MAPK12		kinase				4.74E-02	JUN,PPARGC1A
retinol		chemical drug				4.74E-02	JUN,TGFB2
miR-3692-3p (miRNAs w/seed UUCCACA)		mature microrna	Activated	3.325	bias	4.76E-02	ACOX1,ATP1A1,B3GALNT1,BBS7,BUB3,CCDC34,CTR9,EGFR,FSTL5,GJB6,HMGCL,HS6ST3,KCTD16,KTI12,MBTPS2,MIA3,MID2,NR3C1,OARD1,OSTC,RFX4,RNASEH1,SCCPDH,SSR3,STBD1,TMEM132B
miR-1296-5p (miRNAs w/seed UAGGGCC)		mature microrna	Activated	3.228	bias	4.79E-02	ANKMY2,ATP6AP2,CDC42EP4,CDV3,DCTN3,DLAT,EGFR,LCLAT1,OXCT1,PHKB,RASGRF1,SCCPDH,SLC1A1,SLC6A15,SPPL3,TIMM17A,TMEM169,TMEM203,TMEM242,UNC5CL
cephaloridine		chemical drug		-0.651	bias	4.81E-02	ALAS1,ATAD1,CCNB1,CXCL14,GPNMB
miR-298 (miRNAs w/seed GCAGAAG)		mature microrna	Activated	3.745	bias	4.84E-02	ACAT1,ATP6AP2,CCDC34,CD200,CDH8,COX11,DNAJC19,EXOC5,FBXO9,HS3ST4,KCNA1,LAPTM4B,LMBR1,PPARGC1A,PRIM1,SAMD9,SMIM20,SSR3,TGOLN2,TSPYL1,UCHL5
SET		other				4.85E-02	AP1AR,H2AFZ,SRP72
miR-1207-3p (and other miRNAs w/seed CAGCUGG)		mature microrna	Activated	3.892	bias	4.86E-02	ABHD10,ARMC10,BTN2A1,C6orf106,C6orf89,CLCNKB,CLVS2,DNAJA2,EGFR,ERLEC1,FAM135B,HLA-DQB1,HS6ST3,KCNH5,MIA3,MRPS10,MTDH,NDUFC2,PAFAH1B1,PHKB,PPP4R4,RAB39B,RASGEF1B,RASGRF1,SDC4,SEC63
miR-3675-3p (miRNAs w/seed AUCUCUA)		mature microrna		1.925	bias	4.91E-02	CNR1,CUL2,DHX36,ENSA,FECH,GPR12,HS6ST3,LGR6,RFX4,SAMD9,YWHAB
miR-4704-3p (miRNAs w/seed CAGUCAC)		mature microrna	Activated	4.009	bias	4.97E-02	ACTR6,BCAS2,BPGM,BUB3,C2orf80,CCDC34,CCT5,CNR1,FAM213A,INPP5F,KTI12,MFSD5,MMGT1,PIGH,RNF141,SEC63,SLC30A5,SLC6A15,SPDYE1,TMEM70
