# Supplementary material for: Two Thalamic Regions Screened Using Laser Capture Microdissection with Whole Human Genome Microarray in Schizophrenia Postmortem Samples
Source: Schizophr Res Treatment. 2020 May 31;2020:5176834. doi: 10.1155/2020/5176834 (PMC7285254; doi:10.1155/2020/5176834)
Supplement: Supplementary Materials — Supplementary Table S1: AN disease vs. AN normal control (AN SZ/NC). S1.1: Ingenuity Pathway Analysis—networks AN SZ/NC. S1.2: Ingenuity Pathway Analysis—pathways AN SZ/NC. S1.3: Ingenuity Pathway Analysis—upstream regulators AN SZ/NC. Supplementary Table S2: VPL disease vs. VPL normal control (VPL SZ/NC). S2.1: Ingenuity Pathway Analysis—networks VPL SZ/NC. S2.2: Ingenuity Pathway Analysis—pathways VPL SZ/NC. S2.3: Ingenuity Pathway Analysis—upstream regulators VPL SZ/NC. Supplementary Table S3: VPL and AN disease same subject (SZ_VPL vs. AN). S3.1: Ingenuity Pathway Analysis—networks SZ_VPL vs. AN. S3.2: Ingenuity Pathway Analysis—pathways SZ_VPL vs. AN. S3.3: Ingenuity Pathway Analysis—upstream regulators SZ_VPL vs. AN. S4: VPL and AN normal control same subject NC_VPL vs. AN). S4.1: Ingenuity Pathway Analysis—networks NC_VPL vs. AN. S4.2: Ingenuity Pathway Analysis—pathways NC_VPL vs. AN. S4.3: Ingenuity Pathway Analysis—upstream regulators NC_VPL vs. AN. S5: miR-137 comparisons in our data. S6: our data comparisons to [39] (their Table 1) Potential impact of miR-137 and its targets in schizophrenia. Front Genet Apr 26; 4 : 58. S7: our data comparisons to [40] Inhibition of the schizophrenia-associated microRNA-137 disrupts Nrg1alpha neurodevelopmental signal transduction. Cell Rep July 5; 20(1):1-12. S8: our data comparisons to [41] microRNAs sculpt neuronal communication in a tight balance that is lost in neurological disease Front Mol Neurosci Dec 12; 11 : 455. S9: comparison of ELAVL1 NCBI identified interactants for NC AN/VPL (Table S4) with SZ AN/VPL (Table S3). S10: synapse and receptor related. [file 5176834.f1.zip › 5176834.f1/S1.xlsx]

## Sheet: AN_SZ_Normals
Probe.Set.ID	Gene.Title	Gene.Symbol	Chromosom	Entrez.Gene	SwissProt	OMIM	RefSeq.Protein.ID	RefSeq.Tr	p	p.adj	Log2Rat
231771_at	gap junction protein, beta 6, 30kDa	GJB6	chr13q11-q12.1|13q12	10804	O95452	129500 /// 220290 /// 601544 /// 604418 /// 612643 /// 612645	NP_001103689 /// NP_001103690 /// NP_001103691 /// NP_006774	NM_001110219 /// NM_001110220 /// NM_001110221 /// NM_006783	0.00427744	0.492216	2.34609
233551_at	hypothetical protein LOC642776	LOC642776	chrXq23	642776	Q9BTK2	---	XP_001714115 /// XP_001714708 /// XP_001714832	XM_001714063 /// XM_001714656 /// XM_001714780	0.0048492	0.492216	1.8412
201667_at	gap junction protein, alpha 1, 43kDa	GJA1	chr6q21-q23.2	2697	B4DGM6 /// B4DI81 /// B4DMC9 /// B4DN47 /// B4DN50 /// P17302 /// Q53FJ6	121014 /// 164200 /// 186100 /// 234100 /// 241550 /// 257850 /// 600309	NP_000156	NM_000165	0.0252787	0.492216	1.8263
214980_at	Ubiquitin protein ligase E3A	UBE3A	chr15q11-q13	7337	Q05086 /// Q5W7F7 /// Q5W7F8 /// Q96GR7 /// Q9BUI6 /// Q9H2G0 /// Q9UBN9	105830 /// 601623	NP_000453 /// NP_570853 /// NP_570854	NM_000462 /// NM_130838 /// NM_130839	0.0205741	0.492216	1.6471
229151_at	solute carrier family 14 (urea transporter), member 1 (Kidd blood group)	SLC14A1	chr18q11-q12	6563	A8K0P3 /// B3KR62 /// B3KXJ3 /// B4DFJ8 /// B4DHU3 /// C9EHF2 /// Q13336 /// Q71UV7 /// Q8WXW8 /// Q96KQ5	111000	NP_001122060 /// NP_001139508 /// NP_001139509 /// NP_056949	NM_001128588 /// NM_001146036 /// NM_001146037 /// NM_015865	0.0033542	0.492216	1.64104
1554748_at	chloride channel Kb	CLCNKB	chr1p36	1188	A8K8H0 /// B3KUY3 /// B7Z1K4 /// P51801 /// Q5T5Q6 /// Q5T5Q7 /// Q8WW53	602023 /// 602522 /// 607364	NP_000076 /// NP_001159417	NM_000085 /// NM_001165945	0.0297991	0.494697	1.53557
210718_s_at	ADP-ribosylation factor-like 17A /// similar to ADP-ribosylation factor-like 17	ARL17A /// LOC100294341	chr17q21.31	100294341 /// 51326	C9IYI2 /// Q8IVW1	---	NP_001107210 /// NP_057716 /// XP_002344109	NM_001113738 /// NM_016632 /// XM_002344068	0.0315756	0.495076	1.51941
227819_at	leucine-rich repeat-containing G protein-coupled receptor 6	LGR6	chr1q32.1	59352	Q5T508 /// Q5T511 /// Q9HBX8	606653	NP_001017403 /// NP_001017404 /// NP_067649	NM_001017403 /// NM_001017404 /// NM_021636	0.00409372	0.492216	1.41657
227870_at	immunoglobulin superfamily, DCC subclass, member 4	IGDCC4	chr15q22.31	57722	C9JPJ5 /// Q8TDY8	---	NP_066013	NM_020962	0.0361483	0.495792	1.40762
1560238_at	hypothetical protein LOC100127980	LOC100127980	chr19q13.12	100127980	---	---	XP_001720171 /// XP_001722702	XM_001720119 /// XM_001722650	0.0296794	0.494697	1.39474
208359_s_at	potassium inwardly-rectifying channel, subfamily J, member 4	KCNJ4	chr22q13.1	3761	P48050 /// Q58F07	600504	NP_004972 /// NP_690607	NM_004981 /// NM_152868	0.00234684	0.492216	1.34245
214723_x_at	ankyrin repeat domain 36	ANKRD36	chr2q11.2	375248	A2VCN4 /// A6QL64 /// B5MDB1 /// B5ME87 /// Q6UX02 /// Q8N2N9 /// Q8TDH5	---	NP_001157787 /// XP_002342272 /// XP_002345594 /// XP_002348322	NM_001164315 /// XM_002342231 /// XM_002345553 /// XM_002348281	0.0305394	0.494697	1.31384
226360_at	zinc and ring finger 3	ZNRF3	chr22q12.1	84133	B3KU18 /// Q96GS9 /// Q9ULT6	612062	NP_115549	NM_032173	0.0180395	0.492216	1.27056
239975_at	major histocompatibility complex, class II, DP beta 2 (pseudogene)	HLA-DPB2	chr6p21.3	3116	B4DVQ8 /// C9J0S3 /// C9JGX2	---	---	NR_001435 /// XR_078646	0.00929895	0.492216	1.26009
1554453_at	heterogeneous nuclear ribonucleoprotein L-like	HNRPLL	chr2p22.1	92906	A8K894 /// B7WPG3 /// C9IYN3 /// C9J9G0 /// C9JJZ7 /// Q5JB52 /// Q8WVV9	611208	NP_001136122 /// NP_612403	NM_001142650 /// NM_138394	0.00485415	0.492216	1.26008
221008_s_at	alanine-glyoxylate aminotransferase 2-like 1	AGXT2L1	chr4q25	64850	B7Z1Y0 /// B7Z224 /// Q8TBG4	---	NP_001140062 /// NP_001140099 /// NP_112569	NM_001146590 /// NM_001146627 /// NM_031279 /// NR_027474 /// NR_027475	0.0244767	0.492216	1.23277
215237_at	dedicator of cytokinesis 9	DOCK9	chr13q32.3	23348	A6H8Z6 /// A8MWZ5 /// B3KX25 /// B3KXE2 /// B7Z2D0 /// B7Z2G6 /// B7Z2J2 /// B7Z6G9 /// B7Z6H5 /// B7ZVX0 /// B9EG73 /// C9JMS5 /// D3YTH2 /// Q5JUD2 /// Q5JUD3 /// Q5JUD7 /// Q5JUD8 /// Q68CY0 /// Q6ZSL5 /// Q7Z6H4 /// Q9BZ29	607325	NP_001123520 /// NP_001123521 /// NP_001123522 /// NP_056111	NM_001130048 /// NM_001130049 /// NM_001130050 /// NM_015296	0.0136747	0.492216	1.23142
203296_s_at	ATPase, Na+/K+ transporting, alpha 2 polypeptide	ATP1A2	chr1q21-q23	477	B1AKY9 /// B1AKZ0 /// B2RAQ4 /// B3KRI1 /// B3KW93 /// B3KX35 /// B4DHD7 /// B4DIQ8 /// B4DRW5 /// D3DVE4 /// P50993 /// Q58I22	104290 /// 182340 /// 602481	NP_000693	NM_000702	0.0291651	0.494697	1.22237
224559_at	metastasis associated lung adenocarcinoma transcript 1 (non-protein coding)	MALAT1	chr11q13.1	378938	Q9H355 /// Q9UHZ2	607924	---	NR_002819	0.0295376	0.494697	1.2129
202071_at	syndecan 4	SDC4	chr20q12	6385	B4E1S6 /// P31431 /// Q6FGN3	600017	NP_002990	NM_002999	0.0246155	0.492216	1.20101
241585_at	leucine rich repeat containing 4C	LRRC4C	chr11p12	57689	Q4JIV9 /// Q4JIW0 /// Q9HCJ2	608817	NP_065980	NM_020929	0.0255679	0.492216	1.2005
223673_at	regulatory factor X, 4 (influences HLA class II expression)	RFX4	chr12q24	5992	B2RDW4 /// B4DZB7 /// Q33E94	603958	NP_002911 /// NP_115880 /// NP_998759	NM_002920 /// NM_032491 /// NM_213594	0.0286831	0.493838	1.17719
206465_at	acyl-CoA synthetase bubblegum family member 1	ACSBG1	chr15q23-q24	23205	B3KNS7 /// B7Z210 /// B7Z2Y6 /// B7Z5Z1 /// Q96GR2	---	NP_055977	NM_015162	0.0232691	0.492216	1.17486
228206_at	heparan sulfate (glucosamine) 3-O-sulfotransferase 4	HS3ST4	chr16p11.2	9951	A5H458 /// Q9Y661	604059	NP_006031	NM_006040	0.010356	0.492216	1.17196
233815_at	N-acetylated alpha-linked acidic dipeptidase 2	NAALAD2	chr11q14.3-q21	10003	Q4G181 /// Q4KKV4 /// Q8IUX3 /// Q9Y3Q0	611636	NP_005458	NM_005467	0.00433019	0.492216	1.17041
232964_at	speedy homolog E1 (Xenopus laevis)	SPDYE1	chr7p13	285955	A6NJR5 /// Q495Y7 /// Q8NFV5	---	NP_778234	NM_175064	0.0223692	0.492216	1.13077
206693_at	interleukin 7	IL7	chr8q12-q13	3574	A8K673 /// D0EYG7 /// P13232 /// Q5FBX5 /// Q5FBY3 /// Q5FBY5 /// Q5FBY6 /// Q5FBY8 /// Q5FBY9	146660	NP_000871	NM_000880	0.0216934	0.492216	1.12756
1569141_a_at	peroxisome proliferator-activated receptor gamma, coactivator 1 alpha	PPARGC1A	chr4p15.1	10891	B7Z406 /// B7Z7E0 /// Q3LIG1 /// Q4W5M7 /// Q9UBK2	604517	NP_037393	NM_013261	0.0249208	0.492216	1.12711
214162_at	hypothetical protein LOC284244	LOC284244	chr18q12.1	284244	---	---	---	---	0.00163961	0.492216	1.12317
204955_at	sushi-repeat-containing protein, X-linked	SRPX	chrXp21.1	8406	A8K065 /// B3KWP8 /// B4DDB8 /// B4DQH5 /// P78539	300187	NP_001164221 /// NP_001164222 /// NP_001164223 /// NP_006298	NM_001170750 /// NM_001170751 /// NM_001170752 /// NM_006307	0.00651767	0.492216	1.11267
1553211_at	ankyrin-repeat and fibronectin type III domain containing 1	ANKFN1	chr17q22	162282	Q8N957	---	NP_694960	NM_153228	0.0408986	0.495792	1.11076
240259_at	Fibronectin leucine rich transmembrane protein 2	FLRT2	chr14q24-q32	23768	B3KPR2 /// B4DM15 /// O43155	604807	NP_037363	NM_013231	0.0309537	0.494697	1.1061
207422_at	ADAM metallopeptidase domain 20	ADAM20	chr14q24.1	8748	O43506	603712	NP_003805	NM_003814	0.0414001	0.495792	1.09965
232874_at	dedicator of cytokinesis 9	DOCK9	chr13q32.3	23348	A6H8Z6 /// A8MWZ5 /// B3KX25 /// B3KXE2 /// B7Z2D0 /// B7Z2G6 /// B7Z2J2 /// B7Z6G9 /// B7Z6H5 /// B7ZVX0 /// B9EG73 /// C9JMS5 /// D3YTH2 /// Q5JUD2 /// Q5JUD3 /// Q5JUD7 /// Q5JUD8 /// Q68CY0 /// Q6ZSL5 /// Q7Z6H4 /// Q9BZ29	607325	NP_001123520 /// NP_001123521 /// NP_001123522 /// NP_056111	NM_001130048 /// NM_001130049 /// NM_001130050 /// NM_015296	0.0301279	0.494697	1.09218
1560119_at	hypothetical LOC389634	LOC389634	chr12p13.31	389634	Q8NC93	---	---	NR_024420	0.0353413	0.495792	1.0889
1562527_at	hypothetical protein LOC283027	LOC283027	chr10q11.1	283027	---	---	---	---	0.0116213	0.492216	1.08628
222124_at	hypoxia inducible factor 3, alpha subunit	HIF3A	chr19q13.32	64344	A8MPQ1 /// B0M185 /// B2RBI6 /// B4DNA2 /// B4DSD9 /// B4E3J3 /// C9JR42 /// O95262 /// Q9HAM5 /// Q9UPH7 /// Q9Y2N7	609976	NP_071907 /// NP_690007 /// NP_690008	NM_022462 /// NM_152794 /// NM_152795	0.0358294	0.495792	1.07372
231008_at	Unc-5 homolog C (C. elegans)-like	UNC5CL	chr6p21.1	222643	Q8IV45	---	NP_775832	NM_173561	0.000162116	0.492216	1.06758
201645_at	tenascin C	TNC	chr9q33	3371	A7MBN2 /// A9YUB8 /// B4E1W8 /// C9IYT7 /// C9J575 /// C9J6D9 /// C9J848 /// D3YHM4 /// P24821 /// Q15566 /// Q4LE33 /// Q6MZI1	187380	NP_002151	NM_002160	0.0350015	0.495792	1.06087
1555843_at	Heterogeneous nuclear ribonucleoprotein M	HNRNPM	chr19p13.3-p13.2	4670	B4DEG4 /// P52272 /// Q59ES8 /// Q6P2D7 /// Q7KYM9 /// Q8TCM5	160994	NP_005959 /// NP_112480	NM_005968 /// NM_031203	0.0135248	0.492216	1.05471
214861_at	lysine (K)-specific demethylase 4C	KDM4C	chr9p24.1	23081	B0QZ60 /// B4E142 /// B4E1Y4 /// B4E239 /// B7Z3V6 /// C9J879 /// Q9H3R0	605469	NP_001140166 /// NP_001140167 /// NP_001140168 /// NP_055876	NM_001146694 /// NM_001146695 /// NM_001146696 /// NM_015061	0.000505845	0.492216	1.05104
242499_at	U2 small nuclear RNA auxiliary factor 1	U2AF1	chr21q22.3	7307	B5BU08 /// Q01081 /// Q69YM7 /// Q701P4 /// Q71RF1 /// Q7Z780	191317	NP_001020374 /// NP_001020375 /// NP_006749	NM_001025203 /// NM_001025204 /// NM_006758	0.00169747	0.492216	1.04694
218062_x_at	CDC42 effector protein (Rho GTPase binding) 4	CDC42EP4	chr17q24-q25	23580	B2R6D8 /// B3KUS7 /// Q9H3Q1	605468	NP_036253	NM_012121	0.0135294	0.492216	1.03421
222484_s_at	chemokine (C-X-C motif) ligand 14	CXCL14	chr5q31	9547	O95715	604186	NP_004878	NM_004887	0.0300832	0.494697	1.03408
216469_at	similar to Putative zinc finger protein ENSP00000328166	LOC100288765	chr9q21.11	100288765	---	---	XP_002342966	XM_002342925	0.00206439	0.492216	1.02798
202917_s_at	S100 calcium binding protein A8	S100A8	chr1q21	6279	D3DV37 /// P05109	123885	NP_002955	NM_002964	0.0260846	0.492216	1.02413
244840_x_at	dedicator of cytokinesis 4	DOCK4	chr7q31.1	9732	A4D0S8 /// B7Z2H5 /// B7Z2K9 /// C9J637 /// C9J7D9 /// C9JDB3 /// Q149N2 /// Q149N5 /// Q149N6 /// Q75MU6 /// Q8N1I0	607679	NP_055520	NM_014705	0.00328498	0.492216	1.02395
228121_at	transforming growth factor, beta 2	TGFB2	chr1q41	7042	B2R7T2 /// B4DSP1 /// P61812 /// Q59EG9	190220	NP_001129071 /// NP_003229	NM_001135599 /// NM_003238	0.0466029	0.497218	1.02096
242230_at	ataxin 1	ATXN1	chr6p23	6310	B5MC99 /// P54253 /// Q96C81 /// Q96FF1	164400 /// 601556	NP_000323 /// NP_001121636	NM_000332 /// NM_001128164	0.0111386	0.492216	1.01914	target of ZNF804A GWAS identified SZ gene
1568720_at	zinc finger protein 506	ZNF506	chr19p13.11	440515	Q4G1C2 /// Q59FG0 /// Q5JVG8	---	NP_001092739 /// NP_001138876	NM_001099269 /// NM_001145404	0.00246716	0.492216	1.01814
201984_s_at	epidermal growth factor receptor (erythroblastic leukemia viral (v-erb-b) oncogene homolog, avian)	EGFR	chr7p12	1956	A2VCQ7 /// A7VN05 /// A7VN06 /// A7VN07 /// A8K2T7 /// A9CB80 /// B6RC65 /// B6RC66 /// B7Z2I3 /// C9JYS6 /// P00533 /// Q147T7 /// Q2TTR7 /// Q30BI0 /// Q4H1F3 /// Q504U8 /// Q59FL8 /// Q68GS6 /// Q75MF2 /// Q8WZA5 /// Q9H3C8 /// Q9H3D0	131550 /// 211980	NP_005219 /// NP_958439 /// NP_958440 /// NP_958441	NM_005228 /// NM_201282 /// NM_201283 /// NM_201284	0.0343755	0.495792	1.01495
220328_at	polyhomeotic homolog 3 (Drosophila)	PHC3	chr3q26.2	80012	A5YM43 /// B4DTC4 /// B4DYD1 /// B4E2T1 /// C9J3L9 /// C9J6H0 /// C9J6P8 /// C9JAU4 /// C9JNB7 /// C9JYH7 /// Q8N9A9 /// Q8NDX5	---	NP_079223	NM_024947	0.00456223	0.492216	1.01476
1563488_at	transmembrane protein 132B	TMEM132B	chr12q24.31-q24.32	114795	C9JHZ5 /// Q14DG7	---	NP_443139	NM_052907	0.0335903	0.495792	1.01336
1561146_at	vacuolar protein sorting 35 homolog (S. cerevisiae)	VPS35	chr16q12	55737	Q53FR4 /// Q5HYM2 /// Q96QK1	601501	NP_060676	NM_018206	0.000221042	0.492216	1.01039
242541_at	ATP-binding cassette, sub-family A (ABC1), member 9	ABCA9	chr17q24.2	10350	Q6AI35 /// Q8IUA7 /// Q8IVK1	612507	NP_525022	NM_080283	0.0149143	0.492216	1.00104
202772_at	3-hydroxymethyl-3-methylglutaryl-CoA lyase	HMGCL	chr1p36.1-p35	3155	A6NMQ0 /// B1AK13 /// B4DUP4 /// B7UCC6 /// D3Y5K7 /// P35914 /// Q59EA9 /// Q6IBC0	246450	NP_000182 /// NP_001159531	NM_000191 /// NM_001166059	0.00995337	0.492216	-1.00013
200052_s_at	interleukin enhancer binding factor 2, 45kDa	ILF2	chr1q21.3	3608	B4DY09 /// Q12905 /// Q53FG3	603181	NP_004506	NM_004515	0.016409	0.492216	-1.00018
200737_at	phosphoglycerate kinase 1	PGK1	chrXq13	5230	A8K4W6 /// B4DHB3 /// B4DHM5 /// B4DWQ3 /// B4E1H9 /// B7Z7A9 /// P00558 /// Q16444	300653 /// 311800	NP_000282	NM_000291	0.00308616	0.492216	-1.00034
227562_at	MAPK scaffold protein 1	MAPKSP1	chr4q23	8649	Q53FH6 /// Q96JR7 /// Q9UHA4	603296	NP_068805	NM_021970 /// NR_024170	0.0489132	0.498213	-1.00092
226805_at	fat storage-inducing transmembrane protein 2	FITM2	chr20q13.12	128486	Q8N6M3	612029	NP_001073941	NM_001080472	0.00555072	0.492216	-1.00221
209699_x_at	aldo-keto reductase family 1, member C2 (dihydrodiol dehydrogenase 2; bile acid binding protein; 3-alpha hydroxysteroid dehydrogenase, type III)	AKR1C2	chr10p15-p14	1646	B4DK69 /// B4DKR9 /// B5ME26 /// P52895 /// Q59GU2	600450	NP_001128713 /// NP_001345 /// NP_995317	NM_001135241 /// NM_001354 /// NM_205845	0.0360669	0.495792	-1.00385
227444_at	armadillo repeat containing, X-linked 4	ARMCX4	chrXq22.1	100131755	Q5H9R4 /// Q68D26 /// Q9P291	---	XP_001713936 /// XP_001717051 /// XP_001717934 /// XP_002346361	NR_028407 /// XM_001713884 /// XM_001716999 /// XM_001717882 /// XM_002346320	0.0102282	0.492216	-1.00458
229884_s_at	mitochondrial ribosomal protein L2	MRPL2	chr6p21.3	51069	B4DVE2 /// C9IY40 /// C9J5E0 /// C9JZG7 /// C9JZW2 /// Q5T653	611822	NP_057034	NM_015950	0.0229391	0.492216	-1.00473
1559265_at	chromosome 10 open reading frame 140	C10orf140	chr10p12.31	387640	B4DSF5 /// C9J4N5 /// Q1XH10 /// Q6ZSV4	---	NP_997254	NM_207371	0.0298516	0.494697	-1.00498
210156_s_at	protein-L-isoaspartate (D-aspartate) O-methyltransferase	PCMT1	chr6q24-q25	5110	B7Z972 /// C9J0F2 /// P22061	176851	NP_005380	NM_005389	0.00384924	0.492216	-1.00498
203467_at	phosphomannomutase 1	PMM1	chr22q13.2	5372	A8K003 /// Q92871	601786	NP_002667	NM_002676	0.00318175	0.492216	-1.00624
217971_at	MAPK scaffold protein 1	MAPKSP1	chr4q23	8649	Q53FH6 /// Q96JR7 /// Q9UHA4	603296	NP_068805	NM_021970 /// NR_024170	0.0334291	0.495792	-1.00668
210221_at	cholinergic receptor, nicotinic, alpha 3	CHRNA3	chr15q24	1136	B4DP53 /// B4E0H0 /// P32297 /// Q6EWN2	118503 /// 612052	NP_000734 /// NP_001160166	NM_000743 /// NM_001166694	0.0178277	0.492216	-1.00689
200662_s_at	translocase of outer mitochondrial membrane 20 homolog (yeast)	TOMM20	chr1q42	9804	Q15388	601848	NP_055580	NM_014765	0.0217917	0.492216	-1.00694
223120_at	fucosidase, alpha-L- 2, plasma	FUCA2	chr6q24	2519	Q7Z6V1 /// Q7Z6V2 /// Q9BTY2	136820	NP_114409	NM_032020	0.0203117	0.492216	-1.00725
227316_at	CSRP2 binding protein	CSRP2BP	chr20p11.23	57325	B4DMS0 /// C9JK54 /// Q6UWS5 /// Q9H8E8	---	NP_065397 /// NP_808779	NM_020536 /// NM_177926 /// NR_028402	0.0273891	0.492216	-1.00744
219960_s_at	ubiquitin carboxyl-terminal hydrolase L5	UCHL5	chr1q32	51377	B2RB07 /// B4DKB3 /// B4DW59 /// B7Z9U9 /// Q5LJA3 /// Q5LJA5 /// Q5LJA9 /// Q5LJB0 /// Q5LJB1 /// Q5LJB2 /// Q5LJB3 /// Q5LJB4 /// Q9Y5K5	610667	NP_057068	NM_015984	0.0433272	0.495792	-1.00766
1567014_s_at	nuclear factor (erythroid-derived 2)-like 2	NFE2L2	chr2q31	4780	B4DNB0 /// B4E338 /// B7ZA33 /// Q16236 /// Q9BZF8	600492	NP_001138884 /// NP_001138885 /// NP_006155	NM_001145412 /// NM_001145413 /// NM_006164	0.00475162	0.492216	-1.0078
1555427_s_at	synaptotagmin binding, cytoplasmic RNA interacting protein	SYNCRIP	chr6q14-q15	10492	B2R8Z8 /// B7Z213 /// B7Z645 /// O60506 /// Q05CK9 /// Q59GL1 /// Q5TCG1	---	NP_001153145 /// NP_001153146 /// NP_001153147 /// NP_001153148 /// NP_001153149 /// NP_006363	NM_001159673 /// NM_001159674 /// NM_001159675 /// NM_001159676 /// NM_001159677 /// NM_006372	0.0250011	0.492216	-1.00823
224001_at	family with sequence similarity 135, member B	FAM135B	chr8q24.23	51059	Q49AJ0	---	NP_056996	NM_015912	0.0136759	0.492216	-1.0084
210296_s_at	peroxisomal biogenesis factor 2	PEX2	chr8q21.1	5828	B2R7I6 /// P28328 /// Q6GU86	170993 /// 214100 /// 266510	NP_000309 /// NP_001073336 /// NP_001165557 /// NP_001165558	NM_000318 /// NM_001079867 /// NM_001172086 /// NM_001172087	0.0192814	0.492216	-1.01031
218710_at	tetratricopeptide repeat domain 27	TTC27	chr2p22.3	55622	B4DRC7 /// C9JVS4 /// Q6P3X3	---	NP_060205	NM_017735	0.0116083	0.492216	-1.01058
220948_s_at	ATPase, Na+/K+ transporting, alpha 1 polypeptide	ATP1A1	chr1p21	476	B7Z1N5 /// B7Z2T5 /// B7Z3U6 /// B7Z3V1 /// P05023 /// Q58I23 /// Q5TC01 /// Q5TC02 /// Q5TC05	182310	NP_000692 /// NP_001001586 /// NP_001153705 /// NP_001153706	NM_000701 /// NM_001001586 /// NM_001160233 /// NM_001160234	0.0269002	0.492216	-1.01063
224311_s_at	calcium binding protein 39	CAB39	chr2q37.1	51719	A8K8L7 /// Q53RN7 /// Q7Z4X0 /// Q9Y376	612174	NP_001124321 /// NP_001124322 /// NP_057373	NM_001130849 /// NM_001130850 /// NM_016289	0.00795409	0.492216	-1.01122
209471_s_at	farnesyltransferase, CAAX box, alpha	FNTA	chr8p11	2339	A8MVX8 /// B3KVN2 /// P49354 /// Q59EX2	134635	NP_001018196 /// NP_001018197 /// NP_002018	NM_001018676 /// NM_001018677 /// NM_002027	0.0146776	0.492216	-1.01208
204260_at	chromogranin B (secretogranin 1)	CHGB	chr20pter-p12	1114	B2R5M3 /// B4DEA7 /// P05060	118920	NP_001810	NM_001819	0.0141228	0.492216	-1.01258
225404_at	chromosome 1 open reading frame 212	C1orf212	chr1p34.3	113444	Q49AP7 /// Q96EX1	---	NP_001158296 /// NP_001158297 /// NP_612437	NM_001164824 /// NM_001164825 /// NM_138428	0.00349313	0.492216	-1.01273
1562443_at	clavesin 2	CLVS2	chr6q22.31	134829	Q5SYC1 /// Q5SYC2	---	NP_001010852	NM_001010852	0.0239458	0.492216	-1.0128
223374_s_at	beta-1,3-N-acetylgalactosaminyltransferase 1 (globoside blood group)	B3GALNT1	chr3q25	8706	B3KTQ4 /// B4DIE4 /// C9J0F8 /// C9J6I7 /// C9J8U7 /// C9JD16 /// C9JRV6 /// C9JXR0 /// D3DNM4 /// O75752 /// Q49AT3 /// Q53F50 /// Q6RBZ9 /// Q6RC00 /// Q6RC01 /// Q6RC02 /// Q7L9G8 /// Q8NFM9 /// Q8NFN0 /// Q8NHI0 /// Q8TDY1	111400 /// 603094	NP_001033717 /// NP_003772 /// NP_149357 /// NP_149358 /// NP_149359	NM_001038628 /// NM_003781 /// NM_033167 /// NM_033168 /// NM_033169	0.0205961	0.492216	-1.01333
224948_at	mitochondrial ribosomal protein S24	MRPS24	chr7p14	64951	A6NI76 /// Q96EL2	611986	NP_114403	NM_032014	0.0153591	0.492216	-1.01368
219281_at	methionine sulfoxide reductase A	MSRA	chr8p23.1	4482	B7Z694 /// Q52TC4 /// Q549N4 /// Q66MI7 /// Q9UJ68	601250	NP_001129142 /// NP_001129143 /// NP_036463	NM_001135670 /// NM_001135671 /// NM_012331	0.01913	0.492216	-1.01384
213322_at	chromosome 6 open reading frame 130	C6orf130	chr6p21.1	221443	C9IZY1 /// C9J5P1 /// C9JA90 /// C9JNE2 /// C9JXC3 /// Q05CR9 /// Q9Y530	---	NP_659500	NM_145063	0.0117808	0.492216	-1.01392
200934_at	DEK oncogene	DEK	chr6p22.3	7913	B4DFG0 /// B4DN37 /// B4DNW3 /// P35659 /// Q6MZJ9	125264	NP_001128181 /// NP_003463	NM_001134709 /// NM_003472	0.0193168	0.492216	-1.01458
213977_s_at	CDKN1A interacting zinc finger protein 1	CIZ1	chr9q34.1	25792	A8K9J8 /// B0EXJ7 /// B4E0A3 /// B4E131 /// B7Z3U7 /// B7ZAS8 /// Q5SYW2 /// Q5SYW3 /// Q5SYW4 /// Q5SYW9 /// Q5SYX4 /// Q8WU72 /// Q96KB7 /// Q9BTG3 /// Q9H868 /// Q9ULV3 /// Q9Y3F8	611420	NP_001124487 /// NP_001124488 /// NP_001124489 /// NP_001124490 /// NP_036259	NM_001131015 /// NM_001131016 /// NM_001131017 /// NM_001131018 /// NM_012127	0.02831	0.493838	-1.01463
201444_s_at	ATPase, H+ transporting, lysosomal accessory protein 2	ATP6AP2	chrXp11.4	10159	B7Z1I9 /// B7Z413 /// B7Z487 /// B7Z4S4 /// B7Z9I3 /// O75787	300423 /// 300556	NP_005756	NM_005765	0.0119216	0.492216	-1.01474
244194_at	ADAM metallopeptidase domain 22	ADAM22	chr7q21	53616	B3KWN4 /// Q08AL8 /// Q6P667 /// Q75MS7 /// Q86UM2 /// Q8IYE7 /// Q9P0K1 /// Q9UKK0	603709	NP_004185 /// NP_057435 /// NP_068367 /// NP_068368 /// NP_068369	NM_004194 /// NM_016351 /// NM_021721 /// NM_021722 /// NM_021723	0.00442671	0.492216	-1.0148
203502_at	2,3-bisphosphoglycerate mutase	BPGM	chr7q31-q34	669	A4D1N9 /// B3KUR3 /// C9JH23 /// P07738 /// Q59GR5	222800	NP_001715 /// NP_954655	NM_001724 /// NM_199186	0.0461689	0.497218	-1.01566
218118_s_at	translocase of inner mitochondrial membrane 23 homolog (yeast)-like /// translocase of inner mitochondrial membrane 23 homolog (yeast)	LOC10431 /// TIMM23	chr10q11.21-q11.23 /// chr10q11.23	100287932 /// 10431	B1APJ0 /// B1APJ1 /// B4DHQ8 /// B4DI18 /// B7ZB25 /// O14925 /// Q5SRD1 /// Q9P1K1	605034	NP_006318 /// XP_002343027 /// XP_002343028	NM_006327 /// XM_002342986 /// XM_002342987	0.0190012	0.492216	-1.01626
209426_s_at	alpha-methylacyl-CoA racemase /// C1q and tumor necrosis factor related protein 3	AMACR /// C1QTNF3	chr5p13	114899 /// 23600	A8KAC3 /// B3KM26 /// B3KMU8 /// B3KXI7 /// Q0VAN4 /// Q3KT79 /// Q53GV0 /// Q542Y2 /// Q59G48 /// Q6VRU3 /// Q6VRU4 /// Q9BXJ4 /// Q9UHK6	214950 /// 604489 /// 612045	NP_001161067 /// NP_001161068 /// NP_001161069 /// NP_001161070 /// NP_055139 /// NP_112207 /// NP_852100 /// NP_976316	NM_001167595 /// NM_001167596 /// NM_001167597 /// NM_001167598 /// NM_014324 /// NM_030945 /// NM_181435 /// NM_203382	0.00071145	0.492216	-1.0171
221504_s_at	ATPase, H+ transporting, lysosomal 50/57kDa, V1 subunit H	ATP6V1H	chr8q11.2	51606	B3KUZ7 /// B4E054 /// Q8TF11 /// Q9UI12	608861	NP_057025 /// NP_998784 /// NP_998785	NM_015941 /// NM_213619 /// NM_213620	0.0415507	0.495792	-1.01741
201866_s_at	nuclear receptor subfamily 3, group C, member 1 (glucocorticoid receptor)	NR3C1	chr5q31.3	2908	A0ZXF9 /// B6ZGU6 /// B7Z7I2 /// D3DQF4 /// P04150 /// Q3MSN1 /// Q3MSN4	138040	NP_000167 /// NP_001018084 /// NP_001018085 /// NP_001018086 /// NP_001018087 /// NP_001018661 /// NP_001019265	NM_000176 /// NM_001018074 /// NM_001018075 /// NM_001018076 /// NM_001018077 /// NM_001020825 /// NM_001024094	0.017202	0.492216	-1.01747
217773_s_at	NADH dehydrogenase (ubiquinone) 1 alpha subcomplex, 4, 9kDa	NDUFA4	chr7p21.3	4697	O00483	603833	NP_002480	NM_002489	0.00512172	0.492216	-1.0179
225640_at	hypothetical gene supported by AK091718	LOC401504	chr9p13.2	401504	---	---	---	---	0.00617815	0.492216	-1.01816
235349_at	family with sequence similarity 82, member A1	FAM82A1	chr2p22.2	151393	B5MC85 /// B5MC90 /// B5MED2 /// C9JGB2 /// C9JUD5 /// C9K0K8 /// Q96LZ7	611872	NP_001164262 /// NP_001164263 /// NP_001164264 /// NP_653314	NM_001170791 /// NM_001170792 /// NM_001170793 /// NM_144713	0.00349562	0.492216	-1.01824
201800_s_at	oxysterol binding protein	OSBP	chr11q12-q13	5007	B4DR25 /// B7WNL4 /// P22059	167040	NP_002547	NM_002556	0.0195136	0.492216	-1.01847
203583_at	unc-50 homolog (C. elegans)	UNC50	chr2q11.2	25972	D3DVH4 /// Q53HI1	---	NP_054763	NM_014044	0.0129799	0.492216	-1.01848
223367_at	DnaJ (Hsp40) homolog, subfamily C, member 30	DNAJC30	chr7q11.23	84277	B3KSU4 /// B4E1U4 /// Q96LL9	---	NP_115693	NM_032317	0.0165639	0.492216	-1.01915
200830_at	proteasome (prosome, macropain) 26S subunit, non-ATPase, 2	PSMD2	chr3q27.1	5708	B4DM22 /// B4DX07 /// B4DXY1 /// C9JPC0 /// Q13041 /// Q13200 /// Q53XQ4 /// Q59EG8 /// Q9NSM5	606223	NP_002799	NM_002808	0.0180265	0.492216	-1.01937
213621_s_at	Guanylate kinase 1	GUK1	chr1q32-q41	2987	B1ANG9 /// B1ANH0 /// B1ANH1 /// B1ANH2 /// B1ANH3 /// B1ANH5 /// B1ANH6 /// B4E1H6 /// Q16774 /// Q658U3 /// Q6IBG8 /// Q96IN2	139270	NP_000849 /// NP_001152862 /// NP_001152863	NM_000858 /// NM_001159390 /// NM_001159391	0.0283827	0.493838	-1.02061
206495_s_at	histone H4 transcription factor	HINFP	chr11q23.3	25988	B4DTN3 /// B4DWB4 /// Q9BQA5	607099	NP_056332 /// NP_945322	NM_015517 /// NM_198971	0.0180809	0.492216	-1.02087
208479_at	potassium voltage-gated channel, shaker-related subfamily, member 1 (episodic ataxia with myokymia)	KCNA1	chr12p13.32	3736	Q09470	160120 /// 176260	NP_000208	NM_000217	0.0190774	0.492216	-1.02119
224953_at	Yip1 domain family, member 5	YIPF5	chr5q31.3	81555	B3KW34 /// D3DQF5 /// Q969M3	611483	NP_001020118 /// NP_110426	NM_001024947 /// NM_030799	0.0149644	0.492216	-1.02126
205412_at	acetyl-CoA acetyltransferase 1	ACAT1	chr11q22.3-q23.1	38	P24752 /// Q96FG8	203750 /// 607809	NP_000010	NM_000019	0.00829089	0.492216	-1.02142
223209_s_at	selenoprotein S	SELS	chr15q26.3	55829	Q6GYA4 /// Q9BQE4	607918	NP_060915 /// NP_982298	NM_018445 /// NM_203472	0.0300616	0.494697	-1.02226
221488_s_at	cutA divalent cation tolerance homolog (E. coli)	CUTA	chr6pter-p21.31	51596	C9IZG4 /// C9IZQ5 /// O60888	---	NP_001014433 /// NP_001014837 /// NP_001014838 /// NP_001014840 /// NP_057005	NM_001014433 /// NM_001014837 /// NM_001014838 /// NM_001014840 /// NM_015921	0.040719	0.495792	-1.02262
238601_at	phosphorylase kinase, beta	PHKB	chr16q12-q13	5257	B3KVX5 /// B4DDB3 /// Q6LAJ4 /// Q93100	172490 /// 261750	NP_000284 /// NP_001027005	NM_000293 /// NM_001031835	0.0128157	0.492216	-1.02273
201483_s_at	suppressor of Ty 4 homolog 1 (S. cerevisiae)	SUPT4H1	chr17q21-q23	6827	D3DTZ4 /// P63272	603555	NP_003159	NM_003168	0.0273073	0.492216	-1.02297
228995_at	calmodulin regulated spectrin-associated protein 1	CAMSAP1	chr9q34.3	157922	B6ZDG3 /// B7ZLW1 /// Q5T5Y3	---	NP_056262	NM_015447	0.0154262	0.492216	-1.02435
211033_s_at	peroxisomal biogenesis factor 7	PEX7	chr6q23.3	5191	C0H5X6 /// O00628 /// Q5TDQ5 /// Q6FGN1	215100 /// 266500 /// 601757	NP_000279	NM_000288	0.00200239	0.492216	-1.02453
232010_at	follistatin-like 5	FSTL5	chr4q32.3	56884	Q4W5F8 /// Q4W5K3 /// Q4W5Q0 /// Q8N475	---	NP_001121899 /// NP_001121900 /// NP_064501	NM_001128427 /// NM_001128428 /// NM_020116	0.0125351	0.492216	-1.0247
201886_at	DDB1 and CUL4 associated factor 11	DCAF11	chr14q11.2	80344	A8K9T2 /// B3KSW2 /// B4DKW4 /// D3DS56 /// Q59GN6 /// Q8TEB1	613317	NP_001156956 /// NP_079506 /// NP_852002	NM_001163484 /// NM_025230 /// NM_181357 /// NR_028099 /// NR_028100	0.0116842	0.492216	-1.025
223331_s_at	DEAD (Asp-Glu-Ala-Asp) box polypeptide 20	DDX20	chr1p21.1-p13.2	11218	B4DWV7 /// Q8IYV2 /// Q8NEH0 /// Q8TDR3 /// Q9H4N4 /// Q9UHI6	606168	NP_009135	NM_007204	0.00447405	0.492216	-1.02552
231166_at	G protein-coupled receptor 155	GPR155	chr2q31.1	151556	D3DPE2 /// Q49AJ5 /// Q7Z3F1	---	NP_001028217 /// NP_689742	NM_001033045 /// NM_152529	0.00147605	0.492216	-1.02661
222386_s_at	coatomer protein complex, subunit zeta 1	COPZ1	chr12q13.2-q13.3	22818	B4DDX8 /// B4DHZ0 /// P61923 /// Q53FU3	---	NP_057141	NM_016057	0.0258452	0.492216	-1.02675
203925_at	glutamate-cysteine ligase, modifier subunit	GCLM	chr1p22.1	2730	D3DT45 /// P48507	601176	NP_002052	NM_002061	0.0282906	0.493838	-1.02747
221081_s_at	DENN/MADD domain containing 2D	DENND2D	chr1p13.3	79961	B4DWL2 /// Q8TCN6 /// Q9H6A0	---	NP_079177	NM_024901	0.00323981	0.492216	-1.02796
219147_s_at	chromosome 9 open reading frame 95	C9orf95	chr9q21.13	54981	A8MU97 /// B3KN26 /// B3KUG3 /// Q5W125 /// Q9NWW6	608704	NP_001121075 /// NP_060351	NM_001127603 /// NM_017881 /// NR_023352	0.0134889	0.492216	-1.0291
208926_at	sialidase 1 (lysosomal sialidase)	NEU1	chr6p21.3	4758	A8K4K1 /// Q59GU8 /// Q5JQI0 /// Q6IBT5 /// Q6Q4G7 /// Q6Q4G8 /// Q6Q4G9 /// Q99519	256550 /// 608272	NP_000425	NM_000434	0.0132505	0.492216	-1.02911
205445_at	prolactin	PRL	chr6p22.2-p21.3	5617	A6XMH3 /// P01236 /// Q5I0G2 /// Q5THQ0	176760	NP_000939 /// NP_001157030	NM_000948 /// NM_001163558	0.0220951	0.492216	-1.02931
226083_at	transmembrane protein 70	TMEM70	chr8q21.11	54968	Q9BUB7	604273 /// 612418	NP_001035703 /// NP_060336	NM_001040613 /// NM_017866 /// NR_033334	0.0144019	0.492216	-1.03044
229475_at	maelstrom homolog (Drosophila)	MAEL	chr1q24.1	84944	Q96JY0	611368	NP_116247	NM_032858	0.025591	0.492216	-1.03083
210638_s_at	F-box protein 9	FBXO9	chr6p12.3-p11.2	26268	C9IY65 /// C9J4V1 /// C9JDZ9 /// Q4W8W0 /// Q59EH8 /// Q96MK9 /// Q9UK97	609091	NP_036479 /// NP_258441 /// NP_258442	NM_012347 /// NM_033480 /// NM_033481	0.00543922	0.492216	-1.031
209313_at	GPN-loop GTPase 1	GPN1	chr2p23.3	11321	B4DQJ5 /// B4DQM4 /// B4DXU4 /// B4E0X7 /// B5MBZ5 /// Q53RZ9 /// Q9HCN4	611479	NP_001138519 /// NP_001138520 /// NP_001138521 /// NP_009197	NM_001145047 /// NM_001145048 /// NM_001145049 /// NM_007266 /// NR_026735	0.00425749	0.492216	-1.03167
218852_at	protein phosphatase 2 (formerly 2A), regulatory subunit B'', gamma	PPP2R3C	chr14q13.2	55012	D3DS97 /// Q86US5 /// Q969Q6	---	NP_060387	NM_017917	0.0330565	0.495792	-1.03269
202593_s_at	glycerophosphodiester phosphodiesterase 1	GDE1	chr16p12-p11.2	51573	B2R7B1 /// Q9NZC3	605943	NP_057725	NM_016641	0.00962737	0.492216	-1.03356
224977_at	chromosome 6 open reading frame 89	C6orf89	chr6p21.2	221477	B7Z9L9 /// Q19RM2 /// Q5TDC5 /// Q5TDC7 /// Q6UWU4 /// Q96LN2	---	NP_689947	NM_152734	0.0234822	0.492216	-1.03419
228763_at	magnesium-dependent phosphatase 1	MDP1	chr14q12	145553	B2R528 /// Q86V88	---	NP_612485	NM_138476	0.00740376	0.492216	-1.03445
209019_s_at	PTEN induced putative kinase 1	PINK1	chr1p36	65018	Q9BXM7	605909 /// 608309	NP_115785	NM_032409	0.0140347	0.492216	-1.0348
208363_s_at	inositol polyphosphate-4-phosphatase, type I, 107kDa	INPP4A	chr2q11.2	3631	B8ZZB2 /// Q96PE3	600916	NP_001127696 /// NP_001127697 /// NP_001557 /// NP_004018	NM_001134224 /// NM_001134225 /// NM_001566 /// NM_004027	0.0385691	0.495792	-1.03538
205012_s_at	hydroxyacylglutathione hydrolase	HAGH	chr16p13.3	3029	B4DP33 /// B4DT01 /// Q16775	138760	NP_001035517 /// NP_005317	NM_001040427 /// NM_005326	0.0191664	0.492216	-1.03603
226106_at	ring finger protein 141	RNF141	chr11p15.4	50862	Q8WVD5	---	NP_057506	NM_016422	0.0429632	0.495792	-1.03603
206473_at	membrane-bound transcription factor peptidase, site 2	MBTPS2	chrXp22.12-p22.11	51360	A8KA68 /// B9ZVQ3 /// O15391 /// O43462	300294 /// 308205	NP_056968	NM_015884	0.00353867	0.492216	-1.03679
228142_at	ubiquinol-cytochrome c reductase, complex III subunit X	UQCR10	chr22cen-q12.3	29796	B5MCM5 /// Q9NZY4 /// Q9P012 /// Q9UDW1 /// Q9UI02	610843	NP_001003684 /// NP_037519	NM_001003684 /// NM_013387	0.0187837	0.492216	-1.03691
227705_at	transcription elongation factor A (SII)-like 7	TCEAL7	chrXq22.1	56849	Q9BRU2 /// Q9NQ44	300771	NP_689491	NM_152278	0.048807	0.498081	-1.03695
205303_at	potassium inwardly-rectifying channel, subfamily J, member 8	KCNJ8	chr12p11.23	3764	A8K706 /// Q15842	600935	NP_004973	NM_004982	0.0207446	0.492216	-1.03708
216236_s_at	solute carrier family 2 (facilitated glucose transporter), member 14 /// solute carrier family 2 (facilitated glucose transporter), member 3	SLC2A14 /// SLC2A3	chr12p13.3 /// chr12p13.31	144195 /// 6515	B7Z5A7 /// B7Z5J8 /// B7Z844 /// B7Z966 /// B7ZAC3 /// D3DUU6 /// P11169 /// Q59F54 /// Q8TDB8	138170 /// 611039	NP_008862 /// NP_703150	NM_006931 /// NM_153449	0.00872327	0.492216	-1.0374
216307_at	diacylglycerol kinase, beta 90kDa	DGKB	chr7p21.2	1607	B5MBY2 /// B5MC46 /// B5MCD5 /// B7Z3B3 /// B7Z9A9 /// B7ZL83 /// C9JA18 /// C9JTC0 /// Q9Y6T7	604070	NP_004071 /// NP_663733	NM_004080 /// NM_145695	0.00474669	0.492216	-1.03741
218496_at	ribonuclease H1	RNASEH1	chr2p25	246243	B3KUD4 /// O60930	604123	NP_002927	NM_002936	0.0450314	0.497077	-1.0375
204552_at	inositol polyphosphate-4-phosphatase, type I, 107kDa	INPP4A	chr2q11.2	3631	B8ZZB2 /// Q96PE3	600916	NP_001127696 /// NP_001127697 /// NP_001557 /// NP_004018	NM_001134224 /// NM_001134225 /// NM_001566 /// NM_004027	0.0424059	0.495792	-1.03767
200745_s_at	guanine nucleotide binding protein (G protein), beta polypeptide 1	GNB1	chr1p36.33	2782	B1AKQ7 /// B1AKQ8 /// B1AKQ9 /// B2R6K4 /// B3KVK2 /// C9JI54 /// P62873 /// Q1RMY8 /// Q5QPT1 /// Q71UM6 /// Q71UM7	139380	NP_002065	NM_002074	0.00532998	0.492216	-1.03773
1554872_a_at	3-hydroxymethyl-3-methylglutaryl-CoA lyase-like 1	HMGCLL1	chr6p12.1	54511	B5MD65 /// B7Z1S7 /// B7Z212 /// B7Z4D4 /// O95896 /// Q8TB92 /// Q9NT06	---	NP_001035865 /// NP_061909	NM_001042406 /// NM_019036	0.00200574	0.492216	-1.03809
205716_at	solute carrier family 25, member 40	SLC25A40	chr7q21.12	55972	Q8TBP6	610821	NP_061331	NM_018843	0.0157056	0.492216	-1.03845
202110_at	cytochrome c oxidase subunit VIIb	COX7B	chrXq21.1	1349	P24311	603792	NP_001857	NM_001866	0.0360363	0.495792	-1.03918
201825_s_at	saccharopine dehydrogenase (putative)	SCCPDH	chr1q44	51097	Q5VTK4 /// Q8NBX0	---	NP_057086	NM_016002	0.00174832	0.492216	-1.0392
202114_at	sorting nexin 2	SNX2	chr5q23	6643	B3KML1 /// B3KN57 /// B4DEK4 /// B7Z408 /// O60749 /// Q53GG3	605929	NP_003091	NM_003100	0.00312496	0.492216	-1.03984
212544_at	zinc finger, HIT type 3	ZNHIT3	chr17q12	9326	Q15649 /// Q59GB6	604500	NP_004764	NM_004773	0.0358817	0.495792	-1.04145
223267_at	RNA (guanine-9-) methyltransferase domain containing 1	RG9MTD1	chr3q12.3	54931	C9JVB6 /// Q7L0Y3	---	NP_060289	NM_017819	0.00613479	0.492216	-1.04221
225354_s_at	SH3 domain binding glutamic acid-rich protein like 2	SH3BGRL2	chr6q13-q15	83699	Q9UJC5	---	NP_113657	NM_031469	0.0472982	0.497218	-1.04235
223334_at	transmembrane protein 126A	TMEM126A	chr11q14.1	84233	Q9H061	612988 /// 612989	NP_115649	NM_032273	0.0215106	0.492216	-1.04257
208971_at	uroporphyrinogen decarboxylase	UROD	chr1p34	7389	B0AZT7 /// B4DEM5 /// B4DHV6 /// P06132 /// Q53ZP6 /// Q5T446 /// Q5T450 /// Q71UD4 /// Q71UD5	176100	NP_000365	NM_000374	0.0144498	0.492216	-1.0431
221689_s_at	phosphatidylinositol glycan anchor biosynthesis, class P	PIGP	chr21q22.2	51227	B4E3B9 /// C9JKT1 /// D3DSG7 /// P57054	605938	NP_710148 /// NP_710149	NM_153681 /// NM_153682 /// NR_028352	0.0175326	0.492216	-1.04354
227803_at	ectonucleotide pyrophosphatase/phosphodiesterase 5 (putative function)	ENPP5	chr6p21.1-p11.2	59084	A8K9X7 /// B4DHN2 /// Q9UJA9	---	NP_067547	NM_021572	0.011616	0.492216	-1.04356
1560647_at	TSPY-like 1	TSPYL1	chr6q22-q23	7259	B3KY37 /// B7Z765 /// Q9H0U9 /// Q9UL01	604714 /// 608800	NP_003300	NM_003309	0.0254181	0.492216	-1.04375
208384_s_at	midline 2	MID2	chrXq22.3	11043	A6PVI4 /// Q6GX22 /// Q9UJV3	300204	NP_036348 /// NP_438112	NM_012216 /// NM_052817	0.00593933	0.492216	-1.04416
201966_at	NADH dehydrogenase (ubiquinone) Fe-S protein 2, 49kDa (NADH-coenzyme Q reductase)	NDUFS2	chr1q23	4720	B7Z792 /// B7Z9L2 /// D3DVG7 /// O75306 /// Q53HG2 /// Q9HC11 /// Q9HC12	252010 /// 602985	NP_001159631 /// NP_004541	NM_001166159 /// NM_004550	0.0177555	0.492216	-1.04427
206046_at	ADAM metallopeptidase domain 23	ADAM23	chr2q33	8745	B4DL48 /// O75077 /// Q53RX4 /// Q53TC0 /// Q53TK5 /// Q9UKK1	603710	NP_003803	NM_003812	0.0149762	0.492216	-1.04489
210715_s_at	serine peptidase inhibitor, Kunitz type, 2	SPINT2	chr19q13.1	10653	B4DLU1 /// O43291 /// Q6LEU8	270420 /// 605124	NP_001159575 /// NP_066925	NM_001166103 /// NM_021102	0.00696105	0.492216	-1.04555
201106_at	glutathione peroxidase 4 (phospholipid hydroperoxidase)	GPX4	chr19p13.3	2879	P36969 /// Q6PI42 /// Q6PJX4	138322	NP_001034936 /// NP_001034937 /// NP_002076	NM_001039847 /// NM_001039848 /// NM_002085	0.0278015	0.493027	-1.04583
221381_s_at	mortality factor 4 /// mortality factor 4 like 1	MORF4 /// MORF4L1	chr15q24 /// chr4q33-q34.1	10933 /// 10934	A5D8W6 /// B3KTM8 /// B7Z6R1 /// D3DW88 /// Q0VAE4 /// Q9UBU8	116960 /// 607303	NP_006782 /// NP_006783 /// NP_996670	NM_006791 /// NM_006792 /// NM_206839	0.00971598	0.492216	-1.04607
239068_at	guanine nucleotide binding protein-like 1	GNL1	chr6p21.3	2794	A2AB27 /// A8MPZ0 /// B0V0L0 /// B0V0L1 /// B4DEF1 /// B4DNS8 /// B4DWZ0 /// B4DYK6 /// B7ZAS6 /// P36915 /// Q0EFC6 /// Q6P458 /// Q86Z07 /// Q96QB8	143024	NP_005266	NM_005275	0.00996583	0.492216	-1.04629
213846_at	cytochrome c oxidase subunit VIIc	COX7C	chr5q14	1350	P15954	603774	NP_001858	NM_001867	0.0183071	0.492216	-1.04654
209583_s_at	CD200 molecule	CD200	chr3q12-q13	4345	A6NLR7 /// A8MWW2 /// B4DDZ6 /// B4DLW9 /// D3DN65 /// P41217	155970	NP_001004196 /// NP_005935	NM_001004196 /// NM_005944	0.0401569	0.495792	-1.04693
222805_at	mannosidase, endo-alpha	MANEA	chr6q16.1	79694	Q5SRI9 /// Q8WWX4	612327	NP_078917	NM_024641	0.0142222	0.492216	-1.04694
225144_at	bone morphogenetic protein receptor, type II (serine/threonine kinase)	BMPR2	chr2q33-q34	659	A8K8R5 /// Q13161 /// Q13873 /// Q597H5	178600 /// 265450 /// 600799	NP_001195	NM_001204	0.0269078	0.492216	-1.04699
222442_s_at	ADP-ribosylation factor-like 8B	ARL8B	chr3p26.1	55207	B4DI85 /// B4DQT8 /// B4E1J8 /// Q9NVJ2	---	NP_060654	NM_018184	0.00576264	0.492216	-1.05066
227054_at	N-6 adenine-specific DNA methyltransferase 2 (putative)	N6AMT2	chr13q12.11	221143	B2RE94 /// B3KP02 /// Q8WVE0	---	NP_777588	NM_174928	0.00771071	0.492216	-1.05125
208638_at	protein disulfide isomerase family A, member 6	PDIA6	chr2p25.1	10130	B3KY95 /// B5MBW7 /// B7Z254 /// B7Z4M8 /// C9JNG5 /// Q15084 /// Q53RC7	611099	NP_005733	NM_005742	0.00214277	0.492216	-1.0513
213745_at	attractin-like 1	ATRNL1	chr10q26	26033	B4DH41 /// B4DS62 /// B5MD97 /// Q4G0Y2 /// Q5VV63	612869	NP_997186	NM_207303	0.0199348	0.492216	-1.05179
224640_at	signal peptide peptidase 3	SPPL3	chr12q24.31	121665	A8K546 /// Q3MJ04 /// Q53EP9 /// Q6UWJ2 /// Q8TCT6 /// Q9UG23	608240	NP_620584	NM_139015	0.0206064	0.492216	-1.05205
212310_at	melanoma inhibitory activity family, member 3	MIA3	chr1q41	375056	C9IYG5 /// C9JHM7 /// Q5JRA6	---	NP_940953	NM_198551	0.0169448	0.492216	-1.05211
204151_x_at	aldo-keto reductase family 1, member C1 (dihydrodiol dehydrogenase 1; 20-alpha (3-alpha)-hydroxysteroid dehydrogenase)	AKR1C1	chr10p15-p14	1645	A6NHU4 /// B4DK69 /// B4DKR9 /// B4E0M1 /// B5ME26 /// P52895 /// Q04828 /// Q59GU2 /// Q5SR14 /// Q96C75	600449	NP_001344	NM_001353	0.0332227	0.495792	-1.05267
208814_at	Heat shock 70kDa protein 4	HSPA4	chr5q31.1-q31.2	3308	B0AZS1 /// B0AZT0 /// B0AZU6 /// B4DH02 /// B4DIZ3 /// B4DN48 /// B4DSE8 /// B4DT47 /// B4DUS3 /// B4E0H6 /// B4E354 /// O14992 /// P34932 /// Q59GF8 /// Q7KYN0 /// Q9BUK9	601113	NP_002145	NM_002154	0.00743266	0.492216	-1.0528
219124_at	chromosome 8 open reading frame 41	C8orf41	chr8p12	80185	Q6NXR4	---	NP_001095871 /// NP_079391	NM_001102401 /// NM_025115	0.0273506	0.492216	-1.05292
201725_at	cell division cycle 123 homolog (S. cerevisiae)	CDC123	chr10p13	8872	O75794	---	NP_006014	NM_006023	0.00520105	0.492216	-1.05295
225941_at	eukaryotic translation initiation factor 4E family member 3	EIF4E3	chr3p14	317649	C9J6E5 /// C9J7Z6 /// C9JTY9 /// C9JUY2 /// Q8N5X7	609896	NP_001128121 /// NP_001128122 /// NP_001128123 /// NP_775495	NM_001134649 /// NM_001134650 /// NM_001134651 /// NM_173359	0.0278388	0.493027	-1.05396
200750_s_at	RAN, member RAS oncogene family	RAN	chr12q24.3	5901	A8K3Z8 /// B4DV51 /// B5MDF5 /// P62826 /// Q0EFC9 /// Q96QB7	601179	NP_006316	NM_006325	0.0106194	0.492216	-1.05407
208969_at	NADH dehydrogenase (ubiquinone) 1 alpha subcomplex, 9, 39kDa	NDUFA9	chr12p13.3	4704	A8K4V2 /// Q16795 /// Q9BTT5	603834	NP_004993	NM_005002	0.00274472	0.492216	-1.05477
227403_at	phosphatidylinositol glycan anchor biosynthesis, class X	PIGX	chr3q29	54965	A8MSL3 /// B4DFZ9 /// C9JF71 /// C9JFU3 /// C9JLT7 /// Q86YC3 /// Q8TBF5	610276	NP_001159776 /// NP_060331	NM_001166304 /// NM_017861	0.0181707	0.492216	-1.05496
201000_at	alanyl-tRNA synthetase	AARS	chr16q22	16	B4DR45 /// P49588	601065 /// 613287	NP_001596	NM_001605	0.0435603	0.495792	-1.05496
211871_x_at	guanine nucleotide binding protein (G protein), beta 5	GNB5	chr15q21.2	10681	A8K2R5 /// B2RBR5 /// B3KWS4 /// O14775 /// Q96F32	604447	NP_006569 /// NP_057278	NM_006578 /// NM_016194	0.0141793	0.492216	-1.0559
1554500_a_at	regulator of G-protein signaling 7	RGS7	chr1q43|1q23.1	6000	B5MCZ2 /// B7Z223 /// B7Z257 /// C9JI86 /// P49802 /// Q45FD9 /// Q45FE0 /// Q5T3H5	602517	NP_002915	NM_002924	0.0260023	0.492216	-1.05625
207141_s_at	potassium inwardly-rectifying channel, subfamily J, member 3	KCNJ3	chr2q24.1	3760	B4DEW7 /// B4DF44 /// D2X9V0 /// D2XBF0 /// P48549 /// Q53R59	601534	NP_002230	NM_002239	0.00230575	0.492216	-1.05634
224967_at	UDP-glucose ceramide glucosyltransferase	UGCG	chr9q31	7357	---	602874	NP_003349	NM_003358	0.0256766	0.492216	-1.05681
201466_s_at	jun oncogene	JUN	chr1p32-p31	3725	P05412 /// Q6FHK0 /// Q6FHM7	165160	NP_002219	NM_002228	0.00433619	0.492216	-1.05684
203079_s_at	cullin 2	CUL2	chr10p11.21	8453	B7Z1Y1 /// B7Z6K8 /// D3DRY6 /// Q13617 /// Q5T2B4 /// Q5T2B5 /// Q5T2B7	603135	NP_003582	NM_003591	0.00294442	0.492216	-1.05692
210518_at	cadherin 8, type 2	CDH8	chr16q22.1	1006	A8MUN9 /// P55286 /// Q3LID3	603008	NP_001787	NM_001796	0.00304843	0.492216	-1.05751
218671_s_at	ATPase inhibitory factor 1	ATPIF1	---	93974	A6NE74 /// Q5JXL8 /// Q6IAQ7 /// Q9BSL9 /// Q9UII2	---	NP_057395 /// NP_835497 /// NP_835498	NM_016311 /// NM_178190 /// NM_178191	0.00528861	0.492216	-1.05814
211379_x_at	beta-1,3-N-acetylgalactosaminyltransferase 1 (globoside blood group)	B3GALNT1	chr3q25	8706	B3KTQ4 /// B4DIE4 /// C9J0F8 /// C9J6I7 /// C9J8U7 /// C9JD16 /// C9JRV6 /// C9JXR0 /// O75752 /// Q49AT3 /// Q53F50 /// Q6RBZ9 /// Q6RC00 /// Q6RC01 /// Q6RC02 /// Q7L9G8 /// Q8NFM9 /// Q8NFN0 /// Q8NHI0 /// Q8TDY1	111400 /// 603094	NP_001033717 /// NP_003772 /// NP_149357 /// NP_149358 /// NP_149359	NM_001038628 /// NM_003781 /// NM_033167 /// NM_033168 /// NM_033169	0.022871	0.492216	-1.05865
203115_at	ferrochelatase	FECH	chr18q21.3	2235	B4DSA4 /// P22830 /// Q53FU1 /// Q5TZY0 /// Q7KZA3 /// Q8NAN0 /// Q8TD50	177000 /// 612386	NP_000131 /// NP_001012533	NM_000140 /// NM_001012515	0.000761404	0.492216	-1.05932
212075_s_at	casein kinase 2, alpha 1 polypeptide	CSNK2A1	chr20p13	1457	B2R6D7 /// B4DYS6 /// B5BUH5 /// D3DVV8 /// P19139 /// P68400 /// Q2I0Y7 /// Q5U5J2 /// Q8NEV1	115440	NP_001886 /// NP_808227 /// NP_808228	NM_001895 /// NM_177559 /// NM_177560	0.0388627	0.495792	-1.05934
238681_at	glycerophosphodiester phosphodiesterase domain containing 1	GDPD1	chr17q22	284161	Q8N9F7	---	NP_001159465 /// NP_001159466 /// NP_872375	NM_001165993 /// NM_001165994 /// NM_182569	0.027198	0.492216	-1.05971
203997_at	protein tyrosine phosphatase, non-receptor type 3	PTPN3	chr9q31	5774	B7Z3H5 /// B7Z3R0 /// B7Z3V3 /// B7Z8K9 /// B7Z948 /// B7Z9V1 /// B7ZA03 /// P26045 /// Q45VJ3 /// Q68E08 /// Q8N4S3	176877	NP_001138840 /// NP_001138841 /// NP_001138842 /// NP_001138843 /// NP_001138844 /// NP_002820	NM_001145368 /// NM_001145369 /// NM_001145370 /// NM_001145371 /// NM_001145372 /// NM_002829 /// NR_026918	0.0120177	0.492216	-1.06013
212568_s_at	dihydrolipoamide S-acetyltransferase	DLAT	chr11q23.1	1737	B4DJX1 /// B4DLQ2 /// B4DS43 /// B4E1P6 /// P10515 /// Q01991 /// Q16791 /// Q86YI5 /// Q9HAN0	245348 /// 608770	NP_001922	NM_001931	0.00582847	0.492216	-1.06039
231896_s_at	density-regulated protein	DENR	chr12q24.31	8562	B4DRW7 /// C9JW58 /// O43583	604550	NP_003668	NM_003677	0.0240283	0.492216	-1.06062
1565939_at	chromosome 5 open reading frame 22	C5orf22	chr5p13.3	55322	B4DR92 /// Q49AR2	---	NP_060826	NM_018356	0.0230482	0.492216	-1.06116
207501_s_at	fibroblast growth factor 12	FGF12	chr3q28	2257	C9JCN5 /// C9JEN8 /// C9JIN3 /// C9JUK8 /// P61328 /// Q99517	601513	NP_004104 /// NP_066360	NM_004113 /// NM_021032	0.0185162	0.492216	-1.06137
222726_s_at	exocyst complex component 5	EXOC5	chr14q22.3	10640	B4DHG4 /// B4E0U7 /// O00471 /// Q658M3 /// Q8IW24 /// Q9UHT0	604469	NP_006535	NM_006544	0.00790587	0.492216	-1.06207
1554193_s_at	mannosidase, endo-alpha	MANEA	chr6q16.1	79694	Q5SRI9 /// Q8WWX4	612327	NP_078917	NM_024641	0.00448281	0.492216	-1.06221
224435_at	chromosome 10 open reading frame 58	C10orf58	chr10q23.1	84293	A6NDF1 /// B2RD81 /// Q9BRX8	---	NP_115709	NM_032333 /// NR_024572	0.00552811	0.492216	-1.0633
204190_at	ubiquitin specific peptidase like 1	USPL1	chr13q12-q14	10208	A8K1B1 /// B3KQ64 /// Q5W0Q7	---	NP_005791	NM_005800	0.0191876	0.492216	-1.0637
243613_at	DENN/MADD domain containing 5B	DENND5B	chr12p11.21	160518	B3KVW7 /// Q6ZUT9	---	NP_659410	NM_144973	0.0260998	0.492216	-1.06509
219984_s_at	HRAS-like suppressor	HRASLS	chr3q29	57110	D2KX19 /// Q6X7C0 /// Q86WS9 /// Q9HDD0	606487	NP_065119	NM_020386	0.0133556	0.492216	-1.06567
219181_at	lipase, endothelial	LIPG	chr18q21.1	9388	A8K6Y4 /// B2RCS7 /// B4DTR8 /// Q9Y5X9	603684	NP_006024	NM_006033	0.0126582	0.492216	-1.06719
203511_s_at	trafficking protein particle complex 3	TRAPPC3	chr1p34.3	27095	A6NDN0 /// A6NKE1 /// D3DPS2 /// O43617	610955	NP_055223	NM_014408	0.0038828	0.492216	-1.06742
201317_s_at	proteasome (prosome, macropain) subunit, alpha type, 2	PSMA2	chr7p13	5683	C9JCK5 /// P25787 /// Q53GF5 /// Q6MZI6	176842	NP_002778	NM_002787	0.0465828	0.497218	-1.06766
216602_s_at	phenylalanyl-tRNA synthetase, alpha subunit	FARSA	chr19p13.2	2193	B4E363 /// Q6IBR2 /// Q9Y285	602918	NP_004452	NM_004461	0.0317084	0.495176	-1.06848
222850_s_at	DnaJ (Hsp40) homolog, subfamily B, member 14	DNAJB14	chr4q23	79982	Q8TBM8	---	NP_001026893	NM_001031723	0.039891	0.495792	-1.06971
223368_s_at	methyltransferase like 11A	METTL11A	chr9q34.11	28989	A8K4J2 /// A8K8G7 /// Q5SZB9 /// Q9BV86	---	NP_054783	NM_014064	0.00456452	0.492216	-1.07038
219307_at	prenyl (decaprenyl) diphosphate synthase, subunit 2	PDSS2	chr6q21	57107	B2RE48 /// B4DKU5 /// B4DWD3 /// Q86YH6	607426 /// 610564	NP_065114	NM_020381	0.00197342	0.492216	-1.07176
200922_at	KDEL (Lys-Asp-Glu-Leu) endoplasmic reticulum protein retention receptor 1	KDELR1	chr19q13.3	10945	P24390 /// Q8NBW7 /// Q96H29	131235	NP_006792	NM_006801	0.020827	0.492216	-1.07188
210278_s_at	adaptor-related protein complex 4, sigma 1 subunit	AP4S1	chr14q12	11154	B7ZB52 /// Q86U36 /// Q9BVE7 /// Q9Y587	607243	NP_001121598 /// NP_009008	NM_001128126 /// NM_007077	0.015034	0.492216	-1.07543
212798_s_at	ankyrin repeat and MYND domain containing 2	ANKMY2	chr7p21	57037	B3KM88 /// B3KN56 /// Q8IV38	---	NP_064715	NM_020319	0.0218971	0.492216	-1.07555
229537_at	LIM domain only 4	LMO4	chr1p22.3	8543	A8K963 /// D3DT23 /// P61968	603129	NP_006760	NM_006769	0.00527443	0.492216	-1.07602
226996_at	lysocardiolipin acyltransferase 1	LCLAT1	chr2p23.1	253558	A6H8Z7 /// B4DLE7 /// B4DM26 /// B4DYR5 /// C9J5S5 /// C9J6F4 /// C9JA02 /// C9JMW2 /// C9JUV9 /// C9JXY8 /// C9K0C3 /// Q6UWP7	---	NP_001002257 /// NP_872357	NM_001002257 /// NM_182551	0.00508484	0.492216	-1.07653
204905_s_at	eukaryotic translation elongation factor 1 epsilon 1	EEF1E1	chr6p24.3-p25.1	9521	C9JLK5 /// O43324	609206	NP_001129122 /// NP_004271	NM_001135650 /// NM_004280	0.0290973	0.494697	-1.0775
218514_at	chromosome 17 open reading frame 71	C17orf71	chr17q22	55181	Q8ND04	613175	NP_060619	NM_018149	0.00181509	0.492216	-1.07917
221711_s_at	chromosome 19 open reading frame 62	C19orf62	chr19p13.11	29086	A0JLW0 /// A8VU82 /// B4DSY8 /// B4E124 /// C9J462 /// C9JTB5 /// Q8NAG6 /// Q9NWV8	612766	NP_001028721 /// NP_054892	NM_001033549 /// NM_014173	0.039306	0.495792	-1.07941
214863_at	hypothetical protein LOC100287602	LOC100287602	chrXp11.23	100287602	---	---	XP_002343855 /// XP_002348193	XM_002343814 /// XM_002348152	0.0197831	0.492216	-1.07966
205053_at	primase, DNA, polypeptide 1 (49kDa)	PRIM1	chr12q13	5557	B2RBY4 /// P49642 /// Q53F98	176635	NP_000937	NM_000946	0.0072717	0.492216	-1.08006
224693_at	chromosome 20 open reading frame 108	C20orf108	chr20q13.2	116151	A6ZKI2 /// Q96KR6	---	NP_543011	NM_080821	0.00158314	0.492216	-1.08038
217933_s_at	leucine aminopeptidase 3	LAP3	chr4p15.32	51056	B4DQG5 /// P28838	170250	NP_056991	NM_015907	0.0225081	0.492216	-1.08074
203176_s_at	transcription factor A, mitochondrial	TFAM	chr10q21	7019	A8MRB2 /// Q00059 /// Q05D31 /// Q3SX57 /// Q6LES8	600438	NP_003192	NM_003201	0.0154293	0.492216	-1.08164
218049_s_at	mitochondrial ribosomal protein L13	MRPL13	chr8q22.1-q22.3	28998	Q9BYD1	610200	NP_054797	NM_014078	0.0218999	0.492216	-1.08283
219933_at	glutaredoxin 2	GLRX2	chr1q31.2-q31.3	51022	A0JLT0 /// Q9NS18	606820	NP_057150 /// NP_932066	NM_016066 /// NM_197962	0.0195658	0.492216	-1.08307
1564637_a_at	family with sequence similarity 98, member B	FAM98B	chr15q14	283742	A8MUW5 /// Q52LJ0	---	NP_001035894 /// NP_775882	NM_001042429 /// NM_173611	0.0214955	0.492216	-1.08343
238567_at	sphingosine-1-phosphate phosphotase 2	SGPP2	chr2q36.1	130367	Q3B870 /// Q4ZFX2 /// Q53QF5 /// Q8IWX5	612827	NP_689599	NM_152386	0.0457233	0.497218	-1.08358
223174_at	BTB (POZ) domain containing 10	BTBD10	chr11p15.2	84280	A8K8M7 /// B7Z228 /// B7Z2J1 /// B7Z503 /// D3DQW7 /// Q6P5W1 /// Q7L2U6 /// Q8WXW7 /// Q9BSF8	---	NP_115696	NM_032320	0.0352869	0.495792	-1.08367
209157_at	DnaJ (Hsp40) homolog, subfamily A, member 2	DNAJA2	chr16q12.1	10294	O60884	611322	NP_005871	NM_005880	0.0428113	0.495792	-1.08422
218989_x_at	solute carrier family 30 (zinc transporter), member 5	SLC30A5	chr5q12.1	64924	B7ZM89 /// Q8TAD4 /// Q9BTR6 /// Q9BVY8 /// Q9BY48 /// Q9H9X0	607819	NP_075053 /// NP_076960	NM_022902 /// NM_024055	0.00523077	0.492216	-1.0844
218625_at	neuritin 1	NRN1	chr6p25.1	51299	Q9NPD7	607409	NP_057672	NM_016588	0.0317218	0.495176	-1.08455
225455_at	transcriptional adaptor 1	TADA1	chr1q24.1	117143	A8K4J9 /// Q96BN2	612763	NP_444281	NM_053053	0.0168381	0.492216	-1.08471
222994_at	peroxiredoxin 5	PRDX5	chr11q13	25824	A6NC19 /// A6NG06 /// B7ZLJ4 /// B7ZVW3 /// P30044	606583	NP_036226 /// NP_857634 /// NP_857635	NM_012094 /// NM_181651 /// NM_181652	0.0133925	0.492216	-1.08596
208800_at	signal recognition particle 72kDa	SRP72	chr4q11	6731	A0PJJ5 /// O15302 /// O76094 /// Q0D2M6 /// Q71V07 /// Q7Z3C0 /// Q86X80	602122	NP_008878	NM_006947	0.0168163	0.492216	-1.08748
225523_at	coiled-coil domain containing 142 /// mitochondrial ribosomal protein L53	CCDC142 /// MRPL53	chr2p13.1	116540 /// 84865	B9A051 /// Q17RM4 /// Q96EL3	611857	NP_116168 /// NP_444278	NM_032779 /// NM_053050	0.00965976	0.492216	-1.08863
212861_at	major facilitator superfamily domain containing 5	MFSD5	chr12q13.13	84975	C9JDN8 /// Q6N075	---	NP_001164261 /// NP_116278	NM_001170790 /// NM_032889	0.0411099	0.495792	-1.08887
208463_at	gamma-aminobutyric acid (GABA) A receptor, alpha 4	GABRA4	chr4p12	2557	P48169	137141	NP_000800	NM_000809	0.00457404	0.492216	-1.0899
222638_s_at	chromosome 6 open reading frame 35	C6orf35	chr6q25.3	729515	Q5T2S1 /// Q9NWH2	---	NP_060922	NM_018452	0.00157003	0.492216	-1.09209
213465_s_at	protein phosphatase 1, regulatory (inhibitor) subunit 7	PPP1R7	chr2q37.3	5510	B5MBZ8 /// B5MCY6 /// C9J177 /// C9JD73 /// C9JRC4 /// Q15435	602877	NP_002703	NM_002712	0.0235014	0.492216	-1.09237
202601_s_at	HIV-1 Tat specific factor 1	HTATSF1	chrXq26.1-q27.2	27336	B4DRS4 /// D3DWG9 /// O43719 /// Q5H918 /// Q5H919	300346	NP_001156752 /// NP_055315	NM_001163280 /// NM_014500	0.0172158	0.492216	-1.09314
218970_s_at	cutC copper transporter homolog (E. coli)	CUTC	chr10q24.2	51076	B4DYM2 /// Q5TCZ7 /// Q5TCZ8 /// Q9NTM9	610101	NP_057044	NM_015960	0.0304579	0.494697	-1.09384
1555758_a_at	cyclin-dependent kinase inhibitor 3	CDKN3	chr14q22	1033	B7Z1E2 /// Q16667 /// Q3SYQ4 /// Q86SK4 /// Q86SK7 /// Q86SK8 /// Q9BPV5 /// Q9BY34 /// Q9C043 /// Q9C044 /// Q9C045 /// Q9C048 /// Q9C050	123832	NP_001124323 /// NP_005183	NM_001130851 /// NM_005192	0.0226348	0.492216	-1.09706
211450_s_at	mutS homolog 6 (E. coli)	MSH6	chr2p16	2956	B4DF41 /// B4E3I4 /// C9J7Y7 /// C9J8Y8 /// C9JH55 /// P52701 /// Q1L838 /// Q3SWU9 /// Q6LAI4	276300 /// 600678 /// 604370 /// 608089	NP_000170	NM_000179	0.0273179	0.492216	-1.09737
208827_at	proteasome (prosome, macropain) subunit, beta type, 6	PSMB6	chr17p13	5694	P28072 /// Q6IAT9	600307	NP_002789	NM_002798	0.012193	0.492216	-1.09831
219765_at	zinc finger protein 329	ZNF329	chr19q13.43	79673	Q86UD4	---	NP_078896	NM_024620	0.0245461	0.492216	-1.10003
218472_s_at	pelota homolog (Drosophila)	PELO	chr5q11.2	53918	B3KPC1 /// B4DTY8 /// P56199 /// Q9BRX2	605757	NP_057030	NM_015946	0.0154658	0.492216	-1.10059
228746_s_at	CDV3 homolog (mouse)	CDV3	chr3q22.1	55573	B3KUC2 /// Q9UKY7	---	NP_001127894 /// NP_001127895 /// NP_060018	NM_001134422 /// NM_001134423 /// NM_017548	0.0254946	0.492216	-1.10145
223139_s_at	DEAH (Asp-Glu-Ala-His) box polypeptide 36	DHX36	chr3p13-q23	170506	B7Z8P5 /// C9J6I2 /// Q9H2U1	612767	NP_001107869 /// NP_065916	NM_001114397 /// NM_020865	0.00687835	0.492216	-1.1046
223042_s_at	FUN14 domain containing 2	FUNDC2	chrXq28	65991	B5ME03 /// D3DWY5 /// Q5HYP8 /// Q9BWH2	---	NP_076423	NM_023934	0.0108134	0.492216	-1.10545
240532_at	solute carrier family 32 (GABA vesicular transporter), member 1	SLC32A1	chr20q11.23	140679	B3KR68 /// Q9H598	---	NP_542119	NM_080552	0.0430058	0.495792	-1.10796
220673_s_at	protein phosphatase 4, regulatory subunit 4	PPP4R4	chr14q32.12-q32.13	57718	B4E186 /// Q6NUP7	---	NP_066009 /// NP_478144	NM_020958 /// NM_058237	0.00697735	0.492216	-1.10823
225768_at	nuclear receptor subfamily 1, group D, member 2	NR1D2	chr3p24.2	9975	B4DDP1 /// B4DXD3 /// B6ZGS3 /// Q14995 /// Q59GL8 /// Q6I9S1 /// Q6NSM0 /// Q96B66	602304	NP_001138897 /// NP_005117	NM_001145425 /// NM_005126	0.0392381	0.495792	-1.10903
203053_at	breast carcinoma amplified sequence 2	BCAS2	chr1p21-p13.3	10286	B2R7W3 /// O75934 /// Q53HE3	605783	NP_005863	NM_005872	0.0235877	0.492216	-1.10919
225014_at	chromosome 4 open reading frame 52	C4orf52	chr4p15.2	389203	Q8N5G0	---	NP_001138904	NM_001145432	0.00989935	0.492216	-1.11012
203947_at	cleavage stimulation factor, 3' pre-RNA, subunit 3, 77kDa	CSTF3	chr11p13	1479	B4DFQ5 /// B4DMA4 /// D3DR04 /// Q12996 /// Q96QK4	600367	NP_001028677 /// NP_001028678 /// NP_001317	NM_001033505 /// NM_001033506 /// NM_001326	0.0176742	0.492216	-1.11157
201004_at	signal sequence receptor, delta (translocon-associated protein delta)	SSR4	chrXq28	6748	A6NLM8 /// P51571	300090	NP_006271	NM_006280	0.0161938	0.492216	-1.11239
202743_at	phosphoinositide-3-kinase, regulatory subunit 3 (gamma)	PIK3R3	chr1p34.1	8503	B4DXM8 /// B4E3G5 /// Q05DQ0 /// Q5T4P3 /// Q68CY7 /// Q7Z3W2 /// Q8N381 /// Q92569 /// Q9UMI3	606076	NP_001107644 /// NP_003620	NM_001114172 /// NM_003629	0.0248695	0.492216	-1.11247
235698_at	zinc finger protein 90 homolog (mouse)	ZFP90	chr16q22.1	146198	Q6ZTW2 /// Q8TF47	609451	NP_597715	NM_133458	0.019123	0.492216	-1.11354
202959_at	methylmalonyl CoA mutase	MUT	chr6p12.3	4594	B2R6K1 /// P22033 /// Q59HB4	251000 /// 609058	NP_000246	NM_000255	0.00232046	0.492216	-1.11373
202348_s_at	torsin family 1, member A (torsin A)	TOR1A	chr9q34	1861	B3KPA1 /// B4DGM9 /// O14656	128100 /// 605204	NP_000104	NM_000113	0.007184	0.492216	-1.11411
224934_at	Yip1 domain family, member 5	YIPF5	chr5q31.3	81555	B3KW34 /// D3DQF5 /// Q969M3	611483	NP_001020118 /// NP_110426	NM_001024947 /// NM_030799	0.00568168	0.492216	-1.1149
222697_s_at	abhydrolase domain containing 10	ABHD10	chr3q13.2	55347	B7Z6A8 /// D3DN63 /// Q9NUJ1	---	NP_060864	NM_018394	0.0190209	0.492216	-1.11635
213038_at	ring finger protein 19B	RNF19B	chr1p35.1	127544	B7ZLB2 /// Q6ZMZ0	610872	NP_001120833 /// NP_699172	NM_001127361 /// NM_153341	0.00187215	0.492216	-1.11692
203893_at	TAF9 RNA polymerase II, TATA box binding protein (TBP)-associated factor, 32kDa	TAF9	chr5q11.2-q13.1	6880	A8MSZ6 /// Q16594 /// Q5F2S9 /// Q9Y3D8	600822	NP_001015891 /// NP_001015892 /// NP_003178 /// NP_057367	NM_001015891 /// NM_001015892 /// NM_003187 /// NM_016283	0.0151856	0.492216	-1.11837
211796_s_at	T cell receptor beta constant 1	TRBC1	chr7q34	28639	A0A5B9 /// A0A5C2 /// C9IY63 /// C9J2K8 /// C9JR21 /// P01850	---	---	---	0.0139564	0.492216	-1.11875
205952_at	potassium channel, subfamily K, member 3	KCNK3	chr2p23	3777	B9EIJ4 /// O14649 /// Q53SU2	603220	NP_002237	NM_002246	0.0107574	0.492216	-1.12023
218605_at	transcription factor B2, mitochondrial	TFB2M	chr1q44	64216	B4DTJ4 /// Q9H5Q4	607055	NP_071761	NM_022366	0.00652948	0.492216	-1.12064
224630_at	endoplasmic reticulum lectin 1	ERLEC1	chr2p16.2	27248	B5MC72 /// C9IZV2 /// Q96DZ1	611229	NP_001120869 /// NP_001120870 /// NP_056516	NM_001127397 /// NM_001127398 /// NM_015701	0.00377704	0.492216	-1.12091
217925_s_at	chromosome 6 open reading frame 106	C6orf106	chr6p21.31	64771	Q5TH58 /// Q71RF0 /// Q9H6K1	612217	NP_073595 /// NP_077270	NM_022758 /// NM_024294	0.00699608	0.492216	-1.12189
216399_s_at	S-phase cyclin A-associated protein in the ER	SCAPER	chr15q24	49855	Q6NSF1 /// Q9BY12	611611	NP_001139395 /// NP_065894	NM_001145923 /// NM_020843	0.000603977	0.492216	-1.12384
219023_at	adaptor-related protein complex 1 associated regulatory protein	AP1AR	chr4q25	55435	B2RCV7 /// Q63HQ0	610851	NP_001121898 /// NP_061039	NM_001128426 /// NM_018569	0.00890043	0.492216	-1.12532
1559603_at	G protein-coupled receptor 12	GPR12	chr13q12	2835	A8K2F5 /// B4DG25 /// P47775 /// Q6NWS6 /// Q6NWS7 /// Q6NWS8	600752	NP_005279	NM_005288	0.0117351	0.492216	-1.12595
218111_s_at	cytidine monophosphate N-acetylneuraminic acid synthetase	CMAS	chr12p12.1	55907	Q53GF0 /// Q8NFW8	603316	NP_061156	NM_018686	0.0196856	0.492216	-1.1265
218788_s_at	SET and MYND domain containing 3	SMYD3	chr1q44	64754	A8MXR1 /// B0QZ88 /// B0QZ99 /// B0QZA0 /// B3KN46 /// Q3B7A0 /// Q9H7B4	608783	NP_001161212 /// NP_073580	NM_001167740 /// NM_022743	0.0136515	0.492216	-1.12653
202596_at	endosulfine alpha	ENSA	chr1q21.3	2029	A6NMQ3 /// C9JUF4 /// O43768 /// Q5T5H1	603061	NP_004427 /// NP_996925 /// NP_996926 /// NP_996927 /// NP_996928 /// NP_996929 /// NP_996930 /// NP_997051	NM_004436 /// NM_207042 /// NM_207043 /// NM_207044 /// NM_207045 /// NM_207046 /// NM_207047 /// NM_207168	0.00274916	0.492216	-1.12979
222558_at	regulation of nuclear pre-mRNA domain containing 1A	RPRD1A	chr18q12.2	55197	Q96P16	610347	NP_060640	NM_018170	0.0408929	0.495792	-1.1312
223445_at	dystrobrevin binding protein 1	DTNBP1	chr6p22.3	84062	A6NFV8 /// A8MZA9 /// Q96EV8	181500 /// 203300 /// 607145	NP_115498 /// NP_898861 /// NP_898862	NM_032122 /// NM_183040 /// NM_183041	0.0245777	0.492216	-1.13183
212103_at	karyopherin alpha 6 (importin alpha 7)	KPNA6	chr1p35.1-p34.3	23633	B4DII5 /// B4DWX3 /// D3DPP5 /// O60684 /// Q5TFJ7	610563	NP_036448	NM_012316	0.015862	0.492216	-1.13199
221452_s_at	transmembrane protein 14B	TMEM14B	chr6p25.1-p23	81853	A8K768 /// B4DFB8 /// B4DFL6 /// C9J786 /// C9JCY4 /// C9JDJ4 /// C9JQS0 /// Q5T4T6 /// Q5THN7 /// Q9NUH8	---	NP_001121183 /// NP_112231	NM_001127711 /// NM_030969	0.00411637	0.492216	-1.13258
211672_s_at	actin related protein 2/3 complex, subunit 4, 20kDa	ARPC4	chr3p25.3	10093	C9JJ59 /// C9JWM7 /// P59998	604226	NP_001020130 /// NP_001020131 /// NP_005709	NM_001024959 /// NM_001024960 /// NM_005718	0.0240554	0.492216	-1.13336
200802_at	seryl-tRNA synthetase	SARS	chr1p13.3-p13.1	6301	P49591 /// Q0VGA5 /// Q53HA4 /// Q5T5C7	607529	NP_006504	NM_006513	0.0281515	0.493838	-1.1334
208066_s_at	general transcription factor IIB	GTF2B	chr1p22-p21	2959	B1APE1 /// B1APE2 /// Q00403	189963	NP_001505	NM_001514	0.00634567	0.492216	-1.13496
228748_at	CD59 molecule, complement regulatory protein	CD59	chr11p13	966	P13987 /// Q6FHM9	107271 /// 612300	NP_000602 /// NP_001120695 /// NP_001120697 /// NP_001120698 /// NP_001120699 /// NP_976074 /// NP_976075 /// NP_976076	NM_000611 /// NM_001127223 /// NM_001127225 /// NM_001127226 /// NM_001127227 /// NM_203329 /// NM_203330 /// NM_203331	0.0468667	0.497218	-1.13552
223263_s_at	FGFR1 oncogene partner 2	FGFR1OP2	chr12p11.23	26127	Q9NVK5	608858	NP_001165358 /// NP_001165359 /// NP_056448	NM_001171887 /// NM_001171888 /// NM_015633	0.00958124	0.492216	-1.13861
203430_at	heme binding protein 2	HEBP2	chr6q24	23593	C9IZA0 /// Q05DB4 /// Q5THN1 /// Q9Y5Z4	605825	NP_055135	NM_014320	0.0398232	0.495792	-1.1391
211547_s_at	platelet-activating factor acetylhydrolase 1b, regulatory subunit 1 (45kDa)	PAFAH1B1	chr17p13.3	5048	B4DF38 /// B4DZN3 /// C9JJI8 /// P43034	247200 /// 601545 /// 607432	NP_000421	NM_000430	0.0478915	0.497218	-1.13963
208029_s_at	lysosomal protein transmembrane 4 beta	LAPTM4B	chr8q22.1	55353	Q86SJ0 /// Q86VI4 /// Q9NY06	613296	NP_060877	NM_018407	0.00293104	0.492216	-1.13981
202299_s_at	hepatitis B virus x interacting protein	HBXIP	chr1p13.3	10542	B3KPS1 /// O43504	608521	NP_006393	NM_006402	0.0115432	0.492216	-1.14137
202041_s_at	fibroblast growth factor (acidic) intracellular binding protein	FIBP	chr11q13.1	9158	B4DF10 /// B4DKH9 /// B4DR95 /// O43427 /// Q53F51	608296	NP_004205 /// NP_942600	NM_004214 /// NM_198897	0.0147152	0.492216	-1.14178
230508_at	dickkopf homolog 3 (Xenopus laevis)	DKK3	chr11p15.2	27122	B3KS70 /// B4DI69 /// B4DID6 /// O43532 /// Q13278 /// Q6PQ81 /// Q96R02 /// Q9UBP4	605416	NP_001018067 /// NP_037385 /// NP_056965	NM_001018057 /// NM_013253 /// NM_015881	0.0139175	0.492216	-1.14207
211256_x_at	butyrophilin, subfamily 2, member A1	BTN2A1	chr6p22.1	11120	B4DLP9 /// B9ZVU6 /// C9JNC3 /// Q59EN4 /// Q7KYR7 /// Q96AV7 /// Q96MJ0 /// Q9H459	---	NP_008980 /// NP_510961	NM_007049 /// NM_078476	0.000918514	0.492216	-1.14231
202026_at	succinate dehydrogenase complex, subunit D, integral membrane protein	SDHD	chr11q23	6392	O14521	114900 /// 168000 /// 171300 /// 602690 /// 606864 /// 612359	NP_002993	NM_003002	0.0243954	0.492216	-1.14288
207124_s_at	guanine nucleotide binding protein (G protein), beta 5	GNB5	chr15q21.2	10681	A8K2R5 /// B2RBR5 /// B3KWS4 /// O14775 /// Q96F32	604447	NP_006569 /// NP_057278	NM_006578 /// NM_016194	0.00383695	0.492216	-1.14523
230397_at	SAR1 homolog B (S. cerevisiae)	SAR1B	chr5q31.1	51128	D3DQA4 /// Q53F37 /// Q9H029 /// Q9Y6B6	246700 /// 607690	NP_001028675 /// NP_057187	NM_001033503 /// NM_016103	0.0100915	0.492216	-1.14535
217280_x_at	gamma-aminobutyric acid (GABA) A receptor, alpha 5	GABRA5	chr15q11.2-q12	2558	B4DFX3 /// B4E1A2 /// P31644	137142	NP_000801 /// NP_001158509	NM_000810 /// NM_001165037	0.000465406	0.492216	-1.14586
242753_x_at	adaptor-related protein complex 1 associated regulatory protein	AP1AR	chr4q25	55435	B2RCV7 /// Q63HQ0	610851	NP_001121898 /// NP_061039	NM_001128426 /// NM_018569	0.005208	0.492216	-1.14677
203018_s_at	synovial sarcoma, X breakpoint 2 interacting protein	SSX2IP	chr1p22.3	117178	B3KMF4 /// B3KSA6 /// B4DFE3 /// B7ZB07 /// C9JIX7 /// D3DT13 /// Q9Y2D8	608690	NP_001159765 /// NP_001159766 /// NP_001159767 /// NP_001159889 /// NP_054740	NM_001166293 /// NM_001166294 /// NM_001166295 /// NM_001166417 /// NM_014021	0.0114411	0.492216	-1.14739
212961_x_at	chromosome X open reading frame 40B	CXorf40B	chrXq28	541578	Q8TE69 /// Q96DE9	---	NP_001013867	NM_001013845	0.0202559	0.492216	-1.14914
202824_s_at	transcription elongation factor B (SIII), polypeptide 1 (15kDa, elongin C)	TCEB1	chr8q21.11	6921	Q15369	600788	NP_005639	NM_005648	0.0112962	0.492216	-1.15045
217294_s_at	enolase 1, (alpha)	ENO1	chr1p36.3-p36.2	2023	A4QMW8 /// A4UCS8 /// B7Z587 /// P06733 /// Q96GV1 /// Q9BT62	172430	NP_001419	NM_001428	0.016342	0.492216	-1.15045
204035_at	secretogranin II	SCG2	chr2q35-q36	7857	B4DQJ6 /// C9JDT0 /// C9JQI2 /// P13521	118930	NP_003460	NM_003469	0.0261417	0.492216	-1.15141
233234_at	potassium channel tetramerisation domain containing 16	KCTD16	chr5q31.3	57528	A8K8W2 /// Q68DU8	---	NP_065819	NM_020768	0.0364396	0.495792	-1.15219
210517_s_at	A kinase (PRKA) anchor protein 12	AKAP12	chr6q24-q25	9590	A6NEC7 /// Q02952 /// Q5CZB5 /// Q6NSG9 /// Q86TJ9	604698	NP_005091 /// NP_653080	NM_005100 /// NM_144497	0.0102109	0.492216	-1.15292
203776_at	G patch domain and KOW motifs	GPKOW	chrXp11.23	27238	A6NHU0 /// Q92917	---	NP_056513	NM_015698	0.00406891	0.492216	-1.15295
222393_s_at	N(alpha)-acetyltransferase 50, NatE catalytic subunit	NAA50	chr3q13.2	80218	B0AZT5 /// C9J5D1 /// C9J5J3 /// C9JZU6 /// D3DN74 /// Q9GZZ1	610834	NP_079422	NM_025146	0.0136131	0.492216	-1.15321
213822_s_at	ubiquitin protein ligase E3B	UBE3B	chr12q24.11	89910	B4E3D8 /// B7Z6V9 /// B9EK57 /// Q7Z3V4	608047	NP_569733 /// NP_904324	NM_130466 /// NM_183415	0.0392913	0.495792	-1.15356
203746_s_at	holocytochrome c synthase	HCCS	chrXp22.3	3052	P53701 /// Q68D50	300056 /// 309801	NP_001116080 /// NP_001165462 /// NP_005324	NM_001122608 /// NM_001171991 /// NM_005333	0.00530339	0.492216	-1.15385
207594_s_at	synaptojanin 1	SYNJ1	chr21q22.2	8867	B4DIP0 /// B4E1Z3 /// B9EGN3 /// C9J1Z6 /// C9JFZ1 /// C9JW66 /// O43426 /// Q05CZ1 /// Q1ZYQ4	604297	NP_001153774 /// NP_001153778 /// NP_003886 /// NP_982271	NM_001160302 /// NM_001160306 /// NM_003895 /// NM_203446	0.0232031	0.492216	-1.15476
1558028_x_at	hypothetical LOC647979	LOC647979	chr20q11.23	647979	---	---	---	NR_027451 /// XR_079509 /// XR_079547 /// XR_079564	0.0421785	0.495792	-1.15528
208696_at	chaperonin containing TCP1, subunit 5 (epsilon)	CCT5	chr5p15.2	22948	A8K2X8 /// B4DDU6 /// B4DE30 /// B4DX08 /// B4DXI1 /// B4DYC8 /// B4DYD8 /// B4DZT5 /// B4DZY9 /// B7ZAR1 /// P48643 /// Q96GI1 /// Q9BU08 /// Q9HB74	256840 /// 610150	NP_036205	NM_012073	0.0247139	0.492216	-1.15552
215058_at	DENN/MADD domain containing 5B	DENND5B	chr12p11.21	160518	B3KVW7 /// Q6ZUT9	---	NP_659410	NM_144973	0.0296476	0.494697	-1.15734
227413_at	ubiquitin-like domain containing CTD phosphatase 1	UBLCP1	chr5q33.3	134510	D3DQJ7 /// Q8WVY7	609867	NP_659486	NM_145049	0.0310016	0.494697	-1.15794
210023_s_at	polycomb group ring finger 1	PCGF1	chr2p13.1	84759	Q9BSM1	610231	NP_116062	NM_032673	0.0297255	0.494697	-1.15809
203015_s_at	synovial sarcoma, X breakpoint 2 interacting protein	SSX2IP	chr1p22.3	117178	B3KMF4 /// B3KSA6 /// B4DFE3 /// B7ZB07 /// C9JIX7 /// D3DT13 /// Q9Y2D8	608690	NP_001159765 /// NP_001159766 /// NP_001159767 /// NP_001159889 /// NP_054740	NM_001166293 /// NM_001166294 /// NM_001166295 /// NM_001166417 /// NM_014021	0.010711	0.492216	-1.15833
202675_at	succinate dehydrogenase complex, subunit B, iron sulfur (Ip)	SDHB	chr1p36.1-p35	6390	P21912 /// Q0QEY7 /// Q70SX8	115310 /// 171300 /// 185470 /// 606864 /// 612359	NP_002991	NM_003000	0.00238773	0.492216	-1.15856
218200_s_at	NADH dehydrogenase (ubiquinone) 1 beta subcomplex, 2, 8kDa	NDUFB2	chr7q34	4708	A4D1T5 /// C9IZW8 /// C9IZZ2 /// C9JRV4 /// C9JXM4 /// O95178 /// Q9Y6T4	603838	NP_004537	NM_004546	0.022881	0.492216	-1.15897
224717_s_at	chromosome 19 open reading frame 42	C19orf42	chr19p13.11	79086	B7WNH4 /// Q9BQ49	---	NP_077009	NM_024104	0.00630485	0.492216	-1.15968
209741_x_at	S-phase cyclin A-associated protein in the ER	SCAPER	chr15q24	49855	Q6NSF1 /// Q9BY12	611611	NP_001139395 /// NP_065894	NM_001145923 /// NM_020843	0.00557288	0.492216	-1.16164
226386_at	chromosome 7 open reading frame 30	C7orf30	chr7p15.3	115416	A4D154 /// Q96EH3	---	NP_612455	NM_138446	0.00833494	0.492216	-1.16253
216218_s_at	phospholipase C-like 2	PLCL2	chr3p24.3	23228	Q9UPR0	---	NP_001137854 /// NP_055999	NM_001144382 /// NM_015184	0.000263811	0.492216	-1.16297
238332_at	ankyrin repeat domain 29	ANKRD29	chr18q11.2	147463	A8MUM4 /// C9IZK0 /// C9JRK7 /// Q8N6D5	---	NP_775776	NM_173505	0.038008	0.495792	-1.16539
203413_at	NEL-like 2 (chicken)	NELL2	chr12q13.11-q13.12	4753	B3KTI3 /// B7Z2U7 /// B7Z4L8 /// B7Z5Q4 /// B7Z625 /// B7Z9J5 /// B7Z9U3 /// Q96JS2 /// Q99435	602320	NP_001138579 /// NP_001138580 /// NP_001138581 /// NP_001138582 /// NP_006150	NM_001145107 /// NM_001145108 /// NM_001145109 /// NM_001145110 /// NM_006159	0.0180896	0.492216	-1.16543
225359_at	DnaJ (Hsp40) homolog, subfamily C, member 19	DNAJC19	chr3q26.33	131118	C9JBV1 /// Q96DA6	608977 /// 610198	NP_660304	NM_145261	0.00348895	0.492216	-1.16704
204679_at	potassium channel, subfamily K, member 1	KCNK1	chr1q42-q43	3775	B2RA30 /// O00180 /// Q5T5E6 /// Q5T5E7	601745	NP_002236	NM_002245	0.00205802	0.492216	-1.16777
212320_at	tubulin, beta	TUBB	chr6p21.33	203068	A4UCU2 /// B4DMJ5 /// B4DMU8 /// B4DQN9 /// B4DXZ5 /// B4DY90 /// B4E052 /// B7ZAF0 /// B7ZAK1 /// P07437 /// Q1KSF8 /// Q5JP53 /// Q5ST81 /// Q5SU16 /// Q6LC01 /// Q6P602 /// Q96B85 /// Q9BUU9	191130	NP_821133	NM_178014	0.0430132	0.495792	-1.16896	eQTL of top loci from GWAS meta-analysis Simone deJong et al 2012
222646_s_at	ERO1-like (S. cerevisiae)	ERO1L	chr14q22.1	30001	Q96HE7	---	NP_055399	NM_014584	0.00581874	0.492216	-1.16941
207922_s_at	macrophage erythroblast attacher	MAEA	chr4p16.3	10296	B3KRN7 /// B3KXS8 /// B4DJP8 /// B4DQT1 /// B4DUB2 /// B4DVN3 /// C9JD69 /// Q59H52 /// Q7L5Y9	606801	NP_001017405 /// NP_005873	NM_001017405 /// NM_005882	0.0255219	0.492216	-1.16984
230274_s_at	Nucleoporin 88kDa	NUP88	chr17p13.2	4927	B4DMM4 /// B4DP20 /// B7Z5I6 /// Q05BX6 /// Q15276 /// Q99567	602552	NP_002523	NM_002532	0.0117989	0.492216	-1.17005
206556_at	clusterin-like 1 (retinal)	CLUL1	chr18p11.32	27098	A0FDN7 /// B7Z5R4 /// Q15846 /// Q8TAI1	---	NP_055225 /// NP_954636	NM_014410 /// NM_199167	0.015201	0.492216	-1.17094
218078_s_at	zinc finger, DHHC-type containing 3	ZDHHC3	chr3p21.31	51304	B4DSK2 /// C9IZD6 /// C9JIA9 /// C9JNU5 /// Q9NYG2	---	NP_001128651 /// NP_001128652 /// NP_057682	NM_001135179 /// NM_001135180 /// NM_016598	0.00504237	0.492216	-1.17152
212165_at	transmembrane protein 183A /// transmembrane protein 183B	TMEM183A /// TMEM183B	chr1q32.1 /// chr3q25.1	653659 /// 92703	A8K5W1 /// B4DLZ3 /// Q1AE95 /// Q8IXX5	611365	NP_001073277 /// NP_612400	NM_001079809 /// NM_138391	0.00238502	0.492216	-1.17202
201923_at	peroxiredoxin 4	PRDX4	chrXp22.11	10549	A6NG45 /// A6NJJ0 /// Q13162	606506	NP_006397	NM_006406	0.0216583	0.492216	-1.17408
218281_at	mitochondrial ribosomal protein L48	MRPL48	chr11q13.4	51642	B4DN34 /// Q96GC5	611853	NP_057139	NM_016055	0.0103994	0.492216	-1.17502
216096_s_at	neurexin 1	NRXN1	chr2p16.3	9378	A4FVB9 /// A7E294 /// A7KRL9 /// B4DIT5 /// P58400 /// Q08AH0 /// Q49A31 /// Q5HYI0 /// Q9ULB1	209850 /// 600565	NP_001129131 /// NP_004792 /// NP_620072	NM_001135659 /// NM_004801 /// NM_138735	0.0332289	0.495792	-1.17732
242286_at	glutamate receptor, ionotropic, N-methyl D-aspartate 2A	GRIN2A	chr16p13.2	2903	B4DII7 /// Q12879 /// Q17RZ6 /// Q547U9 /// Q59EW6	138253	NP_000824 /// NP_001127879 /// NP_001127880	NM_000833 /// NM_001134407 /// NM_001134408	0.0475996	0.497218	-1.17743
217790_s_at	signal sequence receptor, gamma (translocon-associated protein gamma)	SSR3	chr3q25.31	6747	B4E2P2 /// C9J365 /// C9JA28 /// D3DNK5 /// Q9UNL2	606213	NP_009038	NM_007107	0.00642052	0.492216	-1.1779
223396_at	transmembrane protein 60	TMEM60	chr7q11.23	85025	Q9H2L4	---	NP_116325	NM_032936	0.00194971	0.492216	-1.1801
209065_at	ubiquinol-cytochrome c reductase binding protein	UQCRB	chr8q22	7381	B2R4A2 /// B7Z2R2 /// P14927	124000 /// 191330	NP_006285	NM_006294	0.0159184	0.492216	-1.1805
1554609_at	Similar to cag	LOC100287896	chr11q13.4	100287896	Q8TB74	---	XP_002343159 /// XP_002344638 /// XP_002347296	XM_002343118 /// XM_002344597 /// XM_002347255	0.0211813	0.492216	-1.18265
219553_at	non-metastatic cells 7, protein expressed in (nucleoside-diphosphate kinase)	NME7	chr1q24	29922	B3KSW9 /// B4DXC8 /// Q59GR0 /// Q9Y5B8	---	NP_037462 /// NP_932076	NM_013330 /// NM_197972	0.00263717	0.492216	-1.18266
202843_at	DnaJ (Hsp40) homolog, subfamily B, member 9	DNAJB9	chr7q31|14q24.2-q24.3	4189	O95037 /// Q6FIF1 /// Q9UBS3	602634	NP_036460	NM_012328	0.0209274	0.492216	-1.18417
202196_s_at	dickkopf homolog 3 (Xenopus laevis)	DKK3	chr11p15.2	27122	B3KS70 /// B4DI69 /// B4DID6 /// O43532 /// Q13278 /// Q6PQ81 /// Q8N294 /// Q96R02 /// Q9UBP4	605416	NP_001018067 /// NP_037385 /// NP_056965	NM_001018057 /// NM_013253 /// NM_015881	0.0204982	0.492216	-1.18425
201569_s_at	sorting and assembly machinery component 50 homolog (S. cerevisiae)	SAMM50	chr22q13.31	25813	A8MZI2 /// B3KUE6 /// B4DN54 /// Q9Y512	612058	NP_056195	NM_015380	0.0202729	0.492216	-1.18477
229827_at	Budding uninhibited by benzimidazoles 3 homolog (yeast)	BUB3	chr10q26	9184	A6NGZ9 /// B4DDM6 /// B5MCE8 /// O43684	603719	NP_001007794 /// NP_004716	NM_001007793 /// NM_004725	0.03649	0.495792	-1.18505
213645_at	enolase superfamily member 1	ENOSF1	chr18p11.32	55556	A6NMP3 /// B3KSL6 /// B3KXE4 /// B4DIZ4 /// Q6ZS08 /// Q7L5Y1	607427	NP_001119595 /// NP_059982 /// NP_974487	NM_001126123 /// NM_017512 /// NM_202758	0.0143401	0.492216	-1.18774
201915_at	SEC63 homolog (S. cerevisiae)	SEC63	chr6q21	11231	A6PVC9 /// B3KNE7 /// B3KQF0 /// B3KWU4 /// Q9P164 /// Q9UGP8	174050 /// 608648	NP_009145	NM_007214	0.0108	0.492216	-1.18853
212335_at	glucosamine (N-acetyl)-6-sulfatase	GNS	chr12q14	2799	A8K6V6 /// B4DKX8 /// B4DTT0 /// B4DYH8 /// B4E284 /// P15586 /// Q7Z3X3	252940 /// 607664	NP_002067	NM_002076	0.0035866	0.492216	-1.1888
202381_at	ADAM metallopeptidase domain 9 (meltrin gamma)	ADAM9	chr8p11.22	8754	A0AVL1 /// B4DDM8 /// C9J643 /// C9J6H5 /// C9JPM3 /// Q13443	602713 /// 612775	NP_001005845 /// NP_003807	NM_001005845 /// NM_003816 /// NR_027638 /// NR_027639 /// NR_027878	0.00857011	0.492216	-1.18998
217879_at	cell division cycle 27 homolog (S. cerevisiae)	CDC27	chr17q12-q23.2	996	B4DL80 /// B4DRN1 /// P30260	116946	NP_001107563 /// NP_001247	NM_001114091 /// NM_001256	0.00345604	0.492216	-1.19073
225642_at	KTI12 homolog, chromatin associated (S. cerevisiae)	KTI12	chr1p32.3	112970	B2R9D9 /// Q96EK9	---	NP_612426	NM_138417	0.0244994	0.492216	-1.19128
205406_s_at	sperm autoantigenic protein 17	SPA17	chr11q24.2	53340	Q05D07 /// Q15506	608621	NP_059121	NM_017425	0.0210819	0.492216	-1.19137
217987_at	asparagine synthetase domain containing 1	ASNSD1	chr2p24.3-q21.3	54529	C9IYZ1 /// C9J6C1 /// D3DPH6 /// Q9NWL6	---	NP_061921	NM_019048	0.0294086	0.494697	-1.19341
205540_s_at	Ras-related GTP binding B	RRAGB	chrXp11.21	10325	Q5VZM0 /// Q5VZM2	300725	NP_006055 /// NP_057740	NM_006064 /// NM_016656	0.00763274	0.492216	-1.1939
222506_at	limb region 1 homolog (mouse)	LMBR1	chr7q36	64327	A8K4S2 /// B7Z633 /// Q7LDY5 /// Q8NDP7 /// Q8WVP7 /// Q9H3J2	174500 /// 186200 /// 200500 /// 605522	NP_071903	NM_022458	0.00121841	0.492216	-1.19455
219283_at	C1GALT1-specific chaperone 1	C1GALT1C1	chrXq24	29071	Q96EU7	300611 /// 300622	NP_001011551 /// NP_689905	NM_001011551 /// NM_152692	0.0364982	0.495792	-1.19573
212745_s_at	Bardet-Biedl syndrome 4	BBS4	chr15q22.3-q23	585	B2RB60 /// B4DQR5 /// B4E178 /// B7Z7L8 /// Q96RK4	209900 /// 600374	NP_149017	NM_033028	0.00642183	0.492216	-1.19694
223518_at	DNA fragmentation factor, 45kDa, alpha polypeptide	DFFA	chr1p36.3-p36.2	1676	O00273 /// Q53HN4 /// Q5T6G6	601882	NP_004392 /// NP_998731	NM_004401 /// NM_213566	0.0129243	0.492216	-1.19745
201568_at	ubiquinol-cytochrome c reductase, complex III subunit VII, 9.5kDa	UQCRQ	chr5q31.1	27089	B7Z4A1 /// O14949	124000 /// 612080	NP_055217	NM_014402	0.0108376	0.492216	-1.19746
206376_at	solute carrier family 6 (neutral amino acid transporter), member 15	SLC6A15	chr12q21.3	55117	B7Z2P7 /// Q68CX0 /// Q8IXG2 /// Q8TBM6 /// Q9H2J7 /// Q9H9F5 /// Q9NW50	607971	NP_001139807 /// NP_060527 /// NP_877499	NM_001146335 /// NM_018057 /// NM_182767	0.0293304	0.494697	-1.20139
211747_s_at	LSM5 homolog, U6 small nuclear RNA associated (S. cerevisiae)	LSM5	chr7p14.3	23658	B8ZZF8 /// Q9Y4Y9	607285	NP_001124182 /// NP_001132971 /// NP_036454	NM_001130710 /// NM_001139499 /// NM_012322 /// NR_024466	0.00380436	0.492216	-1.20158
213436_at	cannabinoid receptor 1 (brain)	CNR1	chr6q14-q15	1268	P21554 /// Q506J9 /// Q9BYY6	114610	NP_001153698 /// NP_001153730 /// NP_001153731 /// NP_001153732 /// NP_057167 /// NP_149421	NM_001160226 /// NM_001160258 /// NM_001160259 /// NM_001160260 /// NM_016083 /// NM_033181	0.0456564	0.497218	-1.20177
223215_s_at	JNK1/MAPK8-associated membrane protein	JKAMP	chr14q23.1	51528	B3KPC2 /// Q9P055	611176	NP_001092095 /// NP_057559	NM_001098625 /// NM_016475	0.00368297	0.492216	-1.20241
231610_at	Tau tubulin kinase 2	TTBK2	chr15q15.2	146057	Q6IQ55 /// Q8IWY7	604432 /// 611695	NP_775771	NM_173500	0.0187304	0.492216	-1.20429
208767_s_at	lysosomal protein transmembrane 4 beta	LAPTM4B	chr8q22.1	55353	Q86SJ0 /// Q86VI4 /// Q9NY06	613296	NP_060877	NM_018407	0.00374561	0.492216	-1.20903
224247_s_at	mitochondrial ribosomal protein S10	MRPS10	chr6p21.1	55173	B4DP77 /// P82664 /// Q9BZS5	611976	NP_060611	NM_018141	0.00845965	0.492216	-1.21106
1553785_at	RasGEF domain family, member 1B	RASGEF1B	chr4q21.21	153020	A8K5Z4 /// B4E121 /// Q0VAM2 /// Q8N437	---	NP_689758	NM_152545	0.0454564	0.4972	-1.21251
204807_at	transmembrane protein 5	TMEM5	chr12q14.2	10329	Q9Y2B1	605862	NP_055069	NM_014254	0.00936801	0.492216	-1.21273
203621_at	NADH dehydrogenase (ubiquinone) 1 beta subcomplex, 5, 16kDa	NDUFB5	chr3q26.33	4711	B2R9L0 /// O43674 /// Q05D62 /// Q561V6	603841	NP_002483	NM_002492	0.00139657	0.492216	-1.21319
239108_at	Fatty acyl CoA reductase 2	FAR2	chr12p11.22	55711	B2RBI0 /// Q96K12 /// Q9NUX8	---	NP_060569	NM_018099	0.0177604	0.492216	-1.21446
232053_x_at	rhomboid domain containing 2	RHBDD2	chr7q11.23	57414	Q6NTF9 /// Q9HBK7 /// Q9UDT1	---	NP_001035546 /// NP_001035547	NM_001040456 /// NM_001040457	0.0376873	0.495792	-1.21693
223328_at	armadillo repeat containing 10	ARMC10	chr7q22.1	83787	B4DWJ8 /// C9J5N7 /// Q8N2F6	611864	NP_001154481 /// NP_001154482 /// NP_001154483 /// NP_001154484 /// NP_001154485 /// NP_114111	NM_001161009 /// NM_001161010 /// NM_001161011 /// NM_001161012 /// NM_001161013 /// NM_031905	0.00336666	0.492216	-1.21763
218037_at	family with sequence similarity 134, member A	FAM134A	chr2q35	79137	B3KR51 /// C9J3K5 /// C9JIF3 /// Q2M2P3 /// Q8NC44	---	NP_077269	NM_024293	0.040621	0.495792	-1.21767
203986_at	starch binding domain 1	STBD1	chr4q24-q25	8987	B3KMK8 /// B4DK68 /// C9JK75 /// C9JTC9 /// O95210 /// Q6ZV65	607406	NP_003934	NM_003943	0.00328156	0.492216	-1.21789
209569_x_at	DNA segment on chromosome 4 (unique) 234 expressed sequence /// forkhead box P1	D4S234E /// FOXP1	chr3p14.1 /// chr4p16.3	27065 /// 27086	A3KMG1 /// B2R5R8 /// B3KV70 /// B4DMV4 /// B4DSB2 /// B4DXC5 /// C9IYY1 /// C9J0F0 /// C9J5T4 /// P42857 /// Q548T7 /// Q6IAJ1 /// Q8IXF4 /// Q8N2P0 /// Q8NAN6 /// Q8TEA2 /// Q9BSG9 /// Q9H334	605515 /// 607645	NP_001012523 /// NP_001035190 /// NP_055207 /// NP_116071	NM_001012505 /// NM_001040101 /// NM_014392 /// NM_032682	0.0160828	0.492216	-1.22006
200738_s_at	phosphoglycerate kinase 1	PGK1	chrXq13	5230	A8K4W6 /// B4DHB3 /// B4DHM5 /// B4DWQ3 /// B4E1H9 /// B7Z7A9 /// P00558 /// Q16444	300653 /// 311800	NP_000282	NM_000291	0.00481613	0.492216	-1.2207
214717_at	hypothetical protein DKFZp434H1419	DKFZp434H1419	chr2q35	150967	Q9NT46	---	---	---	0.0174813	0.492216	-1.22246
217898_at	chromosome 15 open reading frame 24	C15orf24	chr15q14	56851	Q9NPA0	---	NP_064539	NM_020154	0.00947544	0.492216	-1.22358
223547_at	JNK1/MAPK8-associated membrane protein	JKAMP	chr14q23.1	51528	B3KPC2 /// Q9P055	611176	NP_001092095 /// NP_057559	NM_001098625 /// NM_016475	0.0227559	0.492216	-1.22362
228981_at	transmembrane protein 169	TMEM169	chr2q35	92691	C9J1P0 /// C9JZB1 /// Q96HH4	---	NP_001135782 /// NP_001135783 /// NP_001135784 /// NP_612399	NM_001142310 /// NM_001142311 /// NM_001142312 /// NM_138390	0.00550835	0.492216	-1.22368
207099_s_at	choroideremia (Rab escort protein 1)	CHM	chrXq21.2	1121	A1L4D2 /// A8K545 /// B4DRL9 /// P24386 /// Q8N917	300390 /// 303100	NP_000381 /// NP_001138886	NM_000390 /// NM_001145414	0.0162785	0.492216	-1.22603
214545_s_at	proline synthetase co-transcribed homolog (bacterial)	PROSC	chr8p11.2	11212	A8K520 /// B3KMP6 /// O94903	604436	NP_009129	NM_007198	0.0452423	0.497077	-1.22807
214663_at	dual serine/threonine and tyrosine protein kinase	DSTYK	chr1q32.1	25778	B4DNQ3 /// C9J9G6 /// Q6XUX3	612666	NP_056190 /// NP_955749	NM_015375 /// NM_199462	0.00326124	0.492216	-1.22895
231930_at	ELMO/CED-12 domain containing 1	ELMOD1	chr11q22.3	55531	B4DM88 /// B4E167 /// Q8N336 /// Q96LP0	---	NP_001123509 /// NP_061182	NM_001130037 /// NM_018712	0.0145189	0.492216	-1.2304
210550_s_at	Ras protein-specific guanine nucleotide-releasing factor 1	RASGRF1	chr15q24.2	5923	A8K270 /// B7Z6Z6 /// Q13972 /// Q71RC4 /// Q8IUU5 /// Q8N849	606600	NP_001139120 /// NP_002882 /// NP_722522	NM_001145648 /// NM_002891 /// NM_153815	0.0443503	0.495904	-1.23209
213623_at	kinesin family member 3A	KIF3A	chr5q31	11127	B4DHG8 /// C9J9X2 /// Q05CT3 /// Q2UVF2 /// Q8IWH8 /// Q9Y496	604683	NP_008985	NM_007054	0.0187626	0.492216	-1.23542
203946_s_at	arginase, type II	ARG2	chr14q24.1-q24.3	384	P78540	107830	NP_001163	NM_001172	0.0133195	0.492216	-1.23741
223461_at	TBC1 domain family, member 7	TBC1D7	chr6p24.1	51256	B4DK47 /// Q2TU37 /// Q53F44 /// Q5JPB9 /// Q5SZL3 /// Q5SZL4 /// Q5SZL5 /// Q5SZL6 /// Q5SZL7 /// Q5SZL8 /// Q5SZM1 /// Q5SZM2 /// Q86VM8 /// Q96MB8 /// Q9P0N9	612655	NP_001137436 /// NP_001137437 /// NP_001137438 /// NP_057579	NM_001143964 /// NM_001143965 /// NM_001143966 /// NM_016495	0.0196375	0.492216	-1.23903
222505_at	limb region 1 homolog (mouse)	LMBR1	chr7q36	64327	A8K4S2 /// B7Z633 /// Q7LDY5 /// Q8NDP7 /// Q8WVP7 /// Q9H3J2	174500 /// 186200 /// 200500 /// 605522	NP_071903	NM_022458	0.00857485	0.492216	-1.24014
213533_at	DNA segment on chromosome 4 (unique) 234 expressed sequence /// forkhead box P1	D4S234E /// FOXP1	chr3p14.1 /// chr4p16.3	27065 /// 27086	A3KMG1 /// B2R5R8 /// B3KV70 /// B4DMV4 /// B4DSB2 /// B4DXC5 /// C9IYY1 /// C9J0F0 /// C9J5T4 /// P42857 /// Q548T7 /// Q6IAJ1 /// Q8IXF4 /// Q8N2P0 /// Q8NAN6 /// Q8TEA2 /// Q9BSG9 /// Q9H334	605515 /// 607645	NP_001012523 /// NP_001035190 /// NP_055207 /// NP_116071	NM_001012505 /// NM_001040101 /// NM_014392 /// NM_032682	0.00646556	0.492216	-1.24156
220238_s_at	kelch-like 7 (Drosophila)	KLHL7	chr7p15.3	55975	A8K364 /// B7Z3P9 /// B7Z4H7 /// B7Z4J1 /// B7Z4N7 /// B7Z5I9 /// B7Z886 /// Q8IWW9 /// Q8IXQ5	611119 /// 612943	NP_001026880 /// NP_001165899 /// NP_061334	NM_001031710 /// NM_001172428 /// NM_018846 /// NR_033328 /// NR_033329	0.0227535	0.492216	-1.24189
1563111_a_at	phosphatidylinositol glycan anchor biosynthesis, class X	PIGX	chr3q29	54965	A8MSL3 /// B4DFZ9 /// C9JF71 /// C9JFU3 /// C9JLT7 /// Q86YC3 /// Q8TBF5	610276	NP_001159776 /// NP_060331	NM_001166304 /// NM_017861	0.0116392	0.492216	-1.2422
209303_at	NADH dehydrogenase (ubiquinone) Fe-S protein 4, 18kDa (NADH-coenzyme Q reductase)	NDUFS4	chr5q11.1	4724	O43181 /// Q8NI78	252010 /// 256000 /// 602694	NP_002486	NM_002495	0.00564745	0.492216	-1.24234
1554679_a_at	lysosomal protein transmembrane 4 beta	LAPTM4B	chr8q22.1	55353	Q86SJ0 /// Q86VI4 /// Q9NY06	613296	NP_060877	NM_018407	0.0179849	0.492216	-1.24352
219288_at	chromosome 3 open reading frame 14	C3orf14	chr3p14.2	57415	C9JY17 /// Q9HBI5	---	NP_065736	NM_020685	0.0256432	0.492216	-1.24557
219001_s_at	DDB1 and CUL4 associated factor 10	DCAF10	chr9p13.2	79269	Q5QP82	---	NP_077321	NM_024345	0.00665151	0.492216	-1.24678
223527_s_at	cytidine and dCMP deaminase domain containing 1	CDADC1	chr13q14.2	81602	B2R742 /// B4DMC8 /// Q569J7 /// Q5TAW8 /// Q6NSE0 /// Q9BWV3	---	NP_112173	NM_030911	0.0161354	0.492216	-1.24686
209300_s_at	NECAP endocytosis associated 1	NECAP1	chr12p13.31	25977	A8K3C2 /// B4E160 /// Q8NC96	611623	NP_056324	NM_015509 /// NR_024260	0.0301384	0.494697	-1.25007
207076_s_at	argininosuccinate synthase 1	ASS1	chr9q34.1	445	A8KAP9 /// B4E395 /// P00966 /// Q5T6L4 /// Q5T6L5 /// Q5T6L6 /// Q5T6L7 /// Q8NFZ7	215700 /// 603470	NP_000041 /// NP_446464	NM_000050 /// NM_054012	0.00481137	0.492216	-1.25211
219603_s_at	zinc finger protein 226	ZNF226	chr19q13.2	7769	B2RB92 /// B2RBM0 /// O14859 /// Q8WWE6 /// Q9NR94 /// Q9NYT6 /// Q9Y2R1	---	NP_001027544 /// NP_001027545 /// NP_001027546 /// NP_001139692 /// NP_057003	NM_001032372 /// NM_001032373 /// NM_001032374 /// NM_001146220 /// NM_015919	0.022877	0.492216	-1.25259
214277_at	COX11 cytochrome c oxidase assembly homolog (yeast)	COX11	chr17q22	1353	B4DEY8 /// B4DI26 /// Q9Y6N1	603648	NP_001156333 /// NP_001156334 /// NP_004366	NM_001162861 /// NM_001162862 /// NM_004375 /// NR_027941 /// NR_027942	0.0360544	0.495792	-1.25377
229856_s_at	Chromosome 1 open reading frame 128	C1orf128	chr1p36.11	57095	B4DKP7 /// Q9GZP4	---	NP_065095	NM_020362	0.0296724	0.494697	-1.25628
226972_s_at	coiled-coil domain containing 136	CCDC136	chr7q33	64753	B5MDT9 /// C9IYI5 /// C9J884 /// C9JAD8 /// C9JE17 /// C9JU31 /// Q96JN2	611902	NP_073579	NM_022742	0.0387296	0.495792	-1.2563
242474_s_at	VMA21 vacuolar H+-ATPase homolog (S. cerevisiae)	VMA21	chrXq28	203547	Q3ZAQ7	310440	NP_001017980	NM_001017980	0.00566584	0.492216	-1.25639
224692_at	protein phosphatase 1, regulatory (inhibitor) subunit 15B	PPP1R15B	chr1q32.1	84919	B4E0U9 /// B7Z9X7 /// Q5SWA1	613257	NP_116222	NM_032833	0.0146854	0.492216	-1.25828
201322_at	ATP synthase, H+ transporting, mitochondrial F1 complex, beta polypeptide	ATP5B	chr12q13.13	506	P06576 /// Q0QEN7	102910	NP_001677	NM_001686	0.00777825	0.492216	-1.26173
1552842_at	heparan sulfate 6-O-sulfotransferase 3	HS6ST3	chr13q32.1	266722	B3KX95 /// Q8IZP7	609401	NP_703157 /// XP_002344784	NM_153456 /// XM_002344743	0.00625833	0.492216	-1.26434
235050_at	solute carrier family 2 (facilitated glucose transporter), member 12	SLC2A12	chr6q23.2	154091	Q8TD20	610372	NP_660159	NM_145176	0.0161777	0.492216	-1.265
202930_s_at	succinate-CoA ligase, ADP-forming, beta subunit	SUCLA2	chr13q12.2-q13.3	8803	B4DRV2 /// B4DY87 /// B7Z9S6 /// B7ZAF6 /// Q5T9Q5 /// Q5T9Q8 /// Q6N0B1 /// Q7Z503 /// Q9P2R7 /// Q9Y4T0	251880 /// 603921 /// 609560 /// 612073	NP_003841	NM_003850	0.0173041	0.492216	-1.2651
209625_at	phosphatidylinositol glycan anchor biosynthesis, class H	PIGH	chr14q11-q24	5283	B4DEE2 /// Q14442	600154	NP_004560	NM_004569	0.00113097	0.492216	-1.26679
225809_at	prostate androgen-regulated mucin-like protein 1	PARM1	chr4q13.3-q21.3	25849	Q6UWI2	---	NP_056208	NM_015393	0.0274213	0.492216	-1.26682
229284_at	Methionine adenosyltransferase II, beta	MAT2B	chr5q34-q35	27430	A8K7A4 /// B7Z1X8 /// C9JPN3 /// Q9NZL9	605527	NP_037415 /// NP_877725	NM_013283 /// NM_182796	0.00750312	0.492216	-1.26846
205229_s_at	coagulation factor C homolog, cochlin (Limulus polyphemus)	COCH	chr14q12-q13	1690	A0AV58 /// B3KVT3 /// D3DS84 /// O43405 /// Q13033 /// Q6ZP09 /// Q96IU6	601369 /// 603196	NP_001128530 /// NP_004077	NM_001135058 /// NM_004086	0.0200843	0.492216	-1.26893
218101_s_at	NADH dehydrogenase (ubiquinone) 1, subcomplex unknown, 2, 14.5kDa	NDUFC2	chr11q14.1	4718	O95298 /// Q549M5 /// Q8NI46	603845	NP_004540	NM_004549	0.00511488	0.492216	-1.27011
202300_at	hepatitis B virus x interacting protein	HBXIP	chr1p13.3	10542	O43504	608521	NP_006393	NM_006402	0.00293183	0.492216	-1.27056
213501_at	acyl-CoA oxidase 1, palmitoyl	ACOX1	chr17q24-q25|17q25.1	51	A8K6X8 /// A8KAA0 /// B4DK61 /// B4DU07 /// Q15067	264470 /// 609751	NP_004026 /// NP_009223	NM_004035 /// NM_007292	0.00441111	0.492216	-1.27075
214710_s_at	cyclin B1	CCNB1	chr5q12	891	A8K066 /// P14635 /// Q5TZP9 /// Q9BPX9 /// Q9BWU7 /// Q9BWU8 /// Q9BWU9 /// Q9BWV0	123836	NP_114172	NM_031966	0.00502347	0.492216	-1.27093
1554053_at	serine palmitoyltransferase, long chain base subunit 1	SPTLC1	chr9q22.2	10558	B4DR90 /// O15269 /// Q59EQ4 /// Q6NUL7 /// Q96IX6	162400 /// 605712	NP_006406 /// NP_847894	NM_006415 /// NM_178324	0.0427166	0.495792	-1.27312
231292_at	EP300 interacting inhibitor of differentiation 3	EID3	chr12q23-q24.1	493861	Q8N140	612986	NP_001008395	NM_001008394	0.00292927	0.492216	-1.27367
209507_at	replication protein A3, 14kDa	RPA3	chr7p22	6119	A4D105 /// B5MC59 /// P35244	179837	NP_002938	NM_002947	0.00219142	0.492216	-1.27487
204125_at	NADH dehydrogenase (ubiquinone) 1 alpha subcomplex, assembly factor 1	NDUFAF1	chr15q11.2-q21.3	51103	Q9Y375	606934	NP_057097	NM_016013	0.00570918	0.492216	-1.28114
201303_at	eukaryotic translation initiation factor 4A3	EIF4A3	chr17q25.3	9775	P38919	608546	NP_055555	NM_014740	0.027361	0.492216	-1.28239
1554311_a_at	suppressor of Ty 6 homolog (S. cerevisiae)	SUPT6H	chr17q11.2	6830	Q7KZ85	601333	NP_003161	NM_003170	0.0115494	0.492216	-1.28531
218395_at	ARP6 actin-related protein 6 homolog (yeast)	ACTR6	chr12q23.1	64431	B4DLG9 /// Q53GH2 /// Q7Z4D2 /// Q9GZN1 /// Q9P0A0	---	NP_071941	NM_022496	0.0414653	0.495792	-1.28552
241922_at	LIM domain only 4	LMO4	chr1p22.3	8543	A8K963 /// D3DT23 /// P61968	603129	NP_006760	NM_006769	0.010396	0.492216	-1.28567
241998_at	chromosome 2 open reading frame 80	C2orf80	chr2q34	389073	C9J2L1 /// C9J2S2 /// C9JAS9 /// C9JTX0 /// Q0P641	---	NP_001092804	NM_001099334	0.0392503	0.495792	-1.28713
217717_s_at	tyrosine 3-monooxygenase/tryptophan 5-monooxygenase activation protein, beta polypeptide	YWHAB	chr20q13.1	7529	B5BU24 /// P31946 /// Q4VY19 /// Q4VY20 /// Q59EQ2 /// Q9Y649	601289	NP_003395 /// NP_647539	NM_003404 /// NM_139323	0.00860004	0.492216	-1.29015
200056_s_at	C1D nuclear receptor co-repressor	C1D	chr2p13-p12	10438	Q13901	606997	NP_006324 /// NP_775269	NM_006333 /// NM_173177	0.0205214	0.492216	-1.29024
212407_at	methyltransferase like 13	METTL13	chr1q24-q25.3	51603	B3KM50 /// B3KNI0 /// B3KNM8 /// B4E2X3 /// C4B4C6 /// Q8N6R0	---	NP_001007240 /// NP_055770 /// NP_057019	NM_001007239 /// NM_014955 /// NM_015935	0.00640441	0.492216	-1.29048
225841_at	chromosome 1 open reading frame 59	C1orf59	chr1p13.3	113802	A8MRR6 /// B1AM16 /// Q5T8I9	612178	NP_001096062 /// NP_653185	NM_001102592 /// NM_144584	0.045649	0.497218	-1.29572
203484_at	Sec61 gamma subunit	SEC61G	chr7p11.2	23480	P60059	609215	NP_001012474 /// NP_055117	NM_001012456 /// NM_014302	0.00303844	0.492216	-1.29608
1554757_a_at	inositol polyphosphate-5-phosphatase, 40kDa	INPP5A	chr10q26.3	3632	B1AP38 /// D3DXI3 /// Q14642 /// Q149S6 /// Q4VAR4 /// Q5JT87 /// Q5T1B3 /// Q5T1B4 /// Q5T1B5 /// Q86V83 /// Q8N6C1 /// Q9C055	600106	NP_005530	NM_005539	0.0434971	0.495792	-1.29839
234904_x_at	ELAV (embryonic lethal, abnormal vision, Drosophila)-like 4 (Hu antigen D)	ELAVL4	chr1p34	1996	B1APY8 /// B1APY9 /// B7Z4G7 /// B7Z5E0 /// P26378 /// Q16234	168360	NP_001138246 /// NP_001138247 /// NP_001138248 /// NP_001138249 /// NP_068771	NM_001144774 /// NM_001144775 /// NM_001144776 /// NM_001144777 /// NM_021952	0.00263583	0.492216	-1.2985
208837_at	transmembrane emp24 protein transport domain containing 3	TMED3	chr15q24-q25	23423	B4DN05 /// B4E277 /// Q53HR4 /// Q8N2D9 /// Q9UMB6 /// Q9Y3Q3	---	NP_031390	NM_007364	0.00391395	0.492216	-1.30025
232305_at	3-hydroxymethyl-3-methylglutaryl-CoA lyase-like 1	HMGCLL1	chr6p12.1	54511	B5MD65 /// B7Z1S7 /// B7Z212 /// B7Z4D4 /// O95896 /// Q8TB92 /// Q9NT06	---	NP_001035865 /// NP_061909	NM_001042406 /// NM_019036	0.0314601	0.494697	-1.30303
205480_s_at	UDP-glucose pyrophosphorylase 2	UGP2	chr2p14-p13	7360	B2RAN1 /// B4DUP2 /// C9J3M0 /// C9J6Q0 /// C9JKD6 /// C9JNZ1 /// C9JQU9 /// C9JTZ5 /// C9JUW1 /// C9JVG3 /// C9JVV7 /// C9JWG0 /// C9K0U9 /// Q16851 /// Q53QE9	191760	NP_001001521 /// NP_006750	NM_001001521 /// NM_006759	0.00501605	0.492216	-1.30519
233490_at	dynactin 4 (p62)	DCTN4	chr5q31-q32	51164	B3KWW0 /// B4DL03 /// B4DS07 /// C9IZI5 /// D3DQH0 /// Q9NSJ5 /// Q9UJW0	---	NP_001129115 /// NP_001129116 /// NP_057305	NM_001135643 /// NM_001135644 /// NM_016221	0.0084683	0.492216	-1.30662
227585_at	ATPase family, AAA domain containing 1	ATAD1	chr10q23.31	84896	B4E2J1 /// Q8NBU5	---	NP_116199	NM_032810	0.0106387	0.492216	-1.30765
209224_s_at	NADH dehydrogenase (ubiquinone) 1 alpha subcomplex, 2, 8kDa	NDUFA2	chr5q31	4695	O43678	256000 /// 602137	NP_002479	NM_002488	0.0120236	0.492216	-1.31084
222844_s_at	serine racemase	SRR	chr17p13	63826	D3DTI5 /// Q3ZK31 /// Q53G11 /// Q8N3F4 /// Q9GZT4	606477	NP_068766	NM_021947	0.00365619	0.492216	-1.31598
206941_x_at	sema domain, immunoglobulin domain (Ig), short basic domain, secreted, (semaphorin) 3E	SEMA3E	chr7q21.11	9723	B4DLY1 /// B4E1P1 /// C9JVH5 /// O15041	214800 /// 608166	NP_001171600 /// NP_036563	NM_001178129 /// NM_012431	0.00118963	0.492216	-1.31957
1555074_a_at	potassium voltage-gated channel, subfamily H (eag-related), member 5	KCNH5	chr14q23.1	27133	C9JI08 /// C9JP98 /// Q86XI1 /// Q8NCM2	605716	NP_647479 /// NP_758963 /// NP_758964	NM_139318 /// NM_172375 /// NM_172376	0.00778196	0.492216	-1.32117
201237_at	capping protein (actin filament) muscle Z-line, alpha 2	CAPZA2	chr7q31.2-q31.3	830	A4D0V4 /// A8MW68 /// B4DE01 /// B4DG50 /// C9J7V0 /// C9JUG7 /// P47755 /// Q53GC7 /// Q53GE2	601571	NP_006127	NM_006136	0.017138	0.492216	-1.32397
1552656_s_at	U2AF homology motif (UHM) kinase 1	UHMK1	chr1q23.3	127933	C9JWY6 /// Q5JPA7 /// Q8TAS1	608849	NP_001171692 /// NP_653225 /// NP_787062	NM_001184763 /// NM_144624 /// NM_175866	0.00370044	0.492216	-1.3276
227535_at	Chromosome 15 open reading frame 24	C15orf24	chr15q14	56851	Q9NPA0	---	NP_064539	NM_020154	0.00288255	0.492216	-1.33226
235436_at	DEAD (Asp-Glu-Ala-Asp) box polypeptide 31	DDX31	chr9q34.13	64794	B4DYZ1 /// B4E3G7 /// Q9H8H2	---	NP_073616 /// NP_619526	NM_022779 /// NM_138620	0.00251962	0.492216	-1.33435
225755_at	kelch domain containing 8B	KLHDC8B	chr3p21.31	200942	B4DFM2 /// Q8IXV7 /// Q96DZ8	236000 /// 613169	NP_775817	NM_173546	0.00450088	0.492216	-1.33797
236046_at	FLJ44896 protein	FLJ44896	chr5p15.33	401166	---	---	---	XR_041619 /// XR_041620 /// XR_041621	0.00680499	0.492216	-1.33827
223243_s_at	ER degradation enhancer, mannosidase alpha-like 3	EDEM3	chr1q24-q25	80267	B7ZLZ2 /// Q7L2Y5 /// Q9BZQ6 /// Q9H941 /// Q9NWE4	610214	NP_079467	NM_025191	0.00681027	0.492216	-1.34333
228531_at	sterile alpha motif domain containing 9	SAMD9	chr7q21.2	54809	B3KWI1 /// B3KWI8 /// C9JKF1 /// Q5K651	610455 /// 610456	NP_060124	NM_017654	0.0162264	0.492216	-1.34826
239579_at	epoxide hydrolase 4	EPHX4	chr1p22.1	253152	Q8IUS5	---	NP_775838	NM_173567	0.0262808	0.492216	-1.34926
204629_at	parvin, beta	PARVB	chr22q13.2-q13.33	29780	A6NG58 /// B0QYM8 /// B0QYN1 /// B0QYP6 /// B0QYP8 /// B5MDI0 /// Q96PN1 /// Q9HBI1	608121	NP_001003828 /// NP_037459	NM_001003828 /// NM_013327	0.0184187	0.492216	-1.35041
218911_at	YEATS domain containing 4	YEATS4	chr12q13-q15	8089	O95619	602116	NP_006521	NM_006530	0.00588962	0.492216	-1.35175
223001_at	oligosaccharyltransferase complex subunit	OSTC	chr4q25	58505	Q8TBU1 /// Q9NRP0	---	NP_067050	NM_021227	0.00468398	0.492216	-1.35181
208949_s_at	lectin, galactoside-binding, soluble, 3	LGALS3	chr14q21-q22	3958	P17931 /// Q59FR8 /// Q6FGL0 /// Q6MZI9 /// Q6NVH9 /// Q86TY5 /// Q8IXB9 /// Q9H2J5 /// Q9H2J6	153619	NP_001170859 /// NP_002297	NM_001177388 /// NM_002306 /// NR_003225	0.00265146	0.492216	-1.35251
211124_s_at	KIT ligand	KITLG	chr12q22	4254	P21583 /// Q16494	145250 /// 184745 /// 611664	NP_000890 /// NP_003985	NM_000899 /// NM_003994	0.00325939	0.492216	-1.35404
206039_at	RAB33A, member RAS oncogene family	RAB33A	chrXq26.1	9363	Q14088	300333	NP_004785	NM_004794	0.0140467	0.492216	-1.35756
214821_at	solute carrier family 25 (mitochondrial carrier; adenine nucleotide translocator), member 4	SLC25A4	chr4q35	291	A8K787 /// D3DP59 /// P12235	103220 /// 157640 /// 192600 /// 609283	NP_001142	NM_001151	0.041813	0.495792	-1.36237
244118_at	gamma-aminobutyric acid (GABA) A receptor, alpha 1	GABRA1	chr5q34-q35	2554	A8K177 /// B4DHL2 /// D3DQK6 /// P14867 /// Q53F42	137160 /// 254770 /// 611136	NP_000797 /// NP_001121115 /// NP_001121116 /// NP_001121117 /// NP_001121118 /// NP_001121119 /// NP_001121120	NM_000806 /// NM_001127643 /// NM_001127644 /// NM_001127645 /// NM_001127646 /// NM_001127647 /// NM_001127648	0.00199686	0.492216	-1.36323
213664_at	solute carrier family 1 (neuronal/epithelial high affinity glutamate transporter, system Xag), member 1	SLC1A1	chr9p24	6505	B1AL64 /// B2R7K1 /// P43005	133550	NP_004161	NM_004170	0.0259313	0.492216	-1.36549
225936_at	EP300 interacting inhibitor of differentiation 2	EID2	chr19q13.2	163126	Q6IPM4 /// Q8N6I1	609773	NP_694964	NM_153232	0.0422661	0.495792	-1.37254
200853_at	H2A histone family, member Z	H2AFZ	chr4q24	3015	P0C0S5	142763	NP_002097	NM_002106	0.0171704	0.492216	-1.37277
204439_at	interferon-induced protein 44-like	IFI44L	chr1p31.1	10964	A4PB31 /// B2R5Q5 /// B4DDY4 /// B4E019 /// C9JPJ0 /// Q53G44	---	NP_006811	NM_006820	0.0152533	0.492216	-1.37319
225125_at	membrane magnesium transporter 1	MMGT1	chrXq26.3	93380	D3DWG7 /// Q8N4V1	---	NP_775741	NM_173470	0.00874191	0.492216	-1.37393
228948_at	EPH receptor A4	EPHA4	chr2q36.1	2043	A8K2P1 /// B2R601 /// B7Z6Q8 /// C9JEM6 /// C9JFX5 /// C9JIX8 /// P54764 /// Q53TA0 /// Q584H6 /// Q58F15	602188	NP_004429	NM_004438	0.00661582	0.492216	-1.37512
1559822_s_at	metadherin	MTDH	chr8q22.1	92140	Q86UE4 /// Q96GH5	610323	NP_848927	NM_178812	0.00673231	0.492216	-1.37516
219244_s_at	mitochondrial ribosomal protein L46	MRPL46	chr15q24-q25	26589	B3KNN6 /// Q7L5Y6 /// Q8TER9 /// Q9H2W6	611851	NP_071446	NM_022163	0.0116142	0.492216	-1.37531
232275_s_at	heparan sulfate 6-O-sulfotransferase 3	HS6ST3	chr13q32.1	266722	B3KX95 /// Q8IZP7	609401	NP_703157 /// XP_002344784	NM_153456 /// XM_002344743	0.015873	0.492216	-1.37681
201089_at	ATPase, H+ transporting, lysosomal 56/58kDa, V1 subunit B2	ATP6V1B2	chr8p22-p21	526	B4DFM5 /// B4DQI9 /// D3DSQ5 /// P21281 /// Q59HF3	606939	NP_001684	NM_001693	0.0046456	0.492216	-1.3794
222530_s_at	McKusick-Kaufman syndrome	MKKS	chr20p12	8195	B7Z3W9 /// D3DW18 /// Q8IZ22 /// Q9H6M6 /// Q9HB66 /// Q9NPJ1	209900 /// 236700 /// 604896	NP_061336 /// NP_740754	NM_018848 /// NM_170784	0.0054011	0.492216	-1.38122
218981_at	ACN9 homolog (S. cerevisiae)	ACN9	chr7q21.3	57001	Q9NRP4	---	NP_064571	NM_020186	0.0270624	0.492216	-1.38506
205830_at	calmegin	CLGN	chr4q28.3-q31.1	1047	A8K454 /// B4DRG2 /// B4DXV8 /// D3DNY8 /// O14967	601858	NP_001124147 /// NP_004353	NM_001130675 /// NM_004362	0.00463362	0.492216	-1.39044
202060_at	Ctr9, Paf1/RNA polymerase II complex component, homolog (S. cerevisiae)	CTR9	chr11p15.3	9646	A8K6X9 /// D3DQV8 /// Q6PD62	609366	NP_055448	NM_014633	0.0073701	0.492216	-1.39564
230363_s_at	inositol polyphosphate-5-phosphatase F	INPP5F	chr10q26.11	22876	B3KRF1 /// D3DRD1 /// Q5T993 /// Q5W135 /// Q9Y2H2	609389	NP_055752	NM_014937 /// NR_003251 /// NR_003252	0.00713468	0.492216	-1.39656
201821_s_at	translocase of inner mitochondrial membrane 17 homolog A (yeast)	TIMM17A	chr1q32.1	10440	A0PJ74 /// Q7RU05 /// Q99595	605057	NP_006326	NM_006335	0.0231522	0.492216	-1.40173
225052_at	transmembrane protein 203	TMEM203	chr9q34.3	94107	Q7Z4H1 /// Q969S6	---	NP_444273	NM_053045	0.0068278	0.492216	-1.40384
219569_s_at	transmembrane protein 22	TMEM22	chr3q22.3	80723	D3DNE1 /// Q8TBE7	---	NP_001091068 /// NP_001091069 /// NP_079522	NM_001097599 /// NM_001097600 /// NM_025246	0.0137075	0.492216	-1.4045
201805_at	protein kinase, AMP-activated, gamma 1 non-catalytic subunit	PRKAG1	chr12q12-q14	5571	B4DDT7 /// B4E094 /// P54619 /// Q8N7V9	602742	NP_002724 /// NP_997626	NM_002733 /// NM_212461	0.00622665	0.492216	-1.40652
214724_at	DIX domain containing 1	DIXDC1	chr11q23.1	85458	A8K192 /// B3KP10 /// B4DH68 /// Q155Q3 /// Q86SR7	610493	NP_001033043 /// NP_219493	NM_001037954 /// NM_033425	0.0430093	0.495792	-1.41387
229037_at	Tripartite motif-containing 69	TRIM69	chr15q21.1	140691	A8K887 /// Q86WT6	---	NP_542783 /// NP_892030	NM_080745 /// NM_182985	0.0353144	0.495792	-1.41604
222095_s_at	family with sequence similarity 163, member A	FAM163A	chr1q25.2	148753	A8K8R7 /// B4DYY8 /// Q96GL9	611727	NP_775780	NM_173509	0.00588198	0.492216	-1.41769
222714_s_at	lactamase, beta 2	LACTB2	chr8p22-q22.3	51110	A8K2D6 /// Q53H82	---	NP_057111	NM_016027	0.00369862	0.492216	-1.41776
218027_at	mitochondrial ribosomal protein L15	MRPL15	chr8q11.2-q13	29088	B2R739 /// Q9P015	611828	NP_054894	NM_014175	0.015631	0.492216	-1.42514
226287_at	coiled-coil domain containing 34	CCDC34	chr11p14.1	91057	B6ZDP4 /// Q96HJ3	612324	NP_110398 /// NP_542385	NM_030771 /// NM_080654	0.000933315	0.492216	-1.42611
204246_s_at	dynactin 3 (p22)	DCTN3	chr9p13	11258	O75935 /// Q5T1I6 /// Q8NB28	607387	NP_009165 /// NP_077324	NM_007234 /// NM_024348	0.0300595	0.494697	-1.42664
233910_at	transmembrane protein with EGF-like and two follistatin-like domains 2	TMEFF2	chr2q32.3	23671	B2RD22 /// B3KQB7 /// Q9UIK5	605734	NP_057276	NM_016192	0.00814318	0.492216	-1.42761
237054_at	ectonucleotide pyrophosphatase/phosphodiesterase 5 (putative function)	ENPP5	chr6p21.1-p11.2	59084	A8K9X7 /// B4DHN2 /// Q9UJA9	---	NP_067547	NM_021572	0.00860156	0.492216	-1.43133
1555227_a_at	mannosidase, endo-alpha	MANEA	chr6q16.1	79694	Q5SRI9 /// Q8WWX4	612327	NP_078917	NM_024641	0.0193136	0.492216	-1.43199
219688_at	Bardet-Biedl syndrome 7	BBS7	chr4q27	55212	Q8IWZ6	209900 /// 607590	NP_060660 /// NP_789794	NM_018190 /// NM_176824	0.0459103	0.497218	-1.43287
1562102_at	Aldo-keto reductase family 1, member C1 (dihydrodiol dehydrogenase 1; 20-alpha (3-alpha)-hydroxysteroid dehydrogenase)	AKR1C1	chr10p15-p14	1645	A6NHU4 /// B4DK69 /// B4DKR9 /// B4E0M1 /// B5ME26 /// P52895 /// Q04828 /// Q59GU2 /// Q5SR14 /// Q96C75	600449	NP_001344	NM_001353	0.0156963	0.492216	-1.44821
203771_s_at	biliverdin reductase A	BLVRA	chr7p14-cen	644	C9J1E1 /// P53004	109750	NP_000703	NM_000712	0.0101863	0.492216	-1.44853
200982_s_at	annexin A6	ANXA6	chr5q32-q34	309	A6NN80 /// A8K3Q7 /// B7Z582 /// B7Z8A7 /// D3DQH4 /// P08133 /// Q6ZP35	114070	NP_001146 /// NP_004024	NM_001155 /// NM_004033	0.0336715	0.495792	-1.45032
202498_s_at	solute carrier family 2 (facilitated glucose transporter), member 3	SLC2A3	chr12p13.3	6515	B7Z5A7 /// B7Z966 /// D3DUU6 /// P11169 /// Q59F54	138170	NP_008862	NM_006931	0.0454293	0.497122	-1.45096
244111_at	keratin 222	KRT222	chr17q21.2	125113	Q8N1A0	---	NP_689562	NM_152349	0.0366294	0.495792	-1.45531
208909_at	ubiquinol-cytochrome c reductase, Rieske iron-sulfur polypeptide 1	UQCRFS1	chr19q12-q13.1	7386	P0C7P4 /// P47985	191327	NP_005994	NM_006003	0.00543313	0.492216	-1.46221
218982_s_at	mitochondrial ribosomal protein S17 /// zinc finger protein 713	MRPS17 /// ZNF713	chr7p11 /// chr7p11.2	349075 /// 51373	Q8IY71 /// Q8N859 /// Q96Q59 /// Q9Y2R5	611980	NP_057053 /// NP_872439	NM_015969 /// NM_182633	0.00973505	0.492216	-1.46826
209480_at	major histocompatibility complex, class II, DQ beta 1	HLA-DQB1	chr6p21.3	3119	A0AQY9 /// A2AAY8 /// A2AAZ0 /// A2AAZ1 /// A2ADX3 /// A2AGX0 /// A2VCT9 /// A4FRB6 /// A6Q0V9 /// A8KS05 /// A8KS15 /// A9YQ98 /// A9YQ99 /// B0S7X9 /// B0S7Y9 /// B0UZ89 /// B0UZ92 /// B0V0E9 /// B0V0X7 /// B0V1U9 /// B0V1V1 /// B0V1V2 /// B0V2C3 /// B1B084 /// B1PL07 /// B2Z3W3 /// B4DHT2 /// B4DI91 /// B4DIN3 /// B4DJG1 /// B4E328 /// B9WPP0 /// C1LZ07 /// C6H0J7 /// C7FF12 /// O19506 /// O19…	123400 /// 126200 /// 212750 /// 222100 /// 604305	NP_002114	NM_002123	0.0172697	0.492216	-1.47413
221428_s_at	transducin (beta)-like 1 X-linked receptor 1	TBL1XR1	chr3q26.32	79718	B7Z475 /// C9IYU9 /// C9J3H2 /// C9J7E1 /// C9J903 /// C9JBN1 /// C9JCK0 /// C9JCW4 /// C9JEC9 /// C9JLJ1 /// C9JTW8 /// C9JY82 /// D3DNQ9 /// Q9BZK7 /// Q9H2I0 /// Q9H2I4	608628	NP_078941	NM_024665	0.0122284	0.492216	-1.47658
1566509_s_at	F-box protein 9	FBXO9	chr6p12.3-p11.2	26268	C9IY65 /// C9J4V1 /// C9JDZ9 /// Q4W8W0 /// Q59EH8 /// Q96MK9 /// Q9UK97	609091	NP_036479 /// NP_258441 /// NP_258442	NM_012347 /// NM_033480 /// NM_033481	0.00158824	0.492216	-1.48924
205633_s_at	aminolevulinate, delta-, synthase 1	ALAS1	chr3p21.1	211	B4DDG9 /// B4DVA0 /// P13196 /// Q5JAM2	125290	NP_000679 /// NP_954635	NM_000688 /// NM_199166	0.0047304	0.492216	-1.50001	this gene is in the genomic interval of GWAS identified ITIH3 (Ripke et al., GWAS 13 new loci)
203574_at	nuclear factor, interleukin 3 regulated	NFIL3	chr9q22	4783	Q16649	605327	NP_005375	NM_005384	0.0125249	0.492216	-1.50152
218210_at	fructosamine 3 kinase related protein	FN3KRP	chr17q25.3	79672	B2RD19 /// B4DE94 /// B4DXG0 /// Q6FIG5 /// Q9HA64	611683	NP_078895	NM_024619	0.00129418	0.492216	-1.50932
214606_at	tetraspanin 2	TSPAN2	chr1p13.2	10100	B1AKP1 /// B1AKP2 /// B2RD31 /// O60636	613133	NP_005716	NM_005725	0.0169993	0.492216	-1.50939
219099_at	chromosome 12 open reading frame 5	C12orf5	chr12p13.3	57103	Q9NQ88	610775	NP_065108	NM_020375	0.00290358	0.492216	-1.534
238695_s_at	RAB39B, member RAS oncogene family	RAB39B	chrXq28	116442	Q96DA2	300271 /// 300774	NP_741995	NM_171998	0.00664477	0.492216	-1.5358
1554242_a_at	coagulation factor C homolog, cochlin (Limulus polyphemus)	COCH	chr14q12-q13	1690	A0AV58 /// B3KVT3 /// D3DS84 /// O43405 /// Q13033 /// Q6ZP09 /// Q96IU6	601369 /// 603196	NP_001128530 /// NP_004077	NM_001135058 /// NM_004086	0.0207289	0.492216	-1.54099
212040_at	trans-golgi network protein 2	TGOLN2	chr2p11.2	10618	B2R686 /// B8ZZE1 /// C9JJA2 /// O43493	603062	NP_006455	NM_006464	0.0145696	0.492216	-1.54318
214079_at	dehydrogenase/reductase (SDR family) member 2	DHRS2	chr14q11.2	10202	C9JZP6 /// D3DS54 /// Q13268 /// Q59F08	---	NP_005785 /// NP_878912	NM_005794 /// NM_182908	0.0239297	0.492216	-1.54787
228530_at	Chromosome 13 open reading frame 37	C13orf37	chr13q21.33-q22.1	440145	C9JSG6 /// Q08AG7	---	NP_001065243	NM_001071775	0.00804113	0.492216	-1.54796
202780_at	3-oxoacid CoA transferase 1	OXCT1	chr5p13.1	5019	A1E286 /// B2R5V2 /// B7Z528 /// B7Z609 /// P55809 /// Q6IAV5	245050 /// 601424	NP_000427	NM_000436	0.00532014	0.492216	-1.5644
229927_at	LEM domain containing 1	LEMD1	chr1q32.1	93273	B4DYE5 /// Q68G75	610480	NP_001001552	NM_001001552	0.00829629	0.492216	-1.57281
207029_at	KIT ligand	KITLG	chr12q22	4254	P21583 /// Q16494	145250 /// 184745 /// 611664	NP_000890 /// NP_003985	NM_000899 /// NM_003994	0.00120882	0.492216	-1.57796
203560_at	gamma-glutamyl hydrolase (conjugase, folylpolygammaglutamyl hydrolase)	GGH	chr8q12.3	8836	A8K335 /// B4DVI2 /// Q92820	601509	NP_003869	NM_003878	0.00949073	0.492216	-1.57891
1555790_a_at	transmembrane protein 192 /// zinc finger protein 320	TMEM192 /// ZNF320	chr19q13.41 /// chr4q32.3	162967 /// 201931	A2RRD8 /// Q6ZP55 /// Q8IY95	606427	NP_001093859 /// NP_997216	NM_001100389 /// NM_207333	0.00516727	0.492216	-1.59863
228715_at	zinc finger, CCHC domain containing 12	ZCCHC12	chrXq24	170261	Q6PEW1	300701	NP_776159	NM_173798	0.00421782	0.492216	-1.60617
211756_at	parathyroid hormone-like hormone	PTHLH	chr12p12.1-p11.2	5744	P12272 /// Q53XY9	168470	NP_002811 /// NP_945315 /// NP_945316 /// NP_945317	NM_002820 /// NM_198964 /// NM_198965 /// NM_198966	0.0118822	0.492216	-1.61127
208944_at	transforming growth factor, beta receptor II (70/80kDa)	TGFBR2	chr3p22	7048	A3QNQ0 /// B4E2S6 /// D2JYI1 /// P37173 /// Q6A176	133239 /// 190182 /// 610168 /// 610380	NP_001020018 /// NP_003233	NM_001024847 /// NM_003242	0.0292848	0.494697	-1.61361
206984_s_at	Ras-like without CAAX 2	RIT2	chr18q12.3	6014	Q99578	609592	NP_002921	NM_002930	0.00390796	0.492216	-1.61588
203023_at	NOP16 nucleolar protein homolog (yeast)	NOP16	chr5q35.2	51491	B4DV13 /// B4E098 /// Q05D05 /// Q6PIM0 /// Q9P0T8 /// Q9Y3C1	612861	NP_057475	NM_016391	0.00621029	0.492216	-1.61606
1554592_a_at	solute carrier family 1 (high affinity aspartate/glutamate transporter), member 6	SLC1A6	chr19p13.12	6511	B7Z7Q5 /// P48664 /// Q59GB0 /// Q8N753	600637	NP_005062	NM_005071	0.0265819	0.492216	-1.61905
202203_s_at	autocrine motility factor receptor	AMFR	chr16q21	267	P26442 /// Q1RN03 /// Q6PGR1 /// Q9UKV5	603243	NP_001135	NM_001144	0.00522139	0.492216	-1.62071
201823_s_at	ring finger protein 14	RNF14	chr5q23.3-q31.1	9604	A8MTW5 /// B3KN55 /// B7Z229 /// B7Z3J5 /// D3DQE4 /// Q9UBS8	605675	NP_004281 /// NP_899645 /// NP_899646 /// NP_899647 /// NP_899648	NM_004290 /// NM_183398 /// NM_183399 /// NM_183400 /// NM_183401	0.00444953	0.492216	-1.63415
218042_at	COP9 constitutive photomorphogenic homolog subunit 4 (Arabidopsis)	COPS4	chr4q21.22	51138	B3KM48 /// B3KST5 /// Q53FV3 /// Q9BT78	---	NP_057213	NM_016129	0.00155503	0.492216	-1.64246
203772_at	biliverdin reductase A	BLVRA	chr7p14-cen	644	C9J1E1 /// P53004	109750	NP_000703	NM_000712	0.0455194	0.497218	-1.644
1557137_at	transmembrane protein 17	TMEM17	chr2p15	200728	Q86X19	---	NP_938017	NM_198276	0.00049121	0.492216	-1.64544
1553682_at	F-box and leucine-rich repeat protein 14	FBXL14	chr12p13.33	144699	Q8N1E6	609081	NP_689654	NM_152441	0.00510365	0.492216	-1.66084
229805_at	Zinc finger, DHHC-type containing 22	ZDHHC22	chr14q24.3	283576	Q8N966	---	NP_777636	NM_174976	0.0395367	0.495792	-1.71862
218163_at	malignant T cell amplified sequence 1	MCTS1	chrXq22-q24	28985	B4DGY2 /// Q9ULC4	300587	NP_001131026 /// NP_054779	NM_001137554 /// NM_014060	0.00597644	0.492216	-1.77245
238017_at	short chain dehydrogenase/reductase family 16C, member 5	SDR16C5	chr8q12.1	195814	B3KT84 /// Q8N3Y7	608989	NP_620419	NM_138969	0.0123247	0.492216	-1.81407
201141_at	glycoprotein (transmembrane) nmb	GPNMB	chr7p15	10457	A8K7R3 /// B2R5R1 /// B4DKZ5 /// B4DLJ7 /// B4DLL5 /// B4DLL8 /// B4DN79 /// B4DZS5 /// B4E3D4 /// Q14956 /// Q8IXJ5 /// Q96F58	604368	NP_001005340 /// NP_002501	NM_001005340 /// NM_002510	0.046756	0.497218	-1.91629
210355_at	parathyroid hormone-like hormone	PTHLH	chr12p12.1-p11.2	5744	P12272 /// Q53XY9	168470	NP_002811 /// NP_945315 /// NP_945316 /// NP_945317	NM_002820 /// NM_198964 /// NM_198965 /// NM_198966	0.0187597	0.492216	-1.95664
231509_at	Chromosome 7 open reading frame 16	C7orf16	chr7p15	10842	B2R7H9 /// B4DE58 /// O96001	143890 /// 604088	NP_001138595 /// NP_006649	NM_001145123 /// NM_006658	0.012535	0.492216	-2.04424
220231_at	chromosome 7 open reading frame 16	C7orf16	chr7p15	10842	B2R7H9 /// B4DE58 /// O96001	143890 /// 604088	NP_001138595 /// NP_006649	NM_001145123 /// NM_006658	0.00721431	0.492216	-2.05995
239913_at	solute carrier family 10 (sodium/bile acid cotransporter family), member 4	SLC10A4	chr4p11	201780	Q96EP9	---	NP_689892	NM_152679	0.0064205	0.492216	-2.12036
