# Supplementary material for: Two Thalamic Regions Screened Using Laser Capture Microdissection with Whole Human Genome Microarray in Schizophrenia Postmortem Samples
Source: Schizophr Res Treatment. 2020 May 31;2020:5176834. doi: 10.1155/2020/5176834 (PMC7285254; doi:10.1155/2020/5176834)
Supplement: Supplementary Materials — Supplementary Table S1: AN disease vs. AN normal control (AN SZ/NC). S1.1: Ingenuity Pathway Analysis—networks AN SZ/NC. S1.2: Ingenuity Pathway Analysis—pathways AN SZ/NC. S1.3: Ingenuity Pathway Analysis—upstream regulators AN SZ/NC. Supplementary Table S2: VPL disease vs. VPL normal control (VPL SZ/NC). S2.1: Ingenuity Pathway Analysis—networks VPL SZ/NC. S2.2: Ingenuity Pathway Analysis—pathways VPL SZ/NC. S2.3: Ingenuity Pathway Analysis—upstream regulators VPL SZ/NC. Supplementary Table S3: VPL and AN disease same subject (SZ_VPL vs. AN). S3.1: Ingenuity Pathway Analysis—networks SZ_VPL vs. AN. S3.2: Ingenuity Pathway Analysis—pathways SZ_VPL vs. AN. S3.3: Ingenuity Pathway Analysis—upstream regulators SZ_VPL vs. AN. S4: VPL and AN normal control same subject NC_VPL vs. AN). S4.1: Ingenuity Pathway Analysis—networks NC_VPL vs. AN. S4.2: Ingenuity Pathway Analysis—pathways NC_VPL vs. AN. S4.3: Ingenuity Pathway Analysis—upstream regulators NC_VPL vs. AN. S5: miR-137 comparisons in our data. S6: our data comparisons to [39] (their Table 1) Potential impact of miR-137 and its targets in schizophrenia. Front Genet Apr 26; 4 : 58. S7: our data comparisons to [40] Inhibition of the schizophrenia-associated microRNA-137 disrupts Nrg1alpha neurodevelopmental signal transduction. Cell Rep July 5; 20(1):1-12. S8: our data comparisons to [41] microRNAs sculpt neuronal communication in a tight balance that is lost in neurological disease Front Mol Neurosci Dec 12; 11 : 455. S9: comparison of ELAVL1 NCBI identified interactants for NC AN/VPL (Table S4) with SZ AN/VPL (Table S3). S10: synapse and receptor related. [file 5176834.f1.zip › 5176834.f1/S10 synapse and receptor related.xlsx]

## Sheet: Sheet1
S1 synapse and receptor related genes
potassium inwardly-rectifying channel, subfamily J, member 4	KCNJ4	chr22q13.1	3761	P48050 /// Q58F07	600504	NP_004972 /// NP_690607	NM_004981 /// NM_152868	0.00234684	0.492216	1.34245
S100 calcium binding protein A8	S100A8	chr1q21	6279	D3DV37 /// P05109	123885	NP_002955	NM_002964	0.0260846	0.492216	1.02413
solute carrier family 14 (urea transporter), member 1 (Kidd blood group)	SLC14A1	chr18q11-q12	6563	A8K0P3 /// B3KR62 /// B3KXJ3 /// B4DFJ8 /// B4DHU3 /// C9EHF2 /// Q13336 /// Q71UV7 /// Q8WXW8 /// Q96KQ5	111000	NP_001122060 /// NP_001139508 /// NP_001139509 /// NP_056949	NM_001128588 /// NM_001146036 /// NM_001146037 /// NM_015865	0.0033542	0.492216	1.64104
chloride channel Kb	CLCNKB	chr1p36	1188	A8K8H0 /// B3KUY3 /// B7Z1K4 /// P51801 /// Q5T5Q6 /// Q5T5Q7 /// Q8WW53	602023 /// 602522 /// 607364	NP_000076 /// NP_001159417	NM_000085 /// NM_001165945	0.0297991	0.494697	1.53557
leucine-rich repeat-containing G protein-coupled receptor 6	LGR6	chr1q32.1	59352	Q5T508 /// Q5T511 /// Q9HBX8	606653	NP_001017403 /// NP_001017404 /// NP_067649	NM_001017403 /// NM_001017404 /// NM_021636	0.00409372	0.492216	1.41657
epidermal growth factor receptor (erythroblastic leukemia viral (v-erb-b) oncogene homolog, avian)	EGFR	chr7p12	1956	A2VCQ7 /// A7VN05 /// A7VN06 /// A7VN07 /// A8K2T7 /// A9CB80 /// B6RC65 /// B6RC66 /// B7Z2I3 /// C9JYS6 /// P00533 /// Q147T7 /// Q2TTR7 /// Q30BI0 /// Q4H1F3 /// Q504U8 /// Q59FL8 /// Q68GS6 /// Q75MF2 /// Q8WZA5 /// Q9H3C8 /// Q9H3D0	131550 /// 211980	NP_005219 /// NP_958439 /// NP_958440 /// NP_958441	NM_005228 /// NM_201282 /// NM_201283 /// NM_201284	0.0343755	0.495792	1.01495
glutamate receptor, ionotropic, N-methyl D-aspartate 2A	GRIN2A	chr16p13.2	2903	B4DII7 /// Q12879 /// Q17RZ6 /// Q547U9 /// Q59EW6	138253	NP_000824 /// NP_001127879 /// NP_001127880	NM_000833 /// NM_001134407 /// NM_001134408	0.0475996	0.497218	-1.17743
solute carrier family 6 (neutral amino acid transporter), member 15	SLC6A15	chr12q21.3	55117	B7Z2P7 /// Q68CX0 /// Q8IXG2 /// Q8TBM6 /// Q9H2J7 /// Q9H9F5 /// Q9NW50	607971	NP_001139807 /// NP_060527 /// NP_877499	NM_001146335 /// NM_018057 /// NM_182767	0.0293304	0.494697	-1.20139
solute carrier family 2 (facilitated glucose transporter), member 12	SLC2A12	chr6q23.2	154091	Q8TD20	610372	NP_660159	NM_145176	0.0161777	0.492216	-1.265
gamma-aminobutyric acid (GABA) A receptor, alpha 1	GABRA1	chr5q34-q35	2554	A8K177 /// B4DHL2 /// D3DQK6 /// P14867 /// Q53F42	137160 /// 254770 /// 611136	NP_000797 /// NP_001121115 /// NP_001121116 /// NP_001121117 /// NP_001121118 /// NP_001121119 /// NP_001121120	NM_000806 /// NM_001127643 /// NM_001127644 /// NM_001127645 /// NM_001127646 /// NM_001127647 /// NM_001127648	0.00199686	0.492216	-1.36323
solute carrier family 1 (neuronal/epithelial high affinity glutamate transporter, system Xag), member 1	SLC1A1	chr9p24	6505	B1AL64 /// B2R7K1 /// P43005	133550	NP_004161	NM_004170	0.0259313	0.492216	-1.36549
solute carrier family 2 (facilitated glucose transporter), member 3	SLC2A3	chr12p13.3	6515	B7Z5A7 /// B7Z966 /// D3DUU6 /// P11169 /// Q59F54	138170	NP_008862	NM_006931	0.0454293	0.497122	-1.45096
solute carrier family 1 (high affinity aspartate/glutamate transporter), member 6	SLC1A6	chr19p13.12	6511	B7Z7Q5 /// P48664 /// Q59GB0 /// Q8N753	600637	NP_005062	NM_005071	0.0265819	0.492216	-1.61905
solute carrier family 2 (facilitated glucose transporter), member 14 /// solute carrier family 2 (facilitated glucose transporter), member 3	SLC2A14 /// SLC2A3	chr12p13.3 /// chr12p13.31	144195 /// 6515	B7Z5A7 /// B7Z5J8 /// B7Z844 /// B7Z966 /// B7ZAC3 /// D3DUU6 /// P11169 /// Q59F54 /// Q8TDB8	138170 /// 611039	NP_008862 /// NP_703150	NM_006931 /// NM_153449	0.00872327	0.492216	-1.0374
solute carrier family 32 (GABA vesicular transporter), member 1	SLC32A1	chr20q11.23	140679	B3KR68 /// Q9H598	---	NP_542119	NM_080552	0.0430058	0.495792	-1.10796
cannabinoid receptor 1 (brain)	CNR1	chr6q14-q15	1268	P21554 /// Q506J9 /// Q9BYY6	114610	NP_001153698 /// NP_001153730 /// NP_001153731 /// NP_001153732 /// NP_057167 /// NP_149421	NM_001160226 /// NM_001160258 /// NM_001160259 /// NM_001160260 /// NM_016083 /// NM_033181	0.0456564	0.497218	-1.20177
synaptotagmin binding, cytoplasmic RNA interacting protein	SYNCRIP	chr6q14-q15	10492	B2R8Z8 /// B7Z213 /// B7Z645 /// O60506 /// Q05CK9 /// Q59GL1 /// Q5TCG1	---	NP_001153145 /// NP_001153146 /// NP_001153147 /// NP_001153148 /// NP_001153149 /// NP_006363	NM_001159673 /// NM_001159674 /// NM_001159675 /// NM_001159676 /// NM_001159677 /// NM_006372	0.0250011	0.492216	-1.00823
synaptojanin 1	SYNJ1	chr21q22.2	8867	B4DIP0 /// B4E1Z3 /// B9EGN3 /// C9J1Z6 /// C9JFZ1 /// C9JW66 /// O43426 /// Q05CZ1 /// Q1ZYQ4	604297	NP_001153774 /// NP_001153778 /// NP_003886 /// NP_982271	NM_001160302 /// NM_001160306 /// NM_003895 /// NM_203446	0.0232031	0.492216	-1.15476
S2 synapse and receptor related genes
solute carrier family 14 (urea transporter), member 1 (Kidd blood group)	SLC14A1	chr18q11-q12	6563	A8K0P3 /// B3KR62 /// B3KXJ3 /// B4DFJ8 /// B4DHU3 /// C9EHF2 /// Q13336 /// Q71UV7 /// Q8WXW8 /// Q96KQ5	111000	NP_001122060 /// NP_001139508 /// NP_001139509 /// NP_056949	NM_001128588 /// NM_001146036 /// NM_001146037 /// NM_015865	0.0334826	0.99965	1.17867
calcium channel, voltage-dependent, beta 2 subunit	CACNB2	chr10p12	783	B7Z1S2 /// B7Z1U5 /// B7Z2U3 /// B7Z3Y0 /// Q08289 /// Q59H42 /// Q5QJ99 /// Q5QJA0 /// Q5UM67 /// Q5UM68 /// Q5VVH1 /// Q5VWV7 /// Q6TME0 /// Q6TME1 /// Q6TME2 /// Q6TME3	600003 /// 611876	NP_000715 /// NP_001161417 /// NP_963864 /// NP_963865 /// NP_963866 /// NP_963884 /// NP_963887 /// NP_963890 /// NP_963891	NM_000724 /// NM_001167945 /// NM_201570 /// NM_201571 /// NM_201572 /// NM_201590 /// NM_201593 /// NM_201596 /// NM_201597	0.0142927	0.99965	1.12049
adrenergic, beta-1-, receptor	ADRB1	chr10q24-q26	153	P08588	109630 /// 607276	NP_000675	NM_000684	0.0104878	0.99965	1.27022
chemokine (C-X3-C motif) receptor 1	CX3CR1	chr3p21|3p21.3	1524	C9JLM2 /// C9JN40 /// P49238	601470 /// 602075 /// 603075 /// 607339 /// 609423	NP_001164642 /// NP_001164643 /// NP_001164645 /// NP_001328	NM_001171171 /// NM_001171172 /// NM_001171174 /// NM_001337	0.00553997	0.99965	-1.03466
S3 synapse and receptor related genes
vesicle-associated membrane protein 1 (synaptobrevin 1)	VAMP1	chr12p	6843	A8K0D3 /// B4DJY5 /// B4DZX9 /// D3DUR3 /// P23763	185880	NP_055046 /// NP_058439 /// NP_954740	NM_014231 /// NM_016830 /// NM_199245	0.00017054	0.0243146	0.94256
insulin-like growth factor binding protein 1	IGFBP1	chr7p13-p12	3484	C1K3N3 /// C9J6H2 /// C9JXF9 /// D3DVL9 /// P08833 /// Q6PEY6	146730	NP_000587	NM_000596	0.000217602	0.0282412	0.99718
oxoglutarate (alpha-ketoglutarate) receptor 1	OXGR1	chr13q32.1	27199	B2R986 /// Q96P68	606922	NP_543008	NM_080818	0.000459529	0.0410969	2.10489
EPH receptor A3	EPHA3	chr3p11.2	2042	A8K5U6 /// C9JXA2 /// P29320 /// Q6P4R6	179611	NP_005224 /// NP_872585	NM_005233 /// NM_182644	0.0001744	0.0244399	-1.35887
discoidin domain receptor tyrosine kinase 2	DDR2	chr1q23.3	4921	Q16832 /// Q5J7V3 /// Q5T241 /// Q5T242 /// Q5T244 /// Q5T245 /// Q6MZT2	191311 /// 271665	NP_001014796 /// NP_006173	NM_001014796 /// NM_006182	5.31147e-05	0.0132491	-1.20908
G protein-coupled receptor 62	GPR62	chr3p21.1	118442	Q8TAM0 /// Q9BZJ7	606917	NP_543141	NM_080865	0.000502578	0.0429927	-1.23024
peroxisome proliferator-activated receptor alpha	PPARA	chr22q12-q13.1|22q13.31	5465	B0G0X3 /// B0QYX1 /// B0QYX2 /// B2R4U0 /// O75780 /// Q07869 /// Q6ICF3 /// Q6NVV7 /// Q86SF0	170998	NP_001001928 /// NP_005027	NM_001001928 /// NM_005036	0.000277155	0.032077	-1.01761
roundabout, axon guidance receptor, homolog 3 (Drosophila)	ROBO3	chr11q24.2	64221	A8K4T0 /// B4DI90 /// B4DQG7 /// Q96HH0 /// Q96MS0 /// Q9H7C7	607313 /// 608630	NP_071765	NM_022370	0.000253848	0.0305662	-0.953901
insulin-like growth factor binding protein 5	IGFBP5	chr2q33-q36	3488	C9JXX4 /// P24593 /// Q8WV97 /// Q96HT5	146734	NP_000590	NM_000599	4.57873e-05	0.0123209	-1.36177
glutamate receptor, ionotropic, N-methyl D-aspartate 2D	GRIN2D	chr19q13.1-qter	2906	O15399 /// Q59G17	602717	NP_000827	NM_000836	0.000542553	0.0450795	-0.936688
solute carrier family 1 (glial high affinity glutamate transporter), member 3	SLC1A3	chr5p13	6507	B4DF14 /// B4DHC6 /// B4DIS2 /// P43003 /// Q4JCQ8 /// Q7Z5T0 /// Q8N169	600111 /// 612656	NP_001160167 /// NP_001160168 /// NP_004163	NM_001166695 /// NM_001166696 /// NM_004172	0.000626737	0.0484716	-2.23849
calcium channel, voltage-dependent, R type, alpha 1E subunit	CACNA1E	chr1q25-q31	777	Q15878 /// Q59FG1 /// Q9NY05 /// Q9NYZ5 /// Q9NYZ6 /// Q9UN68	601013	NP_000712	NM_000721	3.23583e-05	0.0103711	-2.19559
synaptotagmin XVI	SYT16	chr14q23.2	83851	B4DZH2 /// C9J8I3 /// Q17RD7	610950	NP_114120	NM_031914	0.000576878	0.0464526	-0.76801
synaptotagmin-like 2	SYTL2	chr11q14	54843	Q6ZSE3 /// Q9BQS1 /// Q9HCH5	612880	NP_001156423 /// NP_001156424 /// NP_001156425 /// NP_115755 /// NP_116561 /// NP_996810 /// NP_996811 /// NP_996812 /// NP_996813	NM_001162951 /// NM_001162952 /// NM_001162953 /// NM_032379 /// NM_032943 /// NM_206927 /// NM_206928 /// NM_206929 /// NM_206930	0.00013268	0.0210584	-1.10124
synaptotagmin XVII	SYT17	chr16p12.3	51760	B4DJB2 /// Q9BSW7	---	NP_057608	NM_016524	0.000645733	0.049397	-1.49329
G protein-coupled receptor, family C, group 5, member B	GPRC5B	chr16p12	51704	B7Z2G0 /// B7Z2X6 /// B7Z440 /// B7Z831 /// B7Z9M4 /// D2DFB0 /// Q9NZH0	605948	NP_057319	NM_016235	4.00551e-05	0.0120136	-1.37478
anthrax toxin receptor 1	ANTXR1	chr2p13.1	84168	Q508I5 /// Q508I6 /// Q508I7 /// Q508I8 /// Q53FL1 /// Q96EC6 /// Q9H6X2	602089 /// 606410	NP_060623 /// NP_115584 /// NP_444262	NM_018153 /// NM_032208 /// NM_053034	3.63226e-06	0.00291942	-1.46099
neurotrophic tyrosine kinase, receptor, type 3	NTRK3	chr15q25	4916	A9X3Y2 /// B7Z4C5 /// B7Z7U4 /// O95192 /// O95193 /// Q16288 /// Q8WWU8 /// Q96CY4	191316	NP_001007157 /// NP_001012338 /// NP_002521	NM_001007156 /// NM_001012338 /// NM_002530	5.54854e-06	0.00359108	-1.69547
scavenger receptor class A, member 3	SCARA3	chr8p21	51435	Q6AZY7	602728	NP_057324 /// NP_878185	NM_016240 /// NM_182826	0.000298722	0.0331661	-0.824175
S4 synapse and receptor related genes
synaptotagmin binding, cytoplasmic RNA interacting protein	SYNCRIP	chr6q14-q15	10492	B2R8Z8 /// B7Z213 /// B7Z645 /// O60506 /// Q05CK9 /// Q59GL1 /// Q5TCG1	---	NP_001153145 /// NP_001153146 /// NP_001153147 /// NP_001153148 /// NP_001153149 /// NP_006363	NM_001159673 /// NM_001159674 /// NM_001159675 /// NM_001159676 /// NM_001159677 /// NM_006372	4.59608e-05	0.00647489	1.32739
synaptosomal-associated protein, 91kDa homolog (mouse)	SNAP91	chr6q14.2	9892	B7Z2C2 /// B7Z2N2 /// O60641 /// Q5JX14	607923	NP_055656	NM_014841 /// NR_026669	0.0010411	0.0310475	0.55495
synaptojanin 1	SYNJ1	chr21q22.2	8867	B4DIP0 /// B4E1Z3 /// B9EGN3 /// C9J1Z6 /// C9JFZ1 /// C9JW66 /// O43426 /// Q05CZ1 /// Q1ZYQ4	604297	NP_001153774 /// NP_001153778 /// NP_003886 /// NP_982271	NM_001160302 /// NM_001160306 /// NM_003895 /// NM_203446	0.00113672	0.0323382	0.468725
glutamate receptor interacting protein 1	GRIP1	chr12q14.3	23426	B4DIF3 /// C9JT59 /// Q1RLM0 /// Q9Y3R0	604597	NP_001171545 /// NP_066973	NM_001178074 /// NM_021150	2.15761e-05	0.00445563	1.48758
insulin receptor substrate 2	IRS2	chr13q34	8660	Q8TF73 /// Q96RG4 /// Q96RG5 /// Q9P084 /// Q9UP29 /// Q9Y4H2	125853 /// 600797	NP_003740	NM_003749	1.65689e-05	0.00382625	0.71384
insulin receptor substrate 1	IRS1	chr2q36	3667	P35568	125853 /// 147545	NP_005535	NM_005544	0.00197768	0.0416967	0.691921
glutamate receptor, ionotropic, N-methyl D-aspartate 2A	GRIN2A	chr16p13.2	2903	B4DII7 /// Q12879 /// Q17RZ6 /// Q547U9 /// Q59EW6	138253	NP_000824 /// NP_001127879 /// NP_001127880	NM_000833 /// NM_001134407 /// NM_001134408	0.00243577	0.0455189	0.63906
glutamate receptor, ionotrophic, AMPA 3	GRIA3	chrXq25-q26	2892	B7Z4C0 /// P42263 /// Q17R51 /// Q4TT43 /// Q5XKG2 /// Q9P0H1 /// Q9P0H2 /// Q9UHA9	300699 /// 305915	NP_000819 /// NP_015564	NM_000828 /// NM_007325	0.00186396	0.0404967	0.593341
estrogen-related receptor gamma	ESRRG	chr1q41	2104	B3KY84 /// B6ZGU5 /// B7Z5E9 /// C0SQ93 /// C9J0E3 /// C9J5W9 /// C9JNX5 /// C9JU32 /// P62508	602969	NP_001127757 /// NP_001429 /// NP_996317 /// NP_996318	NM_001134285 /// NM_001438 /// NM_206594 /// NM_206595 /// NR_024099	4.11018e-06	0.00180019	1.29446
poliovirus receptor-related 3	PVRL3	chr3q13	25945	C9IZE6 /// C9J795 /// C9JKL6 /// C9JMW3 /// Q8NC05 /// Q9NQS3	607147	NP_056295	NM_015480	3.27708e-06	0.00152069	1.28055
transferrin receptor (p90, CD71)	TFRC	chr3q29	7037	A8K6Q8 /// B7Z2I6 /// D3DXB0 /// P02786 /// Q7Z3E0	190010	NP_001121620 /// NP_003225	NM_001128148 /// NM_003234	1.20414e-05	0.0033463	1.16822
interleukin-1 receptor-associated kinase 2	IRAK2	chr3p25.3	3656	B2R748 /// O43187	603304	NP_001561	NM_001570	9.87533e-05	0.00958082	1.14244
tachykinin receptor 1	TACR1	chr2p12	6869	P25103 /// Q4VBL8 /// Q53TQ2 /// Q53TR1	162323	NP_001049 /// NP_056542	NM_001058 /// NM_015727	0.000264615	0.0155506	1.13425
olfactory receptor, family 7, subfamily E, member 47 pseudogene	OR7E47P	chr12q13.13	26628	C9J9A3	---	---	---	0.00196393	0.0415346	1.02756
olfactory receptor, family 7, subfamily D, member 2	OR7D2	chr19p13.2	162998	Q96RA2	---	NP_787079	NM_175883	0.000678423	0.0253381	1.01331
androgen receptor	AR	chrXq11.2-q12	367	C0JKD3 /// C0JKD4 /// C0JKD5 /// C0JKD6 /// C0JKD7 /// D2KF13 /// P10275 /// Q13771 /// Q9BZG5 /// Q9BZG6 /// Q9BZG7 /// Q9NUA2 /// Q9UN21	176807 /// 300068 /// 300633 /// 312300 /// 313200 /// 313700	NP_000035 /// NP_001011645	NM_000044 /// NM_001011645	0.0010027	0.0304407	1.00412
chemokine (C-C motif) receptor 6	CCR6	chr6q27	1235	A8KAF0 /// P51684 /// Q53EZ5	601835	NP_004358 /// NP_113597	NM_004367 /// NM_031409	0.00273149	0.0485717	0.930376
thyroid hormone receptor, beta (erythroblastic leukemia viral (v-erb-a) oncogene homolog 2, avian)	THRB	chr3p24.2	7068	B6ZGR7 /// C9JHC2 /// C9JJM3 /// C9JNQ4 /// C9JTN1 /// C9JZS5 /// P10828	145650 /// 188570 /// 190160 /// 274300	NP_000452 /// NP_001121648 /// NP_001121649	NM_000461 /// NM_001128176 /// NM_001128177	5.65962e-05	0.00734218	0.871413
olfactory receptor, family 1, subfamily J, member 4	OR1J4	chr9q34.11	26219	A3KME5 /// Q8NGS1	---	NP_001004452	NM_001004452	0.00209609	0.0427895	0.828658
nuclear receptor coactivator 6	NCOA6	chr20q11	23054	Q14686 /// Q1RMZ3	605299	NP_054790	NM_014071	0.00114575	0.0324155	0.819119
G protein-coupled receptor 107	GPR107	chr9q34.11	57720	A8KAM7 /// B7ZL93 /// Q5VW38 /// Q71SA9	---	NP_001130029 /// NP_001130030 /// NP_066011	NM_001136557 /// NM_001136558 /// NM_020960	0.000691818	0.0256008	0.796201
glycine receptor, beta	GLRB	chr4q31.3	2743	D3DP23 /// P48167	138492 /// 149400	NP_000815 /// NP_001159532 /// NP_001159533	NM_000824 /// NM_001166060 /// NM_001166061	0.000289161	0.0163486	0.795391
melanin-concentrating hormone receptor 1	MCHR1	chr22q13.2	2847	A6ZJ87 /// Q5IFH6 /// Q5IFI4 /// Q99705	601751	NP_005288	NM_005297	0.00128618	0.0346465	0.793106
leukemia inhibitory factor receptor alpha	LIFR	chr5p13-p12	3977	A8K1Z4 /// P42702	151443 /// 601559	NP_001121143 /// NP_002301	NM_001127671 /// NM_002310	3.07574e-05	0.00514591	0.788088
retinoic acid receptor, beta	RARB	chr3p24	5915	A8K7L7 /// B4DSI3 /// B6ZGR8 /// P10826 /// Q3SB16 /// Q5QHG3 /// Q6FHY0 /// Q86UC5	180220	NP_000956 /// NP_057236	NM_000965 /// NM_016152	0.000960436	0.0299959	0.77778
taste receptor, type 2, member 14	TAS2R14	chr12p13	50840	Q6ZW62 /// Q9NYV8	604790	NP_076411	NM_023922	0.0004081	0.0196031	0.771527
peroxisome proliferator-activated receptor delta	PPARD	chr6p21.2-p21.1	5467	B4E2Y1 /// B4E3V3 /// B7Z3W1 /// Q03181	600409	NP_001165289 /// NP_001165290 /// NP_001165291 /// NP_006229 /// NP_803184	NM_001171818 /// NM_001171819 /// NM_001171820 /// NM_006238 /// NM_177435	0.00222138	0.0436536	0.754507
G protein-coupled receptor 85	GPR85	chr7q31	54329	A4D0T8 /// B4DMH4 /// B4DZ65 /// C9JBQ9 /// C9JDK8 /// P60893 /// Q8NEN2	605188	NP_001139737 /// NP_001139738 /// NP_001139739 /// NP_061843	NM_001146265 /// NM_001146266 /// NM_001146267 /// NM_018970	0.000477871	0.0212022	0.728061
ryanodine receptor 2 (cardiac)	RYR2	chr1q42.1-q43	6262	B4DGV4 /// B4DN98 /// Q92736	180902 /// 600996 /// 604772	NP_001026	NM_001035	0.00238845	0.0451838	0.703049
melanocortin 2 receptor accessory protein 2	MRAP2	chr6q14.2	112609	Q96G30	---	NP_612418	NM_138409	0.00213142	0.0429549	0.662903
ERBB receptor feedback inhibitor 1	ERRFI1	chr1p36	54206	B3KTV8 /// Q9UJM3	608069	NP_061821	NM_018948	0.000333143	0.0175071	0.689216
gamma-aminobutyric acid (GABA) A receptor, beta 2	GABRB2	chr5q34	2561	B7Z279 /// B7Z4P0 /// P47870	600232	NP_000804 /// NP_068711	NM_000813 /// NM_021911	0.000867026	0.0285648	0.64359
Killer cell immunoglobulin-like receptor, two domains, long cytoplasmic tail, 1	KIR2DL1	chr19q13.4	3802	O00381 /// Q14954 /// Q30189 /// Q9UNB7	604936	NP_055033	NM_014218	0.00172407	0.0391159	0.617931
nuclear receptor subfamily 2, group C, member 2	NR2C2	chr3p25	7182	B6ZGT8 /// C9J2Y1 /// C9JKS0 /// C9JMI6 /// P49116 /// Q6PHZ7	601426	NP_003289	NM_003298	0.000539296	0.0224879	0.556192
synaptosomal-associated protein, 91kDa homolog (mouse)	SNAP91	chr6q14.2	9892	B7Z2C2 /// B7Z2N2 /// O60641 /// Q5JX14	607923	NP_055656	NM_014841 /// NR_026669	0.0010411	0.0310475	0.55495
roundabout, axon guidance receptor, homolog 2 (Drosophila)	ROBO2	chr3p12.3	6092	B4DVQ1 /// C9J8K9 /// Q19AB5 /// Q8NCE6 /// Q9HCK4	602431 /// 610878	NP_001122401 /// NP_002933	NM_001128929 /// NM_002942	0.000581816	0.0233002	0.54754
GDNF family receptor alpha 3	GFRA3	chr5q31.1-q31.3	2676	O60609	605710	NP_001487	NM_001496	0.000307808	0.0168415	0.5473
signal sequence receptor, alpha	SSR1	chr6p24.3	6745	B2R6N9 /// C9IZQ1 /// C9J3L8 /// C9J5W0 /// C9JBX5 /// C9JY01 /// P43307 /// Q5TAM2 /// Q8TC20	600868	NP_003135	NM_003144	0.00256347	0.0469266	0.537538
estrogen-related receptor alpha	ESRRA	chr11q13	2101	A8CGI6 /// P11474 /// Q569H8 /// Q6GMQ8 /// Q8N4S8 /// Q96F89 /// Q96I02	601998	NP_004442	NM_004451	0.000736518	0.026599	0.506874
toll-like receptor 5	TLR5	chr1q41-q42	7100	B1AZ06 /// B9VJ61 /// B9VJ63 /// B9VJ65 /// B9VJ68 /// B9VJ69 /// B9VJ70 /// B9VJ72 /// B9VJ73 /// B9VJ75 /// B9VJ77 /// D3DTB8 /// O60602 /// Q32MI2	601744 /// 603031 /// 608556	NP_003259	NM_003268	0.00210507	0.04284	0.477409
protein tyrosine phosphatase, receptor type, M	PTPRM	chr18p11.2	5797	A7MBN1 /// B4DGA3 /// B4E143 /// D3DUH8 /// P28827 /// Q49AC9 /// Q86V60	176888	NP_001098714 /// NP_002836	NM_001105244 /// NM_002845	0.000642952	0.0247171	0.420865
xenotropic and polytropic retrovirus receptor 1	XPR1	chr1q25.1	9213	Q9UBH6	605237	NP_001129141 /// NP_004727	NM_001135669 /// NM_004736	0.00280086	0.0491226	0.407102
nuclear receptor subfamily 3, group C, member 1 (glucocorticoid receptor)	NR3C1	chr5q31.3	2908	A0ZXF9 /// B6ZGU6 /// B7Z7I2 /// D3DQF4 /// P04150 /// Q3MSN1 /// Q3MSN4	138040	NP_000167 /// NP_001018084 /// NP_001018085 /// NP_001018086 /// NP_001018087 /// NP_001018661 /// NP_001019265	NM_000176 /// NM_001018074 /// NM_001018075 /// NM_001018076 /// NM_001018077 /// NM_001020825 /// NM_001024094	0.00231954	0.0446278	0.372429
synaptotagmin V	SYT5	chr19q|11p	6861	B3KWJ8 /// B7Z300 /// O00445 /// Q05BS5 /// Q4FD32	600782	NP_003171	NM_003180	0.00202466	0.042163	-0.855577
synapsin II	SYN2	chr3p25	6854	B3KRB3 /// B3KSV8 /// B4DI62 /// Q59GM1 /// Q86VA8 /// Q92777	181500 /// 600755	NP_003169 /// NP_598328	NM_003178 /// NM_133625	0.00238915	0.0451838	-0.866255
synaptoporin	SYNPR	chr3p14.2	132204	B3KVD8 /// B7Z1L6 /// B7Z9J3 /// C9J0A2 /// C9J976 /// Q8TBG9	---	NP_001123475 /// NP_653243	NM_001130003 /// NM_144642	0.000585152	0.0233435	-0.869838
vesicle-associated membrane protein 2 (synaptobrevin 2)	VAMP2	chr17p13.1	6844	P63027 /// Q69Z01	185881	NP_055047	NM_014232	0.000437922	0.0202946	-0.96128
synaptopodin 2	SYNPO2	chr4q26	171024	B2RWP6 /// B2Y8J9 /// B4DLE4 /// B4E258 /// B9EG60 /// C6H0M7 /// C9JJJ0 /// Q9UMS6	---	NP_001122405 /// NP_001122406 /// NP_597734	NM_001128933 /// NM_001128934 /// NM_133477	0.000256442	0.0152461	-0.978233
synaptic Ras GTPase activating protein 1 homolog (rat)	SYNGAP1	chr6p21.3	8831	B1AZX6 /// B7ZCA0 /// Q96PV0	603384 /// 612621	NP_006763	NM_006772	0.00023781	0.0149128	-0.988418
synaptotagmin IX	SYT9	chr11p15.4	143425	B2RCA8 /// B3KNT7 /// Q86SS6 /// Q8NCP8	---	NP_783860	NM_175733	1.39817e-05	0.00350986	-1.0282
synaptotagmin VII	SYT7	chr11q12-q13.1	9066	B4DGK4 /// O43581	604146	NP_004191	NM_004200	2.24946e-05	0.0044564	-1.17571
synapsin I	SYN1	chrXp11.23	6853	P17600	300491 /// 313440	NP_008881 /// NP_598006	NM_006950 /// NM_133499	0.00162504	0.0381358	-1.2844
synapsin III	SYN3	chr22q12.3	8224	A6ZJ82 /// B1B1F9 /// B4DTE0 /// O14994 /// Q17R54 /// Q4TT46 /// Q59EX7	602705	NP_001129246 /// NP_003481 /// NP_598344	NM_001135774 /// NM_003490 /// NM_133633	2.43737e-05	0.00461113	-1.31346
glutamate receptor, metabotropic 5	GRM5	chr11q14.2-q14.3	2915	A8K5P7 /// A8MT20 /// C9JGS1 /// P41594 /// Q6J164	604102	NP_000833 /// NP_001137303	NM_000842 /// NM_001143831	0.000234723	0.014821	-0.824651
glutamate receptor, metabotropic 7	GRM7	chr3p26.1-p25.1	2917	B2R693 /// B7ZKK0 /// B9EGG9 /// C9JU97 /// Q14831 /// Q59G95	604101	NP_000835 /// NP_870989	NM_000844 /// NM_181874	5.88911e-05	0.00746507	-0.891836
glutamate decarboxylase 2 (pancreatic islets and brain, 65kDa)	GAD2	chr10p11.23	2572	Q05329 /// Q4G154 /// Q5VZ29 /// Q5VZ30 /// Q5VZ31 /// Q6ZSK1 /// Q9UGI5	138275	NP_000809 /// NP_001127838	NM_000818 /// NM_001134366	0.000779547	0.0272809	-1.28567
glutamate receptor, ionotropic, N-methyl D-aspartate 1	GRIN1	chr9q34.3	2902	A2AVK2 /// Q05586 /// Q59GW0 /// Q59H41 /// Q5VSF4 /// Q5VSF5 /// Q5VSF9 /// Q9UPF8 /// Q9UPF9	138249	NP_000823 /// NP_015566 /// NP_067544	NM_000832 /// NM_007327 /// NM_021569	0.000171515	0.0126106	-1.36238
insulin-like growth factor binding protein-like 1	IGFBPL1	chr9p13.1	347252	Q8WX77	610413	NP_001007564	NM_001007563	0.000829024	0.0279158	-0.742464
insulin receptor	INSR	chr19p13.3-p13.2	3643	A4ZPI1 /// A4ZPI2 /// A4ZPI3 /// A4ZPI4 /// A4ZPI5 /// A4ZPI6 /// A4ZPI7 /// A4ZPI8 /// B0FJM0 /// B4DTR7 /// P06213 /// Q2MKN9 /// Q2MKP0 /// Q2MKP2 /// Q2PJC1 /// Q2PJC2 /// Q2PJC3 /// Q2PJC4 /// Q2PJC5 /// Q2PJC7 /// Q4U0V1 /// Q86WY9	147670 /// 246200 /// 262190 /// 609968 /// 610549	NP_000199 /// NP_001073285	NM_000208 /// NM_001079817	0.00212429	0.04294	-0.92058
insulin-like growth factor binding protein 3	IGFBP3	chr7p13-p12	3486	A6XNC9 /// A6XND0 /// A6XND1 /// B3KPF0 /// B3KRJ8 /// B3KRZ1 /// B3KTQ0 /// B3KTS0 /// B3KTS7 /// B3KVF9 /// B3KVY6 /// B3KWK7 /// B4DN53 /// B4DP07 /// C9JMX4 /// D3DVM0 /// P17936 /// Q6ZSD0 /// Q71RC0	146732	NP_000589 /// NP_001013416	NM_000598 /// NM_001013398	0.00266046	0.047865	-1.10422
calcium channel, voltage-dependent, R type, alpha 1E subunit	CACNA1E	chr1q25-q31	777	Q15878 /// Q59FG1 /// Q9NY05 /// Q9NYZ5 /// Q9NYZ6 /// Q9UN68	601013	NP_000712	NM_000721	0.00159913	0.0377988	-0.415561
calcium channel, voltage-dependent, gamma subunit 8	CACNG8	chr19q13.4	59283	Q8WXS5	606900	NP_114101	NM_031895	0.00209953	0.0427981	-0.507544
calcium channel, voltage-dependent, gamma subunit 4	CACNG4	chr17q24	27092	Q8TCR4 /// Q9UBN1	606404	NP_055220	NM_014405	0.000940618	0.0297538	-0.678458
calcium channel, voltage-dependent, beta 1 subunit	CACNB1	chr17q21-q22	782	B3KXG1 /// B7Z4Q4 /// B7Z6N7 /// Q02641 /// Q59GD3 /// Q6TME4	114207	NP_000714 /// NP_954855 /// NP_954856	NM_000723 /// NM_199247 /// NM_199248	0.00183056	0.0403592	-0.777211
calcium channel, voltage-dependent, T type, alpha 1G subunit	CACNA1G	chr17q22	8913	B4DKD3 /// O43497 /// Q19QY8 /// Q19QY9 /// Q19QZ0 /// Q19QZ1 /// Q19QZ2 /// Q19QZ3 /// Q19QZ4 /// Q19QZ5 /// Q19QZ6 /// Q19QZ7 /// Q19QZ8 /// Q19QZ9 /// Q19R00 /// Q19R01 /// Q19R02 /// Q19R03 /// Q19R04 /// Q19R05 /// Q19R06 /// Q19R07 /// Q19R08 /// Q19R09 /// Q19R10 /// Q19R11 /// Q19R12 /// Q19R13 /// Q19R15 /// Q19R16 /// Q19R17 /// Q19R18 /// Q2TAC4	604065	NP_061496 /// NP_938190 /// NP_938191 /// NP_938192 /// NP_938193 /// NP_938194 /// NP_938196 /// NP_938197 /// NP_938198 /// NP_938199 /// NP_938200 /// NP_938201 /// NP_938202 /// NP_938406 /// NP_938407	NM_018896 /// NM_198376 /// NM_198377 /// NM_198378 /// NM_198379 /// NM_198380 /// NM_198382 /// NM_198383 /// NM_198384 /// NM_198385 /// NM_198386 /// NM_198387 /// NM_198388 /// NM_198396 /// NM_198397	8.25397e-05	0.00869371	-1.01323
calcium channel, voltage-dependent, gamma subunit 4	CACNG4	chr17q24	27092	Q8TCR4 /// Q9UBN1	606404	NP_055220	NM_014405	0.000126527	0.0106935	-1.38922
tumor necrosis factor receptor superfamily, member 4	TNFRSF4	chr1p36	7293	B1AME4 /// P43489	600315	NP_003318	NM_003327	0.0025989	0.0472412	-0.330726
adrenergic, beta-1-, receptor	ADRB1	chr10q24-q26	153	P08588	109630 /// 607276	NP_000675	NM_000684	0.00222361	0.0436627	-0.373103
G protein-coupled receptor, family C, group 5, member B	GPRC5B	chr16p12	51704	B7Z2G0 /// B7Z2X6 /// B7Z440 /// B7Z831 /// B7Z9M4 /// D2DFB0 /// Q9NZH0	605948	NP_057319	NM_016235	0.00271593	0.0484724	-0.416737
low density lipoprotein receptor	LDLR	chr19p13.3	3949	---	143890 /// 606945	NP_000518	NM_000527	0.00243333	0.0455168	-0.433135
5-hydroxytryptamine (serotonin) receptor 2A	HTR2A	chr13q14-q21	3356	B3VRB0 /// B3VRB5 /// B3VRC0 /// B4DZ79 /// P28223 /// Q9P2Q9	103780 /// 164230 /// 181500 /// 182135 /// 606788 /// 608516	NP_000612 /// NP_001159419	NM_000621 /// NM_001165947	0.00258877	0.0471304	-0.444455
G protein-coupled receptor kinase interacting ArfGAP 1	GIT1	chr17p11.2	28964	B4DGU9 /// B4DMF7 /// B4DS81 /// B4DSV3 /// Q59FC3 /// Q6PIN6 /// Q7Z2E5 /// Q9BSI3 /// Q9Y2X7	608434	NP_001078923 /// NP_054749	NM_001085454 /// NM_014030	0.00156302	0.0375066	-0.461154
discoidin domain receptor tyrosine kinase 1	DDR1	chr6p21.3	780	A2ABK8 /// A2ABK9 /// A2ABL0 /// A2ABL1 /// A2ABL2 /// A2ABL3 /// A2ABL4 /// A2ABM8 /// B7Z2K0 /// B7Z3A2 /// B8JJ50 /// B8JJ51 /// C9J152 /// Q08345 /// Q6ZNR9 /// Q96T61 /// Q96T62	600408	NP_001945 /// NP_054699 /// NP_054700	NM_001954 /// NM_013993 /// NM_013994	0.00133089	0.0350097	-0.503146
nuclear receptor subfamily 1, group D, member 1 /// thyroid hormone receptor, alpha (erythroblastic leukemia viral (v-erb-a) oncogene homolog, avian)	NR1D1 /// THRA	chr17q11.2	7067 /// 9572	A8K206 /// B4DTC7 /// B6ZGR6 /// P10827 /// P20393 /// Q59FW3 /// Q6FH41 /// Q6LDR0	190120 /// 602408	NP_003241 /// NP_068370 /// NP_955366	NM_003250 /// NM_021724 /// NM_199334	0.00188252	0.0406756	-0.503205
nuclear receptor coactivator 2	NCOA2	chr8q13.3	10499	A3FFT2 /// B4DPW8 /// Q15596 /// Q569J4	601993	NP_006531	NM_006540	0.000582174	0.0233002	-0.519127
transient receptor potential cation channel, subfamily C, member 3	TRPC3	chr4q27	7222	A7VJS0 /// A7VJS1 /// Q13507 /// Q4W5P7 /// Q5G1L5	602345	NP_001124170 /// NP_003296	NM_001130698 /// NM_003305	0.00216212	0.0432319	-0.553011
thyroid hormone receptor interactor 6	TRIP6	chr7q22	7205	Q15654 /// Q71V88	602933	NP_003293	NM_003302	0.00249737	0.0462251	-0.558412
Low density lipoprotein receptor class A domain containing 3	LDLRAD3	chr11p13	143458	B7Z1U3 /// B7Z5M8 /// Q86YD5	---	NP_777562	NM_174902	0.00135907	0.0354078	-0.565014
low density lipoprotein receptor-related protein associated protein 1	LRPAP1	chr4p16.3	4043	A8K8F6 /// B2R6S9 /// D3DVR9 /// P30533	104225	NP_002328	NM_002337	0.000476523	0.0211736	-0.59489
leukocyte immunoglobulin-like receptor, subfamily A (with TM domain), member 2	LILRA2	chr19q13.4	11027	A8MZH0 /// Q8N149 /// Q99702	604812	NP_001124389 /// NP_006857	NM_001130917 /// NM_006866	0.00153446	0.037199	-0.629054
glycine receptor, alpha 2	GLRA2	chrXp22.1-p21.3	2742	B7Z4E9 /// B7Z4F5 /// C9JBL4 /// P23416	305990	NP_001112357 /// NP_001112358 /// NP_001165413 /// NP_002054	NM_001118885 /// NM_001118886 /// NM_001171942 /// NM_002063	0.00241989	0.0454873	-0.646978
gamma-aminobutyric acid (GABA) B receptor, 1	GABBR1	chr6p21.31	2550	A6NNW8 /// B0UXY8 /// C9J342 /// C9JBK4 /// C9JZG6 /// Q53EM0 /// Q59HG8 /// Q5SUJ9 /// Q71SG6 /// Q8IW08 /// Q8NHA5 /// Q9UBS5	603540	NP_001461 /// NP_068703 /// NP_068704 /// NP_068705	NM_001470 /// NM_021903 /// NM_021904 /// NM_021905	0.000962298	0.0299959	-0.66298
protein tyrosine phosphatase, receptor type, A	PTPRA	chr20p13	5786	A1A4H0 /// B7Z2A4 /// B7Z2Q6 /// B7Z4F4 /// B7Z4Q5 /// D3DVX5 /// P18433 /// Q59EV9 /// Q5JUA8 /// Q5JUA9 /// Q5JUB0 /// Q5JWG0 /// Q5JWG1 /// Q5JWG2 /// Q5JWG3 /// Q6GMQ7 /// Q9H269	176884	NP_002827 /// NP_543030 /// NP_543031	NM_002836 /// NM_080840 /// NM_080841	0.00252271	0.0465618	-0.675994
5-hydroxytryptamine (serotonin) receptor 7 (adenylate cyclase-coupled)	HTR7	chr10q21-q24	3363	P34969 /// Q5VX03 /// Q5VX04	182137	NP_000863 /// NP_062873 /// NP_062874	NM_000872 /// NM_019859 /// NM_019860	0.00183035	0.0403592	-0.678523
low density lipoprotein receptor-related protein 6	LRP6	chr12p13.3-p11.2	4040	B3KQA9 /// B3KQG5 /// B7ZLD0 /// O75581 /// Q59EX8	603507 /// 610947	NP_002327	NM_002336	0.00253798	0.046746	-0.679306
growth factor receptor-bound protein 2	GRB2	chr17q24-q25	2885	B0LPF3 /// B3KR50 /// P62993 /// Q6ICN0	108355	NP_002077 /// NP_987102	NM_002086 /// NM_203506	0.0016401	0.0383245	-0.685102
corticotropin releasing hormone receptor 1	CRHR1	chr17q12-q22	1394	B3SXS2 /// B3TIK8 /// B4DIE9 /// B4DMR5 /// C9JM88 /// P34998 /// Q8NG71 /// Q8WXR0 /// Q8WXR5 /// Q8WXR6 /// Q8WXR7	122561	NP_001138618 /// NP_001138619 /// NP_001138620 /// NP_004373	NM_001145146 /// NM_001145147 /// NM_001145148 /// NM_004382	0.000673112	0.0252409	-0.68861
interleukin 13 receptor, alpha 1	IL13RA1	chrXq24	3597	B4DLE0 /// P78552 /// Q59EG2 /// Q5JSL4 /// Q6ZW70 /// Q96BB4 /// Q9UDY5	300119	NP_001551	NM_001560	0.000361963	0.0184118	-0.71651
epidermal growth factor receptor (erythroblastic leukemia viral (v-erb-b) oncogene homolog, avian)	EGFR	chr7p12	1956	A2VCQ7 /// A7VN05 /// A7VN06 /// A7VN07 /// A8K2T7 /// A9CB80 /// B6RC65 /// B6RC66 /// B7Z2I3 /// C9JYS6 /// P00533 /// Q147T7 /// Q2TTR7 /// Q30BI0 /// Q4H1F3 /// Q504U8 /// Q59FL8 /// Q68GS6 /// Q75MF2 /// Q8WZA5 /// Q9H3C8 /// Q9H3D0	131550 /// 211980	NP_005219 /// NP_958439 /// NP_958440 /// NP_958441	NM_005228 /// NM_201282 /// NM_201283 /// NM_201284	0.00145591	0.0363699	-0.729267
interleukin 1 receptor accessory protein-like 1	IL1RAPL1	chrXp22.1-p21.3	11141	A0AVG4 /// Q7Z2H0 /// Q7Z2K4 /// Q7Z4G3 /// Q9NZN1	300143 /// 300206	NP_055086	NM_014271	0.000174	0.0126608	-0.746974
G protein-coupled receptor kinase 5	GRK5	chr10q24-qter	2869	B2R7K0 /// B4DPB3 /// B4DWB2 /// D3DRD0 /// P34947 /// Q24JT8 /// Q5T060 /// Q71RG8	600870	NP_005299	NM_005308	1.39626e-05	0.00350986	-0.765103
corticotropin releasing hormone receptor 1	CRHR1	chr17q12-q22	1394	B3SXS2 /// B3TIK8 /// B4DIE9 /// B4DMR5 /// C9JM88 /// P34998 /// Q8NG71 /// Q8WXR0 /// Q8WXR5 /// Q8WXR6 /// Q8WXR7	122561	NP_001138618 /// NP_001138619 /// NP_001138620 /// NP_004373	NM_001145146 /// NM_001145147 /// NM_001145148 /// NM_004382	0.00027456	0.0158771	-0.765926
G protein-coupled receptor 124	GPR124	chr8p11.23	25960	C9JX63 /// Q658W4 /// Q6YN44 /// Q96PE1	606823	NP_116166	NM_032777	0.000311179	0.016913	-0.766246
nuclear receptor co-repressor 1	NCOR1	chr17p11.2	9611	A5PKW7 /// B4DJ25 /// B4DZ48 /// C9JAP0 /// O75376 /// Q05CG3 /// Q3B773 /// Q6NTH1 /// Q6PDT8 /// Q6PGR4 /// Q7Z516 /// Q86W52 /// Q86YY0 /// Q86YY1 /// Q86YY2 /// Q9NSZ0 /// Q9UPY1 /// Q9UPY2	600849	NP_006302	NM_006311	0.000179133	0.0127884	-0.766586
cholinergic receptor, nicotinic, alpha 3	CHRNA3	chr15q24	1136	B4DP53 /// B4E0H0 /// P32297 /// Q6EWN2	118503 /// 612052	NP_000734 /// NP_001160166	NM_000743 /// NM_001166694	0.000948482	0.0298509	-0.780753
fibroblast growth factor receptor 2	FGFR2	chr10q26	2263	B4DFC2 /// B5A960 /// B5A961 /// B5A962 /// B5A963 /// D2CGD1 /// P21802 /// Q16888 /// Q8IXC7 /// Q9UEH2 /// Q9UMA9 /// Q9UMB0	101200 /// 101400 /// 101600 /// 123150 /// 123500 /// 123790 /// 137215 /// 149730 /// 176943 /// 207410 /// 609579	NP_000132 /// NP_001138385 /// NP_001138386 /// NP_001138387 /// NP_001138388 /// NP_001138389 /// NP_001138390 /// NP_001138391 /// NP_075259	NM_000141 /// NM_001144913 /// NM_001144914 /// NM_001144915 /// NM_001144916 /// NM_001144917 /// NM_001144918 /// NM_001144919 /// NM_022970	0.00109594	0.0318105	-0.785537
neuronal pentraxin receptor	NPTXR	chr22q13.1	23467	O95502	609474	NP_055108	NM_014293	2.32497e-05	0.00454126	-0.80203
receptor (chemosensory) transporter protein 1	RTP1	chr3q27.3	132112	P59025	609137	NP_714919	NM_153708	0.00139936	0.0358425	-0.802759
cholinergic receptor, muscarinic 3	CHRM3	chr1q43	1131	B1AN12 /// P20309 /// Q8NG01 /// Q96RG9	118494	NP_000731	NM_000740	0.00107311	0.0315318	-0.840365
G protein-coupled receptor 37 like 1	GPR37L1	chr1q32.1	9283	B2R7M9 /// B4DIG3 /// O60883	---	NP_004758	NM_004767	0.00278967	0.0490592	-0.855781
protein tyrosine phosphatase, receptor type, C	PTPRC	chr1q31-q32	5788	B1ALS1 /// B1ALS2 /// B1ALS3 /// B4DSZ5 /// B4E0V3 /// P08575 /// Q0VAE8 /// Q5T9L9 /// Q5T9M0 /// Q5T9M2 /// Q5T9M3 /// Q5T9M4 /// Q5T9M5 /// Q6LDN6 /// Q6PJK7 /// Q6Q1P2 /// Q6QIM3 /// Q6QIN1 /// Q6QIN9 /// Q6QIQ5 /// Q6QIR3 /// Q8TD79 /// Q9H3X6	126200 /// 151460 /// 608971 /// 609532	NP_002829 /// NP_563578 /// NP_563579 /// NP_563580	NM_002838 /// NM_080921 /// NM_080922 /// NM_080923	0.000108463	0.0101537	-0.874636
gamma-aminobutyric acid (GABA) A receptor, beta 1	GABRB1	chr4p12	2560	A6NNJ6 /// B4DEL7 /// P18505	137190	NP_000803	NM_000812	0.000448182	0.0205645	-0.876856
mannose-6-phosphate receptor (cation dependent)	M6PR	chr12p13	4074	B2R6S2 /// D3DUV5 /// P20645 /// Q53GY9 /// Q6I9U3 /// Q96AH2	154540	NP_002346	NM_002355	0.00143301	0.0363029	-0.879047
G protein-coupled receptor 4	GPR4	chr19q13.3	2828	P46093	600551	NP_005273	NM_005282	0.000253876	0.0152103	-0.91973
cytokine receptor CRL2	LOC100287290	chr3q25.32	100287290	Q7Z585	---	XP_002342446 /// XP_002346604	XM_002342405 /// XM_002346563	0.00214722	0.0430916	-0.941307
G protein-coupled receptor 161	GPR161	chr1q24.2	23432	B7Z5D7 /// B7Z5E8 /// B7Z5Z6 /// Q8N247 /// Q8N6U8	612250	NP_722561	NM_153832	5.3083e-05	0.00711457	-0.968291
5-hydroxytryptamine (serotonin) receptor 7 (adenylate cyclase-coupled) /// 5-hydroxytryptamine (serotonin) receptor 7 pseudogene 1	HTR7 /// HTR7P1	chr10q21-q24 /// chr12p13.1	3363 /// 93164	P34969 /// Q5VX03 /// Q5VX04	182137	NP_000863 /// NP_062873 /// NP_062874	NM_000872 /// NM_019859 /// NM_019860 /// NR_002774	0.000397965	0.0193251	-0.973213
leptin receptor overlapping transcript	LEPROT	chr1p31.3	54741	O15243 /// Q6FHL5	---	NP_059996	NM_017526	0.000160516	0.0121882	-0.981644
colony stimulating factor 1 receptor	CSF1R	chr5q33-q35	1436	A2VDG3 /// B4DG86 /// B4E2Y8 /// B5A955 /// D3DQG2 /// P07333 /// Q59HE0 /// Q6LEI2 /// Q86VW7	164770	NP_005202	NM_005211	0.00163465	0.0382336	-0.997734
gamma-aminobutyric acid (GABA) B receptor, 2	GABBR2	chr9q22.1-q22.3	9568	O75899 /// O94794	188890 /// 607340	NP_005449	NM_005458	0.000247962	0.0151578	-1.01116
transforming growth factor, beta receptor II (70/80kDa)	TGFBR2	chr3p22	7048	A3QNQ0 /// B4E2S6 /// D2JYI1 /// P37173 /// Q6A176	133239 /// 190182 /// 610168 /// 610380	NP_001020018 /// NP_003233	NM_001024847 /// NM_003242	0.000671049	0.0252409	-1.05357
G protein-coupled receptor 183	GPR183	chr13q32.3	1880	P32249	605741	NP_004942	NM_004951	0.0017522	0.0394748	-1.05974
5-hydroxytryptamine (serotonin) receptor 5A	HTR5A	chr7q36.1	3361	A4D2N2 /// P47898 /// Q14D80 /// Q75LH0 /// Q86UN1	601305	NP_076917	NM_024012	7.20125e-05	0.00813478	-1.06917
Fc fragment of IgG, low affinity IIa, receptor (CD32)	FCGR2A	chr1q23	2212	C9JV69 /// P12318 /// Q8IU78 /// Q8IU79 /// Q8IXE8 /// Q8IXE9 /// Q8IZV7 /// Q8NI89 /// Q8NIA0	146790	NP_001129691 /// NP_067674	NM_001136219 /// NM_021642	0.000375204	0.01889	-1.08074
opioid receptor, mu 1	OPRM1	chr6q24-q25	4988	B0FXJ1 /// B7SXT0 /// B8K2Q5 /// B8Q1L8 /// B8Q1L9 /// C7E9I8 /// C9E9Z9 /// C9EA00 /// O43185 /// P35372 /// Q6UPP1 /// Q716A7 /// Q71V90 /// Q7Z6A5 /// Q86V80	600018 /// 600669	NP_000905 /// NP_001008503 /// NP_001008504 /// NP_001008505 /// NP_001138751 /// NP_001138752 /// NP_001138753 /// NP_001138754 /// NP_001138755 /// NP_001138756 /// NP_001138757 /// NP_001138758 /// NP_001138759	NM_000914 /// NM_001008503 /// NM_001008504 /// NM_001008505 /// NM_001145279 /// NM_001145280 /// NM_001145281 /// NM_001145282 /// NM_001145283 /// NM_001145284 /// NM_001145285 /// NM_001145286 /// NM_001145287	0.00099404	0.0302942	-1.11322
neurotrophic tyrosine kinase, receptor, type 3	NTRK3	chr15q25	4916	A9X3Y2 /// B7Z4C5 /// B7Z7U4 /// O95192 /// O95193 /// Q16288 /// Q8WWU8 /// Q96CY4	191316	NP_001007157 /// NP_001012338 /// NP_002521	NM_001007156 /// NM_001012338 /// NM_002530	0.000567825	0.0230447	-1.11517
protein tyrosine phosphatase, receptor type, J	PTPRJ	chr11p11.2	5795	B7Z9D4 /// Q12913 /// Q6P4H4 /// Q9NPR5	114500 /// 600925	NP_001091973 /// NP_002834	NM_001098503 /// NM_002843	0.000176056	0.0127233	-1.16282
poliovirus receptor-related 1 (herpesvirus entry mediator C)	PVRL1	chr11q23.3	5818	Q15223 /// Q6SYC0 /// Q6SYC1 /// Q6SYC2 /// Q8WXR2 /// Q8WXR3	225000 /// 225060 /// 600644	NP_002846 /// NP_976030 /// NP_976031	NM_002855 /// NM_203285 /// NM_203286	0.00017216	0.0126371	-1.17887
cholecystokinin A receptor	CCKAR	chr4p15.1-p15.2	886	P32238	118444	NP_000721	NM_000730	9.43132e-06	0.00291766	-1.18295
fibroblast growth factor receptor 1	FGFR1	chr8p11.2-p11.1	2260	A0N6Y5 /// B5A958 /// B5A959 /// C1KBH7 /// C9IYF7 /// C9J1L5 /// C9J205 /// P11362 /// Q53G05 /// Q59H40 /// Q7Z2S2	101600 /// 123150 /// 136350 /// 146110 /// 147950 /// 166250 /// 190440 /// 207410	NP_001167534 /// NP_001167535 /// NP_001167536 /// NP_001167537 /// NP_001167538 /// NP_056934 /// NP_075593 /// NP_075594 /// NP_075595 /// NP_075596 /// NP_075598 /// NP_075599	NM_001174063 /// NM_001174064 /// NM_001174065 /// NM_001174066 /// NM_001174067 /// NM_015850 /// NM_023105 /// NM_023106 /// NM_023107 /// NM_023108 /// NM_023110 /// NM_023111	0.000240899	0.0149794	-1.19468
Fc fragment of IgG, low affinity IIIa, receptor (CD16a) /// Fc fragment of IgG, low affinity IIIb, receptor (CD16b)	FCGR3A /// FCGR3B	chr1q23	2214 /// 2215	C9JC71 /// O75015 /// P08637 /// Q9ULV2 /// Q9UN20 /// Q9UPY7	146740 /// 152700 /// 610665	NP_000560 /// NP_000561 /// NP_001121064 /// NP_001121065 /// NP_001121067 /// NP_001121068	NM_000569 /// NM_000570 /// NM_001127592 /// NM_001127593 /// NM_001127595 /// NM_001127596	0.000222918	0.0143896	-1.20657
chemokine (C-X3-C motif) receptor 1	CX3CR1	chr3p21|3p21.3	1524	C9JLM2 /// C9JN40 /// P49238	601470 /// 602075 /// 603075 /// 607339 /// 609423	NP_001164642 /// NP_001164643 /// NP_001164645 /// NP_001328	NM_001171171 /// NM_001171172 /// NM_001171174 /// NM_001337	0.000422542	0.0199463	-1.26428
protein tyrosine phosphatase, receptor type, F	PTPRF	chr1p34	5792	A2A437 /// B3KWM1 /// B3KXA8 /// B3KXJ7 /// B4DWI5 /// D3DPX6 /// D3DPX7 /// P10586 /// Q308M3 /// Q59FI2 /// Q5T019 /// Q5T020 /// Q5W9G3 /// Q7Z3X4	179590	NP_002831 /// NP_569707	NM_002840 /// NM_130440	0.000560669	0.0230024	-1.30387
Kv channel interacting protein 1	KCNIP1	chr5q35.1	30820	B7Z7B4 /// Q3YAD0 /// Q3YAD1 /// Q3YAD2 /// Q3YAD3 /// Q9NZI2	604660	NP_001030009 /// NP_001030010 /// NP_055407	NM_001034837 /// NM_001034838 /// NM_014592	0.000545526	0.0226987	-1.30456
potassium voltage-gated channel, Shal-related subfamily, member 3	KCND3	chr1p13.3	3752	A6QL42 /// B7ZKV0 /// Q14D71 /// Q9UK17	605411	NP_004971 /// NP_751948	NM_004980 /// NM_172198	0.00128715	0.0346536	-1.31016
histamine receptor H3	HRH3	chr20q13.33	11255	Q548M6 /// Q8NCH4 /// Q8NI49 /// Q8NI50 /// Q8WXZ9 /// Q8WY00 /// Q8WY01 /// Q9Y5N1	604525	NP_009163	NM_007232	0.000147668	0.0117153	-1.33168
plasminogen activator, urokinase receptor	PLAUR	chr19q13	5329	Q03405 /// Q6GY32 /// Q9UPI5	173391	NP_001005376 /// NP_001005377 /// NP_002650	NM_001005376 /// NM_001005377 /// NM_002659	0.00141436	0.0359718	-1.36016
activin A receptor, type IC	ACVR1C	chr2q24.1	130399	Q53SF5 /// Q8NER5	608981	NP_001104501 /// NP_001104502 /// NP_001104503 /// NP_660302	NM_001111031 /// NM_001111032 /// NM_001111033 /// NM_145259	3.21892e-05	0.00527955	-1.36938
Fc fragment of IgE, high affinity I, receptor for; gamma polypeptide	FCER1G	chr1q23	2207	A6NCQ8 /// P30273	147139	NP_004097	NM_004106	9.97584e-06	0.00299913	-1.39832
endothelin receptor type B	EDNRB	chr13q22	1910	P24530	131244 /// 277580 /// 600155 /// 600501	NP_000106 /// NP_001116131 /// NP_003982	NM_000115 /// NM_001122659 /// NM_003991	1.82413e-05	0.00407843	-1.51449
gamma-aminobutyric acid (GABA) A receptor, alpha 5	GABRA5	chr15q11.2-q12	2558	B4DFX3 /// B4E1A2 /// P31644	137142	NP_000801 /// NP_001158509	NM_000810 /// NM_001165037	3.88989e-05	0.00585126	-1.54756
Cannabinoid receptor 1 (brain)	CNR1	chr6q14-q15	1268	P21554 /// Q506J9	114610	NP_001153698 /// NP_001153730 /// NP_001153731 /// NP_001153732 /// NP_057167 /// NP_149421	NM_001160226 /// NM_001160258 /// NM_001160259 /// NM_001160260 /// NM_016083 /// NM_033181	3.44431e-05	0.00549711	-1.67279
protein tyrosine phosphatase, receptor type, N polypeptide 2	PTPRN2	chr7q36	5799	B7WPI8 /// Q92932 /// Q9NSR5 /// Q9Y4I6 /// Q9Y4I9	601698	NP_002838 /// NP_570857 /// NP_570858	NM_002847 /// NM_130842 /// NM_130843	0.000525453	0.0222045	-1.93604
glycine receptor, alpha 3	GLRA3	chr4q33-q34	8001	D3DP44 /// O75311 /// Q4W595 /// Q9UPF3	600421	NP_001036008 /// NP_006520	NM_001042543 /// NM_006529	2.58773e-08	5.30355e-05	-2.09626
adrenergic, alpha-1D-, receptor	ADRA1D	chr20p13	146	B0ZBE0 /// P25100	104219	NP_000669	NM_000678	3.81435e-06	0.00169027	-2.16967
