# Supplementary material for: Two Thalamic Regions Screened Using Laser Capture Microdissection with Whole Human Genome Microarray in Schizophrenia Postmortem Samples
Source: Schizophr Res Treatment. 2020 May 31;2020:5176834. doi: 10.1155/2020/5176834 (PMC7285254; doi:10.1155/2020/5176834)
Supplement: Supplementary Materials — Supplementary Table S1: AN disease vs. AN normal control (AN SZ/NC). S1.1: Ingenuity Pathway Analysis—networks AN SZ/NC. S1.2: Ingenuity Pathway Analysis—pathways AN SZ/NC. S1.3: Ingenuity Pathway Analysis—upstream regulators AN SZ/NC. Supplementary Table S2: VPL disease vs. VPL normal control (VPL SZ/NC). S2.1: Ingenuity Pathway Analysis—networks VPL SZ/NC. S2.2: Ingenuity Pathway Analysis—pathways VPL SZ/NC. S2.3: Ingenuity Pathway Analysis—upstream regulators VPL SZ/NC. Supplementary Table S3: VPL and AN disease same subject (SZ_VPL vs. AN). S3.1: Ingenuity Pathway Analysis—networks SZ_VPL vs. AN. S3.2: Ingenuity Pathway Analysis—pathways SZ_VPL vs. AN. S3.3: Ingenuity Pathway Analysis—upstream regulators SZ_VPL vs. AN. S4: VPL and AN normal control same subject NC_VPL vs. AN). S4.1: Ingenuity Pathway Analysis—networks NC_VPL vs. AN. S4.2: Ingenuity Pathway Analysis—pathways NC_VPL vs. AN. S4.3: Ingenuity Pathway Analysis—upstream regulators NC_VPL vs. AN. S5: miR-137 comparisons in our data. S6: our data comparisons to [39] (their Table 1) Potential impact of miR-137 and its targets in schizophrenia. Front Genet Apr 26; 4 : 58. S7: our data comparisons to [40] Inhibition of the schizophrenia-associated microRNA-137 disrupts Nrg1alpha neurodevelopmental signal transduction. Cell Rep July 5; 20(1):1-12. S8: our data comparisons to [41] microRNAs sculpt neuronal communication in a tight balance that is lost in neurological disease Front Mol Neurosci Dec 12; 11 : 455. S9: comparison of ELAVL1 NCBI identified interactants for NC AN/VPL (Table S4) with SZ AN/VPL (Table S3). S10: synapse and receptor related. [file 5176834.f1.zip › 5176834.f1/S2.1.xls]

## Sheet: Sheet0
© 2000-2015 QIAGEN. All rights reserved.
ID	Molecules in Network	Score	Focus Molecules	Top Diseases and Functions
1	ABCA8,ASPH,C1orf61,CACNB2,CCNC,CCND1,CD6,CEL,CPPED1,CRSP5,DNMT3L,ENOSF1,EVI2A,FGF1,FRMD3,HTATSF1,IPP,LAMP1,LAYN,MED23,miR-23a-3p (and other miRNAs w/seed UCACAUU),miR-4487 (miRNAs w/seed GAGCUGG),NRM,OXA1L,PCNP,POP7,PRKCSH,SLC35F5,SNRPN,TRAP/Media,TRIM59,UBC,VTI1B,ZNF18,ZNF506	44	18	Cell Cycle, Cellular Movement, Cancer
2	ADRB1,adrenoceptor,Akt,Beta ark,C1GALT1C1,Creb,CTNNA3,CX3CR1,ERK,ERK1/2,FKBP5,FST,GLA,GREM1,IgG,LDB2,LGALS3,LGALS7/LGALS7B,LMO4,MUC5AC,NCR3,NFkB (complex),P38 MAPK,PI3K (complex),Proinsulin,Retnla,RFX4,RNASE3,SAA,SAA1,SHC4,SLC2A12,TMEFF2,UCN3,ZEB2	32	14	Cell Death and Survival, Cell-To-Cell Signaling and Interaction, Cancer
3	ARG1,BSG,CCL1,CCL7,CCL8,CCL23,CCL24,CD6,CD47,CD1A,CXCL5,DNAJC3,ECM2,ENPP2,FCER2,FNIP2,HP,IGHM,IL4,LGALS1,MERTK,MICA,miR-545-3p (miRNAs w/seed CAGCAAA),NADPH oxidase,NOV,OSM,RNASE1,SAA,SAA1,SLC14A1,ST6GAL1,TCAIM,TNF,TRB,TREM2	9	5	Immunological Disease, Cell-To-Cell Signaling and Interaction, Hematological System Development and Function
