# Supplementary material for: Two Thalamic Regions Screened Using Laser Capture Microdissection with Whole Human Genome Microarray in Schizophrenia Postmortem Samples
Source: Schizophr Res Treatment. 2020 May 31;2020:5176834. doi: 10.1155/2020/5176834 (PMC7285254; doi:10.1155/2020/5176834)
Supplement: Supplementary Materials — Supplementary Table S1: AN disease vs. AN normal control (AN SZ/NC). S1.1: Ingenuity Pathway Analysis—networks AN SZ/NC. S1.2: Ingenuity Pathway Analysis—pathways AN SZ/NC. S1.3: Ingenuity Pathway Analysis—upstream regulators AN SZ/NC. Supplementary Table S2: VPL disease vs. VPL normal control (VPL SZ/NC). S2.1: Ingenuity Pathway Analysis—networks VPL SZ/NC. S2.2: Ingenuity Pathway Analysis—pathways VPL SZ/NC. S2.3: Ingenuity Pathway Analysis—upstream regulators VPL SZ/NC. Supplementary Table S3: VPL and AN disease same subject (SZ_VPL vs. AN). S3.1: Ingenuity Pathway Analysis—networks SZ_VPL vs. AN. S3.2: Ingenuity Pathway Analysis—pathways SZ_VPL vs. AN. S3.3: Ingenuity Pathway Analysis—upstream regulators SZ_VPL vs. AN. S4: VPL and AN normal control same subject NC_VPL vs. AN). S4.1: Ingenuity Pathway Analysis—networks NC_VPL vs. AN. S4.2: Ingenuity Pathway Analysis—pathways NC_VPL vs. AN. S4.3: Ingenuity Pathway Analysis—upstream regulators NC_VPL vs. AN. S5: miR-137 comparisons in our data. S6: our data comparisons to [39] (their Table 1) Potential impact of miR-137 and its targets in schizophrenia. Front Genet Apr 26; 4 : 58. S7: our data comparisons to [40] Inhibition of the schizophrenia-associated microRNA-137 disrupts Nrg1alpha neurodevelopmental signal transduction. Cell Rep July 5; 20(1):1-12. S8: our data comparisons to [41] microRNAs sculpt neuronal communication in a tight balance that is lost in neurological disease Front Mol Neurosci Dec 12; 11 : 455. S9: comparison of ELAVL1 NCBI identified interactants for NC AN/VPL (Table S4) with SZ AN/VPL (Table S3). S10: synapse and receptor related. [file 5176834.f1.zip › 5176834.f1/S2.3.xls]

## Sheet: Sheet0
Upstream Regulator	Log Ratio	Molecule Type	Predicted Activation State	Activation z-score	p-value of overlap	Target molecules in dataset	Mechanistic Network
miR-147a (miRNAs w/seed UGUGUGG)		mature microrna		1.394	1.37E-05	CPPED1,CX3CR1,LDB2,MED23,SLC2A12,SLC35F5,ZEB2
miR-629-5p (miRNAs w/seed GGGUUUA)		mature microrna		-1.791	2.78E-05	ABCA8,ASPH,RFX4,SLC14A1,TCAIM,ZNF506
miR-1283 (miRNAs w/seed CUACAAA)		mature microrna		-0.410	3.95E-05	ASPH,IPP,RFX4,SHC4,SLC35F5,TRIM59
miR-374b-5p (and other miRNAs w/seed UAUAAUA)		mature microrna		0.373	9.77E-05	ABCA8,ADRB1,ENOSF1,FKBP5,LMO4,RFX4,ZEB2
miR-3942-5p (and other miRNAs w/seed AGCAAUA)		mature microrna		-0.377	1.45E-04	ABCA8,ASPH,CACNB2,SHC4,SLC35F5,TRIM59
miR-499-5p (and other miRNAs w/seed UAAGACU)		mature microrna		-0.391	2.78E-04	ASPH,CACNB2,FKBP5,FNIP2,TRIM59,ZEB2
miR-593-3p (miRNAs w/seed GUCUCUG)		mature microrna		1.706	3.33E-04	ENOSF1,FKBP5,LMO4,SHC4,SLC2A12,ZEB2
miR-200b-3p (and other miRNAs w/seed AAUACUG)		mature microrna		-0.727	4.47E-04	ASPH,CACNB2,LMO4,PCNP,SLC14A1,TCAIM,TMEFF2,ZEB2
cyclosporin A		biologic drug		-1.131	4.63E-04	CX3CR1,FKBP5,FST,LGALS3,SNRPN
miR-3651 (miRNAs w/seed AUAGCCC)		mature microrna		-0.600	5.09E-04	FRMD3,IPP,RFX4,SLC2A12,SLC35F5
miR-3977 (miRNAs w/seed UGCUUCA)		mature microrna		-1.491	5.70E-04	ADRB1,ASPH,CCNC,ENOSF1,SLC35F5,ZNF506
miR-3128 (and other miRNAs w/seed CUGGCAA)		mature microrna		0.842	6.38E-04	CPPED1,FKBP5,GREM1,IPP,TRIM59,ZNF506
miR-702-5p (and other miRNAs w/seed UGAGUGG)		mature microrna		-0.665	7.39E-04	ASPH,CPPED1,ENOSF1,FKBP5,RFX4
miR-3159 (miRNAs w/seed AGGAUUA)		mature microrna		0.000	8.30E-04	ENOSF1,FNIP2,FRMD3,ZNF506
miR-3622a-5p (miRNAs w/seed AGGCACG)		mature microrna		0.651	8.49E-04	CTNNA3,LMO4,SLC35F5,TCAIM,ZEB2
miR-3171 (miRNAs w/seed GAUGUAU)		mature microrna		-0.849	8.98E-04	ASPH,ECM2,TCAIM,ZEB2
miR-642a-5p (miRNAs w/seed UCCCUCU)		mature microrna		0.748	9.67E-04	ASPH,CX3CR1,FKBP5,GREM1,LMO4,PCNP,ZEB2
miR-1343-3p (and other miRNAs w/seed UCCUGGG)		mature microrna		-1.457	1.00E-03	C1orf61,CACNB2,CCNC,GREM1,IPP,PCNP,SLC14A1,TCAIM
miR-3170 (and other miRNAs w/seed UGGGGUU)		mature microrna		0.776	1.06E-03	CX3CR1,GREM1,LMO4,SHC4,SLC14A1,TCAIM
miR-4639-3p (and other miRNAs w/seed CACUCUC)		mature microrna		-1.538	1.15E-03	ASPH,CACNB2,CCNC,ENOSF1,MED23
n-nitrosomethylbenzylamine		chemical toxicant			1.19E-03	CCNC,FST,GREM1
miR-221-3p (and other miRNAs w/seed GCUACAU)		mature microrna		0.618	1.26E-03	ABCA8,ASPH,EVI2A,FNIP2,SLC35F5,ZEB2
miR-617 (miRNAs w/seed GACUUCC)		mature microrna		0.512	1.30E-03	C1orf61,ENOSF1,EVI2A,GREM1,SLC14A1
miR-499-3p (and other miRNAs w/seed ACAUCAC)		mature microrna		-0.068	1.33E-03	ABCA8,ASPH,CACNB2,TRIM59,ZEB2
miR-302f (miRNAs w/seed AAUUGCU)		mature microrna		-1.299	1.52E-03	ASPH,LMO4,RFX4,SNRPN
miR-4757-5p (and other miRNAs w/seed GGCCUCU)		mature microrna		0.301	1.56E-03	CEL,CTNNA3,ECM2,FKBP5,FNIP2,GREM1,LMO4
miR-4423-3p (miRNAs w/seed UAGGCAC)		mature microrna		0.692	1.68E-03	CTNNA3,GREM1,SLC2A12,SLC35F5,TCAIM
miR-3120 (and other miRNAs w/seed ACAGCAA)		mature microrna		-0.779	1.81E-03	CACNB2,CX3CR1,ECM2,FKBP5,FNIP2,SLC35F5
miR-219a-1-3p (miRNAs w/seed GAGUUGA)		mature microrna		-0.864	1.81E-03	ASPH,CX3CR1,MED23,SLC14A1
miR-151-3p (and other miRNAs w/seed UAGACUG)		mature microrna		1.188	1.85E-03	CX3CR1,GREM1,SHC4,SLC35F5
CD44		enzyme			1.85E-03	CX3CR1,FKBP5,LGALS3
miR-3157-3p (miRNAs w/seed UGCCCUA)		mature microrna		-1.357	1.86E-03	ADRB1,ASPH,CACNB2,ENOSF1,FKBP5
miR-1290 (miRNAs w/seed GGAUUUU)		mature microrna		0.000	1.91E-03	ENOSF1,FKBP5,LAYN,MED23
miR-3140-3p (miRNAs w/seed GCUUUUG)		mature microrna		0.000	1.95E-03	ASPH,CTNNA3,FNIP2,PCNP
miR-4653-3p (miRNAs w/seed GGAGUUA)		mature microrna		-1.000	2.05E-03	ASPH,MED23,PCNP,SLC2A12
miR-4464 (and other miRNAs w/seed AGGUUUG)		mature microrna		-0.784	2.38E-03	FKBP5,FRMD3,GREM1,MED23
miR-548b-3p (miRNAs w/seed AAGAACC)		mature microrna		1.067	2.47E-03	ASPH,IPP,LDB2,TRIM59
miR-548q (miRNAs w/seed CUGGUGC)		mature microrna	Activated	2.207	2.48E-03	ENOSF1,EVI2A,LDB2,LMO4,ZEB2
HAND2		transcription regulator			2.51E-03	ECM2,GREM1
miR-505-3p (miRNAs w/seed GUCAACA)		mature microrna		-1.353	2.65E-03	ASPH,CCNC,FST,MED23,RFX4
TRDN		other			3.03E-03	ASPH
HPS1		other			3.03E-03	LGALS3
COMP		other			3.03E-03	LGALS3
miR-302c-3p (and other miRNAs w/seed AGUGCUU)		mature microrna		-0.537	3.27E-03	FNIP2,RFX4,SLC35F5,TCAIM,ZEB2
MBD2		transcription regulator			3.50E-03	CEL,RNASE1
miR-33-5p (and other miRNAs w/seed UGCAUUG)		mature microrna		1.076	3.53E-03	ENOSF1,FST,SLC14A1,SLC2A12,ZEB2
miR-223-3p (miRNAs w/seed GUCAGUU)		mature microrna		1.342	3.78E-03	FKBP5,FNIP2,LAYN,LMO4,TRIM59
miR-4742-3p (miRNAs w/seed CUGUAUU)		mature microrna		-1.929	3.83E-03	ASPH,FRMD3,PCNP,TCAIM
miR-1277-3p (and other miRNAs w/seed ACGUAGA)		mature microrna			3.88E-03	ENOSF1,PCNP,TCAIM
miR-876-3p (miRNAs w/seed GGUGGUU)		mature microrna		-1.446	3.92E-03	FKBP5,LAYN,PCNP,TCAIM,ZNF506
PTEN		phosphatase			3.92E-03	ASPH,CCNC,CX3CR1,LGALS3
miR-4436b-5p (miRNAs w/seed UCCACUU)		mature microrna		0.240	3.97E-03	CACNB2,ECM2,GREM1,IPP,SHC4
miR-545-3p (miRNAs w/seed CAGCAAA)		mature microrna		-0.562	4.29E-03	ADRB1,CPPED1,FNIP2,SLC14A1,TCAIM
miR-3606-5p (miRNAs w/seed UAGUGAA)		mature microrna		0.000	4.33E-03	ASPH,CTNNA3,ECM2,ENOSF1
NEUROG1		transcription regulator			4.38E-03	GREM1,TMEFF2
ESRP2		other			4.54E-03	ZEB2
miR-424-3p (miRNAs w/seed AAAACGU)		mature microrna			4.54E-03	LGALS3
ATF7IP		transcription regulator			4.54E-03	SNRPN
URI1		transcription regulator			4.54E-03	FKBP5
AKAP13		other			4.54E-03	FKBP5
epiallopregnanolone		chemical - endogenous mammalian			4.54E-03	LGALS3
miR-4477b (miRNAs w/seed UUAAGGA)		mature microrna		1.214	4.91E-03	CPPED1,ENOSF1,GREM1,TCAIM
miR-874-3p (miRNAs w/seed UGCCCUG)		mature microrna		0.472	5.04E-03	ASPH,CACNB2,ENOSF1,LDB2,LMO4,SLC2A12
miR-1263 (miRNAs w/seed UGGUACC)		mature microrna		1.154	5.06E-03	ENOSF1,PCNP,TRIM59,ZEB2
miR-3688-3p (and other miRNAs w/seed AUGGAAA)		mature microrna		0.152	5.18E-03	FRMD3,LDB2,MED23,SLC2A12
miR-3164 (and other miRNAs w/seed GUGACUU)		mature microrna		0.689	5.22E-03	ENOSF1,FST,LMO4,SLC14A1
decitabine		chemical drug			5.30E-03	CX3CR1,LGALS3,SNRPN,TMEFF2
miR-495-3p (and other miRNAs w/seed AACAAAC)		mature microrna		-1.802	5.37E-03	ASPH,FKBP5,PCNP,RFX4,SLC14A1,TMEFF2
miR-943 (miRNAs w/seed UGACUGU)		mature microrna		-0.283	5.42E-03	CCNC,ENOSF1,FNIP2,TCAIM
miR-4752 (miRNAs w/seed UGUGGAU)		mature microrna		-1.067	5.42E-03	ADRB1,SLC2A12,TCAIM,ZNF506
dehydroisoandrosterone		chemical - endogenous mammalian			5.49E-03	FKBP5,LGALS3
miR-4676-5p (and other miRNAs w/seed AGCCAGU)		mature microrna		0.351	5.63E-03	CCNC,CPPED1,EVI2A,SLC2A12,TCAIM
miR-507 (and other miRNAs w/seed UUUGCAC)		mature microrna		1.131	5.66E-03	EVI2A,FST,SLC35F5,TRIM59
miR-4536-3p (miRNAs w/seed CGUGCAU)		mature microrna			5.70E-03	ENOSF1,SHC4,ZEB2
miR-4795-5p (miRNAs w/seed GAAGUGG)		mature microrna		-1.961	6.00E-03	CACNB2,PCNP,RFX4,SLC14A1
WBSCR22		enzyme			6.05E-03	FKBP5
MESP2		transcription regulator			6.05E-03	LMO4
LAMTOR5		other			6.05E-03	LMO4
CACNB4		ion channel			6.05E-03	CACNB2
miR-767-3p (miRNAs w/seed CUGCUCA)		mature microrna		-0.636	6.24E-03	ASPH,C1orf61,ENOSF1,FKBP5,SHC4
DYSF		other			6.40E-03	EVI2A,LGALS3
miR-4536-5p (miRNAs w/seed GUGGUAG)		mature microrna		-0.336	6.45E-03	ASPH,EVI2A,FKBP5,TRIM59
miR-3585-5p (and other miRNAs w/seed UCACAAG)		mature microrna		-0.245	6.63E-03	ASPH,CPPED1,ENOSF1,SNRPN
miR-628-3p (miRNAs w/seed CUAGUAA)		mature microrna			6.73E-03	ASPH,IPP,MED23
miR-92a-3p (and other miRNAs w/seed AUUGCAC)		mature microrna		-0.885	7.01E-03	ADRB1,ASPH,CCNC,FNIP2,ZEB2,ZNF506
miR-511-5p (miRNAs w/seed UGUCUUU)		mature microrna		0.747	7.30E-03	FKBP5,FNIP2,LDB2,SLC2A12
miR-592 (and other miRNAs w/seed UUGUGUC)		mature microrna		-0.320	7.40E-03	CACNB2,PCNP,SHC4,SLC2A12
miR-1953 (and other miRNAs w/seed GGGAAAG)		mature microrna		0.391	7.55E-03	ASPH,FKBP5,FNIP2,TMEFF2,ZEB2
DNMT3L		transcription regulator			7.55E-03	SNRPN
RAB4A		enzyme			7.55E-03	ADRB1
GDF11		growth factor			7.55E-03	FST
alpha-hydroxyglutarate		chemical - endogenous mammalian			7.55E-03	ZEB2
miR-323-3p (and other miRNAs w/seed ACAUUAC)		mature microrna			7.64E-03	ECM2,TMEFF2,ZNF506
miR-3133 (miRNAs w/seed AAAGAAC)		mature microrna			7.64E-03	ASPH,FKBP5,TRIM59
daidzein		chemical drug			7.88E-03	EVI2A,ZEB2
IL1B		cytokine		-0.108	8.13E-03	CX3CR1,FKBP5,FST,RNASE1,SLC14A1
miR-3913-3p (miRNAs w/seed GACAUCA)		mature microrna		0.849	8.17E-03	ABCA8,ASPH,FNIP2,LDB2
miR-4503 (miRNAs w/seed UUAAGCA)		mature microrna		0.192	8.17E-03	ECM2,ENOSF1,GREM1,MED23
miR-548h-5p (and other miRNAs w/seed AAAGUAA)		mature microrna			8.78E-03	ABCA8,EVI2A,ZNF506
dexamethasone		chemical drug		1.936	8.84E-03	ASPH,CX3CR1,FKBP5,FST,LGALS3,LMO4,SLC14A1
miR-343 (and other miRNAs w/seed CUCCCUC)		mature microrna		-0.708	8.85E-03	ADRB1,ENOSF1,FKBP5,LMO4,PCNP,SLC14A1
miR-293-5p (and other miRNAs w/seed CUCAAAC)		mature microrna		0.132	9.00E-03	ASPH,CPPED1,EVI2A,SLC35F5
EIF3E		other			9.06E-03	ZEB2
FSTL3		other			9.06E-03	FST
goralatide		chemical - endogenous mammalian			9.06E-03	LGALS3
miR-142-3p (and other miRNAs w/seed GUAGUGU)		mature microrna		-0.927	9.63E-03	ASPH,ECM2,SLC35F5,ZEB2
miR-661 (miRNAs w/seed GCCUGGG)		mature microrna		0.000	9.84E-03	ASPH,CPPED1,FKBP5,FNIP2,FST,MED23,TRIM59,ZNF506
miR-4780 (miRNAs w/seed CCCUUGA)		mature microrna	Activated	2.000	9.99E-03	CPPED1,ENOSF1,EVI2A,ZEB2
enzalutamide		chemical drug			1.06E-02	FKBP5
CASQ2		other			1.06E-02	ASPH
Elf5		other			1.06E-02	CEL
miR-27a-3p (and other miRNAs w/seed UCACAGU)		mature microrna		-0.627	1.12E-02	ASPH,CACNB2,CCNC,CPPED1,GREM1,SHC4,TCAIM
miR-4796-5p (miRNAs w/seed GUCUAUA)		mature microrna			1.12E-02	GREM1,SHC4,TMEFF2
miR-3934-5p (miRNAs w/seed CAGGUGU)		mature microrna		0.046	1.12E-02	ASPH,CACNB2,CPPED1,RNASE1
miR-1304-5p (miRNAs w/seed UUGAGGC)		mature microrna		-1.003	1.15E-02	ASPH,CACNB2,FKBP5,ZEB2
miR-369-5p (miRNAs w/seed GAUCGAC)		mature microrna			1.15E-02	ADRB1,SLC14A1
HDAC4		transcription regulator			1.15E-02	FST,LDB2
miR-651-5p (miRNAs w/seed UUAGGAU)		mature microrna			1.16E-02	ENOSF1,FKBP5,SLC35F5
miR-1227-3p (miRNAs w/seed GUGCCAC)		mature microrna		0.468	1.17E-02	ASPH,CX3CR1,ENOSF1,SLC2A12,TCAIM
miR-4450 (and other miRNAs w/seed GGGGAUU)		mature microrna		-0.176	1.20E-02	CACNB2,CPPED1,FKBP5,SLC2A12
miR-628 (and other miRNAs w/seed UGCUGAC)		mature microrna		-0.278	1.20E-02	CTNNA3,FKBP5,RFX4,SHC4
GCS-100		chemical drug			1.21E-02	LGALS3
LTBP4		growth factor			1.21E-02	GREM1
DCLK1		kinase			1.21E-02	ZEB2
RAB1A		enzyme			1.21E-02	ADRB1
OCT4-NANOG		complex			1.21E-02	RFX4
GSC		transcription regulator			1.21E-02	ZEB2
miR-3148 (miRNAs w/seed GGAAAAA)		mature microrna			1.22E-02	LDB2,SLC14A1,ZEB2
CDKN1B		kinase			1.23E-02	LGALS3,TMEFF2
TP63		transcription regulator			1.28E-02	FST,GREM1,ZEB2
miR-4299 (miRNAs w/seed CUGGUGA)		mature microrna		1.960	1.30E-02	CX3CR1,EVI2A,LMO4,SHC4
miR-758-5p (and other miRNAs w/seed GGUUGAC)		mature microrna			1.33E-02	ASPH,ECM2,TCAIM
miR-1237-3p (and other miRNAs w/seed CCUUCUG)		mature microrna		0.594	1.33E-02	IPP,LAYN,SLC14A1,SLC2A12
testosterone		chemical - endogenous mammalian			1.34E-02	ADRB1,CCNC,FST
dovitinib		chemical drug			1.36E-02	FRMD3
NEK7		kinase			1.36E-02	LMO4
ERP29		transporter			1.36E-02	ZEB2
ARID1A		transcription regulator			1.36E-02	CCNC
miR-4519 (miRNAs w/seed AGCAGUG)		mature microrna		-0.048	1.37E-02	CACNB2,CTNNA3,FKBP5,ZEB2
miR-483-3p (miRNAs w/seed CACUCCU)		mature microrna		-1.929	1.38E-02	ADRB1,ASPH,FKBP5,TCAIM
miR-21-5p (and other miRNAs w/seed AGCUUAU)		mature microrna		-1.000	1.44E-02	FKBP5,FNIP2,FRMD3,SLC35F5
miR-3201 (and other miRNAs w/seed GGAUAUG)		mature microrna			1.44E-02	ABCA8,C1orf61,TCAIM
miR-31-5p (and other miRNAs w/seed GGCAAGA)		mature microrna		-0.753	1.45E-02	ASPH,CACNB2,CCNC,SHC4,TRIM59
RBPJL		transcription regulator			1.51E-02	CEL
ZFP57		transcription regulator			1.51E-02	SNRPN
FOXJ1		transcription regulator			1.51E-02	RFX4
HOXA1		transcription regulator			1.51E-02	SLC14A1
urea		chemical - endogenous mammalian			1.51E-02	SLC14A1
allopregnanolone		chemical - endogenous mammalian			1.51E-02	LGALS3
miR-4462 (miRNAs w/seed GACACGG)		mature microrna			1.56E-02	CACNB2,CTNNA3,EVI2A
Growth hormone		group			1.59E-02	FKBP5,ZEB2
miR-137-3p (and other miRNAs w/seed UAUUGCU)		mature microrna		-0.106	1.63E-02	ADRB1,ASPH,CACNB2,CTNNA3,GREM1,ZEB2
forskolin		chemical toxicant		-0.169	1.65E-02	FKBP5,FST,LAYN,RFX4
XRCC5		enzyme			1.65E-02	FKBP5
ACVR1B		kinase			1.65E-02	FST
TREM2		transmembrane receptor			1.65E-02	CX3CR1
miR-1264 (and other miRNAs w/seed AAGUCUU)		mature microrna			1.67E-02	FKBP5,FNIP2,GREM1
mibolerone		chemical drug			1.68E-02	ABCA8,FKBP5
miR-3679-3p (miRNAs w/seed UUCCCCC)		mature microrna		0.808	1.71E-02	ASPH,FST,LMO4,MED23,SLC2A12,ZEB2
miR-3924 (miRNAs w/seed UAUGUAU)		mature microrna			1.72E-02	ASPH,CX3CR1,FST
miR-4474-5p (miRNAs w/seed UAGUCUC)		mature microrna			1.73E-02	ASPH,ENOSF1,ZEB2
KDM5B		transcription regulator			1.78E-02	FST,IPP
miR-376c-3p (and other miRNAs w/seed ACAUAGA)		mature microrna		0.046	1.79E-02	ASPH,CACNB2,CPPED1,CX3CR1
PD173074		chemical reagent			1.80E-02	FRMD3
SPINT2		other			1.80E-02	LDB2
PITX1		transcription regulator			1.80E-02	FST
androstenediol		chemical - endogenous mammalian			1.80E-02	FKBP5
miR-934 (miRNAs w/seed GUCUACU)		mature microrna			1.81E-02	CX3CR1,LMO4,TCAIM
miR-4768-5p (and other miRNAs w/seed UUCUCUC)		mature microrna		0.254	1.84E-02	ADRB1,CX3CR1,LDB2,PCNP
miR-3680-5p (miRNAs w/seed ACUCACU)		mature microrna			1.90E-02	ASPH,CPPED1,TCAIM
FOXG1		transcription regulator			1.95E-02	FST
IDH2		enzyme			1.95E-02	ZEB2
XRCC6		enzyme			1.95E-02	FKBP5
SU5402		chemical - kinase inhibitor			1.95E-02	FRMD3
miR-3591-5p (miRNAs w/seed UUAGUGU)		mature microrna			1.98E-02	ASPH,ECM2,ZNF506
NFATC2		transcription regulator			1.98E-02	CX3CR1,LMO4
miR-924 (miRNAs w/seed GAGUCUU)		mature microrna			1.99E-02	C1orf61,FKBP5,LMO4
miR-1258 (miRNAs w/seed GUUAGGA)		mature microrna			2.03E-02	ASPH,FKBP5,PCNP
miR-490-5p (miRNAs w/seed CAUGGAU)		mature microrna			2.03E-02	LMO4,TCAIM,ZEB2
miR-4431 (miRNAs w/seed CGACUCU)		mature microrna			2.04E-02	LDB2,SLC14A1
miR-548av-5p (and other miRNAs w/seed AAAGUAC)		mature microrna			2.06E-02	ABCA8,ASPH,ZEB2
Hdac		group			2.06E-02	RNASE1,ZEB2
SPRY1		other			2.10E-02	LMO4
NPFF		other			2.10E-02	ADRB1
pentobarbital		chemical drug			2.10E-02	FST
miR-129-1-3p (and other miRNAs w/seed AGCCCUU)		mature microrna		-0.038	2.15E-02	ENOSF1,FRMD3,LMO4,SLC14A1
genistein		chemical drug			2.16E-02	CX3CR1,EVI2A,ZEB2
ESR1		ligand-dependent nuclear receptor			2.22E-02	FST,GREM1,SLC2A12
miR-526a (and other miRNAs w/seed UCUAGAG)		mature microrna			2.25E-02	CPPED1,ECM2,FKBP5
SLC18A3		transporter			2.25E-02	ADRB1
mir-205		microrna			2.25E-02	ZEB2
MITF		transcription regulator			2.25E-02	LGALS3,SLC14A1
miR-3118 (and other miRNAs w/seed GUGACUG)		mature microrna		-1.030	2.40E-02	CPPED1,FKBP5,SLC14A1,SNRPN
DEF6		other			2.40E-02	ZEB2
INHBB		growth factor			2.40E-02	FST
mir-221		microrna			2.40E-02	ZEB2
ADRB3		g-protein coupled receptor			2.40E-02	ADRB1
EPHB6		kinase			2.40E-02	FKBP5
pilocarpine		chemical drug			2.40E-02	LGALS3
peroxynitrite		chemical toxicant			2.40E-02	LMO4
miR-181a-5p (and other miRNAs w/seed ACAUUCA)		mature microrna		0.155	2.41E-02	ASPH,EVI2A,GREM1,PCNP,ZEB2,ZNF506
miR-190a-5p (and other miRNAs w/seed GAUAUGU)		mature microrna			2.44E-02	CACNB2,ENOSF1,SLC35F5
norepinephrine		chemical - endogenous mammalian			2.45E-02	ADRB1,FST
IgG		complex			2.47E-02	FST,LGALS3
miR-4305 (miRNAs w/seed CUAGACA)		mature microrna			2.49E-02	ADRB1,CACNB2,FKBP5
miR-1289 (miRNAs w/seed GGAGUCC)		mature microrna		0.900	2.49E-02	ASPH,CX3CR1,LMO4,SHC4
miR-526b-5p (miRNAs w/seed UCUUGAG)		mature microrna			2.52E-02	FKBP5,FRMD3,IPP
mir-192		microrna			2.55E-02	ZEB2
pirfenidone		chemical drug			2.55E-02	CX3CR1
miR-4713-5p (miRNAs w/seed UCUCCCA)		mature microrna		-0.714	2.55E-02	ADRB1,ASPH,LMO4,SHC4,SLC14A1
miR-4762-3p (miRNAs w/seed UUCUGAU)		mature microrna			2.56E-02	ECM2,PCNP,SHC4
SATB1		transcription regulator			2.59E-02	ENOSF1,EVI2A
miR-4684-3p (miRNAs w/seed GUUGCAA)		mature microrna			2.60E-02	FNIP2,SLC14A1,ZEB2
PRKAG3		other			2.62E-02	ASPH,ZEB2
miR-188-5p (and other miRNAs w/seed AUCCCUU)		mature microrna			2.63E-02	CX3CR1,ENOSF1,EVI2A
miR-4774-3p (miRNAs w/seed UUGCCUA)		mature microrna			2.64E-02	ADRB1,CPPED1,PCNP
SLC2A4		transporter			2.69E-02	SLC2A12
miR-4766-3p (miRNAs w/seed UAGCAAU)		mature microrna			2.72E-02	ABCA8,ASPH,TRIM59
INHBA		growth factor			2.80E-02	FST,TMEFF2
PKD1		ion channel			2.80E-02	ASPH,GREM1
TNF		cytokine		-0.639	2.81E-02	ADRB1,CX3CR1,FST,LGALS3,RNASE1,SLC14A1
miR-345-3p (and other miRNAs w/seed CUGAACU)		mature microrna			2.84E-02	ADRB1,LMO4,RFX4
miR-4633-5p (miRNAs w/seed UAUGCCU)		mature microrna			2.84E-02	ABCA8,ASPH,FKBP5
BAG1		other			2.84E-02	FKBP5
fluticasone		chemical drug			2.89E-02	FKBP5,RNASE1
miR-210-5p (and other miRNAs w/seed GCCACUG)		mature microrna		1.446	2.90E-02	ENOSF1,FKBP5,FNIP2,LDB2,TMEFF2
PRKDC		kinase			2.99E-02	FKBP5
miR-4499 (and other miRNAs w/seed AGACUGA)		mature microrna			2.99E-02	GREM1,SHC4,SLC35F5
miR-644a (miRNAs w/seed GUGUGGC)		mature microrna		1.044	3.00E-02	CX3CR1,EVI2A,ZEB2,ZNF506
miR-290b-3p (and other miRNAs w/seed AGUGCCC)		mature microrna		0.762	3.00E-02	ASPH,FNIP2,LMO4,SLC2A12
miR-124-3p (and other miRNAs w/seed AAGGCAC)		mature microrna		0.010	3.01E-02	CACNB2,CPPED1,FNIP2,LMO4,RFX4,SHC4,SLC35F5
miR-569 (miRNAs w/seed GUUAAUG)		mature microrna			3.04E-02	TCAIM,ZNF506
miR-300-5p (and other miRNAs w/seed UGAAGAG)		mature microrna			3.09E-02	ASPH,CACNB2,ECM2
miR-141-3p (and other miRNAs w/seed AACACUG)		mature microrna		-1.076	3.12E-02	ADRB1,ASPH,FKBP5,SLC14A1,ZEB2
miR-3940-5p (and other miRNAs w/seed UGGGUUG)		mature microrna			3.13E-02	FKBP5,SLC2A12,TCAIM
miR-3664-3p (miRNAs w/seed CUCAGGA)		mature microrna		-0.152	3.17E-02	ASPH,IPP,MED23,SLC2A12
beta-estradiol		chemical - endogenous mammalian		-0.796	3.28E-02	ADRB1,FST,GREM1,LGALS3,SLC14A1,ZEB2
miR-101-3p (and other miRNAs w/seed ACAGUAC)		mature microrna		-0.515	3.28E-02	ADRB1,CACNB2,FST,RFX4,ZEB2
PGF		growth factor			3.28E-02	FST
UBE3A		enzyme			3.28E-02	SNRPN
SKI		transcription regulator			3.28E-02	ZEB2
NOV		growth factor			3.28E-02	GREM1
beta-glycerophosphoric acid		chemical - endogenous mammalian			3.28E-02	CCNC
miR-491-3p (miRNAs w/seed UUAUGCA)		mature microrna			3.31E-02	CPPED1,ECM2,FST
miR-3661 (and other miRNAs w/seed GACCUGG)		mature microrna		1.000	3.31E-02	FKBP5,FNIP2,LAYN,SHC4
miR-4422 (miRNAs w/seed AAAGCAU)		mature microrna			3.32E-02	ASPH,FST,LDB2
miR-571 (miRNAs w/seed GAGUUGG)		mature microrna			3.32E-02	CX3CR1,ENOSF1,FKBP5
miR-4672 (miRNAs w/seed UACACAG)		mature microrna		0.728	3.38E-02	CACNB2,CX3CR1,EVI2A,LMO4
miR-561-3p (miRNAs w/seed AAAGUUU)		mature microrna			3.42E-02	LDB2,ZEB2
miR-4760-3p (miRNAs w/seed AAUUCAU)		mature microrna			3.42E-02	ASPH,ZNF506
FAM3B		cytokine			3.43E-02	RNASE1
EHMT2		transcription regulator			3.43E-02	SNRPN
miR-346 (and other miRNAs w/seed GUCUGCC)		mature microrna		0.132	3.46E-02	EVI2A,FKBP5,ZEB2,ZNF506
miR-4682 (miRNAs w/seed CUGAGUU)		mature microrna			3.47E-02	CX3CR1,EVI2A,FKBP5
ERG		transcription regulator			3.49E-02	FKBP5,PCNP
BMP2		growth factor			3.49E-02	FST,GREM1
TWIST2		transcription regulator			3.58E-02	ZEB2
MBD1		transcription regulator			3.58E-02	SNRPN
NFIC		transcription regulator			3.58E-02	CEL
carbon tetrachloride		chemical toxicant			3.62E-02	CCNC,CEL
miR-4473 (miRNAs w/seed UAGUGCU)		mature microrna			3.62E-02	FNIP2,TCAIM,ZEB2
TREM1		transmembrane receptor			3.65E-02	ASPH,GREM1
miR-873-5p (and other miRNAs w/seed CAGGAAC)		mature microrna		1.960	3.67E-02	ABCA8,CX3CR1,SHC4,ZEB2
miR-100-5p (and other miRNAs w/seed ACCCGUA)		mature microrna			3.69E-02	FKBP5,SLC14A1
dibutyl phthalate		chemical toxicant			3.72E-02	FST
SPRY2		other			3.72E-02	LMO4
miR-3589 (and other miRNAs w/seed AGGAAAC)		mature microrna			3.77E-02	ECM2,LMO4,PCNP
miR-291a-3p (and other miRNAs w/seed AAGUGCU)		mature microrna		-1.452	3.80E-02	ADRB1,SHC4,SLC14A1,SLC35F5,TCAIM
miR-4718 (miRNAs w/seed GCUGUAC)		mature microrna			3.95E-02	ASPH,ENOSF1,SHC4
streptozocin		chemical drug			3.96E-02	GREM1,LGALS3
mir-132		microrna			4.01E-02	ZEB2
TAF4B		transcription regulator			4.01E-02	FST
suramin		chemical drug			4.01E-02	FST
miR-521 (miRNAs w/seed ACGCACU)		mature microrna			4.03E-02	ASPH,ENOSF1
miR-590-3p (miRNAs w/seed AAUUUUA)		mature microrna		-0.277	4.07E-02	ADRB1,ASPH,CPPED1,FKBP5,SHC4
miR-421-3p (and other miRNAs w/seed UCAACAG)		mature microrna		-0.924	4.13E-02	ASPH,LDB2,PCNP,SLC35F5
diethylstilbestrol		chemical drug			4.13E-02	GREM1,LMO4
miR-4451 (miRNAs w/seed GGUAGAG)		mature microrna			4.15E-02	ASPH,CX3CR1,IPP
DNMT3A		enzyme			4.16E-02	SNRPN
miR-589-5p (and other miRNAs w/seed GAGAACC)		mature microrna			4.23E-02	ABCA8,ASPH,ZNF506
miR-218-5p (and other miRNAs w/seed UGUGCUU)		mature microrna		0.537	4.27E-02	ADRB1,ASPH,GREM1,SHC4,ZEB2
SMAD3		transcription regulator			4.27E-02	FST,ZEB2
SP1		transcription regulator			4.29E-02	SLC2A12,SNRPN,ZEB2
FGFR3		kinase			4.31E-02	FRMD3
miR-4277 (miRNAs w/seed CAGUUCU)		mature microrna			4.33E-02	CPPED1,ENOSF1,TCAIM
progesterone		chemical - endogenous mammalian			4.33E-02	FKBP5,FST,LGALS3
miR-378g (miRNAs w/seed CUGGGCU)		mature microrna		0.714	4.35E-02	CPPED1,CX3CR1,IPP,SLC35F5,TCAIM
benzo(a)pyrene		chemical toxicant			4.41E-02	FST,LDB2
miR-4264 (miRNAs w/seed CUCAGUC)		mature microrna			4.42E-02	ABCA8,IPP,PCNP
miR-134-3p (and other miRNAs w/seed UGUGGGC)		mature microrna		-1.183	4.43E-02	ADRB1,ASPH,CACNB2,LAYN
UPF2		other			4.45E-02	CACNB2
PTX3		other			4.45E-02	CX3CR1
miR-4773 (miRNAs w/seed AGAACAG)		mature microrna			4.46E-02	ASPH,RFX4,SLC14A1
miR-3183 (and other miRNAs w/seed CCUCUCU)		mature microrna		0.339	4.47E-02	ADRB1,FKBP5,GREM1,LDB2
CREB1		transcription regulator			4.54E-02	LAYN,RFX4,TMEFF2
TO-901317		chemical reagent			4.56E-02	ABCA8,LGALS3
miR-4686 (miRNAs w/seed AUCUGCU)		mature microrna			4.56E-02	ENOSF1,FKBP5,GREM1
ABCB4		transporter			4.60E-02	LGALS3
CNOT7		transcription regulator			4.60E-02	SLC14A1
Tgf beta		group			4.67E-02	FST,GREM1
miR-3938 (miRNAs w/seed AUUCCCU)		mature microrna			4.71E-02	ASPH,FKBP5,LMO4
miR-3163 (miRNAs w/seed AUAAAAU)		mature microrna			4.74E-02	MED23
UXT		other			4.74E-02	FKBP5
NRXN1		transporter			4.74E-02	CTNNA3
2,4-dinitrophenol-ovalbumin conjugate		chemical reagent			4.74E-02	LDB2
miR-3663-5p (miRNAs w/seed CUGGUCU)		mature microrna			4.84E-02	ECM2,FKBP5,SLC35F5
HDL		complex			4.88E-02	CX3CR1
miR-586 (miRNAs w/seed AUGCAUU)		mature microrna			4.89E-02	EVI2A,SLC2A12,SNRPN
miR-936 (miRNAs w/seed CAGUAGA)		mature microrna			4.91E-02	ECM2,EVI2A,SHC4
miR-3974 (miRNAs w/seed AAGGUCA)		mature microrna			4.93E-02	ASPH,TCAIM,ZNF506
miR-579-3p (and other miRNAs w/seed UCAUUUG)		mature microrna			4.97E-02	CCNC,MED23
miR-4520-2-3p (miRNAs w/seed UUGGACA)		mature microrna			4.98E-02	ADRB1,TCAIM,ZEB2
