# Supplementary material for: Two Thalamic Regions Screened Using Laser Capture Microdissection with Whole Human Genome Microarray in Schizophrenia Postmortem Samples
Source: Schizophr Res Treatment. 2020 May 31;2020:5176834. doi: 10.1155/2020/5176834 (PMC7285254; doi:10.1155/2020/5176834)
Supplement: Supplementary Materials — Supplementary Table S1: AN disease vs. AN normal control (AN SZ/NC). S1.1: Ingenuity Pathway Analysis—networks AN SZ/NC. S1.2: Ingenuity Pathway Analysis—pathways AN SZ/NC. S1.3: Ingenuity Pathway Analysis—upstream regulators AN SZ/NC. Supplementary Table S2: VPL disease vs. VPL normal control (VPL SZ/NC). S2.1: Ingenuity Pathway Analysis—networks VPL SZ/NC. S2.2: Ingenuity Pathway Analysis—pathways VPL SZ/NC. S2.3: Ingenuity Pathway Analysis—upstream regulators VPL SZ/NC. Supplementary Table S3: VPL and AN disease same subject (SZ_VPL vs. AN). S3.1: Ingenuity Pathway Analysis—networks SZ_VPL vs. AN. S3.2: Ingenuity Pathway Analysis—pathways SZ_VPL vs. AN. S3.3: Ingenuity Pathway Analysis—upstream regulators SZ_VPL vs. AN. S4: VPL and AN normal control same subject NC_VPL vs. AN). S4.1: Ingenuity Pathway Analysis—networks NC_VPL vs. AN. S4.2: Ingenuity Pathway Analysis—pathways NC_VPL vs. AN. S4.3: Ingenuity Pathway Analysis—upstream regulators NC_VPL vs. AN. S5: miR-137 comparisons in our data. S6: our data comparisons to [39] (their Table 1) Potential impact of miR-137 and its targets in schizophrenia. Front Genet Apr 26; 4 : 58. S7: our data comparisons to [40] Inhibition of the schizophrenia-associated microRNA-137 disrupts Nrg1alpha neurodevelopmental signal transduction. Cell Rep July 5; 20(1):1-12. S8: our data comparisons to [41] microRNAs sculpt neuronal communication in a tight balance that is lost in neurological disease Front Mol Neurosci Dec 12; 11 : 455. S9: comparison of ELAVL1 NCBI identified interactants for NC AN/VPL (Table S4) with SZ AN/VPL (Table S3). S10: synapse and receptor related. [file 5176834.f1.zip › 5176834.f1/S2.xlsx]

## Sheet: VPL_SZ_Normals
Probe.Set.ID	Gene.Title	Gene.Symbol	Chromosom	Entrez.Gene	SwissProt	OMIM	RefSeq.Protein.ID	RefSeq.Tr	p	p.adj	Log2Rat
1560238_at	hypothetical protein LOC100127980	LOC100127980	chr19q13.12	100127980	---	---	XP_001720171 /// XP_001722702	XM_001720119 /// XM_001722650	0.000520196	0.99965	1.99373
1564359_a_at	Hypothetical protein LOC339260	LOC339260	chr17p11.2	339260	---	---	---	---	0.000357788	0.99965	1.31536
229309_at	adrenergic, beta-1-, receptor	ADRB1	chr10q24-q26	153	P08588	109630 /// 607276	NP_000675	NM_000684	0.0104878	0.99965	1.27022
1570451_at	chromosome 1 open reading frame 61	C1orf61	chr1q22	10485	B1ALL3 /// Q13536 /// Q6PB34 /// Q86W69	---	NP_006356	NM_006365	0.0244931	0.99965	1.19293
1569126_at	cyclin C	CCNC	chr6q21	892	A8K799 /// B4DPZ1 /// P24863 /// Q05CF7 /// Q5JV82 /// Q7Z4L3	123838	NP_001013417 /// NP_005181	NM_001013399 /// NM_005190	0.00461246	0.99965	1.18693
223673_at	regulatory factor X, 4 (influences HLA class II expression)	RFX4	chr12q24	5992	B2RDW4 /// B4DZB7 /// Q33E94	603958	NP_002911 /// NP_115880 /// NP_998759	NM_002920 /// NM_032491 /// NM_213594	0.0262752	0.99965	1.18454
205856_at	solute carrier family 14 (urea transporter), member 1 (Kidd blood group)	SLC14A1	chr18q11-q12	6563	A8K0P3 /// B3KR62 /// B3KXJ3 /// B4DFJ8 /// B4DHU3 /// C9EHF2 /// Q13336 /// Q71UV7 /// Q8WXW8 /// Q96KQ5	111000	NP_001122060 /// NP_001139508 /// NP_001139509 /// NP_056949	NM_001128588 /// NM_001146036 /// NM_001146037 /// NM_015865	0.0334826	0.99965	1.17867
243924_at	hypothetical protein LOC100127980	LOC100127980	chr19q13.12	100127980	---	---	XP_001720171 /// XP_001722702	XM_001720119 /// XM_001722650	0.0014337	0.99965	1.16081
244620_at	hypothetical protein LOC100128590	LOC100128590	chr2p22.1	100128590	---	---	XP_001723730 /// XP_001726952	XM_001723678 /// XM_001726900	0.0174898	0.99965	1.15506
1560741_at	small nuclear ribonucleoprotein polypeptide N	SNRPN	chr15q11.2	6638	B3KVR1 /// P63162 /// Q53HE7 /// Q6LBS1 /// Q9BPU5 /// Q9Y675	176270 /// 182279	NP_003088 /// NP_073716 /// NP_073717 /// NP_073718 /// NP_073719	NM_003097 /// NM_022805 /// NM_022806 /// NM_022807 /// NM_022808	0.0185667	0.99965	1.15426
1555905_a_at	chromosome 3 open reading frame 23	C3orf23	chr3p21.31	285343	Q8N3R3	---	NP_001025010 /// NP_001025011 /// NP_776187	NM_001029839 /// NM_001029840 /// NM_173826	0.00509453	0.99965	1.15338
224856_at	FK506 binding protein 5	FKBP5	chr6p21.3-p21.2	2289	B7Z7Z8 /// B7Z8G2 /// Q13451 /// Q2TA84 /// Q53GX4 /// Q59EB8 /// Q5TGM6 /// Q6ZR21	602623 /// 608516	NP_001139247 /// NP_001139248 /// NP_001139249 /// NP_004108	NM_001145775 /// NM_001145776 /// NM_001145777 /// NM_004117	0.00241915	0.99965	1.13398
1559419_at	calcium channel, voltage-dependent, beta 2 subunit	CACNB2	chr10p12	783	B7Z1S2 /// B7Z1U5 /// B7Z2U3 /// B7Z3Y0 /// Q08289 /// Q59H42 /// Q5QJ99 /// Q5QJA0 /// Q5UM67 /// Q5UM68 /// Q5VVH1 /// Q5VWV7 /// Q6TME0 /// Q6TME1 /// Q6TME2 /// Q6TME3	600003 /// 611876	NP_000715 /// NP_001161417 /// NP_963864 /// NP_963865 /// NP_963866 /// NP_963884 /// NP_963887 /// NP_963890 /// NP_963891	NM_000724 /// NM_001167945 /// NM_201570 /// NM_201571 /// NM_201572 /// NM_201590 /// NM_201593 /// NM_201596 /// NM_201597	0.0142927	0.99965	1.12049
220123_at	solute carrier family 35, member F5	SLC35F5	chr2q14.1	80255	B2RDY0 /// B8ZZV6 /// B8ZZY4 /// C9JM99 /// Q8WV83	---	NP_079457	NM_025181	0.000793137	0.99965	1.08782
1553970_s_at	carboxyl ester lipase (bile salt-stimulated lipase)	CEL	chr9q34.3	1056	B4DSX9 /// C9JBQ7 /// O75612 /// P19835 /// Q86SR3 /// Q9UMB1	114840 /// 609812	NP_001798 /// XP_002346250 /// XP_002346251	NM_001807 /// XM_002346209 /// XM_002346210	0.00768925	0.99965	1.06539
237577_at	PEST proteolytic signal containing nuclear protein	PCNP	chr3q12.3	57092	Q53GF3 /// Q8WW12	---	NP_065090	NM_020357	0.0487274	0.99965	1.06507
224840_at	FK506 binding protein 5	FKBP5	chr6p21.3-p21.2	2289	B7Z7Z8 /// B7Z8G2 /// Q13451 /// Q2TA84 /// Q53GX4 /// Q59EB8 /// Q5TGM6 /// Q6ZR21	602623 /// 608516	NP_001139247 /// NP_001139248 /// NP_001139249 /// NP_004108	NM_001145775 /// NM_001145776 /// NM_001145777 /// NM_004117	0.00528901	0.99965	1.03785
231106_at	BMS1 pseudogene 5	BMS1P5	chr10q11.22	399761	Q5VTM2 /// Q6ZMK7 /// Q8WUS0	---	---	NR_003611	0.0135092	0.99965	1.03359
207284_s_at	aspartate beta-hydroxylase	ASPH	chr8q12.1	444	A8K721 /// B3GQE5 /// B4DIC9 /// B4DQ07 /// B4E2K4 /// B7ZM95 /// B7ZM96 /// B8Y0L3 /// C9J5Z2 /// Q12797 /// Q6NXR7 /// Q6PJH4 /// Q8TB28 /// Q9H291	600582	NP_001158222 /// NP_001158223 /// NP_001158224 /// NP_001158225 /// NP_001158226 /// NP_001158227 /// NP_001158228 /// NP_004309 /// NP_064549 /// NP_115855 /// NP_115856 /// NP_115857	NM_001164750 /// NM_001164751 /// NM_001164752 /// NM_001164753 /// NM_001164754 /// NM_001164755 /// NM_001164756 /// NM_004318 /// NM_020164 /// NM_032466 /// NM_032467 /// NM_032468	0.0436235	0.99965	1.02069
206101_at	extracellular matrix protein 2, female organ and adipocyte specific	ECM2	chr9q22.3	1842	B4DK93 /// B4DPC6 /// B4E1N8 /// O94769 /// Q3KR19 /// Q5T9F3 /// Q5T9F4 /// Q6PID0	603479	NP_001384	NM_001393	0.043059	0.99965	1.01814
242707_at	mediator complex subunit 23	MED23	chr6q22.33-q24.1	9439	B4E3G4 /// B9TX49 /// B9TX50 /// B9TX51 /// B9TX52 /// B9TX53 /// B9TX54 /// B9TX55 /// B9TX56 /// B9TX57 /// B9TX58 /// B9TX59 /// B9TX60 /// Q05DL5 /// Q5JWT2 /// Q9ULK4	605042	NP_004821 /// NP_057063	NM_004830 /// NM_015979	0.000489197	0.99965	1.01805
227074_at	hypothetical protein LOC100131564	LOC100131564	chr1p22.1	100131564	---	---	---	XR_078221 /// XR_078899 /// XR_079146	0.0177617	0.99965	1.01766
1568720_at	zinc finger protein 506	ZNF506	chr19p13.11	440515	Q4G1C2 /// Q59FG0 /// Q5JVG8	---	NP_001092739 /// NP_001138876	NM_001099269 /// NM_001145404	0.00809691	0.99965	1.00842
230645_at	FERM domain containing 3	FRMD3	chr9q21.32	257019	A2A2Y4 /// A8MWV6 /// C9J2R2 /// Q5JV61	607619	NP_777598	NM_174938	0.00626418	0.99965	1.0064
204719_at	ATP-binding cassette, sub-family A (ABC1), member 8	ABCA8	chr17q24	10351	A1L3U3 /// B4DJ11 /// B4E2I2 /// B4E2N9 /// C9JQE6 /// O94911 /// Q49AI9	612505	NP_009099	NM_007168	0.0172655	0.99965	-1.00218
213645_at	enolase superfamily member 1	ENOSF1	chr18p11.32	55556	A6NMP3 /// B3KSL6 /// B3KXE4 /// B4DIZ4 /// Q6ZS08 /// Q7L5Y1	607427	NP_001119595 /// NP_059982 /// NP_974487	NM_001126123 /// NM_017512 /// NM_202758	0.0460762	0.99965	-1.01298
1554739_at	intracisternal A particle-promoted polypeptide	IPP	chr1p34-p32	3652	A2A6V3 /// A2A6V4 /// Q8N5C3 /// Q9Y573	147485	NP_001138821 /// NP_005888	NM_001145349 /// NM_005897	0.0403237	0.99965	-1.01761
206481_s_at	LIM domain binding 2	LDB2	chr4p16	9079	B7Z2D3 /// B7Z6D0 /// O43679 /// Q4W5E7	603450	NP_001124306 /// NP_001281	NM_001130834 /// NM_001290	0.0110161	0.99965	-1.02197
1568934_at	chemokine (C-X3-C motif) receptor 1	CX3CR1	chr3p21|3p21.3	1524	C9JLM2 /// C9JN40 /// P49238	601470 /// 602075 /// 603075 /// 607339 /// 609423	NP_001164642 /// NP_001164643 /// NP_001164645 /// NP_001328	NM_001171171 /// NM_001171172 /// NM_001171174 /// NM_001337	0.00553997	0.99965	-1.03466
239135_at	calcineurin-like phosphoesterase domain containing 1	CPPED1	chr16p13.12	55313	B3KSL3 /// B4DQ68 /// Q9BRF8	---	NP_001092925 /// NP_060810	NM_001099455 /// NM_018340	0.0193615	0.99965	-1.03757
226847_at	follistatin	FST	chr5q11.2	10468	P19883 /// Q6FHE1	136470 /// 184700	NP_006341 /// NP_037541	NM_006350 /// NM_013409	0.0253087	0.99965	-1.03969
241803_s_at	hypothetical LOC401522	LOC401522	chr9p11.2	401522	Q5VSD8	---	---	---	0.0108434	0.99965	-1.12078
235476_at	tripartite motif-containing 59	TRIM59	chr3q25.33	286827	C9IY67 /// C9IZE0 /// C9J614 /// C9J9F0 /// C9JE08 /// C9JNB9 /// D3DNL9 /// Q7Z3C3 /// Q8IWR1	---	NP_775107	NM_173084	0.00797379	0.99965	-1.1221
226460_at	folliculin interacting protein 2	FNIP2	chr4q32.1	57600	Q9P278	612768	NP_065891	NM_020840	0.0264943	0.99965	-1.13697
235593_at	zinc finger E-box binding homeobox 2	ZEB2	chr2q22.3	9839	A0JP08 /// B7Z2P2 /// C9JU62 /// C9JUQ1 /// C9JX39 /// O60315 /// Q53TD9 /// Q53TG0 /// Q60F94 /// Q60F95 /// Q8N773 /// Q9P0F4	235730 /// 605802	NP_001165124 /// NP_055610	NM_001171653 /// NM_014795 /// NR_033258	0.00808228	0.99965	-1.14133
204774_at	ecotropic viral integration site 2A	EVI2A	chr17q11.2	2123	P22794	158380	NP_001003927 /// NP_055025	NM_001003927 /// NM_014210	0.0375039	0.99965	-1.15048
230538_at	SHC (Src homology 2 domain containing) family, member 4	SHC4	chr15q21.1-q21.2	399694	B3KWE9 /// B3KWT2 /// B7Z7K3 /// Q6S5L8	---	NP_976224	NM_203349	0.041381	0.99965	-1.17738
241922_at	LIM domain only 4	LMO4	chr1p22.3	8543	A8K963 /// D3DT23 /// P61968	603129	NP_006760	NM_006769	0.0317143	0.99965	-1.19703
228080_at	layilin	LAYN	chr11q23.1	143903	B4DDS5 /// B4DJU0 /// B4DP26 /// Q6UX15	---	NP_849156	NM_178834	0.00436332	0.99965	-1.20417
235050_at	solute carrier family 2 (facilitated glucose transporter), member 12	SLC2A12	chr6q23.2	154091	Q8TD20	610372	NP_660159	NM_145176	0.00228084	0.99965	-1.20825
201785_at	ribonuclease, RNase A family, 1 (pancreatic)	RNASE1	chr14q11.2	6035	D3DS06 /// P07998 /// Q6ICS5	180440	NP_002924 /// NP_937875 /// NP_937877 /// NP_937878	NM_002933 /// NM_198232 /// NM_198234 /// NM_198235	0.0483697	0.99965	-1.25474
220815_at	catenin (cadherin-associated protein), alpha 3	CTNNA3	chr10q22.2	29119	A6NKP0 /// A8K141 /// Q5SW23 /// Q6XYS1 /// Q8WW10 /// Q9UI47	607667	NP_001120856 /// NP_037398	NM_001127384 /// NM_013266	0.00910193	0.99965	-1.28436
233910_at	transmembrane protein with EGF-like and two follistatin-like domains 2	TMEFF2	chr2q32.3	23671	B2RD22 /// B3KQB7 /// Q9UIK5	605734	NP_057276	NM_016192	0.0321281	0.99965	-1.28818
218469_at	gremlin 1, cysteine knot superfamily, homolog (Xenopus laevis)	GREM1	chr15q13-q15	26585	A6XAA7 /// B3KTR9 /// O60565	603054	NP_037504	NM_013372	0.00547601	0.99965	-1.3857
240068_at	chromosome 21 open reading frame 130	C21orf130	chr21q22.2	284835	---	---	---	NR_024100	0.0337938	0.99965	-1.71841
208949_s_at	lectin, galactoside-binding, soluble, 3	LGALS3	chr14q21-q22	3958	P17931 /// Q59FR8 /// Q6FGL0 /// Q6MZI9 /// Q6NVH9 /// Q86TY5 /// Q8IXB9 /// Q9H2J5 /// Q9H2J6	153619	NP_001170859 /// NP_002297	NM_001177388 /// NM_002306 /// NR_003225	0.00404985	0.99965	-2.29223
