# Supplementary material for: Two Thalamic Regions Screened Using Laser Capture Microdissection with Whole Human Genome Microarray in Schizophrenia Postmortem Samples
Source: Schizophr Res Treatment. 2020 May 31;2020:5176834. doi: 10.1155/2020/5176834 (PMC7285254; doi:10.1155/2020/5176834)
Supplement: Supplementary Materials — Supplementary Table S1: AN disease vs. AN normal control (AN SZ/NC). S1.1: Ingenuity Pathway Analysis—networks AN SZ/NC. S1.2: Ingenuity Pathway Analysis—pathways AN SZ/NC. S1.3: Ingenuity Pathway Analysis—upstream regulators AN SZ/NC. Supplementary Table S2: VPL disease vs. VPL normal control (VPL SZ/NC). S2.1: Ingenuity Pathway Analysis—networks VPL SZ/NC. S2.2: Ingenuity Pathway Analysis—pathways VPL SZ/NC. S2.3: Ingenuity Pathway Analysis—upstream regulators VPL SZ/NC. Supplementary Table S3: VPL and AN disease same subject (SZ_VPL vs. AN). S3.1: Ingenuity Pathway Analysis—networks SZ_VPL vs. AN. S3.2: Ingenuity Pathway Analysis—pathways SZ_VPL vs. AN. S3.3: Ingenuity Pathway Analysis—upstream regulators SZ_VPL vs. AN. S4: VPL and AN normal control same subject NC_VPL vs. AN). S4.1: Ingenuity Pathway Analysis—networks NC_VPL vs. AN. S4.2: Ingenuity Pathway Analysis—pathways NC_VPL vs. AN. S4.3: Ingenuity Pathway Analysis—upstream regulators NC_VPL vs. AN. S5: miR-137 comparisons in our data. S6: our data comparisons to [39] (their Table 1) Potential impact of miR-137 and its targets in schizophrenia. Front Genet Apr 26; 4 : 58. S7: our data comparisons to [40] Inhibition of the schizophrenia-associated microRNA-137 disrupts Nrg1alpha neurodevelopmental signal transduction. Cell Rep July 5; 20(1):1-12. S8: our data comparisons to [41] microRNAs sculpt neuronal communication in a tight balance that is lost in neurological disease Front Mol Neurosci Dec 12; 11 : 455. S9: comparison of ELAVL1 NCBI identified interactants for NC AN/VPL (Table S4) with SZ AN/VPL (Table S3). S10: synapse and receptor related. [file 5176834.f1.zip › 5176834.f1/S3.1.xls]

## Sheet: Sheet0
© 2000-2015 QIAGEN. All rights reserved.
ID	Molecules in Network	Score	Focus Molecules	Top Diseases and Functions
1	AEBP1,APOC1,ATP1A2,BRD1,CIRBP,DDX17,DLG2,EFEMP2,EHMT2,ERK1/2,FCGR1A/2A/3A,Growth hormone,HDL,HDL-cholesterol,HISTONE,histone deacetylase,Histone h4,KAT6A,KAT6B,MAP3K11,Na+,K+ -ATPase,NDRG2,PKC alpha/beta,PLCD1,Pro-inflammatory Cytokine,RERE,RGMA,RING1,S100A1,SEMA4C,Smad1/5/8,SRCAP,TCF,VLDL,YY2	37	21	Cancer, Skeletal and Muscular Disorders, Tissue Morphology
2	ADCY,ANTXR1,Calmodulin,CD3,CDC42EP4,Cg,CNTN2,EPHA3,FSH,GPRC5B,GTPase,HIPK2,Histone h3,Insulin,LGALS3BP,Lh,MAATS1,Mapk,MCM6,MYRIP,p85 (pik3r),PADI2,Pka,Pkc(s),PLC,PLCB1,Proinsulin,Rac,RGS6,SFPQ,SPTBN1,SRC (family),SRRM2,TADA1,VAMP1	30	18	Cell-To-Cell Signaling and Interaction, Cellular Assembly and Organization, Cellular Function and Maintenance
3	Alp,AMPK,API5,APOE,CEBPD,chymotrypsin,CYBB,Cyclin A,ERK,GFAP,GOT,IFITM3,Ifn,Ifn gamma,IGFBP1,IGFBP5,IgG,IgG1,IgG2a,Igm,IL1,IL12 (complex),Immunoglobulin,IRF9,LDL,LST1,MBP,MHC Class II (complex),NADPH oxidase,PARP,PPARA,ROBO3,S100A13,SEMA4B,TRIO	26	16	Carbohydrate Metabolism, Small Molecule Biochemistry, Organismal Injury and Abnormalities
4	ANKRD18A,ASAH1,ATP4A,CA2,CHTF18,DDX11,DSCC1,ELOVL2,ELOVL5,ELP5,HN1L,HYI,LRRC37B,MCCC2,miR-548ae-3p (and other miRNAs w/seed AAAAACU),MSI2,MTX3,PPA1,PPA2,RASA4,RFC2,RFC4,RPAP1,SCAMP1,SCAMP2,SEPT2,SLC16A7,SLC25A18,SLC25A20,SRSF11,SYTL2,UBC,VKORC1,ZNF418,ZNF610	26	16	Lipid Metabolism, Small Molecule Biochemistry, Molecular Transport
5	AQP1,ASPA,ATP2B3,CACNA1E,CACNA2D2,CACNB2,CACNB4,CAPN6,CTDSP2,EFHC1,FARP1,GOLGA6A (includes others),GSS,HEPACAM,miR-124-3p (and other miRNAs w/seed AAGGCAC),miR-5135 (and other miRNAs w/seed GGUCUAG),MOBP,MOCS1,NFIB,NLRX1,PDE2A,PLEKHF1,PPP1R12B,PQLC3,RAB2A,RRAS2,RUFY3,SLC12A5,SLC16A14,SNX29,TMOD1,TRMT10A,WDR7,ZHX3,ZNF704	26	16	Neurological Disease, Cardiovascular Disease, Organismal Injury and Abnormalities
6	ABCA2,ABCF3,AEBP1,AIF1L,ALDH4A1,APEX2,CABLES1,CACNB3,CAPN6,CARNS1,CCSER1,CNTNAP1,EPN2,FKBP11,G6PC3,HACD4,HPCA,HPSE2,LHPP,LMLN,miR-1275 (and other miRNAs w/seed UGGGGGA),miR-34a-5p (and other miRNAs w/seed GGCAGUG),miR-486-3p (and other miRNAs w/seed GGGGCAG),miR-762 (and other miRNAs w/seed GGGCUGG),PCBP3,PCDHGB7,SETD5,SIPA1,SOGA1,SYNDIG1L,TMEM59L,TOR1A,TRAPPC9,TSPAN18,XPC	26	16	Neurological Disease, Cardiovascular Disease, Developmental Disorder
7	AUNIP,AVPR1B,C16orf89,C1orf61,CCND1,CD6,CHMP4A,EDNRB,Endothelin,GSTM1,IL17B,KIF19,LRRC10B,LUZP2,MAS1,miR-149-3p (and other miRNAs w/seed GGGAGGG),miR-17-5p (and other miRNAs w/seed AAAGUGC),miR-3176 (and other miRNAs w/seed CUGGCCU),miR-340-5p (miRNAs w/seed UAUAAAG),miR-96-5p (and other miRNAs w/seed UUGGCAC),OXGR1,P38 MAPK,PAIP2B,PSD2,SCARA3,SCYL3,SEPT4,SIGLEC9,STK39,SYT16,TCR,TIGD7,TRIM3,ZFHX4…	26	16	Cell Morphology, Organ Morphology, Reproductive System Development and Function
8	26s Proteasome,Actin,ALDH1A1,Alpha Actinin,Alpha catenin,Alpha tubulin,Beta Tubulin,caspase,CST3,CTSH,EPN2,EZR,F Actin,GST,GSTM1,GSTM2,Hdac,HDAC6,HIP1,Hsp70,Hsp90,ITPKB,Lfa-1,LIMA1,NAIP,NASP,NFkB (complex),Nos,Nr1h,PXR ligand-PXR-Retinoic acid-RXRα,RAB31,RNASE1,Rock,tubulin (complex),Ubiquitin	24	15	Small Molecule Biochemistry, Drug Metabolism, Cellular Assembly and Organization
9	AGT,AQP1,Collagen(s),cytochrome C,EPHA6,Focal adhesion kinase,FYN,GLCCI1,Gpcr,Integrin,Jnk,LRIG1,Mmp,NRP2,NTRK2,NTRK3,PDGF BB,PI3K (complex),PLC gamma,PRKCA,Ptk,Ras,Ras homolog,SCUBE3,SDC2,Secretase gamma,SERPINE2,Sfk,Shc,SLC1A3,Smad2/3,Sos,TNR,trypsin,Vegf	24	15	Nervous System Development and Function, Cellular Movement, Neurological Disease
10	ACSBG1,AIF1,APP,ASRGL1,Calbindin,CHAT,CSRP1,CST3,cyclooxygenase,DAAM2,DNAH1,DSCAML1,ENTPD7,FIBP,FIP1L1,GAS7,GLB1L,GSK3B,Gsta4,ICAM2,ICAM3,IL6,IL19,LRRC4C,MRVI1,NCKAP1L,POLR3C,REL,RGS22,SCAVENGER receptor CLASS A,Serine Protease,SERPIND1,STAT,THSD4,TTC30B	22	14	Cell-To-Cell Signaling and Interaction, Cancer, Organismal Injury and Abnormalities
11	AIF1,Akt,Ap1,ATP1B2,BTN2A2,CADM1,Calcineurin protein(s),calpain,CaMKII,COL9A3,collagen,Collagen Alpha1,Collagen type I,Collagen type IV,Collagen type VI,Creb,DDR2,Fibrinogen,FYB,GRIN2D,L-type Calcium Channel,Laminin,LDB3,Mek,NFAT (complex),Nfat (family),NMDA Receptor,Pdgf (complex),PP1 protein complex group,PP2A,PPP1R1B,Ppp2c,PROS1,RRBP1,UTRN	20	13	Connective Tissue Disorders, Developmental Disorder, Hereditary Disorder
12	Adaptor protein 2,ALAS2,APOM,BRD4,CA12,Caveolin,Ck2,DCTPP1,DMAP1,DNTT,FBRSL1,GP9,GPR62,H3F3A/H3F3B,HBE1,HOXA10,HOXB6,IKZF1,KMT2A,Meis1,Mi2,miR-4667-5p (and other miRNAs w/seed CUGGGGA),NuRD,PBX1,PRRT3,RAI14,RNA pol2-transcription factor,RNA polymerase II,SELM,SHD,SLC19A1,SLC47A2,SMYD3,STON2,SYT17	20	13	Hematological System Development and Function, Hematopoiesis, Lymphoid Tissue Structure and Development
