# Supplementary material for: Two Thalamic Regions Screened Using Laser Capture Microdissection with Whole Human Genome Microarray in Schizophrenia Postmortem Samples
Source: Schizophr Res Treatment. 2020 May 31;2020:5176834. doi: 10.1155/2020/5176834 (PMC7285254; doi:10.1155/2020/5176834)
Supplement: Supplementary Materials — Supplementary Table S1: AN disease vs. AN normal control (AN SZ/NC). S1.1: Ingenuity Pathway Analysis—networks AN SZ/NC. S1.2: Ingenuity Pathway Analysis—pathways AN SZ/NC. S1.3: Ingenuity Pathway Analysis—upstream regulators AN SZ/NC. Supplementary Table S2: VPL disease vs. VPL normal control (VPL SZ/NC). S2.1: Ingenuity Pathway Analysis—networks VPL SZ/NC. S2.2: Ingenuity Pathway Analysis—pathways VPL SZ/NC. S2.3: Ingenuity Pathway Analysis—upstream regulators VPL SZ/NC. Supplementary Table S3: VPL and AN disease same subject (SZ_VPL vs. AN). S3.1: Ingenuity Pathway Analysis—networks SZ_VPL vs. AN. S3.2: Ingenuity Pathway Analysis—pathways SZ_VPL vs. AN. S3.3: Ingenuity Pathway Analysis—upstream regulators SZ_VPL vs. AN. S4: VPL and AN normal control same subject NC_VPL vs. AN). S4.1: Ingenuity Pathway Analysis—networks NC_VPL vs. AN. S4.2: Ingenuity Pathway Analysis—pathways NC_VPL vs. AN. S4.3: Ingenuity Pathway Analysis—upstream regulators NC_VPL vs. AN. S5: miR-137 comparisons in our data. S6: our data comparisons to [39] (their Table 1) Potential impact of miR-137 and its targets in schizophrenia. Front Genet Apr 26; 4 : 58. S7: our data comparisons to [40] Inhibition of the schizophrenia-associated microRNA-137 disrupts Nrg1alpha neurodevelopmental signal transduction. Cell Rep July 5; 20(1):1-12. S8: our data comparisons to [41] microRNAs sculpt neuronal communication in a tight balance that is lost in neurological disease Front Mol Neurosci Dec 12; 11 : 455. S9: comparison of ELAVL1 NCBI identified interactants for NC AN/VPL (Table S4) with SZ AN/VPL (Table S3). S10: synapse and receptor related. [file 5176834.f1.zip › 5176834.f1/S3.2.xls]

## Sheet: Sheet0
© 2000-2015 QIAGEN. All rights reserved.
Ingenuity Canonical Pathways	-log(p-value)	Ratio	z-score	Molecules
Axonal Guidance Signaling	4.75E00	3.19E-02	NaN	FYN,LRRC4C,NRP2,EPHA3,ROBO3,SEMA4C,PLCD1,EPHA6,NTRK2,NTRK3,SDC2,PLCB1,SEMA4B,PRKCA
PXR/RXR Activation	3.49E00	6.94E-02	NaN	PPARA,GSTM1,GSTM2,ALDH1A1,IGFBP1
Neuropathic Pain Signaling In Dorsal Horn Neurons	2.77E00	4.81E-02	-2.236	PLCD1,NTRK2,GRIN2D,PLCB1,PRKCA
LPS/IL-1 Mediated Inhibition of RXR Function	2.58E00	3.12E-02	NaN	PPARA,ALDH4A1,GSTM1,APOE,GSTM2,ALDH1A1,APOC1
Dopamine-DARPP32 Feedback in cAMP Signaling	2.47E00	3.43E-02	-1.342	PLCD1,CACNA1E,PPP1R1B,GRIN2D,PLCB1,PRKCA
Production of Nitric Oxide and Reactive Oxygen Species in Macrophages	2.34E00	3.23E-02	-2.449	PPARA,APOE,MAP3K11,CYBB,APOC1,PRKCA
Aryl Hydrocarbon Receptor Signaling	2.14E00	3.42E-02	NaN	ALDH4A1,GSTM1,GSTM2,ALDH1A1,NFIB
Ephrin A Signaling	2.09E00	6E-02	NaN	EPHA6,FYN,EPHA3
nNOS Signaling in Neurons	2.04E00	5.77E-02	NaN	GRIN2D,DLG2,PRKCA
Fcγ Receptor-mediated Phagocytosis in Macrophages and Monocytes	2.04E00	4.04E-02	-2.000	FYN,EZR,FYB,PRKCA
Fatty Acid α-oxidation	1.98E00	1.05E-01	NaN	ALDH4A1,ALDH1A1
Wnt/Ca+ pathway	1.89E00	5.08E-02	NaN	PLCD1,PLCB1,PRKCA
phagosome formation	1.87E00	3.6E-02	NaN	PLCD1,SCARA3,PLCB1,PRKCA
Signaling by Rho Family GTPases	1.86E00	2.54E-02	-1.633	PPP1R12B,MAP3K11,EZR,CYBB,GFAP,CDC42EP4
Ephrin Receptor Signaling	1.8E00	2.82E-02	NaN	EPHA6,FYN,SDC2,GRIN2D,EPHA3
14-3-3-mediated Signaling	1.77E00	3.36E-02	NaN	PLCD1,PLCB1,GFAP,PRKCA
RhoA Signaling	1.71E00	3.23E-02	NaN	PPP1R12B,NRP2,EZR,CDC42EP4
p70S6K Signaling	1.7E00	3.2E-02	-2.000	PLCD1,PLCB1,AGT,PRKCA
Histamine Degradation	1.68E00	7.41E-02	NaN	ALDH4A1,ALDH1A1
Synaptic Long Term Potentiation	1.68E00	3.15E-02	NaN	PLCD1,GRIN2D,PLCB1,PRKCA
Oxidative Ethanol Degradation III	1.65E00	7.14E-02	NaN	ALDH4A1,ALDH1A1
STAT3 Pathway	1.63E00	4.05E-02	NaN	NTRK2,MAP3K11,NTRK3
Tryptophan Degradation X (Mammalian, via Tryptamine)	1.62E00	6.9E-02	NaN	ALDH4A1,ALDH1A1
Putrescine Degradation III	1.62E00	6.9E-02	NaN	ALDH4A1,ALDH1A1
Chemokine Signaling	1.62E00	4E-02	NaN	PPP1R12B,PLCB1,PRKCA
Melatonin Signaling	1.6E00	3.95E-02	NaN	PLCD1,PLCB1,PRKCA
Sperm Motility	1.58E00	2.94E-02	-2.000	PLCD1,MAP3K11,PLCB1,PRKCA
Xenobiotic Metabolism Signaling	1.58E00	2.19E-02	NaN	ALDH4A1,GSTM1,GSTM2,ALDH1A1,MAP3K11,PRKCA
Ethanol Degradation IV	1.57E00	6.45E-02	NaN	ALDH4A1,ALDH1A1
FXR/RXR Activation	1.56E00	2.9E-02	NaN	PPARA,APOE,APOC1,AGT
VDR/RXR Activation	1.56E00	3.8E-02	NaN	IGFBP5,IGFBP1,PRKCA
Reelin Signaling in Neurons	1.56E00	3.8E-02	NaN	FYN,APOE,MAP3K11
Cellular Effects of Sildenafil (Viagra)	1.52E00	2.82E-02	NaN	PLCD1,CACNA1E,PPP1R12B,PLCB1
Interferon Signaling	1.5E00	5.88E-02	NaN	IFITM3,IRF9
D-myo-inositol (1,4,5)-Trisphosphate Biosynthesis	1.43E00	5.41E-02	NaN	PLCD1,PLCB1
UVA-Induced MAPK Signaling	1.43E00	3.37E-02	NaN	PLCD1,PLCB1,PRKCA
Dopamine Degradation	1.41E00	5.26E-02	NaN	ALDH4A1,ALDH1A1
GPCR-Mediated Nutrient Sensing in Enteroendocrine Cells	1.4E00	3.3E-02	NaN	PLCD1,PLCB1,PRKCA
Asparagine Degradation I	1.39E00	2E-01	NaN	ASRGL1
Inhibition of Angiogenesis by TSP1	1.39E00	5.13E-02	NaN	FYN,SDC2
Glutathione-mediated Detoxification	1.37E00	5E-02	NaN	GSTM1,GSTM2
Thyroid Cancer Signaling	1.35E00	4.88E-02	NaN	NTRK2,NTRK3
Protein Citrullination	1.31E00	1.67E-01	NaN	PADI2
Ethanol Degradation II	1.31E00	4.65E-02	NaN	ALDH4A1,ALDH1A1
