# Supplementary material for: Two Thalamic Regions Screened Using Laser Capture Microdissection with Whole Human Genome Microarray in Schizophrenia Postmortem Samples
Source: Schizophr Res Treatment. 2020 May 31;2020:5176834. doi: 10.1155/2020/5176834 (PMC7285254; doi:10.1155/2020/5176834)
Supplement: Supplementary Materials — Supplementary Table S1: AN disease vs. AN normal control (AN SZ/NC). S1.1: Ingenuity Pathway Analysis—networks AN SZ/NC. S1.2: Ingenuity Pathway Analysis—pathways AN SZ/NC. S1.3: Ingenuity Pathway Analysis—upstream regulators AN SZ/NC. Supplementary Table S2: VPL disease vs. VPL normal control (VPL SZ/NC). S2.1: Ingenuity Pathway Analysis—networks VPL SZ/NC. S2.2: Ingenuity Pathway Analysis—pathways VPL SZ/NC. S2.3: Ingenuity Pathway Analysis—upstream regulators VPL SZ/NC. Supplementary Table S3: VPL and AN disease same subject (SZ_VPL vs. AN). S3.1: Ingenuity Pathway Analysis—networks SZ_VPL vs. AN. S3.2: Ingenuity Pathway Analysis—pathways SZ_VPL vs. AN. S3.3: Ingenuity Pathway Analysis—upstream regulators SZ_VPL vs. AN. S4: VPL and AN normal control same subject NC_VPL vs. AN). S4.1: Ingenuity Pathway Analysis—networks NC_VPL vs. AN. S4.2: Ingenuity Pathway Analysis—pathways NC_VPL vs. AN. S4.3: Ingenuity Pathway Analysis—upstream regulators NC_VPL vs. AN. S5: miR-137 comparisons in our data. S6: our data comparisons to [39] (their Table 1) Potential impact of miR-137 and its targets in schizophrenia. Front Genet Apr 26; 4 : 58. S7: our data comparisons to [40] Inhibition of the schizophrenia-associated microRNA-137 disrupts Nrg1alpha neurodevelopmental signal transduction. Cell Rep July 5; 20(1):1-12. S8: our data comparisons to [41] microRNAs sculpt neuronal communication in a tight balance that is lost in neurological disease Front Mol Neurosci Dec 12; 11 : 455. S9: comparison of ELAVL1 NCBI identified interactants for NC AN/VPL (Table S4) with SZ AN/VPL (Table S3). S10: synapse and receptor related. [file 5176834.f1.zip › 5176834.f1/S3.3.xls]

## Sheet: Sheet0
Upstream Regulator	Log Ratio	Molecule Type	Predicted Activation State	Activation z-score	Notes	p-value of overlap	Target molecules in dataset	Mechanistic Network
miR-3083-5p (and other miRNAs w/seed GGCUGGG)		mature microrna	Activated	5.126	bias	3.21E-08	AEBP1,ALDH4A1,ANTXR1,ATP1A2,ATP1B2,AUNIP,BRD4,CABLES1,CACNA1E,CARNS1,CCSER1,CIRBP,CTDSP2,CTSH,EHMT2,FBRSL1,GRIN2D,HIP1,IGFBP5,ITPKB,LMLN,MAP3K11,MOCS1,NAIP,NDRG2,NFIB,NRP2,NTRK2,NTRK3,PAIP2B,PLCD1,PRKCA,RGMA,RGS6,RING1,SETD5,SOGA1,SPTBN1,SYNDIG1L,THSD4,VAMP1
miR-4436b-3p (and other miRNAs w/seed AGGGCAG)		mature microrna	Activated	3.479	bias	3.51E-08	AIF1L,BRD4,BTN2A2,CABLES1,CTSH,CYBB,DDX17,GAS7,GFAP,HEPACAM,HPSE2,IKZF1,LGALS3BP,LHPP,LIMA1,MAATS1,MAP3K11,MOCS1,MRVI1,SCUBE3,SEMA4B,SLC16A7,SLC47A2,SPTBN1,SYNDIG1L,THSD4,VAMP1,ZHX3,ZNF418,ZNF697
miR-185-5p (and other miRNAs w/seed GGAGAGA)		mature microrna	Activated	4.655	bias	4.53E-08	ANTXR1,BTN2A2,CACNA1E,CARNS1,CCSER1,CNTN2,COL9A3,DLG2,EHMT2,ELOVL2,FBRSL1,GSTM2,HIPK2,HPSE2,IGFBP5,KAT6A,NAIP,NFIB,NTRK3,PADI2,PBX1,PPARA,PPP1R12B,RERE,S100A1,SCUBE3,SETD5,SOGA1,SPTBN1,TSPAN18,ZNF704
miR-124-3p (and other miRNAs w/seed AAGGCAC)		mature microrna	Activated	4.906	bias	4.63E-08	AIF1L,AQP1,ASPA,AUNIP,BRD4,CACNA1E,CADM1,CTDSP2,CTSH,DAAM2,EDNRB,EPHA3,EPN2,FBRSL1,HEPACAM,HIP1,HIPK2,ITPKB,LRIG1,MOCS1,MTX3,MYRIP,NFIB,NRP2,PADI2,PLCB1,PPARA,PPP1R12B,PQLC3,RERE,RRBP1,SCAMP2,SCUBE3,SNX29,SPTBN1,TMOD1,TRMT10A,ZHX3,ZNF704
miR-1266-5p (and other miRNAs w/seed CUCAGGG)		mature microrna	Activated	4.681	bias	5.30E-08	ATP1B2,BTN2A2,CACNA1E,CARNS1,CIRBP,CSRP1,DAAM2,FYB,GFAP,HEPACAM,HIP1,HPSE2,LRRC10B,MBP,NAIP,NRP2,PADI2,PBX1,PPP1R12B,SCARA3,SCUBE3,SNX29,TADA1,THSD4,UTRN,ZFHX4
miR-3584-5p (and other miRNAs w/seed GGAGGAG)		mature microrna	Activated	3.871	bias	5.37E-08	AIF1,ATP1B2,BRD4,BTN2A2,CA12,CABLES1,CNTN2,ENTPD7,EPN2,GAS7,GPR62,HPSE2,HYI,ITPKB,LHPP,LMLN,MOBP,MOCS1,NDRG2,NRP2,NTRK3,OXGR1,PBX1,PCDHGB7,PPP1R12B,PPP1R1B,PQLC3,PSD2,RERE,SOGA1,SYTL2,VAMP1
miR-4651 (and other miRNAs w/seed GGGGUGG)		mature microrna	Activated	5.512	bias	1.58E-07	AIF1L,ALDH4A1,ATP1A2,ATP1B2,BRD4,C16orf89,CA12,CDC42EP4,CSRP1,CST3,CYBB,DAAM2,DSCAML1,EPN2,GAS7,GFAP,GRIN2D,HIPK2,IGFBP5,IKZF1,ITPKB,LDB3,LHPP,LRRC10B,MOCS1,MRVI1,NAIP,NRP2,NTRK2,PADI2,PCDHGB7,PPP1R12B,RGS6,S100A1,SCARA3,SOGA1,SRCAP,THSD4,TMOD1,VAMP1
miR-3175 (miRNAs w/seed GGGGAGA)		mature microrna	Activated	5.441	bias	3.13E-07	AIF1L,AUNIP,CABLES1,CARNS1,CSRP1,CST3,CTDSP2,DAAM2,DDX17,EHMT2,EPHA3,FYN,GAS7,GFAP,GPRC5B,GSTM2,HDAC6,IGFBP5,ITPKB,MAP3K11,MRVI1,NRP2,PADI2,PBX1,PCDHGB7,PPARA,PPP1R1B,PRKCA,RERE,RGS6,SEMA4B,SETD5,SYNDIG1L,TSPAN18
miR-3594-5p (and other miRNAs w/seed CCAGGGC)		mature microrna	Activated	5.242	bias	6.07E-07	AIF1L,ANTXR1,BRD4,BTN2A2,CA12,CDC42EP4,CIRBP,CNTN2,CTSH,DAAM2,EFEMP2,EHMT2,EZR,GAS7,GSTM2,HIPK2,HPSE2,ITPKB,KIF19,MAP3K11,MCM6,MOBP,MRVI1,PPP1R12B,PRKCA,RGMA,RRBP1,SCARA3,SEMA4B,SETD5,SOGA1,SPTBN1,TNR,ZNF704
miR-3689d (and other miRNAs w/seed GGAGGUG)		mature microrna	Activated	4.545	bias	8.66E-07	ANTXR1,CACNA1E,CARNS1,CCSER1,CDC42EP4,CIRBP,CST3,CTSH,DAAM2,ELOVL2,EZR,GRIN2D,HEPACAM,HPSE2,KIF19,MBP,MCCC2,MRVI1,PAIP2B,PCDHGB7,PRKCA,RGS6,SOGA1,SPTBN1,THSD4
miR-4675 (and other miRNAs w/seed GGGCUGU)		mature microrna	Activated	4.994	bias	1.17E-06	ANTXR1,AQP1,CA12,CABLES1,CNTN2,EHMT2,EPN2,GPRC5B,HIP1,HIPK2,LHPP,MOBP,NTRK2,PADI2,PCDHGB7,PPP1R1B,PRKCA,RAI14,RGS6,RRBP1,SCUBE3,SLC25A18,SYNDIG1L,TSPAN18,UTRN,ZHX3
miR-625-5p (and other miRNAs w/seed GGGGGAA)		mature microrna	Activated	5.228	bias	1.81E-06	AIF1,ANTXR1,ATP1B2,CACNA1E,CADM1,CTDSP2,DDX17,DSCAML1,ELOVL2,EPN2,FBRSL1,GAS7,GSTM2,HN1L,HPSE2,MOBP,MRVI1,NDRG2,NTRK3,PAIP2B,PCDHGB7,PPP1R12B,PQLC3,PRKCA,ROBO3,SCAMP2,SCUBE3,SERPINE2,SETD5,SYNDIG1L,THSD4,TSPAN18,VAMP1
miR-4667-5p (and other miRNAs w/seed CUGGGGA)		mature microrna	Activated	4.622	bias	1.98E-06	AIF1,AIF1L,BRD4,BTN2A2,CARNS1,CNTN2,CTSH,EZR,FBRSL1,GFAP,GPR62,GRIN2D,HIP1,IGFBP5,IKZF1,LDB3,MBP,MOCS1,PADI2,PAIP2B,PCDHGB7,PPP1R1B,RGS6,SCARA3,SEMA4B,SETD5,SLC47A2,SRCAP,SRRM2,TSPAN18,ZNF704
progesterone		chemical - endogenous mammalian		-0.297		2.30E-06	AEBP1,ALDH1A1,APOE,AQP1,ATP1A2,CADM1,CST3,ELOVL2,EZR,GFAP,IGFBP1,IGFBP5,MBP,NDRG2,PROS1,SHD	37 (7)
miR-4723-5p (and other miRNAs w/seed GGGGGAG)		mature microrna	Activated	5.494	bias	2.60E-06	AIF1,ANTXR1,BRD4,CACNA1E,DAAM2,DDX17,ELOVL2,ENTPD7,EPHA3,GAS7,GSTM1,GSTM2,HDAC6,HIP1,HPSE2,LDB3,MOBP,MRVI1,NDRG2,NTRK3,PAIP2B,PBX1,PCDHGB7,PPARA,PRKCA,RGS6,SCAMP2,SCARA3,SCUBE3,SETD5,SLC25A18,SRRM2,SYNDIG1L,THSD4,TSPAN18
miR-29b-3p (and other miRNAs w/seed AGCACCA)		mature microrna	Activated	2.770	bias	2.88E-06	AUNIP,BRD4,CARNS1,CTDSP2,DAAM2,DLG2,EDNRB,ENTPD7,GAS7,HEPACAM,HIP1,IFITM3,LMLN,MAATS1,MTX3,NASP,NFIB,NTRK2,RAB31,RERE,SETD5,SFPQ,SLC16A7,SLC1A3,THSD4,TRMT10A,TTC30B,ZHX3,ZNF704
miR-34a-5p (and other miRNAs w/seed GGCAGUG)		mature microrna	Activated	4.985	bias	3.03E-06	AIF1L,ATP1A2,CABLES1,CACNA1E,CNTN2,CTDSP2,DDX17,EPN2,GFAP,HIP1,LHPP,LIMA1,LRIG1,MBP,MRVI1,MYRIP,NAIP,NRP2,PADI2,PLCB1,RAI14,RGS6,SCUBE3,SEMA4B,SEMA4C,SOGA1,THSD4,TSPAN18,ZFHX4
miR-331-3p (miRNAs w/seed CCCCUGG)		mature microrna	Activated	4.088	bias	3.47E-06	AQP1,BRD4,CCSER1,CDC42EP4,DLG2,GAS7,HIP1,IRF9,ITPKB,KIF19,LHPP,MOCS1,MYRIP,NRP2,PADI2,PCDHGB7,PRKCA,PSD2,RGS6,SDC2,SLC25A18,SOGA1,SRRM2,THSD4,TSPAN18,ZHX3,ZNF697
miR-3714 (miRNAs w/seed AAGGCAG)		mature microrna	Activated	3.090	bias	4.14E-06	AIF1L,ASPA,BRD4,BTN2A2,GSTM1,GSTM2,HEPACAM,LHPP,MAP3K11,MBP,MTX3,MYRIP,PPARA,RAB31,RAI14,RERE,SNX29,SPTBN1,THSD4,TNR,ZNF418
miR-149-3p (and other miRNAs w/seed GGGAGGG)		mature microrna	Activated	5.500	bias	4.26E-06	AIF1L,API5,ATP1B2,CADM1,CARNS1,CDC42EP4,CST3,CTDSP2,DAAM2,EHMT2,ELOVL2,FYN,GFAP,GSTM1,GSTM2,HIPK2,IGFBP5,KIF19,LRRC10B,MBP,MCCC2,MSI2,NRP2,NTRK3,PADI2,PAIP2B,PBX1,PCDHGB7,PPP1R1B,PRKCA,PSD2,RGMA,RING1,S100A1,SHD,SLC25A18,SOGA1,SRRM2,TSPAN18,VAMP1,ZNF418
miR-3183 (and other miRNAs w/seed CCUCUCU)		mature microrna	Activated	3.097	bias	4.29E-06	AIF1L,ANTXR1,ASRGL1,AUNIP,BRD4,BTN2A2,CNTN2,HIP1,HPSE2,IGFBP5,ITPKB,LDB3,LMLN,LRIG1,MBP,MSI2,PAIP2B,PLCB1,PPARA,PPP1R12B,UTRN
beta-estradiol		chemical - endogenous mammalian		0.216	bias	4.41E-06	AEBP1,AGT,AIF1,ALDH4A1,APOE,AQP1,CA12,CDC42EP4,CTSH,CYBB,DDX17,DLG2,ELOVL2,GFAP,IGFBP1,IGFBP5,LDB3,LIMA1,MBP,MCM6,NDRG2,NRP2,NTRK3,PBX1,PPARA,RAB31,S100A13,SDC2,THSD4,VAMP1	66 (13)
trichostatin A		chemical drug		-1.131	bias	5.39E-06	AGT,APOE,CA12,CYBB,ELOVL2,EZR,IGFBP1,IKZF1,LIMA1,MCM6,NDRG2,PBX1,PPARA,SCAMP2,SDC2,THSD4
miR-128-3p (and other miRNAs w/seed CACAGUG)		mature microrna	Activated	4.396	bias	5.55E-06	AIF1L,ALDH4A1,CA12,CABLES1,CNTN2,CTDSP2,DLG2,FBRSL1,GOLGA6A (includes others),GRIN2D,H3F3A/H3F3B,HIP1,HIPK2,IKZF1,KMT2A,MCCC2,NFIB,NRP2,NTRK3,PAIP2B,PPARA,RAI14,RERE,RGS6,SOGA1,SPTBN1,ZFHX4,ZNF704
miR-340-5p (miRNAs w/seed UAUAAAG)		mature microrna	Activated	4.155	bias	5.62E-06	ANTXR1,API5,CABLES1,DAAM2,DLG2,DSCC1,EDNRB,EPHA3,EPN2,FBRSL1,GAS7,H3F3A/H3F3B,HIPK2,IRF9,KAT6B,LDB3,LRIG1,LUZP2,MYRIP,NFIB,PBX1,PPP1R12B,PRKCA,RERE,SDC2,TMOD1,TNR,ZFHX4
miR-762 (and other miRNAs w/seed GGGCUGG)		mature microrna	Activated	4.659	bias	5.90E-06	AEBP1,ALDH4A1,BRD4,BTN2A2,C1orf61,CA12,CABLES1,CARNS1,CNTN2,EPN2,GFAP,H3F3A/H3F3B,HDAC6,HIPK2,HPSE2,IGFBP5,ITPKB,LHPP,LMLN,MOBP,MOCS1,NTRK2,NTRK3,PADI2,PCDHGB7,PRKCA,RGS6,RING1,SEMA4C,SETD5,SLC1A3,SOGA1,SYNDIG1L,TSPAN18,VAMP1,ZNF418
HTT		transcription regulator				6.56E-06	AGT,AQP1,CA12,EDNRB,GAS7,GFAP,GRIN2D,IGFBP5,MOBP,NFIB,NTRK2,PLCB1,PPARA,PPP1R1B,SFPQ,SLC1A3,SYNDIG1L,VAMP1
miR-96-5p (and other miRNAs w/seed UUGGCAC)		mature microrna	Activated	3.221	bias	6.88E-06	CABLES1,CADM1,CTDSP2,EDNRB,EPHA3,EZR,FYB,FYN,GPRC5B,GSTM2,HN1L,KIF19,KMT2A,LDB3,LMLN,LRIG1,LUZP2,MYRIP,OXGR1,RERE,SDC2,SLC16A7,SYT16,ZFHX4,ZHX3,ZNF697,ZNF704
miR-3064-5p (and other miRNAs w/seed CUGGCUG)		mature microrna	Activated	4.217	bias	7.02E-06	ANTXR1,AUNIP,BRD4,CDC42EP4,CEBPD,CTDSP2,ELOVL2,GPRC5B,HN1L,HPSE2,IGFBP5,LRRC10B,MAP3K11,MCM6,MOCS1,PADI2,PPP1R12B,RAB31,RGMA,SOGA1,TSPAN18,ZNF704
miR-4690-5p (miRNAs w/seed AGCAGGC)		mature microrna	Activated	2.792	bias	8.23E-06	AEBP1,ANTXR1,AQP1,BTN2A2,CADM1,ENTPD7,EPN2,GAS7,GSTM1,GSTM2,HDAC6,HPSE2,KAT6B,MAP3K11,MOCS1,MYRIP,NTRK2,NTRK3,PPP1R1B,PROS1,VAMP1,ZNF697,ZNF704
IFNG		cytokine		-0.976	bias	8.36E-06	AGT,AIF1,AIF1L,AQP1,CEBPD,CIRBP,CTSH,CYBB,DDR2,EDNRB,GFAP,GPRC5B,HIP1,IFITM3,IRF9,ITPKB,LGALS3BP,LST1,NTRK2,PPARA,PPP1R1B,PRKCA,PSD2,SLC1A3,TMOD1	51 (9)
miR-1914-5p (miRNAs w/seed CCUGUGC)		mature microrna	Activated	2.930	bias	8.38E-06	ALDH4A1,DDX17,DLG2,DSCC1,EPN2,GAS7,HEPACAM,HPSE2,IKZF1,LRIG1,MAP3K11,MYRIP,PBX1,PROS1,RAI14,SCARA3,SEMA4C,SNX29,TSPAN18
miR-3179 (miRNAs w/seed GAAGGGG)		mature microrna	Activated	3.717	bias	8.87E-06	AIF1,ATP1A2,CNTN2,CTDSP2,DAAM2,ENTPD7,GAS7,GSTM2,IKZF1,PADI2,PAIP2B,PCDHGB7,PPP1R12B,PPP1R1B,PSD2,RAI14,SEMA4C,SETD5,SLC25A18,SNX29,SOGA1,SRCAP,TSPAN18
miR-9-5p (and other miRNAs w/seed CUUUGGU)		mature microrna	Activated	3.417	bias	8.90E-06	BRD4,CACNA1E,CCSER1,CTDSP2,DDX17,ENTPD7,GLCCI1,GPRC5B,HIPK2,HN1L,IKZF1,NFIB,NTRK3,PAIP2B,PPARA,PRKCA,RAI14,RERE,SCUBE3,SDC2,SRCAP,TSPAN18,UTRN,VAMP1,ZFHX4,ZHX3,ZNF704
miR-4481 (and other miRNAs w/seed GAGUGGG)		mature microrna	Activated	3.942	bias	9.24E-06	AIF1L,ALDH4A1,AQP1,ATP1A2,BRD4,BTN2A2,CIRBP,DDR2,EPN2,EZR,GRIN2D,GSTM2,HPSE2,IGFBP5,KAT6A,MSI2,PPARA,PPP1R1B,PSD2,RGS6,SOGA1
HOXA10		transcription regulator	Activated	2.343	bias	1.04E-05	ALDH1A1,APOE,AQP1,ATP1A2,CYBB,IGFBP5,NDRG2,PROS1,SHD
miR-3918 (miRNAs w/seed CAGGGCC)		mature microrna	Activated	4.932	bias	1.18E-05	AQP1,ASRGL1,BRD4,BTN2A2,CA12,CABLES1,CACNA1E,CARNS1,CNTN2,DAAM2,EFEMP2,EHMT2,EPN2,GAS7,GFAP,GSTM1,GSTM2,HPSE2,ITPKB,LHPP,MOCS1,MRVI1,NRP2,PPP1R12B,RERE,RGMA,RGS6,SEMA4B,SOGA1,ZNF704
miR-3173-5p (and other miRNAs w/seed GCCCUGC)		mature microrna	Activated	3.979	bias	1.21E-05	AIF1L,BTN2A2,CACNA1E,CARNS1,EPN2,GFAP,GPR62,GPRC5B,HIPK2,HN1L,IKZF1,ITPKB,KIF19,LDB3,LRRC10B,MOBP,MRVI1,NRP2,PADI2,RGMA,RGS6,S100A13,SEMA4C,SOGA1,SYNDIG1L,TSPAN18
HNRNPA2B1		other				1.32E-05	CA12,CADM1,ELOVL2,GPRC5B,HIPK2,NTRK3,PBX1,UTRN
TGFB1		growth factor		-0.867	bias	1.39E-05	AIF1L,APOE,AQP1,CADM1,CDC42EP4,CSRP1,CST3,CTSH,CYBB,DDR2,EDNRB,EHMT2,FYN,GAS7,GFAP,GPRC5B,IGFBP5,MAP3K11,NFIB,PBX1,PLCB1,PPP1R1B,PRKCA,PSD2,RAB31,RERE,ROBO3,SERPINE2,SRCAP	54 (6)
miR-637 (and other miRNAs w/seed CUGGGGG)		mature microrna	Activated	4.848	bias	1.41E-05	AGT,ALDH4A1,ANTXR1,CABLES1,CACNA1E,DSCAML1,GAS7,GRIN2D,HN1L,HPSE2,IKZF1,LDB3,MBP,MOBP,MOCS1,NDRG2,PADI2,PAIP2B,PCDHGB7,PPARA,PPP1R1B,PRKCA,RERE,RGS6,RING1,SCUBE3,SLC25A18,SNX29,TSPAN18,ZNF704
miR-3103-5p (and other miRNAs w/seed GAGGGAG)		mature microrna	Activated	4.689	bias	1.44E-05	AIF1L,ALDH4A1,ATP1B2,CA12,CACNA1E,CADM1,ELOVL2,EPN2,EZR,HIP1,HIPK2,IGFBP5,LDB3,LRRC10B,OXGR1,PADI2,PBX1,PCDHGB7,PPP1R12B,RGMA,RGS6,RNASE1,SCAMP2,SEMA4B,TNR,ZNF418
miR-378g (miRNAs w/seed CUGGGCU)		mature microrna	Activated	3.641	bias	1.51E-05	ASRGL1,ATP1B2,CNTN2,COL9A3,GFAP,HDAC6,IGFBP5,ITPKB,LHPP,LIMA1,LMLN,MOCS1,NTRK2,PAIP2B,PCDHGB7,PPARA,ROBO3,SCARA3,SLC16A7,SLC1A3,SYNDIG1L,THSD4,TSPAN18,VAMP1,ZHX3
miR-3690 (miRNAs w/seed CCUGGAC)		mature microrna	Activated	3.669	bias	1.64E-05	ALDH4A1,BRD4,CARNS1,CDC42EP4,COL9A3,CTDSP2,HN1L,LHPP,MBP,MCM6,MSI2,PPARA,PPP1R12B,PPP1R1B,RGS6,SLC47A2,SOGA1,VAMP1
miR-3150a-3p (and other miRNAs w/seed UGGGGAG)		mature microrna	Activated	4.230	bias	1.81E-05	AIF1L,API5,AUNIP,CABLES1,CARNS1,CSRP1,CTDSP2,DAAM2,DDX17,EHMT2,FYN,GFAP,GSTM2,HDAC6,HIPK2,HPSE2,IGFBP5,MAP3K11,MOBP,MRVI1,NTRK2,PADI2,PCDHGB7,RERE,SCARA3,TSPAN18
miR-4710 (miRNAs w/seed GGUGAGG)		mature microrna	Activated	4.495	bias	1.86E-05	ALDH4A1,ASRGL1,CACNA1E,CNTN2,CTDSP2,DAAM2,DSCAML1,EPN2,IRF9,LDB3,LGALS3BP,LHPP,NTRK3,PPP1R1B,RERE,RGS6,S100A1,SCARA3,SEMA4B,SPTBN1,TADA1
miR-2355-5p (miRNAs w/seed UCCCCAG)		mature microrna	Activated	3.186	bias	1.87E-05	ALDH4A1,BTN2A2,CACNA1E,CCSER1,CDC42EP4,DAAM2,IKZF1,KIF19,LDB3,LIMA1,MOBP,MRVI1,NDRG2,NRP2,NTRK2,OXGR1,PAIP2B,PBX1,PPP1R12B,PPP1R1B,SCUBE3,SDC2,SOGA1,TMOD1,TRIO,ZHX3,ZNF697
miR-3151-5p (and other miRNAs w/seed GUGGGGC)		mature microrna	Activated	4.762	bias	1.88E-05	BRD4,CABLES1,CACNA1E,CADM1,CCSER1,CDC42EP4,CIRBP,CSRP1,DSCAML1,FYN,GFAP,HIPK2,LDB3,LHPP,LRRC10B,MAP3K11,MRVI1,NFIB,PAIP2B,RGS6,SETD5,SOGA1,SRRM2,TRIO,TSPAN18,YY2,ZHX3,ZNF704
miR-1291 (and other miRNAs w/seed GGCCCUG)		mature microrna	Activated	4.747	bias	1.98E-05	AIF1L,AQP1,ASRGL1,C16orf89,CA12,CABLES1,CNTN2,HIP1,IKZF1,LDB3,LRRC10B,MOBP,MRVI1,NRP2,NTRK3,PCDHGB7,PLCB1,PQLC3,PRKCA,RAI14,RGS6,S100A13,SOGA1,SRRM2,SYNDIG1L,THSD4,TNR,ZHX3,ZNF704
miR-486-3p (and other miRNAs w/seed GGGGCAG)		mature microrna	Activated	4.986	bias	2.22E-05	AEBP1,AGT,AIF1L,ANTXR1,BRD4,BTN2A2,CABLES1,CACNA1E,CCSER1,CDC42EP4,CTDSP2,CYBB,EPN2,FYN,GAS7,GFAP,HPSE2,IGFBP5,LHPP,MAP3K11,MRVI1,PAIP2B,PBX1,PLCB1,PPP1R12B,PPP1R1B,RAI14,SCARA3,SDC2,SOGA1,SYTL2,THSD4,TRIO,TSPAN18
miR-4731-5p (miRNAs w/seed GCUGGGG)		mature microrna	Activated	5.563	bias	2.32E-05	AEBP1,AIF1L,ATP1A2,CARNS1,CDC42EP4,CNTN2,CSRP1,DLG2,EHMT2,FBRSL1,FYN,GFAP,GPRC5B,HIP1,HN1L,IGFBP5,MAP3K11,MOBP,MOCS1,NAIP,NTRK2,PAIP2B,PBX1,PPARA,PRKCA,RING1,ROBO3,SEMA4C,SETD5,SRCAP,SRRM2,TSPAN18
paraquat		chemical toxicant		-1.633	bias	2.37E-05	AGT,CACNA1E,CEBPD,CYBB,NFIB,STON2,ZHX3
miR-3551-5p (and other miRNAs w/seed CUUCACC)		mature microrna	Activated	2.661	bias	2.39E-05	ASRGL1,CACNA1E,EPHA3,GAS7,H3F3A/H3F3B,NASP,PAIP2B,PPARA,RING1,RNASE1,SLC1A3,TMOD1,TRMT10A,ZNF697
miR-202-3p (and other miRNAs w/seed GAGGUAU)		mature microrna	Activated	2.858	bias	2.58E-05	CACNA1E,CEBPD,COL9A3,ENTPD7,EPHA3,GAS7,GOLGA6A (includes others),HIPK2,LMLN,LRIG1,LRRC10B,MYRIP,NTRK3,PPARA,RGS6,SDC2,SEMA4C,SLC25A18,SYT16,TSPAN18,UTRN
miR-4434 (and other miRNAs w/seed GGAGAAG)		mature microrna	Activated	2.598	bias	2.70E-05	AQP1,ATP1B2,CA12,CARNS1,CSRP1,DSCAML1,EDNRB,ENTPD7,FBRSL1,GRIN2D,H3F3A/H3F3B,IKZF1,MOBP,MSI2,NRP2,NTRK2,PCDHGB7,VAMP1
miR-505-3p (miRNAs w/seed GUCAACA)		mature microrna	Activated	3.108	bias	3.17E-05	CACNA1E,CADM1,DDX17,EPN2,GOLGA6A (includes others),H3F3A/H3F3B,HIP1,LDB3,MBP,MOBP,MYRIP,RAI14,SETD5,THSD4,YY2,ZNF704
miR-4254 (and other miRNAs w/seed CCUGGAG)		mature microrna	Activated	4.141	bias	3.51E-05	ALDH4A1,CARNS1,CNTN2,CSRP1,CTDSP2,CYBB,DAAM2,EPN2,GPR62,IGFBP5,LMLN,MCM6,MOBP,NTRK2,NTRK3,PPARA,PPP1R12B,PPP1R1B,PQLC3,SOGA1,SYNDIG1L,TSPAN18
miR-4472 (and other miRNAs w/seed GUGGGGG)		mature microrna	Activated	5.172	bias	3.69E-05	AIF1L,ANTXR1,BRD4,CABLES1,CDC42EP4,CSRP1,CST3,DDR2,DSCAML1,FBRSL1,GRIN2D,HIP1,HN1L,IGFBP5,LDB3,LGALS3BP,LRRC10B,LST1,MAP3K11,MOBP,MSI2,NFIB,NTRK2,PADI2,PRKCA,RGS6,SETD5,SYNDIG1L
miR-3619-3p (miRNAs w/seed GGACCAU)		mature microrna	Activated	2.639	bias	3.78E-05	CABLES1,CNTN2,DSCC1,LST1,LUZP2,MCM6,MOBP,MOCS1,MTX3,NTRK2,PADI2,PPP1R12B,PRKCA,TSPAN18
miR-4446-3p (miRNAs w/seed AGGGCUG)		mature microrna	Activated	3.733	bias	3.90E-05	CA12,CABLES1,CDC42EP4,CSRP1,EPN2,GAS7,GOLGA6A (includes others),GPRC5B,HIPK2,IFITM3,IGFBP5,KIF19,PLCD1,RGMA,RGS6,SEMA4C,SFPQ,SLC25A18,SYNDIG1L,UTRN,VAMP1,ZNF704
miR-4691-5p (and other miRNAs w/seed UCCUCCA)		mature microrna	Activated	4.031	bias	4.06E-05	AIF1L,C16orf89,CACNA1E,CTSH,EPN2,GAS7,GFAP,GRIN2D,IKZF1,KAT6A,LUZP2,MRVI1,NASP,NTRK2,PADI2,PCDHGB7,PPP1R12B,PPP1R1B,PRKCA,RAB31,ZNF610,ZNF704
miR-138-5p (miRNAs w/seed GCUGGUG)		mature microrna	Activated	4.692	bias	4.14E-05	ANKRD18A,ATP1A2,CACNA1E,CTSH,CYBB,DAAM2,DLG2,GAS7,GLCCI1,H3F3A/H3F3B,ITPKB,KAT6A,KAT6B,MAP3K11,MOCS1,NFIB,PPARA,PSD2,RGS6,S100A1,SEMA4C,SOGA1,ZNF704
Insulin		group		0.805		4.39E-05	AEBP1,AGT,APOE,CYBB,GFAP,IGFBP1,LGALS3BP,MCM6,PLCB1,PPARA,PRKCA	46 (7)
miR-22-3p (miRNAs w/seed AGCUGCC)		mature microrna	Activated	4.369	bias	4.58E-05	CACNA1E,CEBPD,CNTN2,EZR,GOLGA6A (includes others),GSTM2,H3F3A/H3F3B,HN1L,KAT6A,KAT6B,KMT2A,MBP,MOCS1,NFIB,NTRK2,PADI2,PAIP2B,PBX1,PPARA,PROS1,PSD2,SCARA3,SLC1A3
miR-1343-5p (and other miRNAs w/seed GGGGAGC)		mature microrna	Activated	5.093	bias	5.21E-05	AIF1L,CABLES1,CARNS1,CSRP1,DAAM2,DDX17,EHMT2,FYN,GAS7,GFAP,GSTM2,HEPACAM,IGFBP5,ITPKB,LRRC10B,MCCC2,MRVI1,NTRK2,NTRK3,PADI2,PCDHGB7,PPARA,RGMA,SCARA3,SCUBE3,SOGA1,TSPAN18
miR-4474-3p (miRNAs w/seed UGUGGCU)		mature microrna	Activated	2.723	bias	5.44E-05	ANKRD18A,BRD4,CACNA1E,CADM1,CCSER1,ELOVL2,EPHA3,FBRSL1,HIP1,HPSE2,IKZF1,MOCS1,MYRIP,NAIP,RRBP1,SRRM2,THSD4,TMOD1
miR-144-3p (miRNAs w/seed ACAGUAU)		mature microrna	Activated	2.994	bias	5.53E-05	ATP1B2,ELOVL2,EPN2,GLCCI1,GOLGA6A (includes others),GSTM2,HIPK2,IGFBP1,IGFBP5,KAT6A,KAT6B,LUZP2,MTX3,NFIB,NRP2,PPARA,PQLC3,RGMA,SETD5,TRIO,TRMT10A,ZFHX4,ZNF704
morphine		chemical drug		-0.351	bias	5.88E-05	AIF1,CYBB,EHMT2,GFAP,MBP,NTRK2,NTRK3
pyridaben		chemical toxicant		-1.342	bias	6.05E-05	CACNA1E,CEBPD,NFIB,STON2,ZHX3
miR-642a-5p (miRNAs w/seed UCCCUCU)		mature microrna	Activated	3.490	bias	6.21E-05	ANTXR1,BTN2A2,CACNA1E,CTDSP2,DAAM2,DDX17,DLG2,GAS7,GLCCI1,HACD4,HPSE2,LRIG1,MSI2,MTX3,NRP2,PROS1,RGS6,SCUBE3,SEMA4B,SPTBN1,THSD4
sorbitol		chemical - endogenous mammalian				6.75E-05	AQP1,MAP3K11,SLC1A3
miR-4749-3p (miRNAs w/seed GCCCCUC)		mature microrna	Activated	4.667	bias	7.93E-05	ALDH4A1,APOC1,AQP1,ATP1B2,CNTN2,DAAM2,DLG2,EFEMP2,GFAP,HDAC6,HEPACAM,HIPK2,HPSE2,KMT2A,LHPP,LRRC10B,LUZP2,MAP3K11,MOBP,NRP2,NTRK2,PADI2,SCARA3,SRCAP,VAMP1,ZNF704
miR-3173-3p (and other miRNAs w/seed AAGGAGG)		mature microrna	Activated	2.962	bias	8.48E-05	ANKRD18A,ANTXR1,ATP1B2,BRD4,CACNA1E,FYB,GAS7,KMT2A,NTRK3,PBX1,PCDHGB7,PPP1R12B,PSD2,S100A13,TMOD1,TRMT10A,VAMP1
miR-6967-5p (and other miRNAs w/seed AGGGAGG)		mature microrna	Activated	5.089	bias	8.58E-05	AIF1L,ANTXR1,CADM1,CARNS1,CDC42EP4,DDR2,DDX17,DLG2,EHMT2,GPRC5B,HIP1,LRRC10B,MBP,NTRK2,PADI2,PBX1,PCDHGB7,PPP1R12B,RERE,RGMA,RGS6,RNASE1,ROBO3,SLC1A3,SLC25A18,TNR,TSPAN18
miR-4292 (and other miRNAs w/seed CCCUGGG)		mature microrna	Activated	4.102	bias	8.97E-05	ANTXR1,ATP1A2,ATP1B2,BTN2A2,CACNA1E,CTDSP2,EPN2,FBRSL1,GAS7,HIP1,IRF9,ITPKB,LDB3,LHPP,MAP3K11,MYRIP,PAIP2B,PPARA,RGMA,RGS6,ROBO3,SCARA3,SNX29,SOGA1,SRRM2,THSD4,TSPAN18,ZNF697,ZNF704
miR-4471 (and other miRNAs w/seed GGGAACU)		mature microrna	Activated	2.182	bias	9.05E-05	ANTXR1,CCSER1,EFEMP2,GOLGA6A (includes others),GSTM2,HACD4,HIP1,MOBP,PADI2,PRKCA,SCUBE3,SPTBN1,SRRM2,UTRN,VAMP1
miR-4695-5p (and other miRNAs w/seed AGGAGGC)		mature microrna	Activated	3.510	bias	9.08E-05	ALDH4A1,ANKRD18A,ANTXR1,ATP1B2,CSRP1,ENTPD7,GRIN2D,ITPKB,LHPP,MSI2,NTRK3,PADI2,PAIP2B,PCDHGB7,PQLC3,PSD2,RAI14,RGS6,TNR,VAMP1,ZFHX4,ZHX3,ZNF697
maneb		chemical toxicant		-1.342	bias	1.16E-04	CACNA1E,CEBPD,NFIB,STON2,ZHX3
miR-1281 (miRNAs w/seed CGCCUCC)		mature microrna	Activated	2.790	bias	1.18E-04	BRD4,CCSER1,EZR,HEPACAM,HIPK2,HN1L,ITPKB,KIF19,KMT2A,LDB3,NFIB,RGMA,SOGA1,VAMP1
miR-203a-3p (and other miRNAs w/seed UGAAAUG)		mature microrna	Activated	3.867	bias	1.33E-04	CA12,CACNA1E,EPHA3,GLCCI1,IGFBP5,KAT6A,LUZP2,MAATS1,MCCC2,MRVI1,NFIB,PADI2,PAIP2B,PRKCA,RAB31,SPTBN1,TADA1,VAMP1,ZFHX4,ZNF704
miR-188-3p (miRNAs w/seed UCCCACA)		mature microrna	Activated	2.365	bias	1.36E-04	ANTXR1,ASRGL1,CIRBP,CSRP1,GFAP,HIPK2,HN1L,MTX3,NTRK2,OXGR1,PPP1R12B,PROS1,PSD2,RGS22,SLC16A7,SYNDIG1L,SYTL2,TADA1,VAMP1,ZNF697
miR-661 (miRNAs w/seed GCCUGGG)		mature microrna	Activated	4.874	bias	1.37E-04	ATP1A2,BRD4,BTN2A2,CARNS1,CNTN2,CSRP1,DAAM2,EPHA3,EPN2,FBRSL1,GAS7,GFAP,HIPK2,IGFBP5,ITPKB,LHPP,LST1,MCCC2,MOCS1,NFIB,NTRK3,PCDHGB7,PLCB1,PPARA,RGMA,SNX29,SYNDIG1L,THSD4,TMOD1,TNR,VAMP1
miR-2861 (and other miRNAs w/seed GGGCCUG)		mature microrna	Activated	4.626	bias	1.42E-04	ASRGL1,CNTN2,CSRP1,EFEMP2,EHMT2,GAS7,GPRC5B,GSTM1,GSTM2,KMT2A,MCM6,MOBP,MRVI1,MSI2,PBX1,PCDHGB7,PPARA,PSD2,RERE,RRBP1,SCARA3,SOGA1,SYNDIG1L,SYTL2,TRMT10A,TSPAN18,ZNF704
miR-3058-5p (and other miRNAs w/seed CAGCCAC)		mature microrna	Activated	3.629	bias	1.44E-04	AUNIP,CDC42EP4,CIRBP,CNTN2,DAAM2,EFEMP2,EPN2,GPRC5B,HIP1,HN1L,LRRC10B,MBP,NASP,RAB31,SDC2,SLC1A3,SLC47A2,TMOD1,VAMP1,ZHX3
miR-4271 (and other miRNAs w/seed GGGGAAG)		mature microrna	Activated	4.576	bias	1.47E-04	AIF1L,ANTXR1,AQP1,CABLES1,CACNA1E,CARNS1,CNTN2,DDX17,GFAP,HEPACAM,KAT6A,MOCS1,MSI2,NTRK3,PADI2,PCDHGB7,PPP1R12B,PPP1R1B,PSD2,RGMA,SLC25A18,SRCAP,SRRM2,THSD4,TSPAN18,VAMP1
miR-3612 (and other miRNAs w/seed GGAGGCA)		mature microrna	Activated	3.531	bias	1.47E-04	AGT,ALDH4A1,ANTXR1,ATP1B2,BTN2A2,DDX17,GPRC5B,GRIN2D,HYI,LHPP,LMLN,LRRC10B,MCCC2,NDRG2,NTRK2,NTRK3,PADI2,PBX1,PCDHGB7,PQLC3,PRKCA,PSD2,SETD5,ZNF418,ZNF697
miR-4501 (and other miRNAs w/seed AUGUGAC)		mature microrna	Activated	2.211	bias	1.52E-04	ANKRD18A,ANTXR1,HIP1,HIPK2,MRVI1,MSI2,NRP2,PPARA,SYNDIG1L,SYT17,TRMT10A,ZNF697
miR-4645-5p (and other miRNAs w/seed CCAGGCA)		mature microrna	Activated	4.019	bias	1.62E-04	ALDH4A1,AQP1,BRD4,C16orf89,CNTN2,CTDSP2,ENTPD7,EPN2,GAS7,GFAP,GSTM2,ITPKB,KMT2A,LHPP,LRRC10B,MBP,MOBP,PPP1R1B,SCUBE3,SETD5,SOGA1,SYNDIG1L,TADA1,VAMP1
let-7a-5p (and other miRNAs w/seed GAGGUAG)		mature microrna	Activated	2.812	bias	1.67E-04	CACNA1E,CEBPD,COL9A3,ENTPD7,EPHA3,GAS7,HIPK2,LDB3,LMLN,LRIG1,LRRC10B,MYRIP,NTRK3,PBX1,PPARA,RGS6,SCARA3,SCUBE3,SEMA4C,SLC25A18,TRMT10A,TSPAN18,UTRN,ZNF697
miR-760-3p (and other miRNAs w/seed GGCUCUG)		mature microrna	Activated	4.237	bias	1.70E-04	ASRGL1,AUNIP,CA12,EPHA3,LRRC10B,MBP,MOBP,MOCS1,MRVI1,NFIB,NTRK2,PADI2,PAIP2B,PCDHGB7,PSD2,RGS6,ROBO3,RRBP1,SLC1A3,THSD4,ZHX3,ZNF704
ST8SIA4		enzyme				1.70E-04	GFAP,MBP
miR-342-3p (miRNAs w/seed CUCACAC)		mature microrna	Activated	3.140	bias	1.72E-04	CA12,CADM1,EPN2,GRIN2D,HIP1,HIPK2,KMT2A,LDB3,NRP2,PBX1,RGMA,SLC1A3,TTC30B,ZFHX4,ZHX3,ZNF697
POU4F1		transcription regulator		-1.268		1.95E-04	CNTN2,DLG2,MSI2,NTRK2,NTRK3,RGMA
GH1		growth factor		-1.980		1.95E-04	AGT,APOE,CEBPD,GFAP,IGFBP1,IGFBP5,NDRG2,PPARA	39 (8)
miR-4656 (and other miRNAs w/seed GGGCUGA)		mature microrna	Activated	4.244	bias	2.02E-04	ANTXR1,AQP1,ASRGL1,CA12,CABLES1,CACNA1E,CDC42EP4,CNTN2,CSRP1,GOLGA6A (includes others),H3F3A/H3F3B,IFITM3,IGFBP5,MOBP,MOCS1,PCDHGB7,PLCD1,RGMA,SYNDIG1L,THSD4,TSPAN18,ZNF704
CEBPB		transcription regulator	Inhibited	-2.157	bias	2.12E-04	AGT,ALDH1A1,ANTXR1,CEBPD,CIRBP,GFAP,IFITM3,IGFBP1,IRF9,MBP,PPARA
miR-1-3p (and other miRNAs w/seed GGAAUGU)		mature microrna	Activated	3.669	bias	2.13E-04	AIF1L,API5,ASRGL1,CSRP1,DDX17,DLG2,EHMT2,ENTPD7,FYB,GLCCI1,H3F3A/H3F3B,HIPK2,IGFBP5,KAT6A,NRP2,RERE,RRBP1,SFPQ,SPTBN1,UTRN,ZFHX4
miR-615-5p (and other miRNAs w/seed GGGGUCC)		mature microrna	Activated	4.578	bias	2.13E-04	AIF1L,ALDH4A1,ATP1A2,CIRBP,CSRP1,CTSH,GPRC5B,GRIN2D,IGFBP5,ITPKB,MAP3K11,MOCS1,MSI2,NTRK2,PADI2,PPP1R12B,RGMA,RGS6,SCUBE3,SEMA4C,SLC1A3,TSPAN18
miR-1273h-5p (and other miRNAs w/seed UGGGAGG)		mature microrna	Activated	3.189	bias	2.24E-04	AGT,ALDH4A1,ATP1A2,ATP1B2,AUNIP,DLG2,GFAP,GSTM1,GSTM2,IKZF1,IRF9,KIF19,LHPP,MCCC2,MCM6,MRVI1,MTX3,NASP,NTRK3,PAIP2B,PRKCA,PSD2,SNX29,SOGA1,VAMP1,ZHX3
miR-4746-5p (miRNAs w/seed CGGUCCC)		mature microrna	Activated	3.271	bias	2.31E-04	AQP1,CACNA1E,EDNRB,HIPK2,HPSE2,MOCS1,RGMA,RGS6,RRBP1,SLC25A18,ZNF704
miR-141-3p (and other miRNAs w/seed AACACUG)		mature microrna	Activated	2.866	bias	2.41E-04	BRD4,CACNA1E,ELOVL2,ENTPD7,FBRSL1,GLCCI1,GRIN2D,HIPK2,KAT6B,KMT2A,LMLN,MYRIP,NRP2,PPARA,SDC2,SFPQ,SLC16A7,SRCAP,TADA1,THSD4,ZNF704
miR-3926 (miRNAs w/seed GGCCAAA)		mature microrna	Activated	3.269	bias	2.43E-04	ANTXR1,AQP1,FYB,GPRC5B,LDB3,LRIG1,MBP,PLCB1,PPA2,PPP1R12B,PSD2,RGMA,SDC2,SLC1A3,SNX29,UTRN
miR-125b-5p (and other miRNAs w/seed CCCUGAG)		mature microrna	Activated	4.161	bias	2.59E-04	ALDH4A1,ASRGL1,CA12,CTDSP2,DAAM2,H3F3A/H3F3B,ITPKB,LIMA1,LMLN,LRRC10B,MAP3K11,MBP,MOBP,MOCS1,NFIB,PADI2,PPARA,PPP1R12B,PROS1,RGS6,SEMA4B,SEMA4C,SYNDIG1L,TTC30B,ZNF704
miR-139-5p (miRNAs w/seed CUACAGU)		mature microrna	Activated	2.361	bias	2.60E-04	AQP1,FYB,GOLGA6A (includes others),HIPK2,IGFBP5,KAT6A,MOCS1,MRVI1,NDRG2,NFIB,PCDHGB7,PPA2,PRKCA,SPTBN1,ZNF697
miR-330-5p (and other miRNAs w/seed CUCUGGG)		mature microrna	Activated	4.721	bias	2.64E-04	BRD4,CACNA1E,CNTN2,CTDSP2,EFEMP2,EHMT2,EPN2,GFAP,GPRC5B,KAT6A,KMT2A,NRP2,PADI2,PPARA,PPP1R1B,SCARA3,SOGA1,SYNDIG1L,TMOD1,TNR,TSPAN18,ZHX3,ZNF704
miR-135a-5p (and other miRNAs w/seed AUGGCUU)		mature microrna	Activated	3.520	bias	2.65E-04	CA12,CACNA1E,CTDSP2,DLG2,ELOVL2,ENTPD7,EPHA3,GAS7,KAT6B,LMLN,MRVI1,NTRK2,PBX1,RRBP1,SCUBE3,SPTBN1,TADA1,UTRN,ZHX3,ZNF704
miR-4640-5p (and other miRNAs w/seed GGGCCAG)		mature microrna	Activated	5.191	bias	2.71E-04	ALDH4A1,CACNA1E,CADM1,CTDSP2,DAAM2,EPHA6,EPN2,GAS7,HEPACAM,HIP1,ITPKB,KIF19,LRRC10B,MOBP,MOCS1,MRVI1,NTRK3,PSD2,SCUBE3,SOGA1,SPTBN1,SYNDIG1L,THSD4,TMOD1,TNR,TSPAN18,ZHX3,ZNF418
miR-2113 (miRNAs w/seed UUUGUGC)		mature microrna		1.101	bias	2.74E-04	ATP1A2,DSCAML1,FYB,GOLGA6A (includes others),KAT6A,KAT6B,LDB3,LMLN,PAIP2B,PPA2,PPARA
miR-550a-5p (and other miRNAs w/seed GUGCCUG)		mature microrna	Activated	3.753	bias	3.12E-04	ATP1A2,CCSER1,CTDSP2,DDX17,LDB3,LHPP,MRVI1,PBX1,PPARA,RGMA,RGS6,SCARA3,SCUBE3,SEMA4C,SNX29,TADA1,TNR,ZHX3
miR-4747-5p (and other miRNAs w/seed GGGAAGG)		mature microrna	Activated	4.458	bias	3.17E-04	AIF1L,ATP1B2,BRD4,CACNA1E,CADM1,CTDSP2,DLG2,GAS7,GFAP,GRIN2D,HEPACAM,ITPKB,MCCC2,NTRK2,PADI2,PCDHGB7,RGS6,RNASE1,SCARA3,SEMA4B,SETD5,SOGA1,THSD4,VAMP1
miR-593-3p (miRNAs w/seed GUCUCUG)		mature microrna	Activated	2.202	bias	3.25E-04	ANTXR1,DLG2,DSCAML1,ENTPD7,KAT6A,KMT2A,MOCS1,MSI2,MTX3,NTRK2,NTRK3,RGMA,SETD5,VAMP1
miR-1224-3p (miRNAs w/seed CCCACCU)		mature microrna	Activated	3.505	bias	3.26E-04	AIF1L,ASRGL1,ATP1A2,AUNIP,BRD4,CARNS1,CNTN2,DLG2,GFAP,GPRC5B,GSTM1,GSTM2,HIPK2,HN1L,IGFBP5,LRIG1,MAATS1,MYRIP,PPP1R1B,PROS1,RGS22,VAMP1
miR-4640-3p (miRNAs w/seed ACCCCCU)		mature microrna	Activated	2.211	bias	3.28E-04	AEBP1,ANTXR1,CNTN2,DSCC1,GPRC5B,LRRC10B,MOBP,MRVI1,PCDHGB7,PPA2,PPARA,RAB31,SETD5,SFPQ,SNX29,SRCAP,SYNDIG1L,VAMP1,ZNF697
miR-142-3p (and other miRNAs w/seed GUAGUGU)		mature microrna	Activated	2.784	bias	3.33E-04	GFAP,HIP1,IKZF1,ITPKB,MAP3K11,MOCS1,NFIB,PLCB1,PPARA,RERE,SCUBE3,SLC1A3,UTRN
Mt3		other				3.39E-04	CEBPD,GFAP
miR-3670 (miRNAs w/seed GAGCUCA)		mature microrna	Activated	2.944	bias	3.52E-04	AIF1L,CCSER1,CTSH,EDNRB,EZR,GLCCI1,H3F3A/H3F3B,HN1L,KMT2A,LIMA1,MOBP,NASP,OXGR1,YY2,ZFHX4
CLDN7		other		-0.728		3.56E-04	AGT,APOE,CA12,LIMA1,PQLC3,SYTL2
miR-596 (miRNAs w/seed AGCCUGC)		mature microrna	Activated	3.508	bias	3.56E-04	ATP1A2,CABLES1,CACNA1E,CYBB,ENTPD7,EPN2,H3F3A/H3F3B,HACD4,KMT2A,MAATS1,MSI2,NTRK2,PLCB1,PPP1R12B,THSD4,TSPAN18
miR-410-5p (and other miRNAs w/seed GGUUGUC)		mature microrna	Activated	2.449	bias	3.72E-04	ANTXR1,AQP1,DLG2,LUZP2,MOCS1,MTX3,NTRK2,PROS1,SETD5,TMOD1
miR-3622b-5p (miRNAs w/seed GGCAUGG)		mature microrna	Activated	3.645	bias	3.81E-04	ANTXR1,C16orf89,CTDSP2,DDR2,ENTPD7,EZR,GAS7,HEPACAM,HN1L,LHPP,LRIG1,NTRK2,PPP1R12B,SCUBE3,SOGA1,SPTBN1,TMOD1
miR-548s (miRNAs w/seed UGGCCAA)		mature microrna	Activated	3.392	bias	3.98E-04	ANTXR1,AQP1,FYB,GPRC5B,LDB3,LRIG1,MOCS1,MTX3,NTRK2,PLCB1,PPP1R12B,SDC2,SLC1A3,SNX29,UTRN,ZNF418
miR-1207-5p (and other miRNAs w/seed GGCAGGG)		mature microrna	Activated	5.259	bias	4.01E-04	AIF1,AIF1L,ALDH4A1,ATP1A2,ATP1B2,CABLES1,CACNA1E,CARNS1,CDC42EP4,CSRP1,CTDSP2,CYBB,FBRSL1,GAS7,GFAP,GPRC5B,GSTM1,GSTM2,ITPKB,LHPP,MRVI1,NTRK3,PBX1,PPP1R1B,RGMA,SOGA1,SYNDIG1L,THSD4,TSPAN18,VAMP1,ZHX3,ZNF418,ZNF704
dexamethasone		chemical drug		-0.298		4.02E-04	AEBP1,AGT,ALDH1A1,ALDH4A1,APOE,AQP1,CEBPD,CST3,CYBB,EDNRB,EZR,GSTM1,IFITM3,IGFBP1,IGFBP5,IRF9,LGALS3BP,MBP,PADI2,PPA2,PPARA,PRKCA,SERPINE2,SPTBN1,ZNF704	47 (9)
miR-3160-5p (miRNAs w/seed GCUUUCU)		mature microrna	Activated	2.762	bias	4.05E-04	ASRGL1,EDNRB,ENTPD7,EZR,GLCCI1,IGFBP1,MCM6,MOCS1,PBX1,PRKCA,PROS1,SFPQ,UTRN,ZFHX4
miR-1343-3p (and other miRNAs w/seed UCCUGGG)		mature microrna	Activated	3.264	bias	4.05E-04	BRD4,C1orf61,CNTN2,CTDSP2,GFAP,HPSE2,IGFBP5,IKZF1,KIF19,LMLN,NTRK2,PADI2,PBX1,PPP1R1B,PRKCA,PSD2,RAI14,RGS6,SCARA3,THSD4,TSPAN18,TTC30B,ZNF704
miR-1275 (and other miRNAs w/seed UGGGGGA)		mature microrna	Activated	4.771	bias	4.08E-04	ANTXR1,CACNA1E,DDX17,DSCAML1,ELOVL2,EPN2,GAS7,HACD4,HPSE2,KAT6B,LDB3,LIMA1,MRVI1,NDRG2,NTRK3,PCDHGB7,PRKCA,RERE,RING1,SCUBE3,SERPINE2,SETD5,SRRM2,SYNDIG1L,THSD4,TMOD1,TSPAN18,VAMP1
miR-377-3p (miRNAs w/seed UCACACA)		mature microrna	Activated	3.538	bias	4.24E-04	ANTXR1,EDNRB,H3F3A/H3F3B,HIPK2,KAT6A,KAT6B,KMT2A,LDB3,MBP,MTX3,NFIB,NRP2,PAIP2B,PLCB1,PRKCA,RGMA,SETD5,THSD4,TMOD1,TRMT10A,ZNF704
miR-129-5p (miRNAs w/seed UUUUUGC)		mature microrna	Activated	2.581	bias	4.44E-04	CADM1,GLCCI1,KAT6B,LDB3,LRRC4C,MYRIP,NFIB,PBX1,RERE,THSD4,TRIO,VAMP1,ZFHX4,ZNF704
miR-3975 (miRNAs w/seed GAGGCUA)		mature microrna		1.795	bias	4.50E-04	ANKRD18A,ATP1B2,BTN2A2,CACNA1E,CSRP1,ENTPD7,GSTM1,GSTM2,KAT6B,MBP,MOCS1,PPP1R1B,TRMT10A
hydrocortisone		chemical - endogenous mammalian		0.603		4.59E-04	CEBPD,DDX17,EZR,IGFBP1,IGFBP5,NTRK2	54 (9)
miR-922 (miRNAs w/seed CAGCAGA)		mature microrna	Activated	2.376	bias	4.98E-04	API5,ASRGL1,CA12,CADM1,CCSER1,FYB,HIP1,MOBP,MOCS1,MSI2,PADI2,PAIP2B,PPA2,PQLC3,RGS22,UTRN,ZHX3
miR-17-5p (and other miRNAs w/seed AAAGUGC)		mature microrna	Activated	4.009	bias	5.13E-04	ANTXR1,ATP1A2,AUNIP,CABLES1,CYBB,IRF9,ITPKB,KMT2A,LIMA1,LRIG1,MAP3K11,NFIB,NRP2,NTRK3,PLCB1,PPARA,RGMA,SCAMP2,SDC2,SEMA4B,SYT16,ZNF697,ZNF704
miR-346 (and other miRNAs w/seed GUCUGCC)		mature microrna	Activated	3.532	bias	5.27E-04	ALDH4A1,ANTXR1,ATP1A2,CARNS1,CCSER1,DLG2,EFEMP2,FYB,IGFBP5,ITPKB,MOCS1,MRVI1,NFIB,RERE,TSPAN18,ZNF704
E. coli serotype 0127B8 lipopolysaccharide		chemical - endogenous non-mammalian		1.890		5.41E-04	AIF1L,AQP1,EDNRB,GPRC5B,NTRK2,PPP1R1B,PSD2	31 (4)
miR-3473b (and other miRNAs w/seed GGCUGGA)		mature microrna	Activated	3.433	bias	5.42E-04	BTN2A2,CTDSP2,CYBB,DAAM2,FYB,HDAC6,HIP1,IGFBP5,LMLN,LST1,MBP,MOCS1,NAIP,NFIB,NTRK2,NTRK3,PCDHGB7,PSD2,RERE,SEMA4C,THSD4,TSPAN18,VAMP1,ZNF418
ceftriaxone		chemical drug				5.63E-04	GFAP,SLC1A3
miR-6862-5p (and other miRNAs w/seed GGGCAUG)		mature microrna	Activated	3.627	bias	5.64E-04	ANTXR1,ATP1A2,ATP1B2,BRD4,CACNA1E,CARNS1,GFAP,IGFBP5,LHPP,MYRIP,NTRK2,PLCB1,PSD2,RAI14,SCUBE3,SYNDIG1L,ZHX3
inosine		chemical - endogenous mammalian	Inhibited	-2.000	bias	6.04E-04	AIF1,GFAP,IFITM3,LGALS3BP
miR-1233-3p (miRNAs w/seed GAGCCCU)		mature microrna	Activated	4.016	bias	6.07E-04	AIF1L,CSRP1,DAAM2,GAS7,GPR62,H3F3A/H3F3B,IGFBP5,LDB3,NTRK2,PCDHGB7,RGMA,RGS6,RNASE1,SEMA4C,SOGA1,SRRM2,ZNF704
miR-548aa (and other miRNAs w/seed AAAACCA)		mature microrna	Activated	2.488	bias	6.40E-04	CYBB,DLG2,HIPK2,LRRC37B,NASP,PBX1,PLCB1,PPARA,RGMA,SRRM2,TRIO,TRMT10A,TTC30B
miR-4716-3p (and other miRNAs w/seed AGGGGGA)		mature microrna	Activated	3.205	bias	6.44E-04	AIF1,BTN2A2,CADM1,CTDSP2,ENTPD7,GFAP,GSTM1,GSTM2,HDAC6,MAATS1,MOBP,PBX1,PPP1R12B,PQLC3,RGMA,S100A1,SCAMP2,SCUBE3,SERPINE2,SLC1A3,TADA1,VAMP1
miR-873-5p (and other miRNAs w/seed CAGGAAC)		mature microrna	Activated	3.514	bias	6.49E-04	BTN2A2,CADM1,DAAM2,EPN2,GLCCI1,H3F3A/H3F3B,MBP,MCM6,NASP,NFIB,PADI2,PPARA,SOGA1,SPTBN1,SRRM2,TRIO
miR-4260 (and other miRNAs w/seed UUGGGGC)		mature microrna	Activated	3.391	bias	6.49E-04	ANTXR1,AQP1,CACNA1E,CARNS1,CNTN2,DLG2,EPN2,GAS7,HEPACAM,IGFBP5,KMT2A,PRKCA,RAB31,SETD5,SOGA1,VAMP1
CEBPD	-0.999	transcription regulator		-0.225	bias	6.50E-04	AGT,CEBPD,GFAP,IGFBP5,MBP
lipopolysaccharide		chemical drug		-1.152	bias	6.50E-04	AGT,API5,APOC1,APOE,AQP1,ATP1A2,CDC42EP4,CEBPD,COL9A3,CST3,CYBB,DDX17,FYB,FYN,GFAP,GLCCI1,IGFBP1,IGFBP5,IRF9,LGALS3BP,LST1,PPARA,PRKCA,SERPINE2,UTRN	48 (9)
dihydrotestosterone		chemical - endogenous mammalian		-1.644	bias	6.64E-04	AGT,APOE,AQP1,CYBB,GFAP,IGFBP5,MYRIP,PPARA,PROS1,SERPINE2,SLC16A7,SLC1A3	32 (4)
miR-4314 (and other miRNAs w/seed UCUGGGA)		mature microrna	Activated	3.753	bias	6.66E-04	ATP1B2,CYBB,ELOVL2,EPHA3,EPN2,GAS7,GLCCI1,GPR62,HEPACAM,ITPKB,LDB3,LHPP,PBX1,RERE,RGS6,THSD4,TTC30B,ZNF704
miR-3181 (miRNAs w/seed UCGGGCC)		mature microrna	Activated	3.138	bias	6.74E-04	ANTXR1,CABLES1,COL9A3,GFAP,GRIN2D,HEPACAM,HIPK2,RAB31,SCARA3,ZNF704
miR-1185-5p (and other miRNAs w/seed GAGGAUA)		mature microrna		1.834	bias	6.74E-04	EPHA6,HPSE2,IFITM3,IKZF1,KMT2A,LUZP2,NAIP,PPP1R1B,RGS6,SYTL2,TRMT10A
miR-561-3p (miRNAs w/seed AAAGUUU)		mature microrna		0.856	bias	6.74E-04	ANKRD18A,CACNA1E,MBP,PBX1,PPA2,TRMT10A,ZFHX4
methapyrilene		chemical drug				6.81E-04	APOE,CST3,GSTM1,IGFBP1,NFIB,PLCB1
PDLIM2		other		1.342		6.83E-04	GSTM1,GSTM2,HACD4,LGALS3BP,SCARA3
Ins1		other	Inhibited	-2.288	bias	6.84E-04	AGT,ATP1A2,CEBPD,IGFBP1,IGFBP5,LGALS3BP,MBP,PPARA,PRKCA	36 (7)
miR-532-3p (miRNAs w/seed CUCCCAC)		mature microrna	Activated	3.896	bias	6.90E-04	ASRGL1,ATP1A2,CIRBP,CNTN2,DAAM2,DDX17,HIPK2,HN1L,KMT2A,MOBP,MRVI1,NTRK2,PBX1,PROS1,SOGA1,SRRM2,SYT16,TADA1,ZNF697
miR-3925-5p (miRNAs w/seed AGAGAAC)		mature microrna	Activated	2.286	bias	6.99E-04	CCSER1,EDNRB,FYB,GOLGA6A (includes others),IGFBP5,LDB3,NTRK2,NTRK3,PBX1,PQLC3,ZNF704
EDN1		cytokine	Inhibited	-2.408	bias	7.17E-04	CST3,CYBB,EDNRB,EZR,MBP,PPARA,PRKCA	29 (5)
miR-423-5p (and other miRNAs w/seed GAGGGGC)		mature microrna	Activated	5.011	bias	7.56E-04	ALDH4A1,AQP1,CARNS1,CDC42EP4,CNTN2,CTDSP2,DAAM2,EHMT2,EPN2,GPR62,GPRC5B,HIP1,KMT2A,MOCS1,NTRK2,PAIP2B,PLCB1,PPP1R12B,RGMA,RRBP1,SCARA3,SLC25A18,SPTBN1,TADA1,TSPAN18,ZHX3
miR-648 (miRNAs w/seed AGUGUGC)		mature microrna	Activated	2.657	bias	7.58E-04	ANTXR1,AQP1,BTN2A2,EDNRB,EZR,H3F3A/H3F3B,LDB3,NTRK2,NTRK3,PPP1R12B,RAB31,TMOD1
miR-4779 (miRNAs w/seed AGGAGGG)		mature microrna	Activated	4.387	bias	7.70E-04	AIF1,AIF1L,ANTXR1,ATP1B2,BRD4,CARNS1,DSCAML1,HIP1,HIPK2,ITPKB,LDB3,MOBP,NRP2,NTRK2,PCDHGB7,PPP1R12B,RGS6,SCARA3,TMOD1,TNR
miR-4286 (miRNAs w/seed CCCCACU)		mature microrna	Activated	2.995	bias	7.70E-04	AQP1,BRD4,C1orf61,CIRBP,CTDSP2,EPN2,HEPACAM,HN1L,IKZF1,LDB3,MOCS1,MSI2,NTRK3,PCDHGB7,RGMA,RING1,SLC1A3,VAMP1,ZHX3,ZNF697
GW7647		chemical drug				7.70E-04	IGFBP1,IGFBP5,PPARA	28 (5)
tretinoin		chemical - endogenous mammalian	Inhibited	-2.700	bias	7.81E-04	AGT,ALDH1A1,APOE,AQP1,CYBB,DAAM2,GAS7,GFAP,HIP1,IGFBP5,IKZF1,IRF9,MAP3K11,NTRK2,NTRK3,PPARA,PPP1R1B,PRKCA,RAI14,RNASE1,SERPINE2,THSD4	62 (11)
miR-4706 (and other miRNAs w/seed GCGGGGA)		mature microrna	Activated	3.225	bias	7.83E-04	AIF1L,APOE,ATP1A2,GAS7,GPRC5B,GSTM2,IKZF1,MBP,PBX1,PPARA,PRKCA,RAI14,RGMA,SEMA4C,SOGA1,TSPAN18
miR-875-3p (miRNAs w/seed CUGGAAA)		mature microrna		0.202	bias	8.29E-04	ANTXR1,BTN2A2,CTDSP2,CYBB,DSCC1,GOLGA6A (includes others),HIPK2,IKZF1,KAT6A,MTX3,MYRIP,NRP2,PPP1R12B
miR-1254 (and other miRNAs w/seed GCCUGGA)		mature microrna	Activated	3.535	bias	8.48E-04	ATP1A2,BTN2A2,CACNA1E,CARNS1,CNTN2,CTDSP2,ENTPD7,GAS7,HIP1,HIPK2,IGFBP5,MOBP,MOCS1,MRVI1,MSI2,PADI2,PPARA,RRBP1,SNX29,TSPAN18,ZNF704
miR-328-3p (and other miRNAs w/seed UGGCCCU)		mature microrna	Activated	3.381	bias	8.53E-04	C16orf89,CABLES1,CACNA1E,DLG2,IKZF1,KAT6B,LRRC10B,MAATS1,MBP,NRP2,NTRK2,PADI2,PLCB1,PPP1R12B,PQLC3,SCARA3,SOGA1,TNR,TSPAN18,ZNF697
miR-3176 (and other miRNAs w/seed CUGGCCU)		mature microrna	Activated	4.006	bias	8.62E-04	AGT,C16orf89,CADM1,CDC42EP4,CTDSP2,HIP1,HN1L,KIF19,MRVI1,MYRIP,NTRK2,PADI2,PBX1,PSD2,SCARA3,SCUBE3,SPTBN1,TIGD7,TMOD1,ZNF418
miR-4321 (miRNAs w/seed UAGCGGU)		mature microrna	Activated	2.420	bias	9.45E-04	ASRGL1,CABLES1,CACNA1E,FYB,KAT6B,RGS6
miR-205-5p (and other miRNAs w/seed CCUUCAU)		mature microrna	Activated	3.670	bias	9.53E-04	CADM1,CYBB,DLG2,EZR,GSTM1,GSTM2,KMT2A,NFIB,PLCB1,PRKCA,RGS6,SEMA4C,TNR,ZHX3
miR-4642 (miRNAs w/seed UGGCAUC)		mature microrna	Activated	3.546	bias	9.89E-04	CADM1,CDC42EP4,CTDSP2,EZR,HN1L,MBP,MOCS1,PCDHGB7,RRBP1,SNX29,SPTBN1,TSPAN18,YY2
miR-2110 (and other miRNAs w/seed UGGGGAA)		mature microrna	Activated	4.158	bias	9.95E-04	AIF1L,ALDH4A1,AQP1,BRD4,CABLES1,CARNS1,CYBB,GFAP,IGFBP5,LUZP2,MOCS1,MRVI1,MSI2,PADI2,PCDHGB7,SFPQ,YY2,ZFHX4
miR-181a-5p (and other miRNAs w/seed ACAUUCA)		mature microrna	Activated	3.293	bias	1.02E-03	AGT,DLG2,EPN2,GAS7,GLCCI1,GOLGA6A (includes others),H3F3A/H3F3B,HIPK2,KMT2A,MTX3,NDRG2,NFIB,OXGR1,PBX1,PPARA,PPP1R12B,RGMA,SEMA4C,SYT16,TADA1,ZFHX4,ZNF697,ZNF704
MAPK8		kinase		-1.432	bias	1.05E-03	APOE,AQP1,CYBB,GSTM1,HDAC6,MAP3K11
miR-193a-3p (and other miRNAs w/seed ACUGGCC)		mature microrna	Activated	3.373	bias	1.08E-03	ALDH4A1,ANTXR1,CACNA1E,CADM1,CDC42EP4,GPRC5B,IGFBP5,MOBP,PADI2,PAIP2B,PBX1,PPA2,PQLC3,PSD2,RGMA,SOGA1,ZHX3
miR-3156-3p (miRNAs w/seed UCCCACU)		mature microrna		1.417	bias	1.11E-03	ATP1A2,AUNIP,BTN2A2,EDNRB,HIPK2,HN1L,KMT2A,LRRC10B,MTX3,NDRG2,OXGR1,PRKCA,PROS1,RGS22,THSD4,ZNF697
miR-491-5p (and other miRNAs w/seed GUGGGGA)		mature microrna	Activated	4.233	bias	1.12E-03	AUNIP,BRD4,CABLES1,CACNA1E,CSRP1,DAAM2,DSCAML1,GFAP,HN1L,IGFBP5,LRRC10B,MAP3K11,MCCC2,MOCS1,NFIB,PADI2,PAIP2B,RGS6,SETD5,SRCAP,SYNDIG1L,ZNF704
miR-465d-3p (and other miRNAs w/seed GAUCAGG)		mature microrna		1.607	bias	1.15E-03	ANTXR1,AQP1,BTN2A2,KAT6A,MSI2,NASP,NDRG2,SCARA3,TADA1,VAMP1
miR-296-5p (miRNAs w/seed GGGCCCC)		mature microrna	Activated	4.686	bias	1.21E-03	AIF1L,CABLES1,CACNA1E,DAAM2,EFEMP2,GAS7,GFAP,GPR62,HIPK2,IGFBP5,ITPKB,KMT2A,LDB3,LRRC10B,MAP3K11,MOBP,MSI2,PPARA,PPP1R12B,PRKCA,RAI14,RGMA,SEMA4B,SHD,SOGA1,TSPAN18,VAMP1
miR-134-3p (and other miRNAs w/seed UGUGGGC)		mature microrna	Activated	3.514	bias	1.22E-03	ATP1B2,AUNIP,CA12,CACNA1E,GPR62,KMT2A,MBP,PADI2,PPP1R1B,RAB31,RERE,SCUBE3,SLC1A3,TSPAN18,ZHX3,ZNF704
miR-339-5p (and other miRNAs w/seed CCCUGUC)		mature microrna	Activated	3.272	bias	1.23E-03	ATP1B2,DAAM2,ELOVL2,ENTPD7,GFAP,GPR62,HIPK2,KMT2A,LMLN,MCCC2,NFIB,NRP2,NTRK2,PAIP2B,SCAMP2,SYNDIG1L,THSD4,TMOD1
miR-3150b-3p (and other miRNAs w/seed GAGGAGA)		mature microrna	Activated	2.990	bias	1.24E-03	ASRGL1,BRD4,BTN2A2,CA12,DSCC1,GSTM2,HYI,IGFBP5,LDB3,LHPP,NRP2,NTRK2,NTRK3,PBX1,PSD2,RERE,TSPAN18
miR-324-5p (miRNAs w/seed GCAUCCC)		mature microrna	Activated	2.741	bias	1.31E-03	API5,CA12,DAAM2,MOCS1,NTRK3,OXGR1,PADI2,PBX1,RAI14,SEMA4B,SETD5,SNX29,SPTBN1,THSD4,ZHX3
miR-4757-5p (and other miRNAs w/seed GGCCUCU)		mature microrna	Activated	3.757	bias	1.32E-03	ALDH4A1,BRD4,CNTN2,EDNRB,HEPACAM,HIP1,HN1L,KIF19,MCM6,MOBP,PBX1,PPARA,PQLC3,PRKCA,SCUBE3,SETD5,SOGA1,TSPAN18,VAMP1
miR-3117-5p (miRNAs w/seed GACACUA)		mature microrna		0.853	bias	1.32E-03	AGT,API5,DDX17,ITPKB,MYRIP,PROS1,RAB31,SLC16A7,YY2
miR-3589 (and other miRNAs w/seed AGGAAAC)		mature microrna	Activated	2.037	bias	1.34E-03	ALDH1A1,ASPA,AUNIP,CYBB,DLG2,EDNRB,H3F3A/H3F3B,PPARA,PQLC3,TRMT10A,ZNF704
losartan potassium		chemical drug		1.954	bias	1.35E-03	AGT,AQP1,CST3,CYBB,PLCB1
miR-381-3p (and other miRNAs w/seed AUACAAG)		mature microrna		1.769	bias	1.35E-03	ANTXR1,ELOVL2,HIPK2,IGFBP1,KAT6A,KAT6B,KMT2A,MTX3,NASP,NFIB,NRP2,PBX1,TRIO,TRMT10A,UTRN,VAMP1,ZFHX4,ZNF697
miR-298-5p (and other miRNAs w/seed GCAGAGG)		mature microrna	Activated	3.654	bias	1.37E-03	ALDH4A1,AQP1,ATP1B2,BTN2A2,CA12,GFAP,GSTM2,H3F3A/H3F3B,HYI,LDB3,LHPP,MAP3K11,MBP,PPP1R12B,PRKCA,RGMA,SLC25A18,TMOD1,TNR,VAMP1
miR-3190-3p (and other miRNAs w/seed GUGGAAG)		mature microrna	Activated	2.678	bias	1.37E-03	FYB,GRIN2D,LRIG1,NTRK3,PLCB1,SDC2,SEMA4B,SPTBN1,TMOD1,VAMP1,ZHX3,ZNF704
miR-103-3p (and other miRNAs w/seed GCAGCAU)		mature microrna	Activated	3.212	bias	1.43E-03	ATP1B2,CA12,CACNA1E,CCSER1,ENTPD7,EPHA3,GFAP,HIPK2,HPSE2,MOCS1,NFIB,NRP2,NTRK2,PAIP2B,PLCB1,PQLC3,RAI14,UTRN,VAMP1,ZHX3
miR-4269 (and other miRNAs w/seed CAGGCAC)		mature microrna	Activated	4.165	bias	1.45E-03	AQP1,CACNA1E,CDC42EP4,GSTM2,ITPKB,KAT6B,LRRC10B,MBP,NAIP,NTRK3,PPP1R1B,SERPINE2,SETD5,SNX29,TADA1,THSD4,ZHX3,ZNF704
miR-4678 (miRNAs w/seed AGGUAUU)		mature microrna	Activated	2.550	bias	1.46E-03	AGT,CNTN2,DSCAML1,FYB,GOLGA6A (includes others),HACD4,KAT6B,NAIP,PROS1,SYT16
taurine		chemical - endogenous mammalian				1.49E-03	AGT,GFAP,PPARA	34 (7)
miR-515-3p (and other miRNAs w/seed AGUGCCU)		mature microrna	Activated	3.212	bias	1.53E-03	ANTXR1,ATP1A2,DLG2,ELOVL2,EPHA3,GSTM2,HEPACAM,MOCS1,NTRK2,PBX1,RGS6,SCUBE3,SLC16A7,TADA1
miR-4424 (miRNAs w/seed GAGUUAA)		mature microrna	Activated	2.789	bias	1.54E-03	EPHA3,FYB,LDB3,LUZP2,MBP,PPARA,PROS1,SCUBE3
miR-3621 (miRNAs w/seed GCGGGUC)		mature microrna	Activated	2.950	bias	1.55E-03	AQP1,FBRSL1,GRIN2D,H3F3A/H3F3B,MBP,MOBP,MOCS1,MSI2,PQLC3
AGN194204		chemical drug	Inhibited	-2.449	bias	1.55E-03	CSRP1,CST3,IFITM3,LDB3,PROS1,SEMA4B
miR-1289 (miRNAs w/seed GGAGUCC)		mature microrna	Activated	2.962	bias	1.57E-03	ATP1A2,BRD4,CA12,CABLES1,CADM1,EFEMP2,FYB,HIP1,IGFBP5,LDB3,LRIG1,NTRK2,PPA2,SLC25A18
miR-4790-3p (miRNAs w/seed GAAUGGU)		mature microrna		1.807	bias	1.58E-03	ELOVL2,ENTPD7,IGFBP1,MCCC2,NRP2,NTRK2,PROS1,RERE,SCARA3
sildenafil		chemical drug				1.65E-03	AIF1,CYBB,GFAP
miR-3616-3p (miRNAs w/seed GAGGGCA)		mature microrna	Activated	2.724	bias	1.66E-03	ALDH4A1,CARNS1,CTSH,DAAM2,DDR2,DLG2,FBRSL1,FYN,GOLGA6A (includes others),HEPACAM,HPSE2,IKZF1,LDB3,LRRC10B,MCCC2,NDRG2,PPP1R12B,VAMP1,ZHX3
miR-3090-3p (and other miRNAs w/seed CCCAGGU)		mature microrna	Activated	3.967	bias	1.72E-03	AIF1L,ALDH4A1,BTN2A2,CACNA1E,CYBB,DAAM2,DDX17,DLG2,IGFBP5,LHPP,MOCS1,NASP,NDRG2,NTRK3,PPP1R12B,PPP1R1B,RAB31,RGS6,SOGA1,ZHX3,ZNF704
miR-4776-5p (miRNAs w/seed UGGACCA)		mature microrna	Activated	2.270	bias	1.73E-03	CA12,CABLES1,CNTN2,DSCC1,LUZP2,MOBP,MOCS1,MTX3,PADI2,PPP1R12B,PRKCA,TSPAN18
miR-433-3p (miRNAs w/seed UCAUGAU)		mature microrna		1.772	bias	1.73E-03	CCSER1,ELOVL2,EPN2,HDAC6,HIPK2,IGFBP1,KMT2A,MBP,MTX3,PROS1,ZFHX4,ZNF704
miR-4474-5p (miRNAs w/seed UAGUCUC)		mature microrna		0.680	bias	1.84E-03	API5,ASRGL1,H3F3A/H3F3B,HIP1,HPSE2,MTX3,SETD5,TRMT10A,ZNF418
miR-4727-3p (miRNAs w/seed UAGUGGG)		mature microrna		1.499	bias	1.88E-03	ANKRD18A,ANTXR1,CSRP1,GOLGA6A (includes others),GSTM1,GSTM2,NTRK2,THSD4,TRMT10A,TSPAN18
miR-3064-5p (and other miRNAs w/seed GGCUGUU)		mature microrna	Activated	2.427	bias	1.91E-03	ANKRD18A,ASPA,BRD4,CDC42EP4,ELOVL2,GPRC5B,HN1L,HPSE2,LMLN,MAATS1,MYRIP,RAI14,SYNDIG1L
miR-1224-5p (and other miRNAs w/seed UGAGGAC)		mature microrna	Activated	2.741	bias	1.96E-03	ANTXR1,C16orf89,H3F3A/H3F3B,HEPACAM,LMLN,LUZP2,MBP,MSI2,SCUBE3,SLC1A3,SPTBN1,ZNF418
BMS-690514		chemical drug				1.98E-03	CTSH,MCM6,PPARA
miR-888-5p (miRNAs w/seed ACUCAAA)		mature microrna		1.501	bias	1.98E-03	ELOVL2,IKZF1,PLCB1,PPP1R12B,PQLC3,RERE,SEMA4C,SLC16A7,SPTBN1
miR-4297 (and other miRNAs w/seed GCCUUCC)		mature microrna	Activated	3.497	bias	2.00E-03	AEBP1,AIF1L,BRD4,CADM1,CCSER1,DLG2,EZR,GPRC5B,KAT6B,LGALS3BP,MBP,MOCS1,MRVI1,SOGA1,SPTBN1,SYNDIG1L
miR-3679-3p (miRNAs w/seed UUCCCCC)		mature microrna	Activated	3.214	bias	2.01E-03	AIF1L,CABLES1,CACNA1E,CADM1,CCSER1,CDC42EP4,CSRP1,GLCCI1,GOLGA6A (includes others),HEPACAM,IGFBP5,KAT6A,KMT2A,NTRK3,PADI2,PROS1,SPTBN1,SRCAP,TMOD1,TRMT10A,ZNF704
miR-3130-3p (miRNAs w/seed CUGCACC)		mature microrna	Activated	3.009	bias	2.03E-03	ANTXR1,API5,AQP1,ELOVL2,FBRSL1,MOCS1,PPARA,PSD2,RGMA,SLC1A3,SPTBN1,TNR,YY2,ZHX3
miR-343 (and other miRNAs w/seed CUCCCUC)		mature microrna	Activated	2.414	bias	2.03E-03	CACNA1E,CSRP1,GOLGA6A (includes others),GPRC5B,HDAC6,HIPK2,HPSE2,IKZF1,KIF19,LIMA1,LRIG1,MYRIP,NTRK2,RAI14,RGMA,SEMA4C,SPTBN1,VAMP1,YY2
DMD		other				2.04E-03	ATP1B2,LDB3,MSI2,NDRG2,PADI2,UTRN
miR-4659a-3p (and other miRNAs w/seed UUCUUCU)		mature microrna	Activated	2.913	bias	2.05E-03	DSCC1,FYB,HIPK2,HPSE2,LRRC10B,PLCB1,SERPINE2,SFPQ,SPTBN1,SRCAP,UTRN,ZNF704
APP		other		-1.710	bias	2.09E-03	AIF1,APOE,ATP1A2,CA12,CYBB,DSCAML1,FYN,GFAP,HIPK2,IGFBP5,KMT2A,MBP,NRP2,PRKCA,THSD4	35 (5)
miR-4751 (miRNAs w/seed GAGGACC)		mature microrna	Activated	2.944	bias	2.17E-03	ANTXR1,ASRGL1,CTDSP2,DDR2,HEPACAM,LMLN,MOCS1,NDRG2,SCARA3,SEMA4B,SLC25A18,ZNF418,ZNF704
miR-1193 (miRNAs w/seed GGAUGGU)		mature microrna	Activated	2.556	bias	2.20E-03	BRD4,CNTN2,DAAM2,EPHA3,NTRK3,PAIP2B,PCDHGB7,SLC1A3,SOGA1,SYNDIG1L,VAMP1
AKT1		kinase		-0.623	bias	2.21E-03	CEBPD,CST3,IGFBP1,IGFBP5,MBP,PPARA,PPP1R1B	37 (7)
miR-192-5p (and other miRNAs w/seed UGACCUA)		mature microrna		1.675	bias	2.26E-03	ASRGL1,ENTPD7,GOLGA6A (includes others),H3F3A/H3F3B,LRRC10B,MCM6,NTRK2,PAIP2B,PCDHGB7,YY2
miR-3157-5p (miRNAs w/seed UCAGCCA)		mature microrna	Activated	2.854	bias	2.29E-03	C16orf89,DSCC1,EPN2,GLB1L,MAATS1,MBP,MRVI1,MTX3,NASP,PPP1R1B,RAB31,ROBO3,SLC1A3,SLC47A2,ZHX3
miR-3121-3p (miRNAs w/seed AAAUAGA)		mature microrna		0.478	bias	2.32E-03	BRD4,CCSER1,EDNRB,ENTPD7,MTX3,NAIP,SDC2
miR-132-3p (and other miRNAs w/seed AACAGUC)		mature microrna	Activated	2.171	bias	2.34E-03	CABLES1,CCSER1,DSCC1,EFEMP2,EPN2,H3F3A/H3F3B,ITPKB,LMLN,MBP,MSI2,NFIB,SETD5,SLC1A3,ZFHX4
miR-3126-5p (and other miRNAs w/seed GAGGGAC)		mature microrna	Activated	3.168	bias	2.44E-03	ALDH4A1,CSRP1,CTDSP2,GFAP,GRIN2D,GSTM1,GSTM2,HIPK2,PADI2,PAIP2B,RGS6,SDC2,SEMA4B,SFPQ,VAMP1
miR-583 (miRNAs w/seed AAAGAGG)		mature microrna	Activated	2.180	bias	2.46E-03	ASRGL1,CACNA1E,CADM1,HIPK2,IRF9,KAT6A,NTRK2,SYT16,TRMT10A
VHL		transcription regulator				2.49E-03	AIF1,ALDH1A1,CA12,IFITM3,SLC1A3
FOS		transcription regulator		-0.685		2.51E-03	AGT,CADM1,CTSH,EZR,HDAC6,IGFBP1,IGFBP5,LGALS3BP,RGMA,SERPINE2,UTRN	15 (2)
miR-516a-3p (and other miRNAs w/seed GCUUCCU)		mature microrna	Activated	2.123	bias	2.51E-03	ATP1A2,CABLES1,CCSER1,GAS7,ITPKB,LDB3,MAATS1,MTX3,PRKCA,SFPQ,SLC16A7,SYNDIG1L,TNR,ZHX3
ibuprofen		chemical drug				2.54E-03	CYBB,EDNRB,GFAP
miR-3162-3p (miRNAs w/seed CCCUACC)		mature microrna	Activated	3.055	bias	2.65E-03	CACNA1E,COL9A3,CTDSP2,GAS7,IGFBP1,MOCS1,MRVI1,PAIP2B,PCDHGB7,SETD5,SFPQ,YY2,ZHX3
miR-4743-5p (miRNAs w/seed GGCCGGA)		mature microrna		1.745	bias	2.69E-03	BTN2A2,EPN2,IGFBP5,LGALS3BP,MBP,MTX3,MYRIP,NFIB,PCDHGB7,PLCD1,SEMA4C,THSD4,ZNF704
miR-4486 (miRNAs w/seed CUGGGCG)		mature microrna	Activated	3.221	bias	2.69E-03	AUNIP,BRD4,FYN,GFAP,GPR62,HPSE2,ITPKB,LHPP,LIMA1,PADI2,PPARA,SNX29,SYNDIG1L,THSD4
gentamicin		chemical drug		0.000		2.73E-03	ALDH1A1,AQP1,H3F3A/H3F3B,IGFBP1,MCM6,S100A1,SFPQ
miR-145-5p (and other miRNAs w/seed UCCAGUU)		mature microrna	Activated	2.912	bias	2.74E-03	ATP1A2,CABLES1,CIRBP,CTDSP2,DDX17,DSCC1,GOLGA6A (includes others),HIPK2,MAATS1,MAP3K11,MTX3,NAIP,NFIB,NRP2,NTRK2,PAIP2B,TMOD1,ZFHX4,ZNF704
thyroid hormone		chemical - endogenous mammalian		-0.277		2.77E-03	AGT,APOE,MBP,NTRK2,PPARA,SERPINE2
GATA1		transcription regulator		-1.974	bias	2.77E-03	AQP1,CYBB,FYB,HIPK2,IKZF1,MBP
YY1		transcription regulator				2.79E-03	API5,COL9A3,CYBB,GRIN2D,IGFBP5,MCM6,SFPQ	23 (2)
miR-604 (miRNAs w/seed GGCUGCG)		mature microrna	Activated	3.662	bias	2.82E-03	ALDH4A1,CDC42EP4,CEBPD,DSCAML1,EHMT2,MCM6,NFIB,PADI2,PCDHGB7,PPP1R12B,RGS6,RRBP1,SPTBN1,ZFHX4
miR-200b-3p (and other miRNAs w/seed AAUACUG)		mature microrna	Activated	3.534	bias	2.84E-03	CADM1,CCSER1,CEBPD,FYN,GLCCI1,HIPK2,LRIG1,MOCS1,NFIB,NRP2,NTRK2,PPP1R12B,PRKCA,RERE,SCARA3,SDC2,TRIO,ZFHX4,ZNF697
MYOD1		transcription regulator	Inhibited	-2.200	bias	2.93E-03	AGT,FYN,IGFBP5,LDB3,SDC2,SPTBN1
miR-1293 (and other miRNAs w/seed GGGUGGU)		mature microrna	Activated	3.471	bias	2.95E-03	ALDH4A1,ANTXR1,ATP1B2,CACNA1E,EHMT2,GFAP,HEPACAM,HYI,LST1,MCCC2,MRVI1,PPP1R12B,RGS6,SEMA4B,THSD4,TSPAN18,VAMP1
miR-4649-3p (miRNAs w/seed CUGAGGC)		mature microrna	Activated	3.049	bias	3.01E-03	AQP1,CA12,CACNA1E,CDC42EP4,CSRP1,CYBB,DAAM2,ENTPD7,EPHA6,FBRSL1,KAT6B,MAP3K11,PCDHGB7,RAI14,SCUBE3,TNR,TRMT10A
ADORA2A		g-protein coupled receptor		-0.277		3.05E-03	ATP1A2,IFITM3,NTRK2,PPP1R1B,SPTBN1
miR-1231 (miRNAs w/seed UGUCUGG)		mature microrna	Activated	2.100	bias	3.06E-03	AIF1L,BRD4,CA12,CABLES1,DDX17,ENTPD7,HPSE2,IKZF1,MBP,NTRK2,TMOD1
DYSF		other				3.08E-03	CTSH,EHMT2,PROS1,S100A13
miR-1182 (and other miRNAs w/seed AGGGUCU)		mature microrna		1.949	bias	3.13E-03	ANTXR1,APOE,BRD4,HN1L,LMLN,MSI2,PADI2,PPARA,RAB31,SPTBN1,SYNDIG1L,TRMT10A
miR-343 (and other miRNAs w/seed CUCCCUU)		mature microrna	Activated	2.776	bias	3.13E-03	ASRGL1,ATP1A2,CA12,EFEMP2,GOLGA6A (includes others),HIPK2,HPSE2,MRVI1,NRP2,NTRK2,PLCB1,SEMA4C,SPTBN1,VAMP1,ZHX3
miR-1260a (and other miRNAs w/seed UCCCACC)		mature microrna	Activated	2.311	bias	3.13E-03	AIF1L,ASRGL1,AUNIP,BRD4,CNTN2,CSRP1,DLG2,GFAP,GOLGA6A (includes others),GSTM1,GSTM2,HIPK2,HN1L,LRIG1,MYRIP,NTRK2,RGS22,SCUBE3,VAMP1,ZNF697
miR-1470 (miRNAs w/seed CCCUCCG)		mature microrna	Activated	2.847	bias	3.15E-03	AQP1,AUNIP,CACNA1E,CSRP1,DAAM2,HIPK2,KIF19,MYRIP,NTRK2,PRKCA,RGS6,SCUBE3,SERPINE2,ZNF418
miR-130a-3p (and other miRNAs w/seed AGUGCAA)		mature microrna	Activated	3.387	bias	3.18E-03	ATP1A2,DLG2,IGFBP5,ITPKB,KMT2A,LMLN,LRIG1,NDRG2,NFIB,NRP2,PLCB1,SCARA3,SLC1A3,SNX29,SYT16,TMOD1,TSPAN18,VAMP1,ZNF704
SNCA		enzyme				3.22E-03	AIF1,CYBB,EZR,GFAP	12 (3)
miR-4268 (miRNAs w/seed GCUCCUC)		mature microrna	Activated	3.400	bias	3.25E-03	ANTXR1,ASRGL1,CABLES1,CARNS1,CSRP1,EFEMP2,GSTM1,GSTM2,H3F3A/H3F3B,HIP1,ITPKB,LMLN,MSI2,NTRK2,PBX1,RGMA
IGF1		growth factor	Inhibited	-2.180	bias	3.29E-03	CEBPD,CYBB,GFAP,IFITM3,IGFBP1,IGFBP5,MBP,NTRK2,PPP1R1B	38 (8)
miR-4787-5p (and other miRNAs w/seed CGGGGGU)		mature microrna	Activated	2.905	bias	3.33E-03	ATP1A2,ATP1B2,BRD4,CARNS1,DAAM2,ENTPD7,HEPACAM,LHPP,MAP3K11,PADI2,PAIP2B,PRKCA
miR-19b-3p (and other miRNAs w/seed GUGCAAA)		mature microrna	Activated	3.054	bias	3.34E-03	ANTXR1,ATP1A2,EDNRB,EPN2,GOLGA6A (includes others),GPRC5B,HIP1,HIPK2,ITPKB,LMLN,LRIG1,NFIB,NRP2,PLCB1,PPARA,SEMA4C,SOGA1,TSPAN18,TTC30B,ZHX3,ZNF704
miR-1285-3p (and other miRNAs w/seed CUGGGCA)		mature microrna	Activated	3.903	bias	3.34E-03	ALDH4A1,BRD4,EPN2,GFAP,GPR62,GRIN2D,ITPKB,LHPP,MCCC2,MYRIP,NTRK2,NTRK3,PBX1,PCDHGB7,PLCB1,PPARA,RAI14,SLC1A3,SNX29,SYNDIG1L,THSD4,TSPAN18,VAMP1
lenalidomide		chemical drug	Inhibited	-2.236		3.37E-03	HIPK2,LIMA1,LRRC4C,NFIB,UTRN
valsartan		chemical drug				3.44E-03	AQP1,CYBB,GFAP	24 (4)
GATA2		transcription regulator		-0.469	bias	3.52E-03	CYBB,EPHA3,IKZF1,PBX1
TNF		cytokine		1.147	bias	3.54E-03	AEBP1,AGT,APOE,AQP1,CDC42EP4,CEBPD,CYBB,EDNRB,GFAP,GSTM2,HIPK2,IGFBP1,IGFBP5,MBP,NAIP,PPARA,PRKCA,RNASE1,SDC2,SERPINE2,SLC1A3,TNR	49 (10)
PRDM8		transcription regulator				3.59E-03	EPHA6,NRP2
metoprolol		chemical drug				3.59E-03	AQP1,GFAP
ATN1		transcription regulator				3.59E-03	ATP1B2,GAS7,IGFBP5,MOBP,VAMP1
miR-1197 (and other miRNAs w/seed AGGACAC)		mature microrna	Activated	3.434	bias	3.59E-03	CA12,CTDSP2,CTSH,DAAM2,GLCCI1,GSTM2,IRF9,KAT6B,MCM6,NTRK2,SOGA1,SYT16
miR-3152-5p (miRNAs w/seed UUGCCUC)		mature microrna	Activated	2.145	bias	3.59E-03	AGT,ANTXR1,ATP1A2,EFEMP2,H3F3A/H3F3B,IGFBP5,LRIG1,MYRIP,SPTBN1,TSPAN18,VAMP1,ZHX3
miR-3135a (miRNAs w/seed GCCUAGG)		mature microrna		1.848	bias	3.59E-03	ATP1B2,CADM1,CNTN2,DLG2,FYB,GFAP,IKZF1,PPA2,SCUBE3,SETD5,SLC1A3,SRCAP
miR-344a-5p (and other miRNAs w/seed CAGGCUC)		mature microrna	Activated	3.903	bias	3.62E-03	ATP1A2,ATP1B2,BRD4,CABLES1,CNTN2,EFEMP2,HPSE2,KMT2A,LHPP,MAP3K11,MRVI1,PADI2,RGS6,SLC1A3,TNR,ZHX3
PXR ligand-PXR-Retinoic acid-RXRα		complex				3.69E-03	ALDH1A1,GSTM1,GSTM2
TCF7		transcription regulator				3.69E-03	CEBPD,PPARA,SDC2
miR-4677-5p (miRNAs w/seed UGUUCUU)		mature microrna		1.309	bias	3.69E-03	AGT,ANTXR1,CADM1,CCSER1,DLG2,MBP,MSI2,PADI2,TRMT10A,TTC30B
miR-4671-5p (miRNAs w/seed CCGAAGA)		mature microrna		0.766	bias	3.70E-03	CA12,CDC42EP4,RERE,TADA1,VAMP1,ZNF697
miR-515-5p (and other miRNAs w/seed UCUCCAA)		mature microrna	Activated	2.055	bias	3.76E-03	API5,ATP1A2,CDC42EP4,ITPKB,LMLN,LRRC10B,MBP,NFIB,NRP2,PPP1R12B,RAI14,RERE,SETD5,SLC16A7
miR-153-3p (miRNAs w/seed UGCAUAG)		mature microrna	Activated	2.634	bias	3.76E-03	DLG2,FBRSL1,GLCCI1,IKZF1,KMT2A,NFIB,PCDHGB7,PLCB1,PPA2,PPP1R12B,PQLC3,RAI14,SPTBN1,TRIO,UTRN,ZNF704
TP53		transcription regulator		-1.839		3.79E-03	ALDH4A1,ANTXR1,API5,APOE,CSRP1,CTSH,EZR,FYN,GSTM1,IGFBP5,IRF9,LIMA1,MCM6,NDRG2,PADI2,PQLC3,PRKCA,SERPINE2,SFPQ,TRIO
miR-1587 (and other miRNAs w/seed UGGGCUG)		mature microrna	Activated	3.487	bias	3.80E-03	AEBP1,ANTXR1,AQP1,C1orf61,CABLES1,CNTN2,MBP,MOBP,NTRK2,PCDHGB7,SCUBE3,SLC16A7,SOGA1,SYNDIG1L,TSPAN18,ZNF418
Nr1h		group		-1.526	bias	3.83E-03	AGT,ALDH1A1,APOC1,APOE,HIP1
miR-451a (and other miRNAs w/seed AACCGUU)		mature microrna		1.709	bias	3.88E-03	HIP1,IGFBP1,MBP,MCCC2,NAIP,SETD5
miR-4758-3p (miRNAs w/seed GCCCCAC)		mature microrna	Activated	4.125	bias	3.94E-03	ALDH4A1,ASRGL1,BRD4,GFAP,HN1L,IGFBP5,KIF19,LRRC10B,MBP,MRVI1,NAIP,NRP2,PPP1R1B,RING1,ROBO3,RRBP1,SCARA3,SLC1A3,SOGA1,SYNDIG1L,VAMP1
miR-1953 (and other miRNAs w/seed GGGAAAG)		mature microrna	Activated	3.203	bias	4.01E-03	ALDH1A1,ANTXR1,ATP1A2,CTDSP2,GAS7,GPR62,ITPKB,KMT2A,LDB3,MCM6,PQLC3,SLC16A7,TNR,ZNF704
miR-4792 (miRNAs w/seed GGUGAGC)		mature microrna	Activated	2.733	bias	4.12E-03	AQP1,ASRGL1,CTSH,ELOVL2,LHPP,LST1,PBX1,RGS6,SEMA4C,SPTBN1,SYNDIG1L,VAMP1
miR-4781-5p (miRNAs w/seed AGCGGGG)		mature microrna	Activated	2.407	bias	4.12E-03	AIF1L,ATP1A2,CABLES1,GSTM2,IKZF1,MOCS1,MSI2,PADI2,PPARA,SCUBE3,TSPAN18
AR		ligand-dependent nuclear receptor		-1.172	bias	4.19E-03	ALDH1A1,EDNRB,ELOVL2,GFAP,GLCCI1,GSTM1,IGFBP5,PRKCA,PROS1
miR-4722-3p (and other miRNAs w/seed CCUGCCA)		mature microrna	Activated	3.241	bias	4.21E-03	ANTXR1,ATP1A2,CNTN2,EPN2,EZR,GLCCI1,HDAC6,HIP1,KAT6B,LDB3,LMLN,LUZP2,MOCS1,PBX1,PRKCA,RGMA,SLC16A7,SYNDIG1L
miR-4508 (and other miRNAs w/seed CGGGGCU)		mature microrna	Activated	3.402	bias	4.22E-03	CA12,CST3,EZR,GRIN2D,GSTM1,GSTM2,IGFBP5,LRRC10B,PADI2,RGS6,RRBP1,SEMA4C
miR-425-5p (and other miRNAs w/seed AUGACAC)		mature microrna		1.963	bias	4.23E-03	ANTXR1,API5,CYBB,ENTPD7,EPN2,ITPKB,LRIG1,MRVI1,RAB31,SOGA1,ZFHX4
miR-1909-3p (and other miRNAs w/seed GCAGGGG)		mature microrna	Activated	3.625	bias	4.28E-03	AIF1,AQP1,CACNA1E,CSRP1,CYBB,ELOVL2,ENTPD7,GPR62,HPSE2,IKZF1,ITPKB,LDB3,LHPP,LRIG1,NFIB,PPP1R12B,RERE,RGMA,S100A1,SOGA1,SYNDIG1L,SYTL2,THSD4,VAMP1
miR-7a-5p (and other miRNAs w/seed GGAAGAC)		mature microrna	Activated	3.376	bias	4.30E-03	CTDSP2,EPHA3,HIP1,HIPK2,KMT2A,MCM6,NFIB,PLCB1,PPP1R12B,RERE,SEMA4C,SLC16A7,TADA1,UTRN,ZNF704
miR-4489 (miRNAs w/seed GGGGCUA)		mature microrna	Activated	3.522	bias	4.30E-03	CNTN2,CST3,DDX17,EPN2,GAS7,LDB3,PADI2,PBX1,PRKCA,RGS6,RRBP1,SCUBE3,SOGA1,TMOD1,VAMP1,YY2
miR-4525 (and other miRNAs w/seed GGGGGAU)		mature microrna	Activated	3.702	bias	4.32E-03	ANTXR1,CACNA1E,DDX17,DSCAML1,ELOVL2,GAS7,GFAP,HPSE2,MRVI1,NDRG2,NTRK3,PCDHGB7,PRKCA,RERE,RING1,SCUBE3,TADA1,TSPAN18,VAMP1
miR-4316 (miRNAs w/seed GUGAGGC)		mature microrna	Activated	3.052	bias	4.34E-03	ATP1B2,CTDSP2,ENTPD7,GPRC5B,KAT6B,MBP,MRVI1,MSI2,NTRK3,PSD2,SCARA3,SPTBN1,ZHX3
ISL1		transcription regulator		-1.214		4.35E-03	CNTN2,DLG2,NTRK2,NTRK3
miR-4764-5p (miRNAs w/seed GGAUGUG)		mature microrna	Activated	2.741	bias	4.39E-03	ATP1B2,CA12,HPSE2,MAATS1,MCCC2,MOCS1,PRKCA,RGS6,SLC16A7,SYNDIG1L,ZHX3
PRL		cytokine		-1.912	bias	4.46E-03	CEBPD,CST3,CTSH,GSTM1,IGFBP5,IRF9,PLCD1	37 (5)
Sos		group				4.50E-03	CADM1,HDAC6,IGFBP5,LGALS3BP,RGMA,UTRN
quinolinic acid		chemical - endogenous mammalian				4.51E-03	GFAP,NTRK2,NTRK3
miR-520a-5p (and other miRNAs w/seed UCCAGAG)		mature microrna	Activated	3.118	bias	4.56E-03	ASRGL1,BTN2A2,CA12,H3F3A/H3F3B,HIPK2,KMT2A,MOBP,MOCS1,MRVI1,PBX1,PPP1R12B,SETD5,SNX29,SPTBN1,ZNF704
miR-566 (and other miRNAs w/seed GGCGCCU)		mature microrna	Activated	2.764	bias	4.63E-03	CCSER1,EZR,GAS7,HEPACAM,HIP1,KIF19,LDB3,NAIP,PPP1R1B,SYNDIG1L,TRIO
miR-4279 (miRNAs w/seed UCUCCUC)		mature microrna	Activated	2.811	bias	4.64E-03	CACNA1E,CARNS1,DAAM2,GLCCI1,GPR62,HIPK2,HN1L,ITPKB,MYRIP,NRP2,NTRK2,RGS6,TNR,VAMP1
miR-423-3p (miRNAs w/seed GCUCGGU)		mature microrna	Activated	2.782	bias	4.69E-03	CARNS1,DLG2,EPN2,GFAP,PPP1R12B,S100A13,SETD5,TMOD1
miR-4446-5p (miRNAs w/seed UUUCCCU)		mature microrna	Activated	2.401	bias	4.74E-03	AIF1,ASRGL1,CACNA1E,CYBB,ENTPD7,IGFBP5,NDRG2,NFIB,NRP2,NTRK2,OXGR1,SCUBE3,SERPINE2,SLC16A7
miR-4768-3p (and other miRNAs w/seed CAGGAGA)		mature microrna		1.615	bias	4.75E-03	ATP1B2,AUNIP,GLCCI1,GSTM1,GSTM2,IKZF1,LDB3,MOCS1,MTX3,PPARA,SCARA3,SCUBE3,SNX29,THSD4,VAMP1
miR-1202 (and other miRNAs w/seed UGCCAGC)		mature microrna	Activated	3.911	bias	4.77E-03	BRD4,CNTN2,DAAM2,GFAP,H3F3A/H3F3B,LDB3,MBP,MOCS1,PAIP2B,PPARA,RGS6,SDC2,TMOD1,ZFHX4,ZNF610,ZNF704
miR-4270 (and other miRNAs w/seed CAGGGAG)		mature microrna	Activated	3.886	bias	4.80E-03	AIF1L,ATP1B2,CARNS1,CDC42EP4,GFAP,GRIN2D,KMT2A,LHPP,LRRC10B,MCCC2,MSI2,NTRK3,PADI2,PBX1,RGMA,SCARA3,SCUBE3,SETD5,VAMP1
N-methyl-D-aspartate		chemical reagent				4.81E-03	GFAP,NTRK2,SLC1A3	18 (2)
miR-4537 (miRNAs w/seed GAGCCGA)		mature microrna	Activated	2.424	bias	4.84E-03	CA12,CACNA1E,CDC42EP4,DDR2,EPHA3,IGFBP5,MBP,MCCC2,MOBP,MTX3
miR-30c-5p (and other miRNAs w/seed GUAAACA)		mature microrna	Activated	2.987	bias	4.84E-03	AUNIP,CCSER1,CNTN2,COL9A3,DLG2,ELOVL2,EPN2,GLCCI1,HIPK2,KMT2A,LMLN,MTX3,NFIB,NRP2,RAI14,RGS22,RGS6,SCARA3,SETD5,SOGA1,YY2,ZNF704
miR-3909 (and other miRNAs w/seed GUCCUCU)		mature microrna	Activated	3.068	bias	4.85E-03	BRD4,CACNA1E,CTDSP2,DAAM2,DLG2,HIP1,LRRC10B,MBP,MSI2,MYRIP,RING1,SEMA4B,TSPAN18
L-triiodothyronine		chemical - endogenous mammalian		-1.580		4.86E-03	AGT,ALDH1A1,APOC1,CDC42EP4,CST3,IGFBP1,MBP,NFIB	27 (6)
Ptprd		phosphatase				4.89E-03	CEBPD,IGFBP5	21 (4)
PURA		transcription regulator				4.89E-03	GFAP,MBP
ATXN7		other				4.89E-03	IGFBP5,SLC1A3
miR-4530 (miRNAs w/seed CCAGCAG)		mature microrna	Activated	3.672	bias	4.89E-03	CARNS1,CDC42EP4,EZR,GFAP,GPR62,HPSE2,LDB3,LHPP,MBP,MYRIP,NASP,NRP2,RGMA,SDC2,TMOD1,ZHX3,ZNF610
desmopressin		biologic drug				4.91E-03	H3F3A/H3F3B,LIMA1,NDRG2,PPP1R1B
miR-881-3p (and other miRNAs w/seed ACUGUGU)		mature microrna	Activated	2.213	bias	4.93E-03	BRD4,DSCC1,IGFBP1,KAT6A,LIMA1,NTRK2,PADI2,RERE,SYT16,TRIO,ZNF704
miR-542-5p (miRNAs w/seed CGGGGAU)		mature microrna	Activated	2.985	bias	4.97E-03	CA12,CDC42EP4,CNTN2,FBRSL1,GPRC5B,GSTM2,LRRC10B,PBX1,SOGA1
miR-4428 (miRNAs w/seed AAGGAGA)		mature microrna	Activated	2.617	bias	4.98E-03	AIF1L,ALDH1A1,BTN2A2,CTDSP2,KAT6A,MCCC2,MSI2,NASP,NRP2,PBX1,PCDHGB7,TMOD1
miR-1908-5p (and other miRNAs w/seed GGCGGGG)		mature microrna	Activated	3.494	bias	5.00E-03	AIF1L,APOE,ATP1B2,CABLES1,CDC42EP4,EZR,GAS7,GRIN2D,HN1L,IKZF1,ITPKB,LHPP,PBX1,RGMA,RGS6,SOGA1,SYNDIG1L,THSD4
miR-1287-5p (miRNAs w/seed GCUGGAU)		mature microrna	Activated	3.243	bias	5.05E-03	BRD4,GLCCI1,HEPACAM,HN1L,KAT6A,KAT6B,MAATS1,NFIB,PADI2,RGS6,TMOD1
miR-3072 (and other miRNAs w/seed GCCCCCU)		mature microrna	Activated	4.592	bias	5.06E-03	AIF1L,ALDH4A1,AQP1,CA12,CDC42EP4,CNTN2,DAAM2,EFEMP2,GFAP,GRIN2D,HDAC6,HIPK2,IRF9,LDB3,MBP,MOCS1,MRVI1,RERE,SCARA3,SLC25A18,SYNDIG1L,UTRN
miR-4283 (miRNAs w/seed GGGGCUC)		mature microrna	Activated	3.767	bias	5.10E-03	CCSER1,CIRBP,CNTN2,CTDSP2,DAAM2,DDX17,FBRSL1,GAS7,GLCCI1,KMT2A,LDB3,LHPP,PADI2,PBX1,PCDHGB7,PRKCA,RRBP1,SOGA1,VAMP1,YY2,ZHX3
miR-4800-5p (miRNAs w/seed GUGGACC)		mature microrna		1.879	bias	5.11E-03	CACNA1E,DAAM2,DSCC1,LGALS3BP,LUZP2,MRVI1,MTX3,TADA1,TSPAN18,ZNF704
miR-151-3p (and other miRNAs w/seed UAGACUG)		mature microrna		0.064	bias	5.20E-03	API5,CNTN2,DSCC1,ENTPD7,MCM6,MYRIP,RGS6,TADA1
miR-370-3p (and other miRNAs w/seed CCUGCUG)		mature microrna	Activated	4.178	bias	5.25E-03	ATP1A2,CA12,CARNS1,CDC42EP4,CYBB,GPR62,GSTM2,HEPACAM,KAT6A,MOCS1,PBX1,PPP1R12B,PSD2,SCUBE3,SYNDIG1L,TADA1,ZHX3,ZNF704
miR-105-5p (and other miRNAs w/seed CAAAUGC)		mature microrna	Activated	2.961	bias	5.28E-03	ANTXR1,CEBPD,COL9A3,DDX17,ELOVL2,H3F3A/H3F3B,MSI2,NASP,PRKCA
miR-184 (and other miRNAs w/seed GGACGGA)		mature microrna	Activated	2.130	bias	5.28E-03	ALDH4A1,CDC42EP4,GSTM2,HIP1,NRP2,PPARA,SDC2,SOGA1,VAMP1
miR-4746-3p (miRNAs w/seed GCGGUGC)		mature microrna		1.012	bias	5.29E-03	API5,BTN2A2,FBRSL1,GRIN2D,LRRC10B,PSD2,RGS6,TNR
CALCA		other	Inhibited	-2.000	bias	5.31E-03	GFAP,LIMA1,NDRG2,PPP1R1B
miR-4697-3p (miRNAs w/seed GUCAGUG)		mature microrna	Activated	2.714	bias	5.31E-03	CNTN2,DLG2,ENTPD7,GPRC5B,HEPACAM,KAT6A,MAATS1,PROS1,RERE,SDC2,UTRN
miR-4737 (miRNAs w/seed UGCGAGG)		mature microrna	Activated	2.582	bias	5.32E-03	CABLES1,IRF9,KAT6B,RGMA,SEMA4C,SYT17,ZHX3
miR-1207-3p (and other miRNAs w/seed CAGCUGG)		mature microrna	Activated	3.113	bias	5.43E-03	ALDH4A1,BTN2A2,CYBB,EDNRB,EZR,GLCCI1,GPRC5B,HDAC6,HN1L,KAT6B,MAP3K11,MOCS1,PBX1,PSD2,TIGD7
baicalin		chemical - endogenous non-mammalian				5.43E-03	CIRBP,IGFBP5,MBP
gefitinib		chemical drug				5.47E-03	ALDH1A1,CEBPD,GLB1L,IGFBP5,NRP2
miR-4736 (and other miRNAs w/seed GGCAGGU)		mature microrna	Activated	4.189	bias	5.48E-03	AEBP1,ANTXR1,ASRGL1,CABLES1,CARNS1,CSRP1,CTDSP2,ELOVL2,GFAP,HN1L,ITPKB,NTRK3,SLC1A3,SOGA1,THSD4,TRIO,ZHX3,ZNF704
miR-16-5p (and other miRNAs w/seed AGCAGCA)		mature microrna	Activated	3.656	bias	5.48E-03	CA12,CACNA1E,CADM1,CTDSP2,ENTPD7,GFAP,H3F3A/H3F3B,HIPK2,HN1L,HPSE2,KMT2A,LRIG1,MBP,MOCS1,MYRIP,NRP2,PLCD1,PPARA,RGMA,RGS22,SERPINE2,SYTL2,VAMP1,ZFHX4,ZHX3,ZNF697
miR-3157-3p (miRNAs w/seed UGCCCUA)		mature microrna	Activated	2.559	bias	5.52E-03	ANTXR1,CACNA1E,CNTN2,DAAM2,GAS7,MBP,RGS6,SCARA3,SYTL2,TRMT10A,TSPAN18
miR-147 (and other miRNAs w/seed UGUGCGG)		mature microrna		1.690	bias	5.53E-03	BTN2A2,HIPK2,KAT6B,KMT2A,NRP2,PRKCA,RAI14
cuprizone		chemical toxicant				5.62E-03	GFAP,MBP
Go6983		chemical - kinase inhibitor				5.62E-03	PPARA,PRKCA
24-hydroxycholesterol		chemical - endogenous mammalian				5.62E-03	AGT,APOE
miR-3127-3p (and other miRNAs w/seed CCCCUUC)		mature microrna	Activated	3.064	bias	5.62E-03	AIF1,ANTXR1,CNTN2,CSRP1,DAAM2,GFAP,MYRIP,NDRG2,NTRK2,NTRK3,PAIP2B,RING1,ROBO3,SEMA4C,ZNF697,ZNF704
MAPK9		kinase		0.762	bias	5.62E-03	AQP1,GSTM1,IRF9,LGALS3BP,PPARA	32 (4)
miR-3649 (miRNAs w/seed GGGACCU)		mature microrna	Activated	3.084	bias	5.69E-03	AIF1,CACNA1E,CDC42EP4,CSRP1,HEPACAM,HIPK2,HPSE2,LMLN,NAIP,PCDHGB7,SYNDIG1L,YY2,ZHX3,ZNF704
ethanol		chemical - endogenous mammalian		-1.399		5.84E-03	CEBPD,DDR2,GFAP,MBP,NTRK2,PPARA,PPP1R1B,SPTBN1	50 (8)
mifepristone		chemical drug		1.673		5.85E-03	APOE,AQP1,CEBPD,CYBB,EDNRB,GSTM1,PADI2	50 (8)
cyclosporin A		biologic drug		0.726		5.86E-03	AGT,APOE,EDNRB,EFEMP2,FYN,GFAP,IGFBP1,PRKCA,UTRN	45 (10)
miR-3921 (and other miRNAs w/seed CUCUGAG)		mature microrna		1.704	bias	5.91E-03	AIF1L,API5,AQP1,CACNA1E,CSRP1,DSCAML1,KAT6A,MOBP,MTX3,OXGR1,TMOD1,TSPAN18
miR-4643 (miRNAs w/seed ACACAUG)		mature microrna		1.398	bias	5.94E-03	API5,HPSE2,IGFBP1,LDB3,MAATS1,MCM6,PLCB1,SYTL2,TMOD1,TRMT10A,UTRN
miR-879-5p (and other miRNAs w/seed GAGGCUU)		mature microrna	Activated	2.716	bias	5.98E-03	AGT,EDNRB,EFEMP2,GSTM1,GSTM2,MRVI1,PAIP2B,PCDHGB7,SCARA3,SYTL2,TRMT10A,ZNF610
miR-3910 (miRNAs w/seed AAGGCAU)		mature microrna	Activated	2.725	bias	6.12E-03	ASPA,EPHA3,EPN2,KAT6A,NFIB,NRP2,PPARA,PROS1,RRBP1,SPTBN1,TRMT10A,ZNF418
miR-3615 (miRNAs w/seed CUCUCGG)		mature microrna		1.764	bias	6.31E-03	CEBPD,CYBB,LMLN,PBX1,RGS6,RRBP1,SPTBN1
miR-2278 (miRNAs w/seed AGAGCAG)		mature microrna	Activated	2.937	bias	6.32E-03	AQP1,GFAP,HPSE2,IGFBP1,PBX1,PPARA,PSD2,SLC47A2,SOGA1,THSD4,TNR,TSPAN18
DBP		transcription regulator				6.39E-03	AGT,PPARA
TRIM24		transcription regulator				6.39E-03	CSRP1,EPHA6,IRF9,LGALS3BP
miR-214-3p (and other miRNAs w/seed CAGCAGG)		mature microrna	Activated	4.598	bias	6.57E-03	AEBP1,CADM1,CARNS1,CNTN2,CTDSP2,HIP1,HPSE2,HYI,MAP3K11,MOBP,MOCS1,NTRK2,NTRK3,PADI2,PAIP2B,PPP1R12B,RGMA,RGS22,SETD5,SOGA1,SYNDIG1L,ZHX3
miR-1226-3p (miRNAs w/seed CACCAGC)		mature microrna	Activated	3.678	bias	6.60E-03	ALDH4A1,ANTXR1,AQP1,CA12,DAAM2,DLG2,GAS7,HIP1,IRF9,MOCS1,PBX1,SFPQ,SPTBN1,TMOD1
miR-3197 (miRNAs w/seed GAGGCGC)		mature microrna	Activated	2.191	bias	6.67E-03	GPRC5B,IGFBP5,LRRC10B,MBP,PADI2,RAI14,SOGA1,TRIO,VAMP1
miR-645 (miRNAs w/seed CUAGGCU)		mature microrna	Activated	2.540	bias	6.67E-03	CCSER1,CYBB,GAS7,HACD4,HN1L,HPSE2,SDC2,SHD,SLC1A3,SLC25A18
miR-4417 (miRNAs w/seed GUGGGCU)		mature microrna	Activated	3.775	bias	6.67E-03	ANTXR1,ATP1B2,C1orf61,CA12,H3F3A/H3F3B,IGFBP5,MBP,MOBP,PADI2,PPP1R1B,RAB31,RGS6,SYNDIG1L,TSPAN18,ZNF704
miR-4512 (miRNAs w/seed AGGGCCU)		mature microrna	Activated	3.220	bias	6.67E-03	ALDH4A1,AQP1,ASRGL1,CADM1,COL9A3,DDX17,ELOVL2,GSTM1,GSTM2,MOCS1,MRVI1,RERE,SFPQ,TRMT10A,ZNF418
miR-876-5p (and other miRNAs w/seed GGAUUUC)		mature microrna		1.620	bias	6.69E-03	AQP1,FYB,GOLGA6A (includes others),GPRC5B,MCCC2,MTX3,NRP2,NTRK2,RAI14,ZNF418,ZNF697
miR-342-5p (and other miRNAs w/seed GGGGUGC)		mature microrna	Activated	3.091	bias	6.71E-03	ATP1B2,CA12,CDC42EP4,ENTPD7,GFAP,HIPK2,IGFBP5,IKZF1,ITPKB,LDB3,LST1,PBX1,PCDHGB7,PRKCA,RGS6,S100A1,SCARA3,THSD4
miR-4290 (miRNAs w/seed GCCCUCC)		mature microrna	Activated	3.327	bias	6.71E-03	AIF1L,ANTXR1,C16orf89,CTDSP2,DAAM2,DDX17,EFEMP2,EHMT2,EZR,GAS7,GFAP,HIPK2,IKZF1,MOCS1,NFIB,PCDHGB7,SEMA4C,SRRM2,THSD4,VAMP1
miR-541-3p (and other miRNAs w/seed GGUGGGC)		mature microrna	Activated	4.507	bias	6.92E-03	ATP1B2,CACNA1E,DDX17,GAS7,GLCCI1,GRIN2D,HIP1,LDB3,LHPP,MOBP,MOCS1,NTRK2,NTRK3,PADI2,PBX1,PPP1R1B,S100A1,SEMA4B,SYNDIG1L,ZHX3,ZNF418
miR-1178-3p (miRNAs w/seed UGCUCAC)		mature microrna	Activated	2.491	bias	7.02E-03	ANTXR1,API5,CTSH,DDX17,H3F3A/H3F3B,HIP1,ITPKB,NRP2,PBX1,RAB31,SLC1A3
doxorubicin		chemical drug	Inhibited	-2.207	bias	7.20E-03	CYBB,EFEMP2,HIPK2,IGFBP1,LGALS3BP,LIMA1,RGS6,SDC2
enalapril		chemical drug				7.20E-03	AGT,EFEMP2,IGFBP1
miR-4650-5p (miRNAs w/seed CAGGCCU)		mature microrna	Activated	3.374	bias	7.31E-03	ANTXR1,AQP1,BRD4,DDX17,EDNRB,EZR,MOBP,NTRK2,PPP1R1B,PRKCA,RAB31,RGS6,SPTBN1,SRCAP,VAMP1,YY2
miR-27a-3p (and other miRNAs w/seed UCACAGU)		mature microrna	Activated	3.626	bias	7.38E-03	ALDH4A1,ANKRD18A,ATP1A2,CA12,CTDSP2,FBRSL1,GOLGA6A (includes others),GRIN2D,H3F3A/H3F3B,HIP1,HIPK2,IKZF1,NFIB,NRP2,NTRK2,PAIP2B,PPARA,RGS6,SDC2,SRRM2,ZFHX4,ZNF704
miR-494-3p (miRNAs w/seed GAAACAU)		mature microrna	Activated	3.529	bias	7.38E-03	DLG2,DSCAML1,GPRC5B,H3F3A/H3F3B,LDB3,LUZP2,NFIB,PLCB1,PROS1,RAI14,TMOD1,ZFHX4,ZNF704
miR-219a-5p (and other miRNAs w/seed GAUUGUC)		mature microrna	Activated	2.577	bias	7.39E-03	ATP1A2,CACNA1E,DLG2,HEPACAM,MBP,NFIB,PPARA,SPTBN1,ZNF697,ZNF704
BARHL2		transcription regulator				7.58E-03	CNTN2
DNAJA4		other				7.58E-03	APOE
SLC9A6		transporter				7.58E-03	NTRK2
DMTN		other				7.58E-03	ITPKB
B4GALT6		enzyme				7.58E-03	GFAP
NTNG1		other				7.58E-03	LRRC4C
NEUROD6		other				7.58E-03	CNTN2
Casein		group				7.58E-03	ASPA
SEMA5A		transmembrane receptor				7.58E-03	GFAP
PLCB4		enzyme				7.58E-03	PLCB1
GLO1		enzyme				7.58E-03	GFAP
WSB1		other				7.58E-03	HIPK2
TNR	-0.974	other				7.58E-03	SLC1A3
ETF1		translation regulator				7.58E-03	UTRN
PTGES2		transcription regulator				7.58E-03	IRF9
ANK2		other				7.58E-03	SPTBN1
DOCK3		other				7.58E-03	GRIN2D
GTx-560		chemical reagent				7.58E-03	PROS1
ALYREF		transcription regulator				7.58E-03	APOE
APOC1	-1.401	transporter				7.58E-03	APOE
WASF1		other				7.58E-03	EZR
alpha-cyano-4-hydroxycinnamate		chemical reagent				7.58E-03	AGT
remikiren		chemical drug				7.58E-03	AGT
tetrabenazine		chemical drug				7.58E-03	PPP1R1B
nabumetone		chemical drug				7.58E-03	UTRN
chymostatin		chemical - protease inhibitor				7.58E-03	AGT
pristanic acid		chemical - endogenous mammalian				7.58E-03	PPARA
2-ethylhexanoic acid		chemical toxicant				7.58E-03	PPARA
hydrocortisone phosphate		chemical drug				7.58E-03	APOE
miR-3202 (miRNAs w/seed GGAAGGG)		mature microrna	Activated	3.474	bias	7.60E-03	AIF1,ATP1B2,AUNIP,DAAM2,GAS7,GRIN2D,HN1L,KAT6A,KAT6B,KIF19,LST1,NTRK3,PCDHGB7,PPP1R12B,PRKCA,SCUBE3,SLC16A7,TNR,ZHX3
IgG		complex	Activated	2.219	bias	7.75E-03	APOE,CEBPD,EZR,GFAP,IFITM3	36 (6)
miR-1273f (miRNAs w/seed GAGAUGG)		mature microrna		1.699	bias	7.76E-03	AIF1,ATP1A2,ATP1B2,AUNIP,BTN2A2,C1orf61,GLB1L,HIP1,LDB3,MRVI1,MSI2,PPA2,SLC1A3
miR-4804-5p (miRNAs w/seed UGGACGG)		mature microrna	Activated	2.596	bias	7.83E-03	ALDH4A1,CDC42EP4,GSTM2,HIP1,NRP2,SDC2,SOGA1
PRKAA2		kinase	Activated	2.000	bias	7.88E-03	CYBB,ELOVL2,NDRG2,NFIB
miR-320b (and other miRNAs w/seed AAAGCUG)		mature microrna	Activated	3.029	bias	7.89E-03	AIF1L,AQP1,CACNA1E,DLG2,DSCC1,EPN2,H3F3A/H3F3B,HIPK2,KAT6B,LMLN,MSI2,PAIP2B,PBX1,PPP1R12B,SOGA1,ZFHX4
miR-671-5p (miRNAs w/seed GGAAGCC)		mature microrna	Activated	2.729	bias	7.99E-03	AIF1L,ATP1A2,BRD4,ELOVL2,GFAP,HEPACAM,IGFBP5,LGALS3BP,MOBP,MTX3,MYRIP,RAB31,SERPINE2,SPTBN1,SYNDIG1L
rotenone		chemical toxicant				8.00E-03	AGT,CYBB,GFAP	22 (4)
glucagon		biologic drug				8.00E-03	LIMA1,NDRG2,PPP1R1B
SLC6A3		transporter				8.07E-03	GFAP,PPP1R1B
USP18		peptidase				8.07E-03	IFITM3,IRF9
CDK5		kinase				8.07E-03	MBP,PPP1R1B
L-carnitine		chemical - endogenous mammalian				8.07E-03	AQP1,GFAP
LEPR		transmembrane receptor		-1.980		8.15E-03	APOE,FYB,GFAP,MBP,PPARA	36 (7)
miR-4323 (miRNAs w/seed AGCCCCA)		mature microrna	Activated	3.758	bias	8.15E-03	ASRGL1,BRD4,DAAM2,H3F3A/H3F3B,HIPK2,IGFBP5,LRRC10B,NASP,NDRG2,NTRK2,PPARA,PSD2,ROBO3,SDC2,SPTBN1,SYNDIG1L,VAMP1,ZHX3
miR-3158-3p (miRNAs w/seed AGGGCUU)		mature microrna		1.372	bias	8.20E-03	BTN2A2,CDC42EP4,EFEMP2,EPHA3,GOLGA6A (includes others),HACD4,PSD2,RGMA,SFPQ,SLC25A18,TRMT10A,ZNF704
miR-4730 (miRNAs w/seed UGGCGGA)		mature microrna	Activated	2.611	bias	8.25E-03	BRD4,CNTN2,CTDSP2,GPR62,RAB31,RERE,SEMA4C
miR-1246 (miRNAs w/seed AUGGAUU)		mature microrna		0.478	bias	8.25E-03	CADM1,DSCC1,HACD4,MCCC2,SLC16A7,SYT16,ZNF697
PLAG1		transcription regulator				8.41E-03	AQP1,CDC42EP4,COL9A3
miR-199a-3p (and other miRNAs w/seed CAGUAGU)		mature microrna	Activated	2.562	bias	8.47E-03	CABLES1,DSCC1,MCCC2,NTRK2,PLCB1,PSD2,SCUBE3,SDC2,SERPINE2,SYT16
miR-3127-5p (miRNAs w/seed UCAGGGC)		mature microrna	Activated	3.811	bias	8.57E-03	BRD4,C16orf89,CACNA1E,CARNS1,CSRP1,FYB,HEPACAM,HIP1,HPSE2,LHPP,MCCC2,PADI2,PPP1R12B,SEMA4B,ZHX3
miR-3663-5p (miRNAs w/seed CUGGUCU)		mature microrna	Activated	3.088	bias	8.57E-03	CSRP1,EPN2,FBRSL1,HDAC6,HN1L,LDB3,MRVI1,NFIB,RGS6,SETD5
miR-196a-5p (and other miRNAs w/seed AGGUAGU)		mature microrna	Activated	2.558	bias	8.62E-03	ATP1A2,CTDSP2,EDNRB,EPHA3,FYB,GAS7,PBX1,RGS6,SCUBE3,TRMT10A,TSPAN18
CREBBP		transcription regulator				8.65E-03	AGT,CYBB,GLCCI1,GRIN2D,LGALS3BP,NTRK3,SERPINE2,UTRN
Immunoglobulin		complex		1.698		8.67E-03	GAS7,GFAP,LST1,NAIP,RAB31,RRBP1
miR-297a-5p (and other miRNAs w/seed UGUAUGU)		mature microrna		1.601	bias	8.67E-03	API5,GLCCI1,LMLN,NRP2,NTRK2,NTRK3,PSD2,SCARA3,SDC2
miR-617 (miRNAs w/seed GACUUCC)		mature microrna	Activated	3.105	bias	8.78E-03	C1orf61,EDNRB,EPN2,PADI2,PBX1,PPP1R12B,PQLC3,SCUBE3,ZHX3,ZNF418
CYP27A1		enzyme				8.97E-03	AGT,APOE
naltrexone		chemical drug				8.97E-03	NTRK2,NTRK3
STAT3		transcription regulator		-1.670	bias	9.02E-03	AGT,CEBPD,GFAP,IFITM3,IGFBP1,IGFBP5,IRF9,SERPINE2,SLC1A3	48 (7)
miR-4720-5p (and other miRNAs w/seed CUGGCAU)		mature microrna	Activated	2.616	bias	9.10E-03	ANTXR1,AQP1,BTN2A2,CA12,CDC42EP4,CNTN2,CTDSP2,ELOVL2,GFAP,H3F3A/H3F3B,NTRK2,RAI14
Calmodulin		group				9.28E-03	CNTN2,EPHA6,VAMP1
miR-101-3p (and other miRNAs w/seed ACAGUAC)		mature microrna	Activated	2.328	bias	9.34E-03	ATP1B2,CADM1,CCSER1,EPN2,GLCCI1,GOLGA6A (includes others),HIPK2,IGFBP5,KAT6B,MTX3,MYRIP,NAIP,NFIB,PPARA,RGMA,ZFHX4,ZNF704
miR-635 (and other miRNAs w/seed CUUGGGC)		mature microrna	Activated	3.361	bias	9.48E-03	AIF1L,AQP1,DLG2,HDAC6,MBP,MRVI1,PCDHGB7,RGS6,SCUBE3,SOGA1,SYTL2,ZNF418
indomethacin		chemical drug		-0.816		9.56E-03	EFEMP2,IFITM3,IGFBP1,LIMA1,PPARA,PRKCA	14 (2)
miR-197-3p (and other miRNAs w/seed UCACCAC)		mature microrna	Activated	2.002	bias	9.68E-03	ANTXR1,DAAM2,HIPK2,IGFBP5,IKZF1,MTX3,PADI2,PAIP2B,PBX1,PPP1R12B,RAB31,RGMA
miR-513a-3p (and other miRNAs w/seed AAAUUUC)		mature microrna				9.73E-03	LRRC4C,PSD2,SLC1A3
miR-4443 (miRNAs w/seed UGGAGGC)		mature microrna	Activated	3.059	bias	9.83E-03	AGT,ATP1B2,BTN2A2,DDX17,EPN2,HYI,MCCC2,MOBP,NTRK2,NTRK3,PPARA,SETD5,SRCAP,ZFHX4,ZNF418
ZMPSTE24		peptidase				9.92E-03	IGFBP1,IGFBP5	28 (5)
miR-1273g-5p (miRNAs w/seed GUGGUUG)		mature microrna		0.923	bias	1.00E-02	BTN2A2,CDC42EP4,GOLGA6A (includes others),GSTM1,GSTM2,LMLN,LRIG1,PROS1,TRIO
miR-197-5p (and other miRNAs w/seed GGGUAGA)		mature microrna	Activated	2.524	bias	1.01E-02	AIF1L,ALDH1A1,DAAM2,GFAP,GPRC5B,MOBP,PPP1R12B,PPP1R1B,SETD5,TNR,TRMT10A
miR-4785 (miRNAs w/seed GAGUCGG)		mature microrna		1.673	bias	1.01E-02	ANTXR1,AQP1,GRIN2D,THSD4,ZHX3,ZNF697
miR-636 (miRNAs w/seed GUGCUUG)		mature microrna	Activated	2.332	bias	1.01E-02	ELOVL2,FBRSL1,GRIN2D,H3F3A/H3F3B,LRIG1,MRVI1,SPTBN1,TTC30B,ZNF418
USF2		transcription regulator				1.02E-02	AGT,IGFBP1,LGALS3BP
miR-344d-3p (and other miRNAs w/seed AUAUAAC)		mature microrna	Activated	3.388	bias	1.03E-02	ATP1B2,EZR,H3F3A/H3F3B,ITPKB,LUZP2,NFIB,NTRK2,PPP1R12B,RAI14,RERE,ZFHX4,ZHX3
miR-4435 (miRNAs w/seed UGGCCAG)		mature microrna	Activated	4.168	bias	1.03E-02	AQP1,DAAM2,EPHA3,GLB1L,HIP1,HPSE2,ITPKB,LDB3,LUZP2,MCCC2,MOCS1,NTRK2,PPARA,SEMA4B,SETD5,SYTL2,TMOD1,ZHX3
miR-1229-3p (miRNAs w/seed UCUCACC)		mature microrna	Activated	2.254	bias	1.04E-02	CACNA1E,CADM1,CCSER1,DAAM2,GPRC5B,HEPACAM,HIPK2,LGALS3BP,MOCS1,SLC16A7,ZFHX4
miR-4707-5p (miRNAs w/seed CCCCGGC)		mature microrna	Activated	2.849	bias	1.05E-02	ALDH4A1,API5,BRD4,EPN2,GAS7,GPRC5B,GRIN2D,HPSE2,ITPKB,MBP,SLC1A3,TSPAN18,ZNF418
miR-4650-3p (miRNAs w/seed GGUAGAA)		mature microrna		1.055	bias	1.05E-02	DAAM2,ENTPD7,GOLGA6A (includes others),H3F3A/H3F3B,MCCC2,PBX1,PPP1R1B,TADA1,TNR,TRMT10A
minocycline		chemical drug				1.07E-02	GFAP,MBP,RGMA
miR-3147 (miRNAs w/seed GUUGGGC)		mature microrna	Activated	3.124	bias	1.07E-02	AEBP1,ANTXR1,GPR62,IGFBP5,KIF19,MAP3K11,PADI2,PAIP2B,RERE,RRBP1
miR-3148 (miRNAs w/seed GGAAAAA)		mature microrna		1.254	bias	1.08E-02	CADM1,CCSER1,DDX17,ENTPD7,H3F3A/H3F3B,KAT6A,ZNF704
miR-186-5p (miRNAs w/seed AAAGAAU)		mature microrna	Activated	3.235	bias	1.09E-02	ATP1A2,CCSER1,CYBB,EPN2,LRRC10B,NASP,NFIB,PBX1,PRKCA,RERE,RGS22,TIGD7,TMOD1,ZNF418
acetaldehyde		chemical - endogenous mammalian				1.09E-02	DDR2,PPARA
miR-3547 (and other miRNAs w/seed GAGCACC)		mature microrna	Activated	2.741	bias	1.11E-02	CACNA1E,CDC42EP4,CNTN2,CYBB,EZR,GFAP,MCCC2,MOBP,MTX3,RGMA,SPTBN1,TSPAN18
Pro-inflammatory Cytokine		group				1.12E-02	APOE,HDAC6,S100A1
miR-3922-5p (miRNAs w/seed CAAGGCC)		mature microrna	Activated	2.861	bias	1.13E-02	ALDH4A1,EPN2,GLCCI1,LRIG1,MBP,MOBP,NRP2,PQLC3,PRKCA,SETD5,SLC1A3,TMOD1,VAMP1
miR-4487 (miRNAs w/seed GAGCUGG)		mature microrna	Activated	3.223	bias	1.14E-02	ANTXR1,C1orf61,CACNA1E,CDC42EP4,GAS7,GFAP,HIPK2,LMLN,MAP3K11,MOCS1,NTRK3,RGS6,SCAMP2,SCUBE3,ZNF704
miR-4514 (and other miRNAs w/seed CAGGCAG)		mature microrna	Activated	2.918	bias	1.15E-02	API5,AQP1,ATP1B2,BRD4,CABLES1,CDC42EP4,CNTN2,CSRP1,DLG2,HN1L,MBP,MSI2,PPP1R1B,SCUBE3,TSPAN18,UTRN,VAMP1
miR-3683 (miRNAs w/seed GCGACAU)		mature microrna	Activated	2.236	bias	1.16E-02	HIP1,LGALS3BP,NTRK2,THSD4,TNR
miR-509-5p (and other miRNAs w/seed ACUGCAG)		mature microrna	Activated	2.906	bias	1.18E-02	ATP1B2,EPHA6,LDB3,LMLN,MBP,NFIB,NTRK2,PQLC3,SDC2,SOGA1,SYT16,UTRN,ZFHX4
sucrose		chemical - endogenous mammalian				1.19E-02	APOE,AQP1
miR-891b (miRNAs w/seed GCAACUU)		mature microrna		1.791	bias	1.21E-02	ANTXR1,API5,DSCC1,GLCCI1,GSTM2,H3F3A/H3F3B,MRVI1,SYTL2,ZNF704
miR-4294 (miRNAs w/seed GGAGUCU)		mature microrna		1.458	bias	1.22E-02	ATP1A2,CTDSP2,EZR,HIP1,IGFBP5,LMLN,NTRK2,OXGR1,PCDHGB7,PPA2,SERPINE2,ZNF704
SOX4		transcription regulator		-0.049	bias	1.22E-02	AIF1L,HIPK2,MBP,SERPINE2,SYNDIG1L
miR-759 (miRNAs w/seed CAGAGUG)		mature microrna	Activated	3.105	bias	1.23E-02	AQP1,BRD4,CADM1,GLCCI1,LRRC10B,MSI2,NFIB,NTRK2,PAIP2B,SLC25A18
miR-1247-3p (and other miRNAs w/seed GGGAACG)		mature microrna		1.915	bias	1.24E-02	ANTXR1,CCSER1,LDB3,PADI2,PRKCA,SOGA1,ZHX3
miR-487b-3p (miRNAs w/seed AUCGUAC)		mature microrna	Activated	2.000	bias	1.25E-02	EPHA3,GLCCI1,KAT6B,PRKCA
miR-4689 (and other miRNAs w/seed UGAGGAG)		mature microrna	Activated	2.751	bias	1.26E-02	ANKRD18A,ASRGL1,CABLES1,DSCC1,LUZP2,MBP,NTRK2,PCDHGB7,SLC47A2,SPTBN1,TNR
miR-216b-5p (miRNAs w/seed AAUCUCU)		mature microrna	Activated	3.110	bias	1.26E-02	ANKRD18A,DDX17,EDNRB,LIMA1,LRIG1,NRP2,NTRK2,PQLC3,PRKCA,SPTBN1
miR-1225-3p (miRNAs w/seed GAGCCCC)		mature microrna	Activated	4.027	bias	1.26E-02	AIF1L,ASRGL1,C16orf89,CNTN2,CST3,DAAM2,GAS7,GPR62,GPRC5B,HPSE2,IGFBP5,LRRC10B,NDRG2,NTRK2,SCARA3,YY2,ZNF704
miR-4304 (miRNAs w/seed CGGCAUG)		mature microrna	Activated	2.401	bias	1.27E-02	CTDSP2,EZR,GAS7,KAT6B,SCARA3,ZHX3
LPIN1		phosphatase				1.30E-02	APOE,PPARA
miR-30a-3p (and other miRNAs w/seed UUUCAGU)		mature microrna				1.30E-02	LIMA1,MCCC2
SOX10		transcription regulator				1.30E-02	EDNRB,GAS7
MAPT		other				1.31E-02	ATP1A2,DSCAML1,FYN,GFAP,MBP,SLC1A3
miR-4782-5p (and other miRNAs w/seed UCUGGAU)		mature microrna		0.769	bias	1.32E-02	GOLGA6A (includes others),HIPK2,IKZF1,MYRIP,NRP2,PPP1R1B,RERE,SLC16A7,SRRM2,SYNDIG1L
MAPK1		kinase		1.342		1.32E-02	APOE,ATP1A2,IFITM3,IRF9,LGALS3BP,MBP,PROS1
miR-1258-5p (and other miRNAs w/seed GCUGAGC)		mature microrna	Activated	3.086	bias	1.33E-02	BRD4,CA12,CST3,DAAM2,GFAP,HPSE2,MTX3,NTRK2,PAIP2B,PPP1R12B,SEMA4C,SYNDIG1L,TRIO
miR-3934-5p (miRNAs w/seed CAGGUGU)		mature microrna	Activated	2.357	bias	1.33E-02	API5,CSRP1,HIPK2,IGFBP5,ITPKB,MOBP,PPP1R12B,RNASE1,SNX29,SYNDIG1L
miR-4796-3p (miRNAs w/seed AAAGUGG)		mature microrna		0.939	bias	1.34E-02	API5,LMLN,MOCS1,NTRK2,PPARA,SDC2,UTRN
miR-4515 (miRNAs w/seed GGACUGG)		mature microrna	Activated	2.583	bias	1.35E-02	CARNS1,GSTM2,HIP1,IKZF1,KMT2A,MSI2,NRP2,NTRK2,PADI2,PBX1,PPP1R12B,THSD4
cyclic AMP		chemical - endogenous mammalian		-0.553	bias	1.36E-02	ANTXR1,CEBPD,IGFBP1,IGFBP5,LGALS3BP,PPP1R1B
miR-4436a (and other miRNAs w/seed CAGGACA)		mature microrna	Activated	2.931	bias	1.38E-02	CA12,GAS7,GPRC5B,GSTM2,IRF9,LIMA1,MYRIP,NDRG2,NTRK2,PAIP2B,PPARA,ZFHX4
miR-448-3p (and other miRNAs w/seed UGCAUAU)		mature microrna	Activated	2.479	bias	1.38E-02	FBRSL1,H3F3A/H3F3B,HIPK2,IKZF1,NFIB,PCDHGB7,PLCB1,PPP1R12B,RAI14,SPTBN1,TRIO,TRMT10A,UTRN,ZFHX4,ZNF704
miR-4750-5p (miRNAs w/seed UCGGGCG)		mature microrna	Activated	2.449	bias	1.38E-02	ANTXR1,COL9A3,HEPACAM,RAB31,TRIO,ZNF704
RXRA		ligand-dependent nuclear receptor				1.38E-02	ALDH1A1,APOE,CEBPD,IGFBP1,MBP,PPARA
SOD1		enzyme				1.38E-02	APOE,ATP1A2,EZR,GFAP,GSTM1
miR-4676-5p (and other miRNAs w/seed AGCCAGU)		mature microrna	Activated	2.261	bias	1.39E-02	AIF1L,COL9A3,EPHA3,HEPACAM,KIF19,LRRC10B,MRVI1,MTX3,MYRIP,PBX1,RAB31,SCUBE3
miR-224-5p (miRNAs w/seed AAGUCAC)		mature microrna	Activated	2.174	bias	1.39E-02	API5,CCSER1,H3F3A/H3F3B,KAT6A,LDB3,NFIB,NRP2,PSD2,RERE,SYT16,SYTL2,ZFHX4
miR-1304-5p (miRNAs w/seed UUGAGGC)		mature microrna	Activated	3.081	bias	1.39E-02	CACNA1E,CDC42EP4,EFEMP2,EPHA3,GSTM1,GSTM2,PPP1R1B,PSD2,RGS6,SYTL2
miR-1273a (miRNAs w/seed GGCGACA)		mature microrna	Activated	2.184	bias	1.39E-02	AQP1,ATP1B2,COL9A3,GAS7,LGALS3BP,MAATS1,SEMA4B,ZNF697
miR-4722-5p (miRNAs w/seed GCAGGAG)		mature microrna	Activated	4.020	bias	1.40E-02	ATP1B2,BRD4,CST3,EPHA3,GAS7,GSTM1,GSTM2,MCCC2,MRVI1,MSI2,PAIP2B,RAI14,RERE,SNX29,SOGA1,SYNDIG1L,THSD4
miR-3569-3p (and other miRNAs w/seed CAGUCUG)		mature microrna	Activated	2.306	bias	1.44E-02	ALDH4A1,API5,ELOVL2,GFAP,GRIN2D,PPARA,RAB31,SDC2,SPTBN1,TMOD1
IKBKG		kinase		-1.982	bias	1.44E-02	AEBP1,CEBPD,PPARA,SERPINE2
miR-3136-3p (and other miRNAs w/seed GGCCCAA)		mature microrna	Activated	3.793	bias	1.44E-02	BRD4,CTDSP2,EPN2,GAS7,HPSE2,KMT2A,MOBP,NAIP,NDRG2,NFIB,PADI2,PBX1,PPARA,SCARA3,SOGA1
miR-512-3p (miRNAs w/seed AGUGCUG)		mature microrna		1.532	bias	1.45E-02	AUNIP,CABLES1,MAP3K11,MYRIP,NFIB,NTRK2,PPARA,RAB31,RAI14,SLC16A7
miR-1188-3p (and other miRNAs w/seed GAGGCUC)		mature microrna	Activated	3.212	bias	1.46E-02	ATP1B2,CACNA1E,ENTPD7,GFAP,GSTM1,GSTM2,MSI2,PADI2,PAIP2B,PPP1R12B,PSD2,SYT16,TNR,ZHX3
miR-3160-3p (miRNAs w/seed GAGCUGA)		mature microrna	Activated	2.970	bias	1.47E-02	DAAM2,EPN2,GAS7,GFAP,H3F3A/H3F3B,HIPK2,MOCS1,NTRK2,PPP1R12B,SCUBE3,SNX29,ZNF697
miR-6859-5p (and other miRNAs w/seed AGAGGAA)		mature microrna	Activated	2.377	bias	1.47E-02	ANTXR1,CA12,CABLES1,CCSER1,CYBB,DDX17,GOLGA6A (includes others),GSTM2,IRF9,MBP,RAB31,RING1
miR-1301-3p (and other miRNAs w/seed UGCAGCU)		mature microrna	Activated	2.398	bias	1.47E-02	CABLES1,CCSER1,DLG2,FYB,HACD4,IKZF1,KMT2A,LIMA1,NFIB,PAIP2B,PQLC3,RERE,TRIO
miR-4301 (miRNAs w/seed CCCACUA)		mature microrna		1.291	bias	1.48E-02	BTN2A2,EDNRB,GAS7,KMT2A,MTX3,NDRG2,SLC1A3,THSD4,ZNF697
miR-1184 (miRNAs w/seed CUGCAGC)		mature microrna	Activated	3.159	bias	1.49E-02	AEBP1,ATP1B2,CABLES1,CTDSP2,DLG2,ELOVL2,GOLGA6A (includes others),LDB3,MBP,NFIB,PAIP2B,RAI14,RGMA,SCARA3,SDC2
miR-614 (miRNAs w/seed AACGCCU)		mature microrna	Activated	2.211	bias	1.50E-02	GAS7,HN1L,NTRK2,PLCB1,PPP1R1B
15-keto-13,14-dihydroprostaglandin E2		chemical - endogenous non-mammalian				1.51E-02	GFAP
1alpha,25-dihydroxy-previtamin D3		chemical reagent				1.51E-02	PRKCA
cytochrome-c oxidase		complex				1.51E-02	AQP1
EGOT		other				1.51E-02	MBP
SLC4A5		transporter				1.51E-02	SPTBN1
ZSCAN1		other				1.51E-02	PRKCA
ALX3		transcription regulator				1.51E-02	GFAP
ECI1		enzyme				1.51E-02	PPARA
CBP-ICSBP-IRF-1-PU.1		complex				1.51E-02	CYBB
AFM		transporter				1.51E-02	APOE
mir-346		microrna				1.51E-02	EFEMP2
lynestrenol		chemical drug				1.51E-02	APOE
ATG12		other				1.51E-02	MBP
DCC		transmembrane receptor				1.51E-02	MBP
Hnrpfl		other				1.51E-02	AGT
HTR3A		ion channel				1.51E-02	GFAP
DRP2		other				1.51E-02	UTRN
ERCC6		transcription regulator				1.51E-02	MBP
COL11A1		other				1.51E-02	DDR2
ST8SIA2		enzyme				1.51E-02	GFAP
imidapril		chemical drug				1.51E-02	AGT
paraoxon		chemical toxicant				1.51E-02	GFAP
butylbenzyl phthalate		chemical toxicant				1.51E-02	HDAC6
phosphoramidon		chemical - endogenous non-mammalian				1.51E-02	EDNRB
ribonucleoside		chemical - endogenous mammalian				1.51E-02	IGFBP1
deoxyribonucleoside		chemical - endogenous mammalian				1.51E-02	IGFBP1
protamine zinc insulin		chemical drug				1.51E-02	IGFBP1
5-aminovaleric acid		chemical - endogenous non-mammalian				1.51E-02	GFAP
22-hydroxycholesterol		chemical - endogenous mammalian				1.51E-02	APOE
Gd3+		chemical - endogenous mammalian				1.51E-02	IGFBP1
fluorocitric acid		chemical reagent				1.51E-02	GFAP
miR-4761-3p (miRNAs w/seed AGGGCAU)		mature microrna	Activated	3.265	bias	1.52E-02	CABLES1,DDX17,GFAP,H3F3A/H3F3B,MAATS1,MAP3K11,MOBP,MOCS1,NTRK2,PPP1R12B,THSD4
miR-31-5p (and other miRNAs w/seed GGCAAGA)		mature microrna	Activated	2.483	bias	1.52E-02	AGT,C16orf89,CABLES1,CDC42EP4,CSRP1,EDNRB,ENTPD7,IKZF1,MOBP,MOCS1,PLCB1,SOGA1,ZFHX4,ZNF704
FXR ligand-FXR-Retinoic acid-RXRα		complex				1.53E-02	APOE,PPARA
NCOR-LXR-Oxysterol-RXR-9 cis RA		complex				1.53E-02	APOC1,APOE
ICMT		enzyme				1.53E-02	AEBP1,S100A13
PPP3R1		phosphatase				1.53E-02	AQP1,PPARA
miR-3613-5p (miRNAs w/seed GUUGUAC)		mature microrna		0.832	bias	1.53E-02	AUNIP,BTN2A2,COL9A3,DLG2,NAIP,NFIB
miR-4661-3p (and other miRNAs w/seed AGGAUCC)		mature microrna	Activated	2.129	bias	1.54E-02	ALDH4A1,BTN2A2,CACNA1E,CSRP1,MCCC2,NTRK2,PPP1R12B,SPTBN1,TSPAN18
IL6		cytokine		-0.635	bias	1.55E-02	AGT,APOE,CEBPD,CST3,CYBB,GFAP,IFITM3,IGFBP1,IGFBP5,IRF9,MRVI1
miR-1964-5p (and other miRNAs w/seed GCUGGAG)		mature microrna	Activated	2.889	bias	1.56E-02	ASRGL1,ATP1A2,ATP1B2,BTN2A2,DDX17,EZR,GLB1L,GPR62,HEPACAM,HIP1,MOCS1,NTRK2,NTRK3,PADI2,PLCB1,PPA2,SLC1A3,SNX29
miR-4712-5p (and other miRNAs w/seed CCAGUAC)		mature microrna	Activated	2.234	bias	1.57E-02	CARNS1,GLCCI1,MBP,MCCC2,MTX3,NTRK2,PBX1,SCUBE3,TMOD1
miR-585-3p (miRNAs w/seed GGGCGUA)		mature microrna		1.890	bias	1.60E-02	AUNIP,IRF9,PADI2,PRKCA,SNX29,TSPAN18,ZHX3
curcumin		chemical drug		1.276	bias	1.60E-02	APOE,AQP1,ATP1B2,FYN,GFAP,IGFBP5,PPARA
Growth hormone		group		-1.000	bias	1.60E-02	CEBPD,GFAP,GSTM1,IGFBP5
miR-708-5p (and other miRNAs w/seed AGGAGCU)		mature microrna	Activated	2.557	bias	1.61E-02	ASPA,C1orf61,H3F3A/H3F3B,IGFBP1,ITPKB,KAT6A,LDB3,OXGR1,PSD2,ROBO3,SEMA4B,SEMA4C,THSD4
miR-208a-3p (and other miRNAs w/seed UAAGACG)		mature microrna		0.765	bias	1.61E-02	ANTXR1,CCSER1,EDNRB,EPHA3,H3F3A/H3F3B,MTX3
miR-642a-3p (and other miRNAs w/seed GACACAU)		mature microrna		1.471	bias	1.63E-02	ALDH4A1,IKZF1,KMT2A,LRIG1,MCM6,MYRIP,PLCB1,SYT17,TMOD1
miR-874-3p (miRNAs w/seed UGCCCUG)		mature microrna	Activated	3.132	bias	1.63E-02	CACNA1E,CARNS1,CNTN2,DSCAML1,GAS7,GFAP,HIPK2,IKZF1,LDB3,PPP1R12B,PPP1R1B,RGS6,SOGA1,SPTBN1,TSPAN18
miR-644a (miRNAs w/seed GUGUGGC)		mature microrna	Activated	2.468	bias	1.65E-02	ALDH4A1,ATP1B2,CARNS1,CSRP1,ENTPD7,GPRC5B,GRIN2D,LHPP,PCDHGB7,PPARA,RGMA,ZNF697
miR-290b-3p (and other miRNAs w/seed AGUGCCC)		mature microrna		1.083	bias	1.65E-02	CACNA1E,EPHA3,GFAP,GOLGA6A (includes others),HEPACAM,LHPP,MYRIP,NTRK2,PPP1R1B,SNX29,TRMT10A,VAMP1
miR-3165 (miRNAs w/seed GGUGGAU)		mature microrna		1.711	bias	1.67E-02	AQP1,CCSER1,IGFBP1,NAIP,NASP,NTRK3,PPARA,SOGA1,ZHX3
miR-509-3p (miRNAs w/seed GAUUGGU)		mature microrna		1.941	bias	1.67E-02	FYN,LRIG1,NTRK3,OXGR1,SCUBE3,SFPQ,SPTBN1
(+)-MK-801		chemical drug				1.68E-02	ATP1B2,CNTN2,NTRK2
miR-4755-3p (miRNAs w/seed GCCAGGC)		mature microrna	Activated	4.015	bias	1.68E-02	AGT,ALDH4A1,ATP1A2,BRD4,DSCC1,EPN2,GLB1L,GSTM2,HIP1,HN1L,HPSE2,ITPKB,LDB3,MCM6,MOBP,PPA2,PPARA,RAB31,RGS6,SCUBE3,SETD5,SOGA1,SPTBN1,THSD4,TMOD1
miR-592 (and other miRNAs w/seed UUGUGUC)		mature microrna	Activated	2.921	bias	1.68E-02	BRD4,DLG2,HIPK2,KAT6A,LRRC4C,MBP,PRKCA,PSD2,RING1
miR-4462 (miRNAs w/seed GACACGG)		mature microrna		0.263	bias	1.72E-02	CTSH,EPN2,GAS7,LMLN,MSI2,TRMT10A,VAMP1
Pka		complex	Inhibited	-2.000	bias	1.73E-02	ANTXR1,APOE,PPP1R1B,SLC1A3
miR-4655-3p (miRNAs w/seed CCCUCGU)		mature microrna		1.937	bias	1.74E-02	GRIN2D,HIPK2,IGFBP5,LRRC10B,NTRK2,SPTBN1,ZNF697
NR1H2		ligand-dependent nuclear receptor				1.74E-02	AGT,APOE,AQP1
miR-4299 (miRNAs w/seed CUGGUGA)		mature microrna		1.305	bias	1.75E-02	AIF1L,BTN2A2,DSCC1,ENTPD7,GRIN2D,LDB3,LGALS3BP,NTRK2,RERE,SPTBN1
miR-670-5p (miRNAs w/seed UCCCUGA)		mature microrna	Activated	2.128	bias	1.76E-02	ASRGL1,CARNS1,CTDSP2,DLG2,MAP3K11,PAIP2B,PBX1,PROS1,SEMA4B,SLC16A7,TTC30B,ZNF697,ZNF704
carbon tetrachloride		chemical toxicant		0.130	bias	1.77E-02	APOE,GSTM1,IGFBP1,IGFBP5,NDRG2
miR-504-5p (and other miRNAs w/seed GACCCUG)		mature microrna	Activated	3.650	bias	1.77E-02	CACNA1E,CTDSP2,GLCCI1,H3F3A/H3F3B,HIPK2,ITPKB,MBP,MOBP,MOCS1,NRP2,PRKCA,RGMA,SCUBE3,SOGA1
docosahexaenoic acid		chemical drug				1.78E-02	APOE,ELOVL2,IGFBP1,PPARA
miR-218-5p (and other miRNAs w/seed UGUGCUU)		mature microrna	Activated	2.469	bias	1.79E-02	AIF1L,ASPA,CABLES1,CTDSP2,DLG2,ELOVL2,FBRSL1,IKZF1,LMLN,LRIG1,MOCS1,MRVI1,PSD2,SCARA3,SDC2,SPTBN1,ZNF697
nifedipine		chemical drug				1.81E-02	AGT,IGFBP5,NTRK2
miR-495-3p (and other miRNAs w/seed AACAAAC)		mature microrna	Activated	2.920	bias	1.81E-02	ANTXR1,CADM1,CNTN2,ENTPD7,EPHA3,EZR,KAT6B,NFIB,PRKCA,RERE,RGMA,SFPQ,SPTBN1,ZFHX4,ZNF697
miR-3976 (miRNAs w/seed AUAGAGA)		mature microrna	Activated	2.138	bias	1.82E-02	CCSER1,FYB,IGFBP5,LUZP2,MCM6,MOBP,SDC2,TADA1
miR-639 (miRNAs w/seed UCGCUGC)		mature microrna		1.309	bias	1.84E-02	ATP1A2,BTN2A2,PBX1,PPARA,SPTBN1,TMOD1
estrogen		chemical drug		-1.109	bias	1.84E-02	AGT,APOE,CYBB,GRIN2D,IGFBP5,SERPINE2
miR-1237-3p (and other miRNAs w/seed CCUUCUG)		mature microrna	Activated	3.130	bias	1.84E-02	ANTXR1,ATP1A2,GPR62,H3F3A/H3F3B,HIP1,LIMA1,NTRK2,SCUBE3,THSD4,ZNF704
miR-136-5p (miRNAs w/seed CUCCAUU)		mature microrna	Activated	2.743	bias	1.86E-02	ANTXR1,CACNA1E,ELOVL2,FBRSL1,HIPK2,IGFBP5,MRVI1,NFIB,SEMA4C,TADA1,VAMP1
IFNL1		cytokine				1.87E-02	IFITM3,IRF9,LGALS3BP
miR-4652-5p (miRNAs w/seed GGGGACU)		mature microrna	Activated	2.895	bias	1.88E-02	ATP1A2,FYN,HIPK2,IKZF1,KAT6A,MRVI1,MSI2,NTRK2,PADI2,PAIP2B,SCUBE3,SEMA4B,SRCAP,ZNF704
miR-558 (and other miRNAs w/seed GAGCUGC)		mature microrna	Activated	2.939	bias	1.89E-02	ALDH4A1,CADM1,GFAP,HDAC6,HIPK2,KAT6A,MOCS1,SCUBE3,SLC1A3,SLC25A18,THSD4,VAMP1
miR-542-3p (miRNAs w/seed GUGACAG)		mature microrna	Activated	2.188	bias	1.89E-02	ASRGL1,GAS7,HPSE2,IGFBP1,IKZF1,MAP3K11,MRVI1,NRP2,SCARA3,SPTBN1,TSPAN18,ZFHX4
leucine		chemical - endogenous mammalian				1.90E-02	IGFBP1,PPARA
NFAT5		transcription regulator				1.90E-02	AQP1,CYBB
miR-519a-3p (and other miRNAs w/seed AAGUGCA)		mature microrna	Activated	2.513	bias	1.91E-02	API5,KMT2A,LRIG1,NRP2,PPP1R12B,SEMA4B,SETD5,SLC1A3,SNX29,SYT16,ZNF704
cisplatin		chemical drug		-0.285		1.94E-02	AQP1,EFEMP2,FYN,GSTM1,HIPK2,IGFBP1,KAT6B,PPARA,PRKCA,TRIO
cholic acid		chemical - endogenous mammalian				1.94E-02	AGT,CIRBP,IGFBP5
RHOA		enzyme				1.94E-02	AGT,PPARA,SDC2
captopril		chemical drug				1.94E-02	AGT,EFEMP2,IGFBP1
miR-147-5p (and other miRNAs w/seed GGAAACA)		mature microrna		1.335	bias	1.95E-02	BTN2A2,CDC42EP4,HPSE2,IKZF1,MOBP,NTRK3,PPARA,PQLC3,UTRN,VAMP1,ZNF704
miR-3194-3p (miRNAs w/seed GCUCUGC)		mature microrna	Activated	2.485	bias	1.96E-02	AQP1,BRD4,DLG2,EPHA3,GFAP,IKZF1,NTRK2,OXGR1,SCARA3,SLC1A3,SOGA1,SYNDIG1L,TMOD1,TSPAN18
miR-4317 (miRNAs w/seed CAUUGCC)		mature microrna	Activated	2.225	bias	1.96E-02	ALDH4A1,ANTXR1,DSCC1,LRIG1,MOBP,PPP1R12B,RGS6,SYTL2
miR-3651 (miRNAs w/seed AUAGCCC)		mature microrna		1.977	bias	1.96E-02	ANKRD18A,ANTXR1,CTDSP2,MOBP,NASP,NTRK2,PPARA,VAMP1
miR-4423-5p (miRNAs w/seed GUUGCCU)		mature microrna		1.422	bias	1.97E-02	ANTXR1,ATP1A2,EFEMP2,GOLGA6A (includes others),IKZF1,LDB3,TMOD1,TSPAN18,ZHX3
miR-3128 (and other miRNAs w/seed CUGGCAA)		mature microrna	Activated	2.575	bias	1.98E-02	ANKRD18A,ANTXR1,AQP1,CA12,CNTN2,DLG2,GFAP,MCM6,MTX3,SETD5,ZNF418
miR-4793-5p (miRNAs w/seed CAUCCUG)		mature microrna		1.491	bias	1.99E-02	BTN2A2,CDC42EP4,DLG2,H3F3A/H3F3B,NTRK2,OXGR1,PBX1,PROS1,SCARA3
miR-4690-3p (and other miRNAs w/seed CAGCCCA)		mature microrna	Activated	3.512	bias	2.01E-02	ALDH4A1,ANTXR1,ASRGL1,CSRP1,DAAM2,DDX17,HIP1,HIPK2,LRRC10B,MAATS1,PCDHGB7,RAB31,SCUBE3,SETD5,ZHX3,ZNF697
miR-148a-3p (and other miRNAs w/seed CAGUGCA)		mature microrna	Activated	3.238	bias	2.01E-02	ATP1A2,CADM1,DLG2,EPN2,GPRC5B,IKZF1,ITPKB,KMT2A,PLCB1,PQLC3,RAI14,RGMA,SCARA3,TSPAN18,ZHX3,ZNF704
miR-23a-3p (and other miRNAs w/seed UCACAUU)		mature microrna	Activated	3.548	bias	2.02E-02	DLG2,ELOVL2,EPN2,FYB,GOLGA6A (includes others),GPRC5B,HIPK2,LRIG1,MCM6,NFIB,PBX1,PROS1,RAI14,SEMA4B,SLC1A3,TADA1,TMOD1,ZFHX4,ZNF697
miR-553 (miRNAs w/seed AAACGGU)		mature microrna		0.937	bias	2.02E-02	FBRSL1,GOLGA6A (includes others),MCM6,SDC2,TADA1
CTF1		cytokine				2.03E-02	AGT,CEBPD
miR-133a-3p (and other miRNAs w/seed UUGGUCC)		mature microrna	Activated	2.687	bias	2.03E-02	AIF1L,AQP1,BRD4,DAAM2,DLG2,MTX3,NFIB,PCDHGB7,RAI14,SOGA1,SPTBN1,TSPAN18,VAMP1,ZHX3
miR-384-3p (and other miRNAs w/seed UUCCUAG)		mature microrna	Activated	2.555	bias	2.04E-02	CDC42EP4,FYB,IRF9,MAATS1,RERE,SCARA3,SYTL2,THSD4,ZFHX4,ZNF697
miR-4654 (and other miRNAs w/seed GUGGGAU)		mature microrna	Activated	2.373	bias	2.08E-02	ANTXR1,ATP1A2,ELOVL2,GSTM2,HIP1,IFITM3,MAATS1,MBP,SLC1A3,VAMP1
miR-26a-5p (and other miRNAs w/seed UCAAGUA)		mature microrna	Activated	2.141	bias	2.10E-02	ATP1A2,CTDSP2,DDX17,HIPK2,LMLN,PAIP2B,PLCB1,RAB31,RGS6,SFPQ,SPTBN1,SRCAP,TRMT10A,ZFHX4,ZNF697
methylprednisolone		chemical drug		0.970		2.10E-02	ALDH1A1,ASPA,CST3,CTSH,CYBB,EDNRB,EPN2,IGFBP1,NFIB
miR-4763-5p (miRNAs w/seed GCCUGCC)		mature microrna	Activated	4.271	bias	2.11E-02	BRD4,CNTN2,COL9A3,CSRP1,EZR,GPRC5B,HDAC6,HIP1,ITPKB,LDB3,LHPP,NFIB,NTRK2,PPP1R12B,RERE,RGS6,SCARA3,SOGA1,THSD4
miR-875-5p (and other miRNAs w/seed AUACCUC)		mature microrna		1.344	bias	2.13E-02	CYBB,DDX17,FBRSL1,HIPK2,LIMA1,TRMT10A,UTRN,VAMP1
streptozocin		chemical drug		1.939		2.14E-02	ATP1A2,ATP1B2,GFAP,IGFBP1,NTRK3
miR-4672 (miRNAs w/seed UACACAG)		mature microrna		1.893	bias	2.14E-02	ANTXR1,AUNIP,CADM1,DLG2,HN1L,HPSE2,LUZP2,MYRIP,OXGR1,RAB31,TADA1,YY2
miR-3978 (miRNAs w/seed UGGAAAG)		mature microrna	Activated	2.800	bias	2.15E-02	CABLES1,ELOVL2,HACD4,MCM6,NTRK2,PLCB1,PRKCA,SPTBN1
miR-578 (and other miRNAs w/seed UUCUUGU)		mature microrna		1.212	bias	2.16E-02	CA12,FYB,HIPK2,LUZP2,MTX3,NRP2,SLC16A7
miR-4660 (miRNAs w/seed GCAGCUC)		mature microrna	Activated	2.375	bias	2.18E-02	CYBB,DLG2,FYB,GOLGA6A (includes others),HIP1,IKZF1,LDB3,MBP,MRVI1,NFIB,RERE,SCAMP2,TMOD1,TRIO
miR-4688 (and other miRNAs w/seed AGGGGCA)		mature microrna	Activated	3.888	bias	2.18E-02	AEBP1,CACNA1E,CTDSP2,ELOVL2,EPN2,MBP,MRVI1,PADI2,PAIP2B,PLCB1,PPP1R1B,PRKCA,RAI14,SOGA1,TSPAN18,ZFHX4
miR-4712-3p (miRNAs w/seed AUGAGAG)		mature microrna		1.793	bias	2.19E-02	AIF1L,ASRGL1,ATP1B2,EPHA3,MTX3,PBX1,TMOD1
miR-3154 (miRNAs w/seed AGAAGGG)		mature microrna		0.815	bias	2.21E-02	AIF1,ALDH4A1,DAAM2,ENTPD7,IKZF1,MOBP,PRKCA,RGMA,SLC1A3,VAMP1,ZNF697
ESR2		ligand-dependent nuclear receptor		0.277		2.21E-02	AGT,APOE,EPHA3,GFAP,NDRG2
PRDM5		other				2.22E-02	CDC42EP4,GOLGA6A (includes others),PPP1R12B
ciglitazone		chemical drug				2.22E-02	AGT,APOE,CYBB
miR-1227-3p (miRNAs w/seed GUGCCAC)		mature microrna	Activated	2.458	bias	2.23E-02	ATP1B2,ENTPD7,KMT2A,MAATS1,MCM6,NAIP,PBX1,PPARA,PSD2,SLC1A3,TMOD1,VAMP1,ZNF704
miR-1256 (miRNAs w/seed GGCAUUG)		mature microrna	Activated	2.789	bias	2.23E-02	ANTXR1,CYBB,H3F3A/H3F3B,LHPP,LUZP2,PPP1R12B,RAB31,YY2
miR-934 (miRNAs w/seed GUCUACU)		mature microrna		1.977	bias	2.25E-02	CCSER1,ELOVL2,IRF9,MBP,NRP2,RERE,SETD5
istradefylline		chemical drug				2.26E-02	PPP1R1B
hyodeoxycholic acid		chemical - endogenous mammalian				2.26E-02	APOE
RNA pol2-transcription factor		complex				2.26E-02	IGFBP1
Corticosteroid-GCR		complex				2.26E-02	AGT
propentofylline		chemical drug				2.26E-02	GFAP
ATP6AP2		transporter				2.26E-02	CYBB
TRIM41		other				2.26E-02	PRKCA
G6PC3		phosphatase				2.26E-02	CYBB
TPH2		enzyme				2.26E-02	GFAP
AKR1C3		enzyme				2.26E-02	PROS1
PAG1		other				2.26E-02	FYN
MKNK2		kinase				2.26E-02	SDC2
Ank2		other				2.26E-02	SPTBN1
MPO		enzyme				2.26E-02	EDNRB
DDX4		enzyme				2.26E-02	IFITM3
RNH1		other				2.26E-02	FYN
CSTB		peptidase				2.26E-02	GFAP
LIFR		transmembrane receptor				2.26E-02	GFAP
ARF1		enzyme				2.26E-02	MCM6
TOP2A		enzyme				2.26E-02	KMT2A
SCT		other				2.26E-02	AQP1
2,2'-dipyridyl		chemical toxicant				2.26E-02	NTRK2
ropivacaine		chemical drug				2.26E-02	MBP
Ro31-8425		chemical - kinase inhibitor				2.26E-02	PRKCA
squalene		chemical - endogenous mammalian				2.26E-02	PPARA
stavudine		chemical drug				2.26E-02	PPARA
arginine butyrate		chemical drug				2.26E-02	UTRN
raffinose		chemical - endogenous mammalian				2.26E-02	AQP1
miR-4327 (miRNAs w/seed GCUUGCA)		mature microrna	Activated	2.975	bias	2.26E-02	AGT,EPHA3,GFAP,NTRK2,PLCB1,RAB31,SNX29,SPTBN1,ZHX3
miR-758-3p (and other miRNAs w/seed UUGUGAC)		mature microrna		1.207	bias	2.28E-02	CCSER1,EDNRB,ENTPD7,FBRSL1,GPR62,MCM6,SLC16A7,SYTL2,ZFHX4
miR-122-5p (miRNAs w/seed GGAGUGU)		mature microrna	Activated	3.091	bias	2.29E-02	ANTXR1,ATP1A2,ATP1B2,CSRP1,DLG2,GLB1L,HPSE2,IGFBP5,NASP,NTRK2
miR-4786-3p (miRNAs w/seed GAAGCCA)		mature microrna	Activated	2.190	bias	2.29E-02	ANTXR1,BTN2A2,DDX17,DSCC1,EPHA3,MOBP,MRVI1,NTRK2,PROS1,SEMA4B,SLC47A2,SPTBN1
miR-3943 (miRNAs w/seed AGCCCCC)		mature microrna	Activated	4.163	bias	2.29E-02	AIF1L,C16orf89,CDC42EP4,CNTN2,DAAM2,ELOVL2,GAS7,GPR62,IGFBP5,NASP,NTRK3,PBX1,ROBO3,SCARA3,SLC25A18,SPTBN1,THSD4,UTRN
miR-3065-3p (miRNAs w/seed CAGCACC)		mature microrna	Activated	3.518	bias	2.30E-02	CACNA1E,CTDSP2,GSTM2,HEPACAM,MOBP,NASP,NDRG2,NFIB,SETD5,SLC1A3,THSD4,TMOD1,ZHX3
DIO3		enzyme				2.30E-02	ALDH1A1,CIRBP
fluvoxamine		chemical drug				2.30E-02	ITPKB,KAT6A
vitamin A		chemical - endogenous mammalian				2.30E-02	AQP1,GPRC5B
miR-4649-5p (and other miRNAs w/seed GGGCGAG)		mature microrna	Activated	2.407	bias	2.31E-02	AQP1,CSRP1,GPRC5B,HPSE2,IFITM3,NTRK3,RGMA,TSPAN18,ZNF697
miR-3940-5p (and other miRNAs w/seed UGGGUUG)		mature microrna		1.913	bias	2.31E-02	ANTXR1,H3F3A/H3F3B,KAT6A,LMLN,MAATS1,MOBP,TNR,ZFHX4
EGFR		kinase		1.000	bias	2.32E-02	CST3,GFAP,IGFBP5,NFIB,PBX1,SERPINE2
miR-586 (miRNAs w/seed AUGCAUU)		mature microrna		0.896	bias	2.33E-02	HIPK2,LUZP2,MTX3,PBX1,PLCB1,PROS1,SFPQ,TRMT10A,TTC30B
miR-1200 (miRNAs w/seed UCCUGAG)		mature microrna	Activated	2.901	bias	2.33E-02	AUNIP,H3F3A/H3F3B,MAATS1,MBP,MCM6,PPP1R12B,RAI14,SERPINE2,YY2,ZFHX4,ZNF610,ZNF704
miR-3907 (miRNAs w/seed GGUGCUC)		mature microrna	Activated	2.273	bias	2.33E-02	CACNA1E,CCSER1,CTSH,ENTPD7,EPN2,KMT2A,NTRK2,NTRK3,PAIP2B,PPP1R12B,SLC1A3
miR-3915 (miRNAs w/seed UGAGGAA)		mature microrna		1.826	bias	2.33E-02	HIPK2,IKZF1,LRRC37B,LUZP2,MBP,NTRK2,SCARA3,SCUBE3,SLC16A7,SPTBN1,THSD4
miR-3664-5p (miRNAs w/seed ACUCUGU)		mature microrna		1.587	bias	2.33E-02	CCSER1,COL9A3,CTDSP2,GFAP,MRVI1,PAIP2B,PPARA,SLC16A7
miR-4717-5p (and other miRNAs w/seed AGGCCAC)		mature microrna	Activated	3.122	bias	2.34E-02	ATP1B2,CACNA1E,CNTN2,EPN2,FYN,GOLGA6A (includes others),LRIG1,LUZP2,NFIB,PPARA,PPP1R12B,RAB31,RAI14,SDC2
miR-4674 (miRNAs w/seed UGGGCUC)		mature microrna	Activated	3.561	bias	2.35E-02	ANTXR1,ASRGL1,CABLES1,CNTN2,ITPKB,MBP,PCDHGB7,PPARA,RAB31,RERE,ROBO3,SETD5,SOGA1
miR-198 (miRNAs w/seed GUCCAGA)		mature microrna	Activated	3.271	bias	2.35E-02	CA12,CACNA1E,DDR2,EFEMP2,EPHA3,GPR62,H3F3A/H3F3B,LHPP,NFIB,PAIP2B,PBX1
miR-2117 (miRNAs w/seed GUUCUCU)		mature microrna		1.079	bias	2.35E-02	BTN2A2,DSCC1,HDAC6,HIPK2,LIMA1,MAATS1,OXGR1,TMOD1,ZNF610
CNTF		cytokine				2.37E-02	CEBPD,GFAP,PPP1R1B
eicosapentenoic acid		chemical drug				2.37E-02	APOE,CEBPD,PPARA
miR-1913 (and other miRNAs w/seed CUGCCCC)		mature microrna	Activated	4.128	bias	2.41E-02	AEBP1,AIF1L,BRD4,CADM1,CDC42EP4,EFEMP2,FYB,GFAP,HIP1,HIPK2,HPSE2,LHPP,LRRC10B,MRVI1,NTRK3,PBX1,RAB31,RGS6,SOGA1,SRRM2,VAMP1
miR-216a-5p (miRNAs w/seed AAUCUCA)		mature microrna		1.818	bias	2.43E-02	H3F3A/H3F3B,OXGR1,PQLC3,PRKCA,RERE,RGS6,SLC16A7,SLC1A3,SPTBN1
miR-4421 (and other miRNAs w/seed CCUGUCU)		mature microrna	Activated	3.241	bias	2.44E-02	ANTXR1,ATP1A2,BRD4,CABLES1,CNTN2,DLG2,DSCAML1,FYB,GFAP,KMT2A,MRVI1
NRXN1		transporter				2.44E-02	GFAP,SLC1A3
azoxymethane		chemical toxicant				2.44E-02	AGT,PRKCA
Am 580		chemical toxicant				2.44E-02	NTRK2,RAI14
miR-296-3p (miRNAs w/seed AGGGUUG)		mature microrna	Activated	2.028	bias	2.44E-02	ANTXR1,GRIN2D,LMLN,NRP2,PPP1R12B,PRKCA,SCUBE3,SERPINE2
chenodeoxycholic acid		chemical - endogenous mammalian				2.45E-02	AGT,APOE,PPARA
miR-1236-3p (miRNAs w/seed CUCUUCC)		mature microrna	Activated	2.382	bias	2.47E-02	CABLES1,CCSER1,DDX17,EPN2,HIPK2,HPSE2,IGFBP5,MTX3,NDRG2,PRKCA,RAB31,SEMA4B
miR-3610 (miRNAs w/seed AAUCGGA)		mature microrna		1.982	bias	2.47E-02	ATP1A2,CIRBP,ITPKB,TMOD1
miR-548an (miRNAs w/seed AAAGGCA)		mature microrna	Activated	2.644	bias	2.49E-02	ATP1B2,CTDSP2,GFAP,ITPKB,KAT6A,KAT6B,MBP,PLCB1,RAB31,SERPINE2,TRMT10A,ZNF418
miR-4803 (miRNAs w/seed AACAUAA)		mature microrna		1.303	bias	2.51E-02	DLG2,EDNRB,IGFBP5,LMLN,PBX1
dextran sulfate		chemical drug				2.51E-02	AGT,DSCC1,EFEMP2,IFITM3,MCM6
potassium chloride		chemical drug				2.53E-02	IGFBP1,IGFBP5,NTRK2
miR-2392 (miRNAs w/seed AGGAUGG)		mature microrna	Activated	2.216	bias	2.53E-02	AIF1,BRD4,C1orf61,HPSE2,LDB3,NTRK3,PLCB1,SETD5,VAMP1
miR-4259 (miRNAs w/seed AGUUGGG)		mature microrna	Activated	2.778	bias	2.58E-02	AEBP1,ANTXR1,DSCAML1,EPHA6,HPSE2,IRF9,NRP2,SRRM2
HSD11B1		enzyme				2.58E-02	AGT,PPARA
miR-4659a-5p (and other miRNAs w/seed UGCCAUG)		mature microrna		1.728	bias	2.59E-02	AEBP1,CCSER1,DDX17,DLG2,HDAC6,MCM6,MTX3,NTRK2,RAB31,YY2
diethylnitrosamine		chemical toxicant				2.61E-02	IGFBP1,LHPP,PRKCA
miR-1910-5p (miRNAs w/seed CAGUCCU)		mature microrna	Activated	2.414	bias	2.61E-02	AIF1L,EZR,GLCCI1,GPRC5B,IKZF1,LRRC10B,NFIB,PPARA,SPTBN1,TSPAN18,ZFHX4
miR-571 (miRNAs w/seed GAGUUGG)		mature microrna	Activated	2.158	bias	2.61E-02	AEBP1,DSCAML1,HIP1,MOCS1,NRP2,PPP1R12B,SYNDIG1L,ZNF697
miR-621 (miRNAs w/seed GCUAGCA)		mature microrna	Activated	2.234	bias	2.64E-02	ASRGL1,CCSER1,GSTM2,MRVI1,NAIP,NFIB,PBX1,ZFHX4
miR-125a-3p (miRNAs w/seed CAGGUGA)		mature microrna	Activated	3.102	bias	2.66E-02	AQP1,FYN,HIP1,HIPK2,HPSE2,LDB3,LGALS3BP,NTRK2,SLC1A3,SNX29,TRIO,ZNF697,ZNF704
miR-485-3p (and other miRNAs w/seed UCAUACA)		mature microrna	Activated	2.335	bias	2.66E-02	ANKRD18A,DLG2,HACD4,MBP,MCM6,NTRK3,OXGR1,PRKCA,RAB31
FGF19		growth factor				2.69E-02	ALDH1A1,APOE,IGFBP1
haloperidol		chemical drug				2.69E-02	NTRK2,PPP1R1B,PRKCA
BRCA1		transcription regulator				2.69E-02	EZR,H3F3A/H3F3B,SERPINE2,SFPQ
miR-3656 (and other miRNAs w/seed GCGGGUG)		mature microrna	Activated	2.772	bias	2.70E-02	ATP1B2,FBRSL1,LHPP,MBP,MOBP,MSI2,PQLC3,TSPAN18
forskolin		chemical toxicant		-1.687	bias	2.71E-02	CEBPD,EZR,GFAP,GPRC5B,H3F3A/H3F3B,IGFBP1,IGFBP5,NTRK2,PROS1,RAB31
miR-744-5p (miRNAs w/seed GCGGGGC)		mature microrna	Activated	3.518	bias	2.74E-02	EZR,GAS7,GPRC5B,GRIN2D,LHPP,MBP,MOCS1,PADI2,PRKCA,RAI14,RGMA,RGS6,SCUBE3
miR-1282 (miRNAs w/seed CGUUUGC)		mature microrna		1.982	bias	2.75E-02	FBRSL1,HACD4,HIPK2,MBP
miR-3131 (and other miRNAs w/seed CGAGGAC)		mature microrna		1.472	bias	2.75E-02	ASRGL1,MOBP,NTRK2,RERE,SHD,VAMP1
miR-4679 (miRNAs w/seed CUGUGAU)		mature microrna		1.831	bias	2.76E-02	CABLES1,EPHA3,LIMA1,PPA2,PROS1,SEMA4C,UTRN,ZFHX4
miR-4668-5p (miRNAs w/seed GGGAAAA)		mature microrna	Activated	2.391	bias	2.76E-02	CADM1,CCSER1,CEBPD,DLG2,EPHA3,GAS7,KAT6A,MSI2,MYRIP,PAIP2B,SLC1A3,ZFHX4
miR-4433a-3p (miRNAs w/seed CAGGAGU)		mature microrna		1.480	bias	2.77E-02	ANTXR1,CEBPD,ELOVL2,GSTM2,MTX3,NRP2,OXGR1,PLCB1,SERPINE2,SLC16A7,SNX29
ERBB4		kinase				2.77E-02	CADM1,IGFBP5,SERPINE2
N-nitro-L-arginine methyl ester		chemical drug				2.77E-02	AGT,CYBB,GFAP
miR-204-3p (and other miRNAs w/seed CUGGGAA)		mature microrna	Activated	2.536	bias	2.82E-02	ALDH1A1,CCSER1,EPHA3,GAS7,GFAP,GLCCI1,HEPACAM,ITPKB,LRRC10B,NTRK2,SOGA1,THSD4,TTC30B
miR-4682 (miRNAs w/seed CUGAGUU)		mature microrna		1.344	bias	2.85E-02	API5,ATP1A2,CABLES1,DSCAML1,FYB,LDB3,MCCC2,OXGR1
Ifn gamma		complex				2.85E-02	AGT,CYBB,IGFBP5
PTH		other		-1.964	bias	2.87E-02	IGFBP5,LIMA1,NDRG2,PPP1R1B
miR-3944-5p (miRNAs w/seed GUGCAGC)		mature microrna	Activated	2.459	bias	2.89E-02	AQP1,DLG2,GPR62,IKZF1,NDRG2,NTRK2,PAIP2B,SCAMP2,SCARA3,TMOD1,YY2
miR-4311 (miRNAs w/seed AAAGAGA)		mature microrna		1.980	bias	2.89E-02	AQP1,EPHA3,KAT6A,NTRK2,OXGR1,RGS6,SYT16
MITF		transcription regulator	Inhibited	-2.000	bias	2.93E-02	APOE,EDNRB,ITPKB,MBP
KITLG		growth factor		-1.387	bias	2.96E-02	AIF1,EDNRB,GFAP,PRKCA,RING1
CTDNEP1		phosphatase				3.00E-02	IFITM3
GJB6		transporter				3.00E-02	MBP
SLCO1C1		transporter				3.00E-02	ALDH1A1
G6PD		enzyme				3.00E-02	IGFBP1
GALNS		enzyme				3.00E-02	GFAP
ULK1		kinase				3.00E-02	CNTN2
ARTN		growth factor				3.00E-02	ALDH1A1
ZIC1		transcription regulator				3.00E-02	APOE
GNB5		enzyme				3.00E-02	RGS6
ARSA		enzyme				3.00E-02	MBP
CMA1		peptidase				3.00E-02	AGT
FOXH1		transcription regulator				3.00E-02	ALDH1A1
2-[[4-[(e)-styryl]phenoxy]methyl]oxirane		chemical reagent				3.00E-02	APOE
Pou3f1		transcription regulator				3.00E-02	MBP
PPP2R5B		phosphatase				3.00E-02	SERPINE2
TXN2		enzyme				3.00E-02	CYBB
gabapentin		chemical drug				3.00E-02	GFAP
tesaglitazar		chemical drug				3.00E-02	PPARA
ammonia		chemical - endogenous mammalian				3.00E-02	SLC1A3
palmitoylethanolamide		chemical drug				3.00E-02	PPARA
miR-634 (miRNAs w/seed ACCAGCA)		mature microrna	Activated	2.035	bias	3.01E-02	BTN2A2,CTDSP2,DDX17,LMLN,MAATS1,MCCC2,MSI2,NASP,PBX1,PROS1,RGS6,SETD5
miR-591 (miRNAs w/seed GACCAUG)		mature microrna	Activated	2.204	bias	3.01E-02	AQP1,FBRSL1,HIP1,MOCS1,NAIP,NTRK2,OXGR1,SETD5
prednisolone		chemical drug		-1.342	bias	3.01E-02	API5,APOE,CEBPD,SDC2,UTRN
miR-619-3p (miRNAs w/seed ACCUGGA)		mature microrna	Activated	3.130	bias	3.02E-02	ALDH4A1,CARNS1,CDC42EP4,DAAM2,EPHA3,GLCCI1,RGS22,SYNDIG1L,TMOD1,TNR
miR-3177-5p (miRNAs w/seed GUGUACA)		mature microrna		0.312	bias	3.02E-02	DLG2,DSCC1,IGFBP1,IKZF1,LDB3,LIMA1,NAIP,SLC16A7,SYT16,TTC30B
PRKAA1		kinase				3.02E-02	ELOVL2,NDRG2,NFIB
COL18A1		other				3.02E-02	ANTXR1,EDNRB,GFAP
STAT		group				3.04E-02	AGT,CEBPD
XDH		enzyme				3.04E-02	CYBB,PPARA
22(R)-hydroxycholesterol		chemical - endogenous mammalian				3.04E-02	APOC1,APOE
miR-150-5p (and other miRNAs w/seed CUCCCAA)		mature microrna	Activated	2.719	bias	3.06E-02	ATP1A2,EPHA6,GLB1L,HN1L,HPSE2,IKZF1,KMT2A,NTRK2,PRKCA,SETD5,SOGA1,TADA1,ZNF418
miR-4740-3p (miRNAs w/seed CCCGAGA)		mature microrna	Activated	2.400	bias	3.07E-02	GAS7,MAP3K11,MOBP,SLC25A18,SPTBN1,ZFHX4
miR-3162-5p (miRNAs w/seed UAGGGAG)		mature microrna	Activated	2.955	bias	3.08E-02	ATP1A2,CYBB,DDR2,DDX17,DLG2,MBP,NTRK2,PBX1,PPP1R12B
miR-431-5p (and other miRNAs w/seed GUCUUGC)		mature microrna		1.504	bias	3.08E-02	API5,CCSER1,HN1L,ITPKB,MCM6,MOCS1,MSI2,NAIP,ZNF704
miR-4701-5p (and other miRNAs w/seed UGGCCAC)		mature microrna	Activated	2.426	bias	3.13E-02	CNTN2,CTDSP2,DAAM2,GSTM2,IKZF1,LDB3,MOCS1,MTX3,NTRK2,PRKCA,RGS6,SEMA4B,SLC1A3,ZNF418
miR-4709-5p (miRNAs w/seed CAACAGU)		mature microrna	Activated	2.209	bias	3.14E-02	CABLES1,CCSER1,DDX17,EPN2,GAS7,PAIP2B,PQLC3,RAB31
miR-4534 (and other miRNAs w/seed GAUGGAG)		mature microrna	Activated	2.393	bias	3.15E-02	BRD4,CIRBP,DAAM2,FBRSL1,GLB1L,HIP1,NDRG2,PSD2,SEMA4B,VAMP1
miR-769-5p (miRNAs w/seed GAGACCU)		mature microrna		1.805	bias	3.17E-02	CARNS1,DSCC1,KMT2A,MBP,NTRK3,PSD2,SCARA3,SYTL2,ZNF697
pioglitazone		chemical drug				3.18E-02	APOE,AQP1,CEBPD,GFAP
amiodarone		chemical drug				3.20E-02	NDRG2,PPARA
miR-3115 (miRNAs w/seed UAUGGGU)		mature microrna		1.433	bias	3.21E-02	ALDH1A1,ATP1A2,ATP1B2,GPRC5B,IKZF1,MCCC2,TADA1
miR-4278 (miRNAs w/seed UAGGGGG)		mature microrna	Activated	2.226	bias	3.23E-02	BTN2A2,GSTM1,GSTM2,MOBP,NTRK2,PAIP2B,PBX1,SCUBE3,SLC1A3,ZNF704
miR-4272 (miRNAs w/seed AUUCAAC)		mature microrna		1.710	bias	3.24E-02	BRD4,C16orf89,CCSER1,KMT2A,PLCB1,RGS6
miR-572 (miRNAs w/seed UCCGCUC)		mature microrna		1.516	bias	3.24E-02	CTDSP2,CYBB,FBRSL1,NTRK2,RERE,VAMP1
Mek		group		1.977	bias	3.24E-02	APOE,DDR2,DSCC1,PLCD1
miR-3607-3p (miRNAs w/seed CUGUAAA)		mature microrna	Activated	2.556	bias	3.25E-02	CEBPD,EPHA3,LRIG1,MRVI1,RAI14,SPTBN1,TIGD7
ESR1		ligand-dependent nuclear receptor		-1.938	bias	3.25E-02	AGT,APOE,AQP1,DDX17,GFAP,IGFBP5,TMOD1
miR-539-5p (miRNAs w/seed GAGAAAU)		mature microrna		1.261	bias	3.27E-02	CCSER1,CSRP1,DSCC1,GPRC5B,MTX3,NFIB,PPARA,PRKCA,SPTBN1,ZFHX4,ZNF697,ZNF704
miR-3182 (miRNAs w/seed CUUCUGU)		mature microrna	Activated	2.755	bias	3.30E-02	AIF1,CYBB,DLG2,ELOVL2,RAI14,SLC47A2,ZNF418,ZNF704
miR-501-3p (and other miRNAs w/seed AUGCACC)		mature microrna	Activated	2.177	bias	3.30E-02	CADM1,CST3,GLCCI1,PPARA,RAI14,SOGA1,ZFHX4,ZNF697
miR-544b (miRNAs w/seed CCUGAGG)		mature microrna		1.868	bias	3.31E-02	ALDH4A1,AUNIP,CCSER1,CYBB,GFAP,H3F3A/H3F3B,HEPACAM,IKZF1,KMT2A,MOCS1,NDRG2,SCUBE3,SPTBN1
miR-1237-5p (and other miRNAs w/seed GGGGGCG)		mature microrna	Activated	3.746	bias	3.31E-02	ATP1B2,CABLES1,CNTN2,EFEMP2,GAS7,GPRC5B,GRIN2D,HIPK2,IKZF1,MAP3K11,NTRK2,NTRK3,PCDHGB7,PLCD1,PPP1R12B,PRKCA,RING1,SCUBE3,THSD4,TMOD1
miR-3691-3p (miRNAs w/seed CCAAGUC)		mature microrna	Activated	2.076	bias	3.32E-02	BTN2A2,CADM1,HEPACAM,LRIG1,MSI2,RGS6,SLC47A2,TADA1,YY2
rosiglitazone		chemical drug		-0.956	bias	3.32E-02	AGT,APOC1,APOE,IGFBP1,IGFBP5,MCM6,PPARA
miR-3120 (and other miRNAs w/seed ACAGCAA)		mature microrna	Activated	2.912	bias	3.34E-02	CA12,CADM1,IGFBP5,KAT6A,LIMA1,MBP,NTRK2,SERPINE2,SETD5,TRIO,TTC30B,ZNF704
CASZ1		enzyme				3.36E-02	MRVI1,PPP1R1B
NEUROD1		transcription regulator				3.36E-02	NTRK2,NTRK3
memantine		chemical drug				3.36E-02	GFAP,NTRK2
miR-3194-5p (miRNAs w/seed GCCAGCC)		mature microrna	Activated	4.133	bias	3.37E-02	ANTXR1,ATP1B2,CACNA1E,CDC42EP4,EFEMP2,H3F3A/H3F3B,HIP1,LRRC10B,MBP,NASP,PAIP2B,PPP1R12B,RGS6,THSD4,TMOD1,ZFHX4,ZNF610,ZNF704
ADCYAP1		other		-1.432		3.37E-02	CEBPD,GFAP,NTRK2,SERPINE2,SLC1A3
miR-579-3p (and other miRNAs w/seed UCAUUUG)		mature microrna	Activated	2.200	bias	3.42E-02	DSCAML1,EPHA3,MAATS1,NFIB,ZFHX4
miR-154-5p (miRNAs w/seed AGGUUAU)		mature microrna	Activated	2.621	bias	3.44E-02	ANTXR1,HACD4,HIPK2,LUZP2,PPARA,PRKCA,TADA1
CTNNB1		transcription regulator		-1.406	bias	3.44E-02	ALDH1A1,DDX17,GFAP,IGFBP5,MAP3K11,NDRG2,NRP2,RAI14,SERPINE2
NFkB (complex)		complex	Inhibited	-2.228	bias	3.44E-02	AGT,APOE,CEBPD,CYBB,EDNRB,GFAP,HIP1,ITPKB,PPARA
miR-665 (and other miRNAs w/seed CCAGGAG)		mature microrna	Activated	2.192	bias	3.46E-02	ATP1B2,BRD4,BTN2A2,CNTN2,IKZF1,LDB3,LRRC10B,MOBP,MOCS1,NDRG2,NRP2,OXGR1,PPARA,SCUBE3,SEMA4B,ZNF418
miR-4802-3p (and other miRNAs w/seed ACAUGGA)		mature microrna	Activated	2.114	bias	3.46E-02	ASRGL1,CCSER1,EDNRB,HIPK2,KAT6B,MYRIP,NAIP,NFIB,PLCB1,UTRN
miR-3198 (and other miRNAs w/seed UGGAGUC)		mature microrna		1.420	bias	3.52E-02	ATP1A2,BRD4,CTDSP2,DDX17,HIP1,IGFBP5,NTRK2,PPA2,SLC25A18,TRMT10A
miR-659-3p (miRNAs w/seed UUGGUUC)		mature microrna	Activated	2.580	bias	3.56E-02	FBRSL1,GLCCI1,GPRC5B,MCM6,MOBP,PQLC3,RGS6
RRP1B		other				3.57E-02	MCM6,PRKCA,SERPINE2
CSF3		cytokine		0.577		3.57E-02	CST3,CYBB,GFAP,PRKCA
MAP2K1		kinase				3.57E-02	APOE,GPRC5B,MBP,SERPINE2
miR-502-5p (and other miRNAs w/seed UCCUUGC)		mature microrna	Activated	2.954	bias	3.60E-02	ATP1A2,CNTN2,HIP1,MAATS1,PBX1,PPP1R12B,PROS1,THSD4,TSPAN18
miR-4300 (and other miRNAs w/seed GGGAGCU)		mature microrna	Activated	2.106	bias	3.61E-02	AQP1,BTN2A2,CARNS1,GOLGA6A (includes others),HEPACAM,KAT6A,KMT2A,LHPP,NTRK2,PCDHGB7,PPARA,SLC1A3,TMOD1,VAMP1,ZNF418
miR-1295b-5p (and other miRNAs w/seed ACCCAGA)		mature microrna	Activated	2.433	bias	3.64E-02	BTN2A2,DDX17,GPR62,KAT6A,LRIG1,MOBP,NTRK2,PBX1,PLCB1,SPTBN1,ZNF704
miR-3944-3p (miRNAs w/seed UCGGGCU)		mature microrna	Activated	2.449	bias	3.65E-02	ANTXR1,COL9A3,HEPACAM,NTRK3,RAB31,ZNF704
miR-24-3p (and other miRNAs w/seed GGCUCAG)		mature microrna	Activated	2.668	bias	3.68E-02	AIF1L,ATP1B2,BTN2A2,CACNA1E,ENTPD7,GAS7,IGFBP5,LDB3,MOCS1,NRP2,PPARA,PRKCA,SCARA3,SEMA4B,SERPINE2,SOGA1,ZNF697
corticosteroid		chemical drug				3.69E-02	AQP1,CST3
JAK1		kinase				3.69E-02	IRF9,SLC1A3
TSC2		other				3.69E-02	NTRK3,PRKCA
LMNB1		other				3.69E-02	AEBP1,S100A13
PPARA	-1.018	ligand-dependent nuclear receptor		-1.091		3.72E-02	APOE,CEBPD,CYBB,IFITM3,IGFBP1,IGFBP5,PPARA
lactosylceramide		chemical - endogenous mammalian				3.73E-02	GFAP
CF102		chemical drug				3.73E-02	CYBB
sulfadimethoxine		chemical toxicant				3.73E-02	GSTM2
RNU7-1		other				3.73E-02	H3F3A/H3F3B
ACOT13		enzyme				3.73E-02	PPARA
PRPF19		other				3.73E-02	GFAP
XPC		other				3.73E-02	MBP
PAPPA		peptidase				3.73E-02	IGFBP5
OLIG2		transcription regulator				3.73E-02	GFAP
PLCE1		enzyme				3.73E-02	GFAP
DCX		other				3.73E-02	GFAP
PPP2R2A		phosphatase				3.73E-02	SERPINE2
DBI		other				3.73E-02	PPARA
GRM3		g-protein coupled receptor				3.73E-02	SLC1A3
MYRF		transcription regulator				3.73E-02	MBP
FRK		kinase				3.73E-02	FYN
Mcpt1		peptidase				3.73E-02	AGT
RFXANK		transcription regulator				3.73E-02	EPHA3
BW 245C		chemical reagent				3.73E-02	GFAP
warfarin		chemical drug				3.73E-02	PROS1
fenoldopam		chemical drug				3.73E-02	CYBB
ruboxistaurin		chemical drug				3.73E-02	CYBB
ingenol mebutate		chemical drug				3.73E-02	PRKCA
succinylacetone		chemical - endogenous mammalian				3.73E-02	CYBB
quisqualic acid		chemical - endogenous non-mammalian				3.73E-02	NTRK2
miR-2116-5p (miRNAs w/seed GUUCUUA)		mature microrna		0.277	bias	3.75E-02	ELOVL2,EPHA6,LMLN,PRKCA,TTC30B
EZH2		transcription regulator		-0.169		3.75E-02	EZR,IGFBP1,IKZF1,SCAMP2,SLC1A3
bee venom		chemical - endogenous non-mammalian				3.76E-02	CDC42EP4,CYBB,FYB
nitrofurantoin		chemical drug		0.152		3.78E-02	APOE,CST3,GSTM1,IGFBP1
miR-4648 (miRNAs w/seed GUGGGAC)		mature microrna		0.950	bias	3.83E-02	ATP1A2,BTN2A2,ELOVL2,GSTM2,MTX3,PAIP2B,RAI14,SLC1A3,SYNDIG1L,VAMP1
miR-486-5p (and other miRNAs w/seed CCUGUAC)		mature microrna		1.348	bias	3.84E-02	ATP1A2,CADM1,CCSER1,EPHA3,H3F3A/H3F3B,LMLN,TMOD1,ZNF418
miR-190a-5p (and other miRNAs w/seed GAUAUGU)		mature microrna		-0.373	bias	3.85E-02	CCSER1,LMLN,MTX3,NFIB,SPTBN1,TADA1,ZNF697
MECP2		transcription regulator				3.86E-02	APOE,EHMT2,MBP
APC		enzyme				3.86E-02	IGFBP5,PPARA,PRKCA
MGEA5		enzyme		1.342		3.86E-02	HIPK2,IGFBP5,ITPKB,LRIG1,SERPINE2
RCE1		peptidase				3.86E-02	AEBP1,S100A13
fasudil		chemical drug				3.86E-02	GFAP,SLC1A3
miR-3688-5p (miRNAs w/seed GUGGCAA)		mature microrna	Activated	2.248	bias	3.88E-02	AGT,CSRP1,EDNRB,IGFBP1,NFIB,PCDHGB7,PPARA,RAB31,SDC2,ZFHX4,ZNF697
miR-4438 (miRNAs w/seed ACAGGCU)		mature microrna		1.943	bias	3.88E-02	EPHA3,GSTM2,HDAC6,HN1L,LDB3,LMLN,NTRK2,PPA2,PPP1R12B,SEMA4B,SYTL2
miR-4497 (miRNAs w/seed UCCGGGA)		mature microrna	Activated	2.019	bias	3.89E-02	AUNIP,CTDSP2,IGFBP5,KMT2A,LDB3,NRP2,PPP1R12B
miR-4680-5p (miRNAs w/seed GAACUCU)		mature microrna		0.834	bias	3.89E-02	GOLGA6A (includes others),NFIB,NTRK2,PCDHGB7,SYT16,TRMT10A,ZHX3
miR-4308 (and other miRNAs w/seed CCCUGGA)		mature microrna	Activated	3.787	bias	3.95E-02	BRD4,CDC42EP4,CNTN2,CSRP1,CTSH,GAS7,GFAP,NRP2,NTRK2,NTRK3,PPARA,PRKCA,RGMA,SLC47A2,SRCAP
miR-223-3p (miRNAs w/seed GUCAGUU)		mature microrna	Activated	2.312	bias	3.96E-02	API5,DSCAML1,EPHA3,HIPK2,KAT6A,LRIG1,NFIB,PPARA,SDC2,TIGD7
miR-3928-3p (miRNAs w/seed GAGGAAC)		mature microrna	Activated	2.749	bias	3.99E-02	AIF1L,GSTM2,LRRC37B,LUZP2,MRVI1,NTRK2,SPTBN1,ZHX3
miR-3119 (miRNAs w/seed GGCUUUU)		mature microrna		1.738	bias	4.02E-02	CACNA1E,CDC42EP4,ENTPD7,EPHA3,IGFBP5,NAIP,NTRK2,SCUBE3,TRMT10A,ZNF418
miR-3677-3p (miRNAs w/seed UCGUGGG)		mature microrna	Activated	2.392	bias	4.03E-02	CTSH,HDAC6,PPP1R12B,RERE,UTRN,YY2
IL1		group		-0.277	bias	4.03E-02	APOE,CEBPD,GFAP,IGFBP1,NRP2,PPARA
thioacetamide		chemical toxicant				4.03E-02	EDNRB,GFAP,IGFBP1,LGALS3BP,MCM6
BMI1		transcription regulator				4.03E-02	CADM1,IKZF1
miR-3678-3p (miRNAs w/seed UGCAGAG)		mature microrna	Activated	2.557	bias	4.05E-02	AQP1,ATP1B2,ENTPD7,ITPKB,KAT6B,LGALS3BP,LRRC10B,NTRK2,PPP1R12B,ZHX3
miR-4453 (and other miRNAs w/seed AGCUUGG)		mature microrna	Activated	2.807	bias	4.07E-02	CA12,CSRP1,KMT2A,LDB3,NAIP,NTRK2,RERE,SETD5
TNFSF11		cytokine	Inhibited	-2.219	bias	4.09E-02	AIF1,CDC42EP4,CSRP1,HIPK2,ITPKB
miR-3137 (miRNAs w/seed CUGUAGC)		mature microrna	Activated	2.795	bias	4.11E-02	AEBP1,CNTN2,COL9A3,NFIB,PBX1,SYNDIG1L,UTRN,ZNF704
miR-4757-3p (miRNAs w/seed AUGACGU)		mature microrna	Activated	2.000	bias	4.14E-02	PRKCA,SPTBN1,ZFHX4,ZHX3
miR-4484 (miRNAs w/seed AAAGGCG)		mature microrna		1.982	bias	4.14E-02	ATP1B2,DDX17,RAB31,SPTBN1
NKX2-1		transcription regulator				4.14E-02	AGT,AQP1,GLCCI1,SCARA3
miR-892b (miRNAs w/seed ACUGGCU)		mature microrna	Activated	2.726	bias	4.15E-02	ANTXR1,CACNA1E,FYB,GPRC5B,HN1L,LST1,OXGR1,PADI2,PCDHGB7,PRKCA,SOGA1
IKBKB		kinase		-0.447	bias	4.15E-02	AEBP1,CEBPD,FYN,MBP,SERPINE2
cephaloridine		chemical drug				4.16E-02	DSCC1,MCM6,RAB31
miR-182-5p (and other miRNAs w/seed UUGGCAA)		mature microrna	Activated	2.316	bias	4.19E-02	CADM1,CTDSP2,EDNRB,EPHA3,GOLGA6A (includes others),IKZF1,KIF19,KMT2A,LDB3,MYRIP,PROS1,RERE,SCUBE3,SDC2,TMOD1,ZHX3,ZNF697,ZNF704
RXRB		ligand-dependent nuclear receptor				4.21E-02	ALDH1A1,MBP
AVP		other				4.21E-02	EDNRB,PRKCA
U73122		chemical reagent				4.21E-02	AGT,PLCB1
F2		peptidase	Inhibited	-2.219	bias	4.21E-02	CYBB,EDNRB,IGFBP5,PROS1,TRIO
PKD1		ion channel				4.22E-02	ALDH1A1,ATP1B2,SEMA4C,ZFHX4
FOXA2		transcription regulator				4.22E-02	IGFBP1,IGFBP5,PPARA,PROS1
GW501516		chemical drug				4.26E-02	IGFBP1,IGFBP5,PPARA
miR-544-3p (and other miRNAs w/seed UUCUGCA)		mature microrna	Activated	3.671	bias	4.28E-02	AIF1L,CADM1,EPN2,FBRSL1,H3F3A/H3F3B,HPSE2,KAT6B,MAATS1,MBP,NFIB,PAIP2B,TMOD1,ZNF418,ZNF704
miR-3925-3p (miRNAs w/seed CUCCAGU)		mature microrna	Activated	3.094	bias	4.29E-02	CYBB,DAAM2,EPHA3,EPHA6,GPR62,LUZP2,MRVI1,PPP1R12B,TMOD1,ZNF418
HOXA9		transcription regulator				4.29E-02	ALDH1A1,CYBB,MSI2,RAB31
miR-129-1-3p (and other miRNAs w/seed AGCCCUU)		mature microrna	Activated	3.073	bias	4.32E-02	AIF1L,CDC42EP4,CSRP1,CTSH,ELOVL2,EPN2,GRIN2D,H3F3A/H3F3B,NDRG2,RAB31
miR-499b-5p (miRNAs w/seed CAGACUU)		mature microrna	Activated	2.043	bias	4.35E-02	DLG2,EZR,FYB,H3F3A/H3F3B,HACD4,LMLN,SDC2,SEMA4B
SP1		transcription regulator		-1.960	bias	4.35E-02	AEBP1,APOE,CEBPD,CIRBP,EZR,IFITM3,IGFBP1,PRKCA
dopamine		chemical - endogenous mammalian				4.36E-02	GPRC5B,PPP1R1B,SLC1A3
miR-1283 (miRNAs w/seed CUACAAA)		mature microrna	Activated	2.621	bias	4.37E-02	ANKRD18A,DDX17,ELOVL2,EPHA3,ITPKB,SLC1A3,ZFHX4
ALB		transporter				4.39E-02	AGT,EDNRB
fluticasone		chemical drug		0.000		4.45E-02	GSTM1,LST1,RNASE1,SLC1A3
branched chain amino acids		chemical drug				4.46E-02	PPARA
phlorizin		chemical - endogenous non-mammalian				4.46E-02	GFAP
triamcinolone		chemical drug				4.46E-02	APOE
CCAR1		transcription regulator				4.46E-02	CEBPD
DAZ2		translation regulator				4.46E-02	IFITM3
SAMD4A		translation regulator				4.46E-02	PPARA
RYR2		ion channel				4.46E-02	PPARA
PPP3CB		phosphatase				4.46E-02	CYBB
mir-320		microrna				4.46E-02	AQP1
HTR2C		g-protein coupled receptor				4.46E-02	PPARA
PPM1B		phosphatase				4.46E-02	CEBPD
SSPN		other				4.46E-02	UTRN
AIP		transcription regulator				4.46E-02	PPARA
AGO2		translation regulator				4.46E-02	CADM1
PDZK1		transporter				4.46E-02	AQP1
ERF		transcription regulator				4.46E-02	UTRN
CAPN2		peptidase				4.46E-02	GFAP
ZYX		other				4.46E-02	HIPK2
iodoacetic acid		chemical toxicant				4.46E-02	SLC1A3
acetazolamide		chemical drug				4.46E-02	AQP1
papaverine		chemical drug				4.46E-02	NTRK2
non-esterified fatty acid		chemical - endogenous mammalian				4.46E-02	APOE
CDP-choline		chemical - endogenous mammalian				4.46E-02	GFAP
androstenedione		chemical - endogenous mammalian				4.46E-02	PROS1
miR-323-5p (and other miRNAs w/seed GGUGGUC)		mature microrna	Activated	2.085	bias	4.49E-02	BTN2A2,EPN2,FYB,MCCC2,PSD2,RAB31,RGS6,UTRN,ZNF704
miR-605-5p (miRNAs w/seed AAAUCCC)		mature microrna	Activated	2.079	bias	4.51E-02	ALDH4A1,CADM1,LDB3,NRP2,SLC16A7,SYTL2,TMOD1
miR-4765 (miRNAs w/seed GAGUGAU)		mature microrna		1.744	bias	4.54E-02	AIF1L,CCSER1,HN1L,MOBP,PPARA,ZNF610
OSM		cytokine		1.134	bias	4.55E-02	CDC42EP4,CEBPD,CTSH,GAS7,IRF9,ITPKB,PLCD1,RAB31
8-chlorophenylthio-adenosine 3',5'-cyclic monophosphate		chemical - kinase inhibitor				4.57E-02	CEBPD,NAIP
APOA1		transporter				4.57E-02	APOE,CYBB
miR-584-5p (and other miRNAs w/seed UAUGGUU)		mature microrna		0.640	bias	4.60E-02	ANKRD18A,MSI2,MTX3,MYRIP,SETD5,UTRN
KRAS		enzyme		0.059		4.60E-02	GFAP,IFITM3,IRF9,PLCD1,RING1,SERPINE2
miR-4693-5p (miRNAs w/seed UACUGUG)		mature microrna	Activated	2.137	bias	4.60E-02	IGFBP1,IGFBP5,KAT6A,LIMA1,LRIG1,MCCC2,PROS1,TRIO
miR-3677-5p (miRNAs w/seed AGUGGCC)		mature microrna	Activated	3.267	bias	4.60E-02	ALDH4A1,CA12,GSTM2,H3F3A/H3F3B,HEPACAM,MOCS1,PLCB1,PPP1R12B,SDC2,SOGA1,SPTBN1
miR-663b (miRNAs w/seed GUGGCCC)		mature microrna	Activated	3.787	bias	4.62E-02	CACNA1E,GAS7,HIP1,LRRC10B,MCCC2,MOCS1,NDRG2,NRP2,PQLC3,PSD2,RRBP1,SLC25A18,THSD4,TMOD1,UTRN
miR-4470 (miRNAs w/seed GGCAAAC)		mature microrna		0.364	bias	4.64E-02	BRD4,CCSER1,GOLGA6A (includes others),KMT2A,RERE,SYTL2,VAMP1,YY2,ZNF697
miR-543-3p (and other miRNAs w/seed AACAUUC)		mature microrna		1.803	bias	4.67E-02	ELOVL2,HIPK2,LMLN,MYRIP,NFIB,NRP2,PBX1,SEMA4C,SPTBN1,ZFHX4,ZNF697,ZNF704
miR-204-5p (and other miRNAs w/seed UCCCUUU)		mature microrna	Activated	2.311	bias	4.70E-02	ASRGL1,BRD4,CCSER1,CYBB,EFEMP2,EZR,GOLGA6A (includes others),IGFBP5,NTRK2,PAIP2B,RERE,SLC16A7,THSD4,TSPAN18,ZFHX4
miR-4502 (and other miRNAs w/seed CUGAUGA)		mature microrna		1.720	bias	4.75E-02	ANTXR1,CNTN2,LMLN,MBP,PAIP2B,PPP1R12B,ZHX3
VitaminD3-VDR-RXR		complex				4.75E-02	IGFBP1,IGFBP5
IGFBP2		other				4.75E-02	CADM1,IGFBP1
miR-331-5p (and other miRNAs w/seed UAGGUAU)		mature microrna		0.728	bias	4.76E-02	CNTN2,GOLGA6A (includes others),KAT6B,MTX3,NAIP,PROS1
RORA		ligand-dependent nuclear receptor				4.76E-02	APOE,GSTM2,IGFBP1,SLC16A7
SB203580		chemical - kinase inhibitor	Activated	2.185	bias	4.81E-02	AGT,AQP1,CEBPD,EDNRB,FYB,PPARA
miR-582-3p (miRNAs w/seed AACUGGU)		mature microrna		0.539	bias	4.86E-02	ANTXR1,CYBB,ENTPD7,GOLGA6A (includes others),IGFBP5,NAIP,PPA2,ZNF704
miR-6808-5p (and other miRNAs w/seed AGGCAGG)		mature microrna	Activated	3.373	bias	4.86E-02	ANTXR1,ATP1B2,CARNS1,DLG2,GSTM1,GSTM2,HN1L,LHPP,NTRK2,SEMA4B,SNX29,TNR,TRIO,VAMP1,ZNF418
miR-3144-5p (miRNAs w/seed GGGGACC)		mature microrna	Activated	3.788	bias	4.89E-02	AIF1,AIF1L,FYN,GPR62,HIPK2,LST1,MAP3K11,MOBP,MOCS1,NTRK2,PAIP2B,PCDHGB7,PRKCA,RGS6,ZHX3
miR-3654 (miRNAs w/seed ACUGGAC)		mature microrna	Activated	2.789	bias	4.90E-02	ASRGL1,MSI2,PADI2,PQLC3,PRKCA,RAB31,SERPINE2,SPTBN1
miR-21-5p (and other miRNAs w/seed AGCUUAU)		mature microrna	Activated	2.953	bias	4.92E-02	AIF1L,ALDH1A1,CADM1,GFAP,GLCCI1,NFIB,PAIP2B,PPARA,ZNF704
miR-4755-5p (and other miRNAs w/seed UUCCCUU)		mature microrna	Activated	2.305	bias	4.94E-02	AIF1,ASRGL1,CYBB,ENTPD7,EZR,IGFBP5,NASP,NDRG2,NRP2,NTRK2,SLC16A7
miR-3152-3p (and other miRNAs w/seed GUGUUAG)		mature microrna		1.446	bias	4.97E-02	ANTXR1,NTRK2,OXGR1,PBX1,SCUBE3
miR-4661-5p (miRNAs w/seed ACUAGCU)		mature microrna		0.219	bias	4.98E-02	EPHA3,IGFBP1,LDB3,MTX3,MYRIP,NFIB
miR-4491 (and other miRNAs w/seed AUGUGGA)		mature microrna	Activated	2.789	bias	4.99E-02	CTSH,GLCCI1,GRIN2D,NTRK2,RERE,SCARA3,THSD4,TMOD1
