# Supplementary material for: Two Thalamic Regions Screened Using Laser Capture Microdissection with Whole Human Genome Microarray in Schizophrenia Postmortem Samples
Source: Schizophr Res Treatment. 2020 May 31;2020:5176834. doi: 10.1155/2020/5176834 (PMC7285254; doi:10.1155/2020/5176834)
Supplement: Supplementary Materials — Supplementary Table S1: AN disease vs. AN normal control (AN SZ/NC). S1.1: Ingenuity Pathway Analysis—networks AN SZ/NC. S1.2: Ingenuity Pathway Analysis—pathways AN SZ/NC. S1.3: Ingenuity Pathway Analysis—upstream regulators AN SZ/NC. Supplementary Table S2: VPL disease vs. VPL normal control (VPL SZ/NC). S2.1: Ingenuity Pathway Analysis—networks VPL SZ/NC. S2.2: Ingenuity Pathway Analysis—pathways VPL SZ/NC. S2.3: Ingenuity Pathway Analysis—upstream regulators VPL SZ/NC. Supplementary Table S3: VPL and AN disease same subject (SZ_VPL vs. AN). S3.1: Ingenuity Pathway Analysis—networks SZ_VPL vs. AN. S3.2: Ingenuity Pathway Analysis—pathways SZ_VPL vs. AN. S3.3: Ingenuity Pathway Analysis—upstream regulators SZ_VPL vs. AN. S4: VPL and AN normal control same subject NC_VPL vs. AN). S4.1: Ingenuity Pathway Analysis—networks NC_VPL vs. AN. S4.2: Ingenuity Pathway Analysis—pathways NC_VPL vs. AN. S4.3: Ingenuity Pathway Analysis—upstream regulators NC_VPL vs. AN. S5: miR-137 comparisons in our data. S6: our data comparisons to [39] (their Table 1) Potential impact of miR-137 and its targets in schizophrenia. Front Genet Apr 26; 4 : 58. S7: our data comparisons to [40] Inhibition of the schizophrenia-associated microRNA-137 disrupts Nrg1alpha neurodevelopmental signal transduction. Cell Rep July 5; 20(1):1-12. S8: our data comparisons to [41] microRNAs sculpt neuronal communication in a tight balance that is lost in neurological disease Front Mol Neurosci Dec 12; 11 : 455. S9: comparison of ELAVL1 NCBI identified interactants for NC AN/VPL (Table S4) with SZ AN/VPL (Table S3). S10: synapse and receptor related. [file 5176834.f1.zip › 5176834.f1/S3.xlsx]

## Sheet: SZ_VPL_AN_only_padj0.05
Probe.Set.ID	Gene.Title	Gene.Symbol	Chromosom	Entrez.Gene	SwissProt	OMIM	RefSeq.Protein.ID	RefSeq.Tr	p	p.adj	Log2Rat
1556284_at	Pyrophosphatase (inorganic) 2	PPA2	chr4q25	27068	A6NKL9 /// A8K0P2 /// B4DFH3 /// B4DR66 /// B4DRZ4 /// Q9H2U2	609988	NP_001029363 /// NP_008834 /// NP_789842 /// NP_789843 /// NP_789845	NM_001034191 /// NM_006903 /// NM_176866 /// NM_176867 /// NM_176869	0.000182954	0.0250672	2.14489
1553319_at	oxoglutarate (alpha-ketoglutarate) receptor 1	OXGR1	chr13q32.1	27199	B2R986 /// Q96P68	606922	NP_543008	NM_080818	0.000459529	0.0410969	2.10489
214960_at	apoptosis inhibitor 5	API5	chr11p11.2	8539	B4DDR3 /// B4DGR0 /// B4DRJ2 /// B4E283 /// Q9BZZ5	609774	NP_001136402 /// NP_001136403 /// NP_006586	NM_001142930 /// NM_001142931 /// NM_006595 /// NR_024625	0.00052789	0.044281	1.8875
1554588_a_at	tetratricopeptide repeat domain 30B	TTC30B	chr2q31.2	150737	B4DL36 /// Q8N4P2	---	NP_689730	NM_152517	0.000431391	0.0402643	1.71318
1568838_at	similar to hCG1742852	LOC100132169	chr16p13.3	100132169	A8MY96 /// Q96S36	---	---	XR_078518	0.000577966	0.0464526	1.58642
1564359_a_at	Hypothetical protein LOC339260	LOC339260	chr17p11.2	339260	---	---	---	---	2.39785e-05	0.00873672	1.5683
1565818_s_at	IKAROS family zinc finger 1 (Ikaros)	IKZF1	chr7p13-p11.1	10320	A4D262 /// C9JTB0 /// Q13422 /// Q3T907 /// Q69BM4 /// Q8TDG7 /// Q9P1M1	603023	NP_006051	NM_006060	0.000537805	0.0449126	1.43436
1560068_a_at	hypothetical LOC729870	LOC729870	chr4q31.3	729870	---	---	XP_001721714 /// XP_001721716 /// XP_001721758 /// XP_001721759 /// XP_001725982 /// XP_001725983	XM_001721662 /// XM_001721664 /// XM_001721706 /// XM_001721707 /// XM_001725930 /// XM_001725931	0.000363599	0.0366415	1.33721
242442_x_at	RNA (guanine-9-) methyltransferase domain containing 2	RG9MTD2	chr4q23	93587	Q8TBZ6	---	NP_001128137 /// NP_001128138 /// NP_689505	NM_001134665 /// NM_001134666 /// NM_152292	0.000314688	0.0345897	1.2946
232738_at	family with sequence similarity 190, member A	FAM190A	chr4q22.1	401145	C9JW02 /// Q9C0I3	---	NP_001138537 /// NP_997374	NM_001145065 /// NM_207491	0.000194578	0.02615	1.20947
241866_at	solute carrier family 16, member 7 (monocarboxylic acid transporter 2)	SLC16A7	chr12q13	9194	B4DWX9 /// O60669 /// Q8NEM3	603654	NP_004722	NM_004731	2.48437e-05	0.00885516	1.19382
214984_at	SMG1 homolog, phosphatidylinositol 3-kinase-related kinase pseudogene /// PI-3-kinase-related kinase SMG-1 pseudogene /// PI-3-kinase-related kinase SMG-1 pseudogene /// SMG1 homolog, phosphatidylinositol 3-kinase-related kinase pseudogene /// SMG1 homolog, phosphatidylinositol 3-kinase-related kinase (C. elegans)	LOC100271836 /// LOC440354 /// LOC595101 /// LOC641298 /// SMG1	chr16p11.2 /// chr16p12.2 /// chr16p12.3	100271836 /// 23049 /// 440354 /// 595101 /// 641298	A8MRT5 /// B4DHK7 /// B4DHL8 /// B4E0Y1 /// B4E307 /// B7ZB71 /// C9J6J3 /// C9J8W8 /// C9JD52 /// Q5BKU6 /// Q6P435 /// Q6ZQS7 /// Q8MH62 /// Q8ND77 /// Q92617 /// Q96Q15	607032	NP_055907	NM_015092 /// NR_002453 /// NR_002473 /// NR_027154 /// NR_027155	0.000326175	0.0354384	1.15189
220011_at	chromosome 1 open reading frame 135	C1orf135	chr1p36.11	79000	C9EI59 /// Q9H7T9	---	NP_076942	NM_024037	0.000572458	0.0464526	1.08217
220153_at	ectonucleoside triphosphate diphosphohydrolase 7	ENTPD7	---	57089	D3DR64 /// Q9NQZ7	---	NP_065087	NM_020354	0.000529973	0.0443339	1.01641
227080_at	zinc finger protein 697	ZNF697	chr1p12	90874	Q5TEC3 /// Q8N508	---	NP_001073939	NM_001080470	0.000180533	0.024874	1.01278
205302_at	insulin-like growth factor binding protein 1	IGFBP1	chr7p13-p12	3484	C1K3N3 /// C9J6H2 /// C9JXF9 /// D3DVL9 /// P08833 /// Q6PEY6	146730	NP_000587	NM_000596	0.000217602	0.0282412	0.99718
241779_at	metaxin 3	MTX3	chr5q14.1	345778	C9IYU8 /// C9JJ95 /// Q5HYI7 /// Q7Z380	---	NP_001010891 /// NP_001161213	NM_001010891 /// NM_001167741	8.21752e-05	0.0171273	0.982637
219000_s_at	defective in sister chromatid cohesion 1 homolog (S. cerevisiae)	DSCC1	chr8q24.12	79075	Q9BVC3	613203	NP_076999	NM_024094	0.00017334	0.0244305	0.976785
230671_at	Hypothetical protein LOC100288685	LOC100288685	chr5p15.33	100288685	---	---	XP_002342544	XM_002342503	2.92122e-05	0.00990959	0.972544
207100_s_at	vesicle-associated membrane protein 1 (synaptobrevin 1)	VAMP1	chr12p	6843	A8K0D3 /// B4DJY5 /// B4DZX9 /// D3DUR3 /// P23763	185880	NP_055046 /// NP_058439 /// NP_954740	NM_014231 /// NM_016830 /// NM_199245	0.00017054	0.0243146	0.94256
207575_at	golgin A6 family, member A	GOLGA6A	chr15q24.1	342096	A2VDJ1 /// A6NDK9 /// A6NDN3 /// B4DGZ1 /// C9J1B5 /// Q9NYA3	610288	NP_001033729	NM_001038640	0.000280024	0.0321975	0.883726
238037_at	leishmanolysin-like (metallopeptidase M8 family)	LMLN	chr3q29	89782	B3LDG9 /// B3LDH0 /// B4DR62 /// C9J796 /// C9JF40 /// Q96KR4	609380	NP_001129521 /// NP_149018	NM_001136049 /// NM_033029 /// NR_026786 /// NR_026787	0.00056518	0.0461064	0.855665
205299_s_at	butyrophilin, subfamily 2, member A2	BTN2A2	chr6p22.1	10385	A6NM84 /// B4DE97 /// B4DQ01 /// B4E3J1 /// C9IY66 /// C9IZY2 /// C9J8J5 /// C9J8R3 /// C9JAJ6 /// C9JWH2 /// Q8WVV5	---	NP_008926 /// NP_853509	NM_006995 /// NM_181531	0.000232457	0.0290944	0.818935
214156_at	myosin VIIA and Rab interacting protein	MYRIP	chr3p22.1	25924	B3KWM3 /// B3KWW4 /// B7Z2H1 /// B7Z9V3 /// Q32M41 /// Q32M42 /// Q8NFW9	611790	NP_056275	NM_015460	0.000452289	0.0410903	0.766716
217367_s_at	zinc fingers and homeoboxes 3	ZHX3	chr20q12	23051	A8K8Q0 /// Q5JZ64 /// Q5JZ65 /// Q5JZ66 /// Q5JZ67 /// Q5JZ68 /// Q5JZ69 /// Q5JZ70 /// Q6NUJ7 /// Q9H4I2	609598	NP_055850	NM_015035	0.000131848	0.0210584	-0.60743
229231_at	leucine rich repeat containing 37B	LRRC37B	---	114659	A6NF04 /// B4DSJ3 /// B4DZ43 /// Q17RC9 /// Q96QE4	---	NP_443120	NM_052888	0.000491115	0.0424481	-0.677688
215460_x_at	bromodomain containing 1	BRD1	chr22q13.33	23774	A6ZJA4 /// B4DZ41 /// B4DZC2 /// B4E3L9 /// B7Z926 /// O95696 /// Q59G93 /// Q5CZ83 /// Q659H0 /// Q86X06 /// Q9Y4Q3	604589	NP_055392	NM_014577	0.000251842	0.0305114	-0.680309
213670_x_at	NOP2/Sun domain family, member 5 pseudogene 1	NSUN5P1	chr7q11.23	155400	B3KSU5 /// C9JUK6 /// C9JV22 /// Q3KNT7	---	NP_001034664 /// NP_001034665 /// NP_663620	NM_001039575 /// NM_001039576 /// NM_145645 /// NR_033322	0.000354417	0.0362626	-0.697688
35685_at	ring finger protein 1	RING1	chr6p21.3	6015	A8JZZ0 /// B4DMN3 /// B4DVB5 /// B4DW57 /// Q06587	602045	NP_002922	NM_002931	0.000643397	0.049295	-0.69959
1559289_at	Transcriptional adaptor 1	TADA1	chr1q24.1	117143	A8K4J9 /// Q96BN2	612763	NP_444281	NM_053053	0.000413351	0.039363	-0.704902
201970_s_at	nuclear autoantigenic sperm protein (histone-binding)	NASP	chr1p34.1	4678	B4DQP3 /// B4DS57 /// D3DQ07 /// O95138 /// P49321 /// Q53H03 /// Q5T623 /// Q5T624 /// Q5T626 /// Q5T627 /// Q6PJY7 /// Q9P1N1	603185	NP_002473 /// NP_689511 /// NP_751896	NM_002482 /// NM_152298 /// NM_172164	0.000393192	0.0383618	-0.723927
211552_s_at	aldehyde dehydrogenase 4 family, member A1	ALDH4A1	chr1p36	8659	B4DGE4 /// C9JTC4 /// D2D4A3 /// P30038 /// Q5JNV7 /// Q5TF55	239510 /// 606811	NP_001154976 /// NP_003739 /// NP_733844	NM_001161504 /// NM_003748 /// NM_170726	0.000246005	0.030218	-0.747132
231068_at	solute carrier family 47, member 2	SLC47A2	chr17p11.2	146802	C9JAE6 /// Q86VL8	609833	NP_001093116 /// NP_690872	NM_001099646 /// NM_152908	0.000344225	0.036074	-0.749516
212148_at	pre-B-cell leukemia homeobox 1	PBX1	chr1q23	5087	A8K5V0 /// B1AN71 /// B1ANF4 /// B4DSC1 /// B7Z774 /// P40424 /// Q53YC7 /// Q68DD6	176310	NP_002576	NM_002585	0.000648658	0.0495438	-0.756498
227845_s_at	Src homology 2 domain containing transforming protein D	SHD	chr19p13.3	56961	Q96IW2 /// Q9NPN8	610481	NP_064594	NM_020209	0.000450126	0.0410903	-0.757844
234479_at	protocadherin beta 18 pseudogene	PCDHB18	chr5q31	54660	Q96TA0	---	---	NR_001281	0.000472957	0.0415425	-0.760223
209826_at	EGF-like-domain, multiple 8 /// palmitoyl-protein thioesterase 2	EGFL8 /// PPT2	chr6p21.3 /// chr6p21.32	80864 /// 9374	A2ABC8 /// A2ABD0 /// A2ABN5 /// A2ABN6 /// A2ABN7 /// A2ARM8 /// A8K358 /// B0S865 /// B0S872 /// B0UYY2 /// B0UYY4 /// B0UYY6 /// B7Z424 /// Q5JP22 /// Q99944 /// Q9UMR5	603298 /// 609897	NP_005146 /// NP_085155 /// NP_619731	NM_005155 /// NM_030652 /// NM_138717	0.000457784	0.0410903	-0.760687
226342_at	spectrin, beta, non-erythrocytic 1	SPTBN1	chr2p21	6711	B2ZZ89 /// B4DIF8 /// Q01082 /// Q53RC4 /// Q8WYB3	182790	NP_003119 /// NP_842565	NM_003128 /// NM_178313	0.000457579	0.0410903	-0.762959
1554797_at	synaptotagmin XVI	SYT16	chr14q23.2	83851	B4DZH2 /// C9J8I3 /// Q17RD7	610950	NP_114120	NM_031914	0.000576878	0.0464526	-0.76801
232089_at	Tigger transposable element derived 7	TIGD7	chr16p13.3	91151	Q6NT04	612969	NP_149985	NM_033208	0.000454779	0.0410903	-0.769715
228973_at	discs, large homolog 2 (Drosophila)	DLG2	chr11q14.1	1740	B5MCC5 /// B7Z264 /// B7Z2T4 /// B7Z395 /// B7Z640 /// B7Z646 /// C9IYA8 /// C9JS12 /// Q15700 /// Q5H9Q4 /// Q6ZSU2 /// Q6ZV01 /// Q6ZV02	603583	NP_001136171 /// NP_001136172 /// NP_001136174 /// NP_001355	NM_001142699 /// NM_001142700 /// NM_001142702 /// NM_001364	0.000369274	0.0369184	-0.81527
204520_x_at	bromodomain containing 1	BRD1	chr22q13.33	23774	A6ZJA4 /// B4DZ41 /// B4DZC2 /// B4E3L9 /// B7Z926 /// O95696 /// Q59G93 /// Q5CZ83 /// Q659H0 /// Q86X06 /// Q9Y4Q3	604589	NP_055392	NM_014577	8.42117e-05	0.0173314	-0.820398
1560316_s_at	glucocorticoid induced transcript 1	GLCCI1	chr7p21.3	113263	B3KX55 /// Q86VQ1	---	NP_612435	NM_138426	0.000434275	0.0403802	-0.822693
223842_s_at	scavenger receptor class A, member 3	SCARA3	chr8p21	51435	Q6AZY7	602728	NP_057324 /// NP_878185	NM_016240 /// NM_182826	0.000298722	0.0331661	-0.824175
213022_s_at	utrophin	UTRN	chr6q24	7402	A8K8Z1 /// P46939 /// Q5JT44 /// Q5JT45 /// Q5JT46 /// Q5JT49 /// Q5SYY1 /// Q5SYY2 /// Q5T097 /// Q5T098 /// Q6LBS5 /// Q9UJ40	128240	NP_009055	NM_007124	0.000201564	0.0267519	-0.826371
212883_at	hypothetical LOC100129500	LOC100129500	chr19q13.32	100129500	---	---	XP_001722963 /// XP_001722998 /// XP_001724705 /// XP_001724707	XM_001722911 /// XM_001722946 /// XM_001724653 /// XM_001724655	0.000439022	0.0406678	-0.841405
205125_at	phospholipase C, delta 1	PLCD1	chr3p22-p21.3	5333	A8K8F9 /// B3KR14 /// B3KXR5 /// C9J1J4 /// P51178 /// Q59EE9 /// Q5HYD7	602142	NP_001124436 /// NP_006216	NM_001130964 /// NM_006225 /// NR_024071	0.000241971	0.02998	-0.843034
212078_s_at	myeloid/lymphoid or mixed-lineage leukemia (trithorax homolog, Drosophila)	MLL	chr11q23	4297	A2JNH1 /// B3W6H4 /// B3W6H5 /// B3W6H7 /// B3W6H8 /// B4DIJ7 /// B4E012 /// B7Z1Q2 /// B7Z2L1 /// D3YTC2 /// O60861 /// Q03164 /// Q29RX5 /// Q59FF2 /// Q59GS9 /// Q86YN8 /// Q86YN9 /// Q86YP0 /// Q86YP1 /// Q8NFI1 /// Q8TD97 /// Q9HB80 /// Q9HB81 /// Q9HB82 /// Q9HB83 /// Q9HB84 /// Q9HB88 /// Q9HBJ3 /// Q9HBJ4 /// Q9UM91 /// Q9UPD0 /// Q9Y6P1	159555	NP_005924	NM_005933	0.000601903	0.0471525	-0.877728
225233_at	musashi homolog 2 (Drosophila)	MSI2	chr17q22	124540	B4DHE8 /// B4DM51 /// Q96DH6	607897	NP_620412 /// NP_733839	NM_138962 /// NM_170721	0.000218714	0.0283108	-0.883684
203882_at	interferon regulatory factor 9	IRF9	chr14q11.2	10379	A0A962 /// B4DI86 /// C9JEU4 /// D3DS61 /// Q00978 /// Q96EP0	147574	NP_006075	NM_006084	0.000662946	0.0499372	-0.886595
202326_at	euchromatic histone-lysine N-methyltransferase 2	EHMT2	chr6p21.31	10919	A2ABF8 /// A2ABF9 /// A2BED6 /// A2BED7 /// B0UZY0 /// B0UZY1 /// B0UZY3 /// B7Z852 /// Q59FM7 /// Q5JQA2 /// Q96KQ7	604599	NP_006700 /// NP_079532	NM_006709 /// NM_025256	0.000466929	0.0414245	-0.896324
203661_s_at	tropomodulin 1	TMOD1	chr9q22.3	7111	B2RB77 /// B3KVC7 /// P28289 /// Q5T7W3 /// Q5T7W7 /// Q5T7W9 /// Q5T7X0 /// Q5T7X1 /// Q8TBB8	190930	NP_001159588 /// NP_003266	NM_001166116 /// NM_003275	0.000599781	0.0471525	-0.901194
223769_x_at	hydroxypyruvate isomerase homolog (E. coli)	HYI	chr1p34.2	81888	D3DPX4 /// D3DPX5 /// Q5T013 /// Q5T014 /// Q5T015 /// Q5T017	---	NP_001167523 /// NP_112484	NM_001174052 /// NM_031207	0.00036427	0.0366415	-0.901779
226898_s_at	Splicing factor proline/glutamine-rich (polypyrimidine tract binding protein associated)	SFPQ	chr1p34.3	6421	P23246 /// Q6PIX2 /// Q86VG2 /// Q9BSV4	605199	NP_005057	NM_005066	0.000290932	0.0330493	-0.911463
201204_s_at	ribosome binding protein 1 homolog 180kDa (dog)	RRBP1	chr20p12	6238	A1A5C4 /// A1A5C5 /// A2A2S5 /// A7BI36 /// B3KSG1 /// Q05DK7 /// Q32NB1 /// Q9P2E9	601418	NP_001036041 /// NP_004578	NM_001042576 /// NM_004587	3.58492e-05	0.0110209	-0.913714
203652_at	mitogen-activated protein kinase kinase kinase 11	MAP3K11	chr11q13.1-q13.3	4296	B2RDI6 /// B3KQ31 /// B3KQY4 /// B4DS76 /// Q16584	600050	NP_002410	NM_002419	0.000408413	0.0391599	-0.918049
200939_s_at	arginine-glutamic acid dipeptide (RE) repeats	RERE	chr1p36.2-p36.1	473	B1AKN3 /// Q9P2R6	605226	NP_001036146 /// NP_001036147 /// NP_036234	NM_001042681 /// NM_001042682 /// NM_012102	0.000180398	0.024874	-0.919494
215687_x_at	phospholipase C, beta 1 (phosphoinositide-specific)	PLCB1	chr20p12	23236	B1AK73 /// B3KXN8 /// B4DRC6 /// D3DW13 /// Q8IV91 /// Q8IV92 /// Q9NQ66	607120	NP_056007 /// NP_877398	NM_015192 /// NM_182734	6.01772e-05	0.0140952	-0.927011
214496_x_at	MYST histone acetyltransferase (monocytic leukemia) 4	MYST4	chr10q22.2	23522	A7E2B6 /// B2RWN8 /// Q69YR9 /// Q8WYB5 /// Q9BYU2 /// Q9BYU3	605880	NP_036462	NM_012330	0.000253435	0.0305662	-0.935436
229883_at	glutamate receptor, ionotropic, N-methyl D-aspartate 2D	GRIN2D	chr19q13.1-qter	2906	O15399 /// Q59G17	602717	NP_000827	NM_000836	0.000542553	0.0450795	-0.936688
225624_at	sorting nexin 29	SNX29	chr16p13.13-p13.12	92017	O75768 /// Q8TEQ0 /// Q9H7K6	---	NP_001073999	NM_001080530	0.000562094	0.0460931	-0.938646
216531_at	YY2 transcription factor	YY2	chrXp22.2-p22.1	404281	O15391	300570	NP_996806	NM_206923	0.000507106	0.0433047	-0.94796
219550_at	roundabout, axon guidance receptor, homolog 3 (Drosophila)	ROBO3	chr11q24.2	64221	A8K4T0 /// B4DI90 /// B4DQG7 /// Q96HH0 /// Q96MS0 /// Q9H7C7	607313 /// 608630	NP_071765	NM_022370	0.000253848	0.0305662	-0.953901
244050_at	protein tyrosine phosphatase-like A domain containing 2	PTPLAD2	chr9p21.3	401494	Q5VWC8	---	NP_001010915	NM_001010915	0.000509639	0.0433447	-0.957507
230214_at	murine retrovirus integration site 1 homolog	MRVI1	chr11p15	10335	B7Z3T4 /// B7Z6I2 /// B7Z715 /// B7Z9A3 /// Q17S00 /// Q9Y6F6	604673	NP_001092049 /// NP_001093633 /// NP_001093637 /// NP_569056	NM_001098579 /// NM_001100163 /// NM_001100167 /// NM_130385	0.000355925	0.036322	-0.96024
211925_s_at	phospholipase C, beta 1 (phosphoinositide-specific)	PLCB1	chr20p12	23236	B1AK73 /// B3KXN8 /// B4DRC6 /// D3DW12 /// D3DW13 /// Q8IV91 /// Q8IV92 /// Q9NQ66	607120	NP_056007 /// NP_877398	NM_015192 /// NM_182734	0.000141348	0.0219292	-0.965802
223313_s_at	melanoma antigen family D, 4 /// melanoma antigen family D, 4B	MAGED4 /// MAGED4B	chrXp11 /// chrXp11.22	728239 /// 81557	Q96JG8	300702 /// 300765	NP_001092270 /// NP_110428 /// NP_803879 /// NP_803881	NM_001098800 /// NM_030801 /// NM_177535 /// NM_177537	8.97378e-05	0.0174467	-0.970206
205285_s_at	FYN binding protein	FYB	chr5p13.1	2533	A8K2Y8 /// B4DLN2 /// O15117 /// Q05DE9 /// Q9NZI9 /// Q9P1I1	602731	NP_001456 /// NP_955367	NM_001465 /// NM_199335	0.000248198	0.0302283	-0.972859
1564897_at	tenascin R (restrictin, janusin)	TNR	chr1q24	7143	A1L306 /// B4DIX8 /// C9J563 /// Q5R3G1 /// Q92752	601995	NP_003276	NM_003285	0.000265493	0.0312892	-0.974313
232226_at	leucine rich repeat containing 4C	LRRC4C	chr11p12	57689	Q4JIV9 /// Q4JIW0 /// Q9HCJ2	608817	NP_065980	NM_020929	9.73627e-05	0.0182789	-0.97808
209624_s_at	methylcrotonoyl-CoA carboxylase 2 (beta)	MCCC2	chr5q12-q13	64087	B3KR24 /// Q9HCC0	210210 /// 609014	NP_071415	NM_022132	0.000166501	0.0239469	-0.984029
221868_at	poly(A) binding protein interacting protein 2B	PAIP2B	chr2p13.3	400961	Q9ULR5	611018	NP_065192	NM_020459	0.000146464	0.022167	-0.985744
202052_s_at	retinoic acid induced 14	RAI14	chr5p13.3-p13.2	26064	B3KMZ9 /// B4DNL3 /// Q9P0K7	606586	NP_001138992 /// NP_001138993 /// NP_001138994 /// NP_001138995 /// NP_001138997 /// NP_056392	NM_001145520 /// NM_001145521 /// NM_001145522 /// NM_001145523 /// NM_001145525 /// NM_015577	8.86483e-05	0.0174417	-0.992675
203973_s_at	CCAAT/enhancer binding protein (C/EBP), delta	CEBPD	chr8p11.2-p11.1	1052	P49716 /// Q504X4	116898	NP_005186	NM_005195	7.71891e-05	0.0164363	-0.999307
241362_at	chromosome 20 open reading frame 117	C20orf117	chr20q11.23	140710	B3KYA9 /// O94964 /// Q6ZTG8	---	NP_542194 /// NP_954650	NM_080627 /// NM_199181	6.26468e-05	0.0143773	-1.00523
203445_s_at	CTD (carboxy-terminal domain, RNA polymerase II, polypeptide A) small phosphatase 2	CTDSP2	chr12q13-q15	10106	B4DH48 /// O14595 /// Q99809	608711	NP_005721	NM_005730	0.000293608	0.0331409	-1.00976
234725_s_at	sema domain, immunoglobulin domain (Ig), transmembrane domain (TM) and short cytoplasmic domain, (semaphorin) 4B	SEMA4B	chr15q25	10509	Q2NL81 /// Q4VBY2 /// Q7Z3N1 /// Q8WY86 /// Q9NPR2	---	NP_064595 /// NP_945119	NM_020210 /// NM_198925	0.000563185	0.0460931	-1.01246
202295_s_at	cathepsin H	CTSH	chr15q24-q25	1512	B7Z378 /// P09668 /// Q68D46 /// Q6IBC3 /// Q6LAF8 /// Q96NY6	116820	NP_004381 /// NP_683880	NM_004390 /// NM_148979	7.35455e-06	0.00446612	-1.01348
225165_at	protein phosphatase 1, regulatory (inhibitor) subunit 1B	PPP1R1B	chr17q12	84152	B3KVQ9 /// Q9NNW1 /// Q9UD71	604399	NP_115568 /// NP_852606	NM_032192 /// NM_181505	4.18384e-05	0.0121056	-1.01624
206870_at	peroxisome proliferator-activated receptor alpha	PPARA	chr22q12-q13.1|22q13.31	5465	B0G0X3 /// B0QYX1 /// B0QYX2 /// B2R4U0 /// O75780 /// Q07869 /// Q6ICF3 /// Q6NVV7 /// Q86SF0	170998	NP_001001928 /// NP_005027	NM_001001928 /// NM_005036	0.000277155	0.032077	-1.01761
1561430_s_at	chromosome 3 open reading frame 15	C3orf15	chr3q12-q13.3	89876	A0AVK2 /// A8K1J9 /// B3KP23 /// B4DG52 /// B4DZ14 /// B4E1V2 /// C9JUG4 /// Q4G0Y0 /// Q7Z4T9 /// Q9UFB4	609910	NP_203528	NM_033364	6.11713e-05	0.0141929	-1.01876
225703_at	fibrosin-like 1	FBRSL1	chr12q24.33	57666	Q9HCM7	---	NP_001136113	NM_001142641	0.00039385	0.0383618	-1.02961
223691_at	regulator of G-protein signaling 22	RGS22	chr8q22.2	26166	A8K944 /// B3KUK3 /// B4DYK1 /// Q8NE09 /// Q9BYZ4	---	NP_056483	NM_015668	0.00057577	0.0464526	-1.03273
206846_s_at	histone deacetylase 6	HDAC6	chrXp11.23	10013	A6NDI8 /// B3KMC3 /// B3KNA1 /// B3KT76 /// B3KVK5 /// B3KY98 /// B4DJ18 /// B4DZH6 /// B4DZN1 /// C9J172 /// C9JEF4 /// Q6NT75 /// Q7L3E5 /// Q9BRX7 /// Q9NSW6 /// Q9NZS3 /// Q9UBN7	300272	NP_006035	NM_006044	5.6417e-05	0.0136701	-1.03282
237053_at	transmembrane protein 90A	TMEM90A	chr14q24.3	646658	A6NDD5	609999	NP_001099049	NM_001105579	0.000657101	0.0498711	-1.04262
207808_s_at	protein S (alpha)	PROS1	chr3q11.2	5627	B4E1L6 /// C9K0R0 /// D3DN28 /// P07225 /// Q06F35 /// Q16441 /// Q16519 /// Q1W146 /// Q1W147 /// Q1W148 /// Q6J1N0 /// Q7KYZ1 /// Q86Z10 /// Q8IXC3 /// Q8IXC4 /// Q8IXC5 /// Q8IXC6 /// Q8IXC8 /// Q8IXC9 /// Q8IXD0 /// Q8IXD1 /// Q8IXD2 /// Q8IXD3 /// Q8IXD4 /// Q8IXD5 /// Q8J010 /// Q8J011 /// Q9NSD0	176880 /// 612336	NP_000304	NM_000313	0.000621388	0.048147	-1.05327
223536_at	pleckstrin and Sec7 domain containing 2	PSD2	chr5q31.2	84249	D3DQD3 /// Q9BQI7	---	NP_115665	NM_032289	0.000333886	0.0356302	-1.05353
213998_s_at	DEAD (Asp-Glu-Ala-Asp) box polypeptide 17	DDX17	chr22q13.1	10521	B1AHM1 /// B1AHM2 /// B4DZQ7 /// C9J5E1 /// C9JMU5 /// O43731 /// Q59F66 /// Q92841 /// Q9UQL5	608469	NP_001091974 /// NP_001091975 /// NP_006377 /// NP_112020	NM_001098504 /// NM_001098505 /// NM_006386 /// NM_030881	0.000241483	0.02998	-1.05559
220927_s_at	heparanase 2	HPSE2	chr10q23-q24	60495	B2RBQ0 /// B3KSN9 /// Q2M1H9 /// Q8WWQ2	---	NP_001159716 /// NP_001159717 /// NP_001159718 /// NP_068600	NM_001166244 /// NM_001166245 /// NM_001166246 /// NM_021828	4.40444e-05	0.0122399	-1.06277
216031_x_at	hematological and neurological expressed 1-like	HN1L	chr16p13.3	90861	A6NGP5 /// B4DL85 /// B4DLH4 /// B4E1P3 /// B4E1X8 /// Q9H910	---	NP_653171	NM_144570	0.00057718	0.0464526	-1.06286
231044_at	chromosome 1 open reading frame 194	C1orf194	chr1p13.3	127003	B1ALJ5 /// B1ALJ6 /// Q5T5A4	---	NP_001116433	NM_001122961	0.000499412	0.0427963	-1.06712
243439_at	zinc finger protein 418	ZNF418	chr19q13.43	147686	B7Z1P3 /// B7Z993 /// Q8TF45	---	NP_597717	NM_133460	7.39141e-05	0.0158764	-1.06874
46665_at	sema domain, immunoglobulin domain (Ig), transmembrane domain (TM) and short cytoplasmic domain, (semaphorin) 4C	SEMA4C	chr2q11.2	54910	C9J4M7 /// C9JV89 /// Q53RE7 /// Q6P5A5 /// Q71RG3 /// Q8NBN9 /// Q8WY71 /// Q9C0C4 /// Q9NX92	604462	NP_060259	NM_017789	9.22325e-05	0.0177954	-1.07705
201930_at	minichromosome maintenance complex component 6	MCM6	chr2q21	4175	B4DRF6 /// B4E0N7 /// Q14566 /// Q4ZG57 /// Q53T61	223100 /// 601806 /// 606255	NP_005906	NM_005915	4.51584e-05	0.0123209	-1.08234
202102_s_at	bromodomain containing 4	BRD4	chr19p13.1	23476	O60885 /// Q05BM2 /// Q4G0X8 /// Q5BJ26 /// Q6NXE4 /// Q6PIS5 /// Q86Y26 /// Q96HN0	608749	NP_055114 /// NP_490597	NM_014299 /// NM_058243	0.000575324	0.0464526	-1.09663
215194_at	protein kinase C, alpha	PRKCA	chr17q22-q23.2	5578	---	176960	NP_002728	NM_002737	0.00041283	0.039363	-1.09817
1559270_at	zinc finger homeobox 4	ZFHX4	chr8q21.11	79776	Q5U3C1 /// Q6DK57 /// Q6ZMW8 /// Q6ZN29 /// Q86UP3 /// Q86WW5 /// Q9H7F3	606940	NP_078997	NM_024721	0.000219967	0.0283982	-1.10055
222456_s_at	LIM domain and actin binding 1	LIMA1	chr12q13	51474	B3KTW2 /// B4DN52 /// Q53GG0 /// Q59FE8 /// Q9UHB6	608364	NP_001107018 /// NP_001107019 /// NP_057441	NM_001113546 /// NM_001113547 /// NM_016357	0.000129845	0.0210093	-1.10111
220613_s_at	synaptotagmin-like 2	SYTL2	chr11q14	54843	Q6ZSE3 /// Q9BQS1 /// Q9HCH5	612880	NP_001156423 /// NP_001156424 /// NP_001156425 /// NP_115755 /// NP_116561 /// NP_996810 /// NP_996811 /// NP_996812 /// NP_996813	NM_001162951 /// NM_001162952 /// NM_001162953 /// NM_032379 /// NM_032943 /// NM_206927 /// NM_206928 /// NM_206929 /// NM_206930	0.00013268	0.0210584	-1.10124
1552662_a_at	protocadherin gamma subfamily B, 7	PCDHGB7	chr5q31	56099	O15203 /// Q9BT64 /// Q9UKW1 /// Q9Y5F8	606304	NP_061750 /// NP_115272	NM_018927 /// NM_032101	0.000443641	0.0409415	-1.10136
231403_at	Triple functional domain (PTPRF interacting)	TRIO	chr5p15.2	7204	B4E3M5 /// O75962 /// Q7Z2K2	601893	NP_009049	NM_007118	0.000132523	0.0210584	-1.11182
1552401_a_at	chromosome 21 open reading frame 41	C21orf41	chr21q22.11	100379661	Q8TCX9	---	---	NR_033368	0.000222632	0.0285177	-1.11486
203922_s_at	cytochrome b-245, beta polypeptide	CYBB	chrXp21.1	1536	B1N0S0 /// B4DWD1 /// B4DWE0 /// B4E1Y5 /// P04839	300481 /// 306400	NP_000388	NM_000397	0.00014867	0.0224113	-1.11638
204273_at	endothelin receptor type B	EDNRB	chr13q22	1910	P24530	131244 /// 277580 /// 600155 /// 600501	NP_000106 /// NP_001116131 /// NP_003982	NM_000115 /// NM_001122659 /// NM_003991	0.000661018	0.0499372	-1.12302
211844_s_at	neuropilin 2	NRP2	chr2q33.3	8828	A8K4G9 /// B7ZL68 /// C9JH98 /// O60462 /// Q7LBX6 /// Q7LBX7 /// Q7Z3T9 /// Q96GU8 /// Q9H2D4 /// Q9H2D5 /// Q9H2E2 /// Q9H2E3 /// Q9H2E4	602070	NP_003863 /// NP_061004 /// NP_957716 /// NP_957718 /// NP_957719 /// NP_958436	NM_003872 /// NM_018534 /// NM_201264 /// NM_201266 /// NM_201267 /// NM_201279	8.72443e-05	0.0174417	-1.12474
231186_at	hypothetical LOC646113	FLJ43390	chr14q23.2	646113	Q86TS7	---	---	NR_015358	0.00036078	0.0366393	-1.12595
226547_at	MYST histone acetyltransferase (monocytic leukemia) 3	MYST3	chr8p11	7994	A5PKX7 /// A5PLL3 /// C9JJY6 /// C9K0F9 /// Q92794	601408	NP_001092882 /// NP_001092883 /// NP_006757	NM_001099412 /// NM_001099413 /// NM_006766	0.000436438	0.0405047	-1.12598
213371_at	LIM domain binding 3	LDB3	chr10q22.3-q23.2	11155	B4DGP4 /// B4DND5 /// B4DUL3 /// B4E3K3 /// O75112	605906 /// 609452	NP_001073583 /// NP_001073584 /// NP_001073585 /// NP_001165081 /// NP_001165082 /// NP_009009	NM_001080114 /// NM_001080115 /// NM_001080116 /// NM_001171610 /// NM_001171611 /// NM_007078	0.000547758	0.0453588	-1.12674
230045_at	contactin 2 (axonal)	CNTN2	chr1q32.1	6900	A1L3A3 /// A8K1S0 /// B3KWC2 /// Q02246 /// Q68DA2	190197	NP_005067	NM_005076	0.000285652	0.0326058	-1.12755
212884_x_at	apolipoprotein E	APOE	chr19q13.2	348	P02649 /// Q13791 /// Q6LA97 /// Q6LBZ1 /// Q8TCZ8	104310 /// 107741 /// 269600 /// 603075 /// 611771	NP_000032	NM_000041	0.000156078	0.0231927	-1.13321
226506_at	thrombospondin, type I, domain containing 4	THSD4	chr15q23	79875	B4DR13 /// B4E1J6 /// Q6ZMP0	---	NP_079093	NM_024817	0.000365945	0.0367349	-1.13539
218857_s_at	asparaginase like 1	ASRGL1	chr11q12.3	80150	B2R7Q0 /// B3KR33 /// B4DLU4 /// Q7L266 /// Q9BRH2	609212	NP_001077395 /// NP_079356	NM_001083926 /// NM_025080	0.00058763	0.0468701	-1.13932
202192_s_at	growth arrest-specific 7	GAS7	chr17p13.1	8522	A8KAC2 /// B7Z1Q2 /// B7Z1S0 /// B7Z2L1 /// B7Z5Y5 /// O60861 /// Q29RX5 /// Q59GS9	603127	NP_001124303 /// NP_003635 /// NP_958836 /// NP_958839	NM_001130831 /// NM_003644 /// NM_201432 /// NM_201433	7.96412e-05	0.0168853	-1.14178
1569106_s_at	SET domain containing 5	SETD5	chr3p25.3	55209	A8K0G4 /// B3KRD6 /// B3KXG4 /// C9JLA7 /// C9JLM1 /// Q6AW96 /// Q9C0A6	---	NP_001073986	NM_001080517	5.87189e-05	0.013953	-1.14944
204724_s_at	collagen, type IX, alpha 3	COL9A3	chr20q13.3	1299	Q14050 /// Q4VXW1 /// Q96IF4 /// Q9BT15	120270 /// 600969 /// 603932	NP_001844	NM_001853	6.15079e-05	0.014204	-1.15089
223605_at	solute carrier family 25 (mitochondrial carrier), member 18	SLC25A18	chr22q11.2	83733	Q9H1K4	609303	NP_113669	NM_031481	0.000361765	0.0366393	-1.15509
1569138_a_at	Snf2-related CREBBP activator protein	SRCAP	chr16p11.2	10847	B3KN63 /// C9J4U4 /// Q6P4A2 /// Q6ZRS2 /// Q6ZTM8	611421	NP_006653	NM_006662	0.000171679	0.0243358	-1.15566
230142_s_at	cold inducible RNA binding protein	CIRBP	chr19p13.3	1153	B3KT17 /// B4E2A3 /// B4E2X2 /// Q14011 /// Q53XX5 /// Q6ZR81	602649	NP_001271	NM_001280 /// NR_023312 /// NR_023313	4.86636e-05	0.0127323	-1.1571
224066_s_at	homeodomain interacting protein kinase 2	HIPK2	chr7q32-q34	28996	A4D1R9 /// C9JEQ5 /// Q9H2X6	606868	NP_001106710 /// NP_073577 /// XP_001716879 /// XP_930893	NM_001113239 /// NM_022740 /// XM_001716827 /// XM_925800	8.77819e-05	0.0174417	-1.17732
1553314_a_at	kinesin family member 19	KIF19	chr17q25.1	124602	Q2TAC6	---	NP_694941	NM_153209	8.15461e-06	0.00466406	-1.17766
215333_x_at	glutathione S-transferase mu 1	GSTM1	chr1p13.3	2944	B9ZVX7 /// P09488 /// Q16041	138350	NP_000552 /// NP_666533	NM_000561 /// NM_146421	1.10955e-05	0.00566559	-1.17869
201792_at	AE binding protein 1	AEBP1	chr7p13	165	B3KR36 /// B4DJB3 /// C9JLQ8 /// Q8IUX7	602981	NP_001120	NM_001129	0.000201411	0.0267519	-1.18043
212452_x_at	MYST histone acetyltransferase (monocytic leukemia) 4	MYST4	chr10q22.2	23522	A7E2B6 /// B2RWN8 /// Q69YR9 /// Q8WYB5 /// Q9BYU2 /// Q9BYU3	605880	NP_036462	NM_012330	0.000333933	0.0356302	-1.1893
218523_at	phospholysine phosphohistidine inorganic pyrophosphate phosphatase	LHPP	chr10q26.13	64077	B3KP20 /// Q5T1Z0 /// Q9H008	---	NP_001161352 /// NP_071409	NM_001167880 /// NM_022126	0.000433492	0.0403802	-1.19256
204508_s_at	carbonic anhydrase XII	CA12	chr15q22	771	B2RE24 /// B3KUB4 /// O43570 /// Q9NXM9	603263	NP_001209 /// NP_996808	NM_001218 /// NM_206925	3.31471e-05	0.010519	-1.19379
217764_s_at	RAB31, member RAS oncogene family	RAB31	chr18p11.3	11031	Q13636 /// Q53EY4	605694	NP_006859	NM_006868	0.000350803	0.036188	-1.19699
1560255_at	chromosome 10 open reading frame 31	C10orf31	chr10p14	414196	Q8N7Q2	---	---	XR_041926 /// XR_041927	0.000468245	0.0414245	-1.19904
241963_at	zinc finger protein 704	ZNF704	chr8q21.13	619279	Q6ZNC4	---	NP_001028895	NM_001033723	0.00014124	0.0219292	-1.20166
203464_s_at	epsin 2	EPN2	chr17p11.2	22905	A8MTV8 /// B3KMB3 /// B3KRX8 /// B7Z3A5 /// B7Z4W7 /// B7ZKM5 /// O95208 /// Q52LD0 /// Q6NSL9	607263	NP_001096134 /// NP_055779 /// NP_683723	NM_001102664 /// NM_014964 /// NM_148921	3.03663e-05	0.0102217	-1.20228
205334_at	S100 calcium binding protein A1	S100A1	chr1q21	6271	B2R5D9 /// P23297 /// Q5T7Y4 /// Q5T7Y5 /// Q5T7Y6	176940	NP_006262	NM_006271	2.80775e-06	0.00244439	-1.20737
204550_x_at	glutathione S-transferase mu 1	GSTM1	chr1p13.3	2944	B9ZVX7 /// P09488 /// Q16041	138350	NP_000552 /// NP_666533	NM_000561 /// NM_146421	0.000163436	0.0238075	-1.20885
205168_at	discoidin domain receptor tyrosine kinase 2	DDR2	chr1q23.3	4921	Q16832 /// Q5J7V3 /// Q5T241 /// Q5T242 /// Q5T244 /// Q5T245 /// Q6MZT2	191311 /// 271665	NP_001014796 /// NP_006173	NM_001014796 /// NM_006182	5.31147e-05	0.0132491	-1.20908
1554559_at	G protein-coupled receptor 62	GPR62	chr3p21.1	118442	Q8TAM0 /// Q9BZJ7	606917	NP_543141	NM_080865	0.000502578	0.0429927	-1.23024
206453_s_at	NDRG family member 2	NDRG2	chr14q11.2	57447	B4DE86 /// D3DS07 /// D3DS10 /// Q8TDR6 /// Q9UN36	605272	NP_057334 /// NP_963293 /// NP_963294 /// NP_963831 /// NP_963832 /// NP_963833 /// NP_963834 /// NP_963835	NM_016250 /// NM_201535 /// NM_201536 /// NM_201537 /// NM_201538 /// NM_201539 /// NM_201540 /// NM_201541	0.000101739	0.0187428	-1.23121
214181_x_at	leukocyte specific transcript 1	LST1	chr6p21.3	7940	A2AB37 /// A2AB39 /// A2AB41 /// A3KH01 /// A8MT08 /// C9J3E8 /// O00453 /// Q2HNT3 /// Q2HNT4 /// Q4F969 /// Q5HYT5 /// Q5SP24 /// Q5STA5 /// Q5STA6 /// Q5STA8 /// Q5STB1	109170	NP_001160010 /// NP_009092 /// NP_995309 /// NP_995310 /// NP_995311 /// NP_995312	NM_001166538 /// NM_007161 /// NM_205837 /// NM_205838 /// NM_205839 /// NM_205840 /// NR_029461 /// NR_029462	0.000417901	0.0396064	-1.23177
220029_at	elongation of very long chain fatty acids (FEN1/Elo2, SUR4/Elo3, yeast)-like 2	ELOVL2	chr6p24.2	54898	Q9NXB9	611814	NP_060240	NM_017770	0.000628004	0.0484933	-1.25675
204860_s_at	NLR family, apoptosis inhibitory protein	NAIP	chr5q13.1	4671	B4DHI2 /// B7ZLE8 /// Q13075 /// Q8TDZ4	600355	NP_004527 /// NP_075043	NM_004536 /// NM_022892	8.20065e-05	0.0171273	-1.2679
215323_at	leucine zipper protein 2	LUZP2	chr11p14.3	338645	Q86TE4	608178	NP_001009909	NM_001009909	0.000349148	0.036188	-1.26878
234406_at	RGM domain family, member A	RGMA	chr15q26.1	56963	A1L187 /// A8K5Q0 /// B3KWK3 /// B7Z5S8 /// C6G485 /// Q96B86	607362	NP_001159755 /// NP_001159758 /// NP_001159759 /// NP_001159760 /// NP_001159761 /// NP_064596	NM_001166283 /// NM_001166286 /// NM_001166287 /// NM_001166288 /// NM_001166289 /// NM_020211	0.000102468	0.0187855	-1.28008
232059_at	Down syndrome cell adhesion molecule like 1	DSCAML1	chr11q23	57453	Q8TD84	611782	NP_065744	NM_020693	0.000135784	0.0213385	-1.29399
202834_at	angiotensinogen (serpin peptidase inhibitor, clade A, member 8)	AGT	chr1q42-q43	183	A7L3A3 /// A7L3A4 /// A7L3A5 /// B0ZBE2 /// B2R5S1 /// B4DE80 /// B4E1B3 /// P01019 /// Q53GY3 /// Q53YY1 /// Q59EP2 /// Q86U78	106150 /// 145500 /// 267430	NP_000020	NM_000029	0.000586548	0.0468701	-1.30493
211467_s_at	nuclear factor I/B	NFIB	chr9p24.1	4781	B4DS74 /// C9JSM6 /// C9JSM7 /// O00712 /// Q5VW26 /// Q5VW27 /// Q5VW28 /// Q5VW29 /// Q5VW30 /// Q5VW31 /// Q5W0Y9 /// Q63HM5 /// Q6ZNF9	600728	NP_005587	NM_005596	0.000232358	0.0290944	-1.31631
212203_x_at	interferon induced transmembrane protein 3 (1-8U)	IFITM3	chr11p15.5	10410	Q01628 /// Q53Y76	605579	NP_066362	NM_021034	0.000132717	0.0210584	-1.31853
229177_at	chromosome 16 open reading frame 89	C16orf89	chr16p13.3	146556	C9JNB3 /// Q6UX73	---	NP_001091984 /// NP_689672	NM_001098514 /// NM_152459	0.000267804	0.0312892	-1.32666
203723_at	inositol 1,4,5-trisphosphate 3-kinase B	ITPKB	chr1q42.13	3707	B2R9J0 /// P27987 /// Q2TU82	147522	NP_002212	NM_002221	2.85265e-05	0.00986254	-1.33871
211596_s_at	leucine-rich repeats and immunoglobulin-like domains 1	LRIG1	chr3p14	26018	C9JUR3 /// C9JZN7 /// Q5XWD3 /// Q96JA1	608868	NP_056356	NM_015541	0.000595069	0.0470583	-1.34124
206540_at	galactosidase, beta 1-like	GLB1L	chr2q35	79411	B4DRS5 /// B4DTH1 /// C9IZJ2 /// C9J1Y9 /// C9JE41 /// Q6UWU2	---	NP_078782	NM_024506	0.000401271	0.0387775	-1.34275
218143_s_at	secretory carrier membrane protein 2	SCAMP2	chr15q23-q25	10066	A8K769 /// B3KU14 /// O15127 /// Q6IBK3	606912	NP_005688	NM_005697	0.000523563	0.0441733	-1.35169
200923_at	lectin, galactoside-binding, soluble, 3 binding protein	LGALS3BP	chr17q25	3959	B3KP88 /// B4DDG4 /// B4DI70 /// B4DVE1 /// B4DWA8 /// Q08380	600626	NP_005558	NM_005567	6.01087e-05	0.0140952	-1.35195
235794_at	myelin-associated oligodendrocyte basic protein	MOBP	chr3p22.1	4336	C9JAR7 /// C9JLT8 /// C9JQL7 /// Q13875	600948	NP_891980	NM_182935 /// NR_003090	6.71339e-05	0.014942	-1.35353
1552622_s_at	PMS2 postmeiotic segregation increased 2 (S. cerevisiae)-like /// polymerase (RNA) II (DNA directed) polypeptide J2	LOC441259 /// POLR2J2	chr7q11.23 /// chr7q22.1	246721 /// 441259	B0FP48 /// Q59FR2 /// Q8TDE6 /// Q9GZM3 /// Q9H1A7	609881	NP_116581	NM_032959	4.75624e-05	0.012578	-1.35593
211164_at	EPH receptor A3	EPHA3	chr3p11.2	2042	A8K5U6 /// C9JXA2 /// P29320 /// Q6P4R6	179611	NP_005224 /// NP_872585	NM_005233 /// NM_182644	0.0001744	0.0244399	-1.35887
224517_at	polymerase (RNA) II (DNA directed) polypeptide J4, pseudogene	POLR2J4	chr7p13	84820	B4DJG3	---	---	NR_003655	0.000491091	0.0424481	-1.36035
211959_at	insulin-like growth factor binding protein 5	IGFBP5	chr2q33-q36	3488	C9JXX4 /// P24593 /// Q8WV97 /// Q96HT5	146734	NP_000590	NM_000599	4.57873e-05	0.0123209	-1.36177
205103_at	chromosome 1 open reading frame 61	C1orf61	chr1q22	10485	B1ALL3 /// Q13536 /// Q6PB34 /// Q86W69	---	NP_006356	NM_006365	0.000105401	0.0188672	-1.36869
229259_at	glial fibrillary acidic protein	GFAP	chr17q21	2670	A1L194 /// A7REI1 /// B4DIR1 /// B4DJW0 /// B4E192 /// P14136	137780 /// 203450	NP_001124491 /// NP_002046	NM_001131019 /// NM_002055	8.37909e-06	0.00469629	-1.37328
203631_s_at	G protein-coupled receptor, family C, group 5, member B	GPRC5B	chr16p12	51704	B7Z2G0 /// B7Z2X6 /// B7Z440 /// B7Z831 /// B7Z9M4 /// D2DFB0 /// Q9NZH0	605948	NP_057319	NM_016235	4.00551e-05	0.0120136	-1.37478
228407_at	signal peptide, CUB domain, EGF-like 3	SCUBE3	chr6p21.3	222663	Q5CZ68 /// Q7Z3I8 /// Q8IX30 /// Q8NAV8	---	NP_689966	NM_152753	0.000178242	0.024874	-1.38872
205425_at	huntingtin interacting protein 1	HIP1	chr7q11.23	3092	A4VCI6 /// B4DK46 /// B4DYD7 /// B4E3I7 /// C9JMG5 /// O00291 /// Q8TDA4	176807 /// 601767	NP_005329	NM_005338	0.000120518	0.0204935	-1.39213
204416_x_at	apolipoprotein C-I	APOC1	chr19q13.2	341	B2R526 /// P02654	107710	NP_001636	NM_001645	4.58391e-05	0.0123209	-1.40138
210270_at	regulator of G-protein signaling 6	RGS6	chr14q24.3	9628	B2R8R8 /// B7Z2A0 /// B7Z2N1 /// B7Z7N5 /// B9ZVN5 /// C9J109 /// C9JC59 /// C9JE95 /// P49758 /// Q2M3K2 /// Q59FJ8 /// Q7Z4K3 /// Q7Z4K4 /// Q7Z4K5 /// Q7Z4K6	603894	NP_004287	NM_004296	0.000100871	0.0186528	-1.40352
211998_at	H3 histone, family 3B (H3.3B)	H3F3B	chr17q25	3021	A8K4Y7 /// B2R4P9 /// B2R6Y1 /// B4E380 /// P84243 /// Q6TXQ4	601058	NP_005315	NM_005324	0.000118675	0.0203427	-1.40363
204418_x_at	glutathione S-transferase mu 2 (muscle)	GSTM2	chr1p13.3	2946	A6NGW8 /// A8HT81 /// B4DRY4 /// P09488 /// P28161 /// Q0D2I8 /// Q16041 /// Q9UE37	138380	NP_000839 /// NP_001135840	NM_000848 /// NM_001142368	3.21681e-05	0.0103711	-1.41476
244345_at	cell adhesion molecule 1	CADM1	chr11q23.2	23705	A0A4Z1 /// A4FVB5 /// Q6MZK6 /// Q9BY67	605686	NP_001091987 /// NP_055148	NM_001098517 /// NM_014333	0.000338519	0.0359634	-1.41841
216033_s_at	FYN oncogene related to SRC, FGR, YES	FYN	chr6q21	2534	B3KPS6 /// P06241 /// Q5R3A8	137025	NP_002028 /// NP_694592 /// NP_694593	NM_002037 /// NM_153047 /// NM_153048	0.00031504	0.0345897	-1.42008
200621_at	cysteine and glycine-rich protein 1	CSRP1	chr1q32	1465	A8K268 /// B3KVC9 /// B4DY28 /// B4E2T4 /// P21291 /// Q59EQ5 /// Q5U0J2 /// Q6AI18 /// Q6AWD1 /// Q6ZMS3 /// Q9BTA4	123876	NP_001138245 /// NP_004069	NM_001144773 /// NM_004078	4.15e-05	0.0121023	-1.44996
212154_at	syndecan 2	SDC2	chr8q22-q23	6383	B4DQ56 /// B4DT61 /// B7Z5H2 /// P34741 /// Q6PIS6	142460	NP_002989	NM_002998	0.000163952	0.0238075	-1.45281
206580_s_at	EGF-containing fibulin-like extracellular matrix protein 2	EFEMP2	chr11q13.1	30008	A8K7R4 /// B2RCM5 /// B3KM31 /// O95967 /// Q59GI8 /// Q6FH22 /// Q96TF5 /// Q9H3D5	219100 /// 604633	NP_058634	NM_016938	3.51986e-06	0.00288558	-1.45913
220092_s_at	anthrax toxin receptor 1	ANTXR1	chr2p13.1	84168	Q508I5 /// Q508I6 /// Q508I7 /// Q508I8 /// Q53FL1 /// Q96EC6 /// Q9H6X2	602089 /// 606410	NP_060623 /// NP_115584 /// NP_444262	NM_018153 /// NM_032208 /// NM_053034	3.63226e-06	0.00291942	-1.46099
1561396_at	EPH receptor A6	EPHA6	chr3q11.2	285220	B3KS12 /// B4DXM2 /// B4DXQ6 /// Q6UWM0 /// Q9UF33	600066	NP_001073917 /// NP_775926	NM_001080448 /// NM_173655	0.000180497	0.024874	-1.46425
201360_at	cystatin C	CST3	chr20p11.21	1471	D3DW42 /// P01034	105150 /// 604312 /// 611953	NP_000090	NM_000099	1.67737e-05	0.00711261	-1.46571
227307_at	tetraspanin 18	TSPAN18	chr11p11.2	90139	Q8WUV1 /// Q96SJ8	---	NP_001026900 /// NP_570139	NM_001031730 /// NM_130783	0.000399886	0.0387197	-1.48623
229053_at	synaptotagmin XVII	SYT17	chr16p12.3	51760	B4DJB2 /// Q9BSW7	---	NP_057608	NM_016524	0.000645733	0.049397	-1.49329
228984_at	carnosine synthase 1	CARNS1	chr11q13.2	57571	A5YM72 /// B4DFC6 /// B4DHZ3	613368	NP_001159694 /// NP_065862	NM_001166222 /// NM_020811	0.000330076	0.0356302	-1.49917
228807_at	aspartoacylase (Canavan disease)	ASPA	chr17pter-p13	443	P45381 /// Q6FH48	271900 /// 608034	NP_000040 /// NP_001121557	NM_000049 /// NM_001128085	0.000143627	0.0221465	-1.50084
1554671_a_at	serine/arginine repetitive matrix 2	SRRM2	chr16p13.3	23524	A0AUK8 /// D3DU97 /// O60382 /// Q05BI2 /// Q05CV9 /// Q5JPB4 /// Q9UQ35 /// Q9UQ39	606032	NP_057417	NM_016333	6.5043e-06	0.00410171	-1.50847
235953_at	zinc finger protein 610	ZNF610	chr19q13.41	162963	Q8N9Z0	---	NP_001154897 /// NP_001154898 /// NP_001154899 /// NP_775801	NM_001161425 /// NM_001161426 /// NM_001161427 /// NM_173530	0.000153335	0.0229832	-1.52809
202598_at	S100 calcium binding protein A13	S100A13	chr1q21	6284	Q99584	601989	NP_001019381 /// NP_001019382 /// NP_001019383 /// NP_001019384 /// NP_005970	NM_001024210 /// NM_001024211 /// NM_001024212 /// NM_001024213 /// NM_005979	0.000144432	0.0221512	-1.57655
238003_at	hepatocyte cell adhesion molecule	HEPACAM	chr11q24.2	220296	Q14CZ8 /// Q6WQI6	611642	NP_689935	NM_152722	6.82251e-05	0.0151165	-1.58268
212793_at	dishevelled associated activator of morphogenesis 2	DAAM2	chr6p21.2	23500	Q6DCB0 /// Q86T65	606627	NP_056160	NM_015345	1.48023e-05	0.00644606	-1.58606
201957_at	protein phosphatase 1, regulatory (inhibitor) subunit 12B	PPP1R12B	chr1q32.1	4660	A6NM75 /// D3YTE3 /// O60237 /// Q2TAI8 /// Q6GQY8	603768	NP_001161329 /// NP_001161330 /// NP_002472 /// NP_115286 /// NP_115287 /// NP_115288	NM_001167857 /// NM_001167858 /// NM_002481 /// NM_032103 /// NM_032104 /// NM_032105	8.76393e-07	0.00141008	-1.60059
1555127_at	molybdenum cofactor synthesis 1	MOCS1	chr6p21.3	4337	Q5TCE4 /// Q5TCE5 /// Q9NP26 /// Q9NP27 /// Q9NZB8	252150 /// 603707	NP_001068566 /// NP_005933 /// NP_005934 /// NP_620306	NM_001075098 /// NM_005942 /// NM_005943 /// NM_138928 /// NR_033233	1.12879e-05	0.00566559	-1.60299
227487_s_at	Serpin peptidase inhibitor, clade E (nexin, plasminogen activator inhibitor type 1), member 2	SERPINE2	chr2q33-q35	5270	B4DIF2 /// B4DMR3 /// C9JN98 /// C9JRK5 /// C9JYC8 /// C9K031 /// P07093	177010	NP_001130000 /// NP_001130001 /// NP_001130002 /// NP_006207	NM_001136528 /// NM_001136529 /// NM_001136530 /// NM_006216	8.0266e-05	0.0169447	-1.63607
209047_at	aquaporin 1 (Colton blood group)	AQP1	chr7p14	358	B2R6P2 /// B4DNW4 /// B4DPF5 /// B4DVA2 /// B4DW35 /// B4E3E3 /// B4F4P6 /// D0AB05 /// P29972 /// Q6JSD7 /// Q6JSD8	107776 /// 110450	NP_932766	NM_198098	0.000447772	0.0410149	-1.64163
244297_at	ankyrin repeat domain 18A	ANKRD18A	chr9p13.1	253650	Q6QA70 /// Q8IVF6 /// Q8NA88	---	NP_671728 /// XP_001714022 /// XP_001717672 /// XP_001726157	NM_147195 /// XM_001713970 /// XM_001717620 /// XM_001726105	0.000486367	0.0422675	-1.6753
225531_at	Cdk5 and Abl enzyme substrate 1	CABLES1	chr18q11.2	91768	A7K6Y5 /// B4DK60 /// B4E3V5 /// Q8TDN4	609194	NP_001094089 /// NP_612384	NM_001100619 /// NM_138375 /// NR_023359	1.66607e-06	0.00204876	-1.68496
215025_at	neurotrophic tyrosine kinase, receptor, type 3	NTRK3	chr15q25	4916	A9X3Y2 /// B7Z4C5 /// B7Z7U4 /// O95192 /// O95193 /// Q16288 /// Q8WWU8 /// Q96CY4	191316	NP_001007157 /// NP_001012338 /// NP_002521	NM_001007156 /// NM_001012338 /// NM_002530	5.54854e-06	0.00359108	-1.69547
218062_x_at	CDC42 effector protein (Rho GTPase binding) 4	CDC42EP4	chr17q24-q25	23580	B2R6D8 /// B3KUS7 /// Q9H3Q1	605468	NP_036253	NM_012121	1.79623e-05	0.00736275	-1.73771
236666_s_at	leucine rich repeat containing 10B	LRRC10B	chr11q12.2	390205	A6NIK2	---	NP_001138549	NM_001145077	7.45801e-06	0.00447026	-1.75691
223075_s_at	allograft inflammatory factor 1-like	AIF1L	chr9q34.13-q34.3	83543	A6PVM9 /// B7Z6K5 /// Q5JUP1 /// Q5JUP3 /// Q9BQI0	---	NP_113614	NM_031426	1.23696e-05	0.00590715	-1.77523
227461_at	stonin 2	STON2	chr14q31.1	85439	Q17R23 /// Q59H11 /// Q6NT15 /// Q6NT31 /// Q6NT53 /// Q8WXE9	608467	NP_149095	NM_033104	0.000621561	0.048147	-1.83593
1554385_a_at	peptidyl arginine deiminase, type II	PADI2	chr1p36.13	11240	B4DIU3 /// Q6ZWF8 /// Q96DA7 /// Q9Y2J8	607935	NP_031391	NM_007365	4.70565e-05	0.0125114	-1.83773
203295_s_at	ATPase, Na+/K+ transporting, alpha 2 polypeptide	ATP1A2	chr1q21-q23	477	B1AKY9 /// B1AKZ0 /// B2RAQ4 /// B3KRI1 /// B3KW93 /// B3KX35 /// B4DHD7 /// B4DIQ8 /// B4DRW5 /// D3DVE4 /// P50993 /// Q58I22	104290 /// 182340 /// 602481	NP_000693	NM_000702	0.000156526	0.0231927	-1.84352
204311_at	ATPase, Na+/K+ transporting, beta 2 polypeptide	ATP1B2	chr17p13.1	482	D3DTQ2 /// P14415 /// Q58I19	182331	NP_001669	NM_001678	1.7889e-05	0.00736275	-1.87059
221796_at	neurotrophic tyrosine kinase, receptor, type 2	NTRK2	chr9q22.1	4915	B4DFV9 /// Q16620 /// Q548C2 /// Q59GJ1 /// Q5VWE5 /// Q8WXJ4 /// Q8WXJ5 /// Q8WXJ7 /// Q8WXJ8	600456	NP_001007098 /// NP_001018074 /// NP_001018075 /// NP_001018076 /// NP_006171	NM_001007097 /// NM_001018064 /// NM_001018065 /// NM_001018066 /// NM_006180	4.37258e-05	0.0122399	-1.90558
215051_x_at	allograft inflammatory factor 1	AIF1	chr6p21.3	199	O43904 /// P55008 /// Q4V347 /// Q5STX8 /// Q9H2B1 /// Q9UIV4	601833	NP_001614 /// NP_004838 /// NP_116573	NM_001623 /// NM_004847 /// NM_032955	0.00025812	0.0307419	-1.92967
225579_at	PQ loop repeat containing 3	PQLC3	chr2p25.1	130814	B4DWA4 /// B5MC27 /// C9J4B6 /// C9JTT2 /// Q8N755	---	NP_689604	NM_152391	0.000100757	0.0186528	-1.97527
209072_at	myelin basic protein	MBP	chr18q23	4155	A6NP45 /// A8K1H8 /// A8MUU4 /// A8MZH3 /// B4DF42 /// B7Z3Y6 /// C9J6H1 /// D3YTB3 /// P02686 /// Q6ZVA1	159430	NP_001020252 /// NP_001020261 /// NP_001020263 /// NP_001020271 /// NP_001020272 /// NP_002376	NM_001025081 /// NM_001025090 /// NM_001025092 /// NM_001025100 /// NM_001025101 /// NM_002385	1.19399e-06	0.00162524	-2.02217
201785_at	ribonuclease, RNase A family, 1 (pancreatic)	RNASE1	chr14q11.2	6035	D3DS06 /// P07998 /// Q6ICS5	180440	NP_002924 /// NP_937875 /// NP_937877 /// NP_937878	NM_002933 /// NM_198232 /// NM_198234 /// NM_198235	0.000475153	0.0415869	-2.17331
212224_at	aldehyde dehydrogenase 1 family, member A1	ALDH1A1	chr9q21.13	216	B4DDF8 /// B4DXX3 /// P00352 /// Q59EJ0 /// Q5SYQ7 /// Q5SYQ8 /// Q5SYQ9	100640	NP_000680	NM_000689	3.47958e-05	0.0107886	-2.18826
242410_s_at	calcium channel, voltage-dependent, R type, alpha 1E subunit	CACNA1E	chr1q25-q31	777	Q15878 /// Q59FG1 /// Q9NY05 /// Q9NYZ5 /// Q9NYZ6 /// Q9UN68	601013	NP_000712	NM_000721	3.23583e-05	0.0103711	-2.19559
208623_s_at	ezrin	EZR	chr6q25.2-q26	7430	B2R6J2 /// B7Z437 /// B7Z5V2 /// B7Z9R6 /// P15311 /// Q6NUR7 /// Q9UJU1 /// Q9UJZ2 /// Q9UJZ6 /// Q9UJZ7 /// Q9UJZ8 /// Q9UK20	123900	NP_001104547 /// NP_003370	NM_001111077 /// NM_003379	2.83261e-06	0.00244439	-2.20864
202800_at	solute carrier family 1 (glial high affinity glutamate transporter), member 3	SLC1A3	chr5p13	6507	B4DF14 /// B4DHC6 /// B4DIS2 /// P43003 /// Q4JCQ8 /// Q7Z5T0 /// Q8N169	600111 /// 612656	NP_001160167 /// NP_001160168 /// NP_004163	NM_001166695 /// NM_001166696 /// NM_004172	0.000626737	0.0484716	-2.23849
214278_s_at	NDRG family member 2	NDRG2	chr14q11.2	57447	B4DE86 /// Q8TDR6 /// Q9UN36	605272	NP_057334 /// NP_963293 /// NP_963294 /// NP_963831 /// NP_963832 /// NP_963833 /// NP_963834 /// NP_963835	NM_016250 /// NM_201535 /// NM_201536 /// NM_201537 /// NM_201538 /// NM_201539 /// NM_201540 /// NM_201541	4.35044e-06	0.00313205	-2.33868
