# Supplementary material for: Two Thalamic Regions Screened Using Laser Capture Microdissection with Whole Human Genome Microarray in Schizophrenia Postmortem Samples
Source: Schizophr Res Treatment. 2020 May 31;2020:5176834. doi: 10.1155/2020/5176834 (PMC7285254; doi:10.1155/2020/5176834)
Supplement: Supplementary Materials — Supplementary Table S1: AN disease vs. AN normal control (AN SZ/NC). S1.1: Ingenuity Pathway Analysis—networks AN SZ/NC. S1.2: Ingenuity Pathway Analysis—pathways AN SZ/NC. S1.3: Ingenuity Pathway Analysis—upstream regulators AN SZ/NC. Supplementary Table S2: VPL disease vs. VPL normal control (VPL SZ/NC). S2.1: Ingenuity Pathway Analysis—networks VPL SZ/NC. S2.2: Ingenuity Pathway Analysis—pathways VPL SZ/NC. S2.3: Ingenuity Pathway Analysis—upstream regulators VPL SZ/NC. Supplementary Table S3: VPL and AN disease same subject (SZ_VPL vs. AN). S3.1: Ingenuity Pathway Analysis—networks SZ_VPL vs. AN. S3.2: Ingenuity Pathway Analysis—pathways SZ_VPL vs. AN. S3.3: Ingenuity Pathway Analysis—upstream regulators SZ_VPL vs. AN. S4: VPL and AN normal control same subject NC_VPL vs. AN). S4.1: Ingenuity Pathway Analysis—networks NC_VPL vs. AN. S4.2: Ingenuity Pathway Analysis—pathways NC_VPL vs. AN. S4.3: Ingenuity Pathway Analysis—upstream regulators NC_VPL vs. AN. S5: miR-137 comparisons in our data. S6: our data comparisons to [39] (their Table 1) Potential impact of miR-137 and its targets in schizophrenia. Front Genet Apr 26; 4 : 58. S7: our data comparisons to [40] Inhibition of the schizophrenia-associated microRNA-137 disrupts Nrg1alpha neurodevelopmental signal transduction. Cell Rep July 5; 20(1):1-12. S8: our data comparisons to [41] microRNAs sculpt neuronal communication in a tight balance that is lost in neurological disease Front Mol Neurosci Dec 12; 11 : 455. S9: comparison of ELAVL1 NCBI identified interactants for NC AN/VPL (Table S4) with SZ AN/VPL (Table S3). S10: synapse and receptor related. [file 5176834.f1.zip › 5176834.f1/S4.1.xls]

## Sheet: Sheet0
© 2000-2015 QIAGEN. All rights reserved.
ID	Molecules in Network	Score	Focus Molecules	Top Diseases and Functions
1	AGPS,AR,BAZ1B,CAMSAP1,CCDC160,CEP135,CEP170,CUX1,DHCR24,ERICH1,ESF1,FAM122B,FIGNL1,KIAA0232,LOC102724159/PWP2,MKL2,NCAM1,NR2C2,PPA2,RBM25,RHCE/RHD,SENP5,SLC39A8,SPTBN1,STXBP5L,SUMO2,SUMO3,TRMT5,XPNPEP1,ZBTB11,ZBTB33,ZKSCAN1,ZNF106,ZNF273,ZNF518A	43	35	Cancer, Organismal Injury and Abnormalities, Cellular Development
2	ASAP3,CLIP4,CNOT8,DEF6,DMWD,EXTL3,FHL1,FRS2-GRB2-SHP2,GAREM,GRB2,ISL1,LDB2,LHX2,LHX9,LMO4,LONRF2,LZTS2,MYBPC1,OLIG1,OTUD5,PBXIP1,PDE4DIP,PHACTR4,PQBP1,PTPRN2,SLAIN2,SLC24A1,SSBP2,ST5,THAP10,TNPO1,TSNAX,TTYH2,VARS,WDR1	40	34	Nervous System Development and Function, Digestive System Development and Function, Embryonic Development
3	ADRB1,AHNAK,ARHGEF3,CDC37,CLIP1,DENND1B,DENND2D,DENND5B,DMRT2,DNM3,ELAVL3,ERRFI1,GTPase,IQGAP1,ISG15,KLHDC10,KNDC1,LRRK2,MAGI1,MFN1,MYOF,NSL1,PGLS,POT1,PTBP1,RAB3IP,RAPGEF6,RASAL2,RNASEL,RPA1,SLITRK6,SSR1,TBC1D20,TBC1D30,YTHDF3	40	34	Auditory Disease, Hereditary Disorder, Neurological Disease
4	BCL6,BCL11A,BLZF1,CCR6,CHM,CHST1,CHST3,CHST13,CPM,CSTF2T,ENTPD3,FADS3,FAM193B,GOLGA2,HS3ST1,HS6ST3,ICA1,KLF3,KLF12,MYLK,NEBL,OSBPL1A,PABPN1,PCP4L1,PRKAB2,PXDNL,RAB2B,RCOR3,SEC22B,SMARCA4,STXBP6,sulfotransferase,TCF3,TPK1,UST	40	34	Cell-mediated Immune Response, Cellular Development, Cellular Function and Maintenance
5	ALYREF,BCL7A,CBX5,CSE1L,Cyclin A/Cdk2,DIP2C,EHMT1,ERCC8,FAM135A,FIP1L1,FN3K,GAB1,GTF3C3,H1F0,HBB,Histone H1,INIP,IPO7,IWS1,LDLRAD4,OBSL1,PCBD1,POLR2A,POLR3A,PPP1R10,SMARCA2,STAU1,SUPT6H,TFAP2C,TINCR,TMF1,UPF3B,ZFP1,ZFP36L1,ZMAT3	38	33	Embryonic Development, Organ Development, Organismal Development
6	Alp,AMACR,ARID5B,ARRDC3,ARRDC4,BMPER,BPNT1,CDHR5,DKK1,DMBX1,ETV3,FOXJ3,GPNMB,KCMF1,KLF4,KLF6,LAS1L,MEF2C,MTORC1,NOTCH1,OTX2,POMGNT1,RMND5A,RMST,RUNX2,SMAD2,SOX2,SOX5,SOX6,SPG20,WDR11,WWP1,YPEL5,ZFHX4,ZIC3	38	33	Cellular Development, Connective Tissue Development and Function, Embryonic Development
7	AFF3,AKT3,CAMK2G,CELF1,CFLAR,Cg,Creb,CREBBP,DRC7,DTX3,FAM198B,FOXO1,GM2A,HPD,ITGB5,KNOP1,MBNL1,MBNL2,MDM4,PYGO2,RCHY1,RNF14,RPS6KB1,RRP1B,SMOC1,SS18L1,THRB,TNFAIP3,TRIM36,TRIP6,UBE2D1,UBE2H,UBE2J1,USP9X,WNT4	38	33	RNA Post-Transcriptional Modification, Cellular Development, Cellular Growth and Proliferation
8	ABAT,ATP2A3,ATP2B2,BRSK2,C1QTNF2,COPS2,Eif4g,FLCN,FNIP1,GYG1,GYG2,HADH,Insulin,KCNA1,KCNAB1,KCND3,KCNIP1,KLHL9,KLHL29,MLF2,PCSK2,PLA2G16,PRKAA2,RRAGC,Rsk,SLC16A1,SLC38A9,STK11,SYT9,TBC1D4,TBC1D23,UQCC2,USP11,WDR55,ZMYM6	35	32	Cell Cycle, Endocrine System Disorders, Gastrointestinal Disease
9	AHCYL2,AP1S2,Ap2 alpha,ASB14,C15orf59,CLINT1,DBT,FRA10AC1,HNRNPL,IFIT1,IFIT3,LMTK3,NOVA2,NTRK3,Pdgfr,PGAM5,PRDM5,PRPF4B,RAD54B,RASGRF1,RIBC2,SCYL2,snRNP,SNRNP48,SNRNP70,SOCS7,SORBS3,SREK1,SRRM2,SRSF10,TBC1D22B,TRIM26,TRIM41,YBX1,ZNF670	35	32	RNA Post-Transcriptional Modification, Developmental Disorder, Hereditary Disorder
10	AEBP2,AKT2,CARM1,CCNB1,CDC73,COL9A2,CPEB4,DCHS1,DNAJA3,DPYD,estrogen receptor,EZH1,GRIP1,Hsp27,IFI6,ING3,KLF9,MAX,MTDH,MUC16,MXD4,NAV3,NR3C1,PDPN,PIK3CD,POLG,PRRC2B,Rag,RBMS3,SLC23A2,SPAG8,TP53INP1,YTHDC2,YY1,ZNF704	35	32	Cancer, Organismal Injury and Abnormalities, Reproductive System Disease
11	ACVR1C,BACH1,CCDC186,CD3,CEP350,COL5A2,FAM160B1,INHBE,IRS1,LOX,LTN1,MAPK9,MBD1,NAV1,NFIA,ORAI2,PBX1,PDGF BB,PDPK1,PHAX,PHLDA1,PPARD,PRSS23,QKI,RBFOX2,RBM11,RBM22,SF3A1,SMAD3,SOS1,SRGN,Tgf beta,TGFBR2,TMED1,TMX3	35	32	Cellular Development, Embryonic Development, Organismal Development
12	APBB2,APLP2,CDH8,CDH11,CDKN2B,CTNNA1,ESRP1,GPC1,GUCY1A3,HEY1,IFITM1,L1CAM,Mmp,Notch,NRARP,PCDHGC3,PGK2,PLXDC2,PSEN1,Secretase gamma,SLC17A6,SLC38A2,SLC6A1,SMAD1,SORT1,SPON1,STAMBPL1,STT3B,TCF,TCF4,WNT2,ZCCHC12,ZEB1,ZEB2,ZNF521	33	31	Embryonic Development, Organismal Development, Nervous System Development and Function
13	AASDHPPT,ATG12,ATXN7,CAPRIN1,creatine kinase,CRIM1,CSPG5,CTBS,DNAH1,DNAH6,DNALI1,DOCK9,EGLN3,G3BP1,GDPD5,GOPC,HDL,hemoglobin,LACTB2,MEGF6,NMD3,NOL6,NUFIP2,NUP62,OPRM1,OTUD4,PI3K (family),RIOK2,SIAH1,SLC7A1,STX3,SYT7,TCOF1,WDR36,ZFP36L2	33	31	Cell-To-Cell Signaling and Interaction, Cellular Function and Maintenance, Drug Metabolism
14	ABI2,ADAM9,ADAM22,AES,BEND7,BMP2K,c-Src,CCDC102B,CRTAC1,CTH,EAF1,Ecm,EIF1AD,ERBB,FAM208B,FBF1,GLYR1,GPSM2,HAUS3,HAUS6,Integrin alpha 3 beta 1,KCTD9,MOB3C,PHLDA2,PPAP2B,PPP1R37,PRR16,PTMS,SDCBP,SDCBP2,SLC19A2,STIL,TDO2,Vegf,VPS37B	31	30	Connective Tissue Disorders, Developmental Disorder, Endocrine System Disorders
15	AARS,C11orf30,CBX3,CCNI,COPE,DDA1,DHX30,DOHH,EIF5A,ETV5,FARSB,FGL1,FN1,GLRA2,GLRA3,GLRB,GTPBP4,HDL-cholesterol,L3MBTL2,LDL-cholesterol,LDLR,LYPLA1,MPO,PCGF6,RSL1D1,SCP2,SGOL2,Smad1/5/8,SOAT2,TCF/LEF,TGFBI,TRIB1,TTC39B,VLDL-cholesterol,ZNF496	31	30	Cell-To-Cell Signaling and Interaction, Cellular Growth and Proliferation, Nervous System Development and Function
16	APOE,ATP7A,CDC27,COLEC12,CP,FDFT1,FLT3LG,GRIN2A,Iga,IPO9,LAPTM4B,LDL,LRP1,LSS,M6PR,MFI2,MID1IP1,MYOZ2,OSBP,PID1,RCAN1,RNF180,SAA,Sfk,SLC6A6,SMNDC1,SREBF2,Srebp,ST6GALNAC2,TFRC,TMEM59L,WT1,ZIC1,ZIC2,ZMYM2	31	30	Cell-To-Cell Signaling and Interaction, Small Molecule Biochemistry, Lipid Metabolism
17	ARL3,ASCL1,CCDC6,CELF4,CHRNA3,FGFR1,FGFR2,Gm-csf,HES6,Ifn,IL13RA1,INSR,JAK1,LIFR,PAX6,PLAUR,POU3F2,PRKRIR,PTPN11,RARB,RET,RUNDC3B,Shc,SIX4,SMPX,SMU1,SOCS5,SOX10,STAT,STAT5a/b,TLE1,UBA7,UNC119B,VAX2,WNT11	31	30	Embryonic Development, Organ Development, Organismal Development
18	C21orf2,C8orf48,CNR1,CX3CL1,CX3CR1,EDNRB,Endothelin,FMNL2,FSH,GBP1,GMCL1,GNRH,GRK5,GRM5,Growth hormone,IFI44L,Ifn gamma,KANK1,LMNA,LYRM1,MINOS1-NBL1/NBL1,MTAP,MTRR,MYRF,NEO1,PCDH7,RAPGEF1,RBMS1,RCCD1,SLC25A42,TACR1,TMEM230,XAF1,YBX3,ZNF519	31	30	Carbohydrate Metabolism, Molecular Transport, Small Molecule Biochemistry
19	AQP4,CASQ1,CDK9,Ck2,CUL4A,DCAF8,DCUN1D4,DHX9,DOT1L,DPYSL5,DTNA,EEF1A1,FUS,H2AFV,HNRNPD,Hsp70,Hsp90,KMT2A,MTSS1L,MYSM1,NAP1L1,NXPH3,PHIP,PIWIL2,PLXNC1,PM20D2,RNA polymerase II,SLC36A4,SNTG1,SNTG2,SYNCRIP,SYNJ1,TTLL4,tubulin (complex),UTRN	31	30	Cell Morphology, Cell-To-Cell Signaling and Interaction, Organ Morphology
20	60S ribosomal subunit,ANP32B,BCAR3,CD81,CFL2,CUL5,HIST1H2BD,HIST1H2BE,HIST1H2BH,IGSF8,INO80B,KHSRP,MYCN,Ral,Ras,Ribosomal 40s subunit,RIN1,Rnr,RPL3,RPL12,RPL35,RPL23A,RPL27A,RPS8,RPS11,RPS12,RPS17,RPS19,RPS29,RPS15A,RPS4X,Transglutaminase,Transportin,TUBGCP3,ZBTB1	28	28	Developmental Disorder, Hematological Disease, Hereditary Disorder
21	BACE1,BFSP1,C10orf82,CADM3,CADM4,Calcineurin A,Calcineurin protein(s),Calmodulin,CaMK I,CAPN2,CAPN3,CAST,CCNB1IP1,FAM168B,ITGB4,MAP9,MEF2,MEF2D,NFASC,PREPL,RCOR1,RGS10,SCN1A,SCN2A,SCN2B,SCN4B,SEZ6,SLC8A1,SLC8A3,SYN1,TMTC1,TRP,voltage-gated sodium channel,YPEL2,ZNF281	28	28	Hereditary Disorder, Neurological Disease, Connective Tissue Disorders
22	ARL6IP5,caspase,DAPK3,ERBB2IP,EXOC8,Exocyst,FBXL16,FURIN,GRIN1,HDHD2,LRRC7,MAP2K1/2,NMDA Receptor,PARG,PARP,PDZK1,PP1 protein complex group,PPP1R12A,PPP1R3D,PPP1R9B,Ppp2c,PPP2R1B,PPP2R2A,PPP2R5C,RALA,RALGAPB,RAP2A,SIKE1,SLC11A2,SLMAP,STK3,SYNGAP1,TIAM1,TNIK,XRCC1	28	28	Cell Morphology, Cellular Assembly and Organization, Cellular Development
23	APBB1IP,CASKIN1,Dlg,DLG1,DLG5,DLGAP4,DUB,GAD,GAD2,HLA Class I,HLA-DQ,HOXB1,INADL,KCNJ4,KIR,LIN7A,LLGL1,MEIS1,MPP7,NLGN2,NRXN2,Pka,Rap,SLC32A1,SMS,SOX2-OCT4-NANOG,STMN3,TRAF7,USP8,USP10,USP21,USP42,USP45,USP47,USP27X	24	26	Post-Translational Modification, Cell-To-Cell Signaling and Interaction, Cellular Assembly and Organization
24	alcohol group acceptor phosphotransferase,AMER3,APC,APC/APC2,ASAP1,AXIN2,BUB1,BUB3,CAPRIN2,Casein,CK1,CK1/2,CNTNAP2,CSNK1A1,CSNK1D,CSNK1E,Ctnna,ENaC,EPB41L3,FCHSD1,Glycogen synthase,GRAP,GSKIP,Importin beta,LRP6,NOSTRIN,PER2,PER3,PRUNE,RAB11FIP3,SEC31A,SHC1,SNX22,STOX2,TSPYL5	24	26	Hereditary Disorder, Neurological Disease, Cell Cycle
25	ABR,ARHGEF18,Beta Tubulin,BRK1,CCDC85A,CDK8,DNA-directed RNA polymerase,ELL2,Esr1-Esr1-estrogen-estrogen,FANCM,Gcn5l,Holo RNA polymerase II,MED12,MED16,MED19,MED28,mediator,PALB2,PCDH17,PFDN1,PLEKHG2,POLR1B,POLR2J,Rac,RMI1,RPA,SH2B1,SNAP91,SSRP1,TAF1,TAF2,TAF5,TAF8,TAF5L,TRAP/Media	24	26	Gene Expression, Cell Cycle, Cellular Assembly and Organization
