# Supplementary material for: Two Thalamic Regions Screened Using Laser Capture Microdissection with Whole Human Genome Microarray in Schizophrenia Postmortem Samples
Source: Schizophr Res Treatment. 2020 May 31;2020:5176834. doi: 10.1155/2020/5176834 (PMC7285254; doi:10.1155/2020/5176834)
Supplement: Supplementary Materials — Supplementary Table S1: AN disease vs. AN normal control (AN SZ/NC). S1.1: Ingenuity Pathway Analysis—networks AN SZ/NC. S1.2: Ingenuity Pathway Analysis—pathways AN SZ/NC. S1.3: Ingenuity Pathway Analysis—upstream regulators AN SZ/NC. Supplementary Table S2: VPL disease vs. VPL normal control (VPL SZ/NC). S2.1: Ingenuity Pathway Analysis—networks VPL SZ/NC. S2.2: Ingenuity Pathway Analysis—pathways VPL SZ/NC. S2.3: Ingenuity Pathway Analysis—upstream regulators VPL SZ/NC. Supplementary Table S3: VPL and AN disease same subject (SZ_VPL vs. AN). S3.1: Ingenuity Pathway Analysis—networks SZ_VPL vs. AN. S3.2: Ingenuity Pathway Analysis—pathways SZ_VPL vs. AN. S3.3: Ingenuity Pathway Analysis—upstream regulators SZ_VPL vs. AN. S4: VPL and AN normal control same subject NC_VPL vs. AN). S4.1: Ingenuity Pathway Analysis—networks NC_VPL vs. AN. S4.2: Ingenuity Pathway Analysis—pathways NC_VPL vs. AN. S4.3: Ingenuity Pathway Analysis—upstream regulators NC_VPL vs. AN. S5: miR-137 comparisons in our data. S6: our data comparisons to [39] (their Table 1) Potential impact of miR-137 and its targets in schizophrenia. Front Genet Apr 26; 4 : 58. S7: our data comparisons to [40] Inhibition of the schizophrenia-associated microRNA-137 disrupts Nrg1alpha neurodevelopmental signal transduction. Cell Rep July 5; 20(1):1-12. S8: our data comparisons to [41] microRNAs sculpt neuronal communication in a tight balance that is lost in neurological disease Front Mol Neurosci Dec 12; 11 : 455. S9: comparison of ELAVL1 NCBI identified interactants for NC AN/VPL (Table S4) with SZ AN/VPL (Table S3). S10: synapse and receptor related. [file 5176834.f1.zip › 5176834.f1/S4.2.xls]

## Sheet: Sheet0
© 2000-2015 QIAGEN. All rights reserved.
Ingenuity Canonical Pathways	-log(p-value)	Ratio	z-score	Molecules
Molecular Mechanisms of Cancer	1.33E01	1.96E-01	NaN	RAPGEF1,JAK1,WNT3,MAPK1,SMAD3,SOS2,TAB2,WNT6,TGFBR2,PAK1,RASGRF1,CAMK2A,RHOB,MAP3K7,WNT4,ARHGEF11,HIPK2,SMAD1,RND2,SMAD2,AKT2,CREBBP,TCF3,APC,RHOQ,MAX,GAB1,RND3,PTPN11,CDC42,IRS1,GNAO1,PRKACA,PIK3CD,ARHGEF18,CFLAR,NOTCH1,CDK2,CAMK2G,MAP2K6,RAP2A,TCF4,RALA,GNA11,LRP6,CTNNA1,CDKN2B,WNT2,SHC1,SYNGAP1,JUN,SOS1,RHOU,AKT3,ARHGEF2,ARHGEF3,CAMK2B,GRB2,PRKAR2A,MAPK9,BMP5,PRKCG,GNAI3,PLCB4,PRKCI,FOXO1,NF1,…
Wnt/β-catenin Signaling	1E01	2.35E-01	-1.976	TCF4,FRZB,WNT3,PPP2R2A,SOX10,LRP6,PPP2R5B,CSNK1A1,TLE1,WNT6,WNT2,SOX2,TGFBR2,CSNK1E,JUN,PPM1L,RARB,MAP3K7,AKT3,DKK2,WNT4,PPP2R2C,PPP2R5C,ACVR1C,SOX5,AKT2,AXIN2,PPARD,CREBBP,CSNK1D,TCF3,APC,SOX6,GNAO1,DKK1,PPP2R1B,WNT11,LRP1,FZD7,SOX3
B Cell Receptor Signaling	6.57E00	1.93E-01	NaN	MAP2K6,RAP2A,MAPK1,PTK2B,SOS2,PDPK1,BCL6,PTPRC,SHC1,JUN,CAMK2A,CFL2,SOS1,MAP3K7,AKT3,CAMK2B,RPS6KB1,AKT2,APBB1IP,GRB2,FCGR2A,CREBBP,MAPK9,TCF3,PTPN11,FOXO1,SYNJ1,GAB1,CDC42,VAV3,MEF2C,PIK3AP1,PIK3CD,CAMK2G,PRKCB
HIPPO signaling	6.4E00	2.53E-01	1.508	DLG1,SMAD2,PPP2R2A,SMAD3,WWTR1,PPP2R5B,CSNK1D,STK3,CSNK1E,PPP1R3D,TEAD1,DLG5,PPP1R10,PPP1R12A,LLGL1,PPM1L,PPP2R2C,PPP2R5C,PARD3,INADL,SMAD1,PPP2R1B
Regulation of the Epithelial-Mesenchymal Transition Pathway	6.39E00	1.9E-01	NaN	MAP2K6,LOX,TCF4,JAK1,MAPK1,WNT3,SMAD3,SOS2,WNT6,WNT2,TGFBR2,FGF18,SOS1,AKT3,WNT4,EGFR,SMAD2,AKT2,GRB2,FGFR1,FGFR2,ZEB1,TCF3,APC,PYGO2,PTPN11,GAB1,ZEB2,FGF11,PIK3CD,NOTCH1,WNT11,PSEN1,FZD7,FGF5
Integrin Signaling	6.35E00	1.84E-01	-1.616	RAP2A,RAPGEF1,MPRIP,RALA,MAPK1,ARPC5,ITGA8,SOS2,WASL,MYLK,SHC1,PARVB,PAK1,PPP1R12B,RHOB,PPP1R12A,SOS1,CAV1,RHOU,AKT3,ITGB4,ITGB5,RND2,AKT2,TSPAN5,ASAP1,GRB2,BCAR3,GIT1,ARHGAP5,RHOQ,RND3,ARF3,CDC42,CAPN2,PIK3CD,CAPN3
G Beta Gamma Signaling	6.04E00	2.35E-01	NaN	AKT2,CAV2,MAPK1,GRB2,GNA11,GNG2,SOS2,PRKAR2A,PDPK1,PRKCG,SHC1,GNAI3,PAK1,PRKCI,CDC42,SOS1,GNAO1,CAV1,PRKACA,AKT3,DNM2,EGFR,PRKCB
G-Protein Coupled Receptor Signaling	5.76E00	1.63E-01	NaN	HTR5A,MAPK1,PTK2B,SOS2,GNA11,PDE4A,PDPK1,HRH3,CHRM3,SYNGAP1,SHC1,ADRB1,CAMK2A,HTR7,RGS10,SOS1,AKT3,TDP2,CAMK2B,HTR2A,AKT2,OPRM1,GRB2,CNR1,CREBBP,PRKAR2A,GABBR1,PDE4B,CRHR1,ADRA1D,PRKCG,GRM5,GRM7,GABBR2,GNAI3,PLCB4,RASGRP1,GNAO1,PRKACA,PDE5A,PIK3CD,CAMK2G,PRKCB
Insulin Receptor Signaling	5.69E00	2E-01	NaN	RAPGEF1,JAK1,MAPK1,SOS2,PDPK1,PTPRF,SHC1,PPP1R10,PPP1R12A,SOS1,AKT3,IRS2,RPS6KB1,AKT2,GRB2,PRKAR2A,VAMP2,PPP1R3D,PRKCI,RHOQ,GAB1,SYNJ1,FOXO1,PTPN11,IRS1,PRKACA,PIK3CD,INSR
mTOR Signaling	5.39E00	1.75E-01	-0.784	MAPK1,PRKAB2,PPP2R2A,PPP2R5B,PDPK1,RPS11,RPS4X,RHOB,PPM1L,GPLD1,RHOU,PRKAA2,AKT3,PPP2R5C,PPP2R2C,RPS12,RPS17,RND2,RPS19,RPS6KB1,AKT2,STK11,RPS8,RPS29,PRKCG,RHOQ,PRKCI,RND3,IRS1,RPS15A,PIK3CD,INSR,PPP2R1B,PRKCB
IGF-1 Signaling	5.38E00	2.22E-01	-0.688	RPS6KB1,AKT2,JAK1,MAPK1,GRB2,SOS2,PRKAR2A,PDPK1,SHC1,PRKCI,JUN,PTPN11,FOXO1,IRS1,SOS1,IGFBP3,PRKACA,AKT3,IRS2,PIK3CD,SOCS7,SOCS5
GDNF Family Ligand-Receptor Interactions	5.37E00	2.54E-01	-1.414	MAPK1,ARTN,DOK6,GRB2,GFRA3,SOS2,MAPK9,SHC1,JUN,GAB1,DOK4,CDC42,IRS1,SOS1,DOK7,IRS2,PIK3CD,RET
RhoGDI Signaling	5.3E00	1.79E-01	NaN	GNA11,ARPC5,WASL,PIP4K2B,CDH11,PAK1,PPP1R12B,CFL2,PPP1R12A,RHOB,EZR,RHOU,ARHGEF2,ARHGEF11,ARHGEF3,DLC1,RND2,WASF2,GNG2,CREBBP,RDX,GRIP1,ARHGAP5,GNAI3,RHOQ,RND3,CDC42,GNAO1,CDH8,ARHGEF18,ARHGDIA,ARHGAP1
Breast Cancer Regulation by Stathmin1	5.24E00	1.73E-01	NaN	MAPK1,PPP2R2A,SOS2,PPP2R5B,SHC1,PAK1,CAMK2A,PPP1R10,PPP1R12A,SOS1,PPM1L,PPP2R2C,ARHGEF11,PPP2R5C,ARHGEF2,ARHGEF3,CAMK2B,GRB2,GNG2,PRKAR2A,PRKCG,GNAI3,PLCB4,PPP1R3D,PRKCI,CDC42,PRKACA,ARHGEF18,UHMK1,PIK3CD,PPP2R1B,CDK2,PRKCB,CAMK2G
p70S6K Signaling	5.15E00	2E-01	-0.600	JAK1,MAPK1,PPP2R2A,PPP2R5B,SOS2,PDPK1,SHC1,SOS1,PPM1L,AKT3,PPP2R2C,PPP2R5C,EGFR,RPS6KB1,AKT2,GRB2,PRKCG,GNAI3,PLCB4,PRKCI,MAPT,IRS1,PIK3CD,PPP2R1B,PRKCB
Cardiac β-adrenergic Signaling	5.14E00	1.91E-01	-1.147	AKAP12,PPP2R2A,PPP2R5B,PDE4A,AKAP7,ADRB1,CACNA1E,PPP1R10,PPP1R12A,PPM1L,TDP2,PPP2R2C,PPP2R5C,AKAP5,RYR2,GNG2,SLC8A3,PRKAR2A,ATP2A3,PDE4B,AKAP13,PPP1R3D,PKIB,PRKACA,PDE5A,SLC8A1,PPP2R1B
Signaling by Rho Family GTPases	5.05E00	1.61E-01	-2.921	MAPK1,PTK2B,ARPC5,GNA11,WASL,PIP4K2B,MYLK,IQGAP1,CDH11,CLIP1,PAK1,JUN,PPP1R12B,RHOB,PPP1R12A,CFL2,EZR,CIT,CYBB,RHOU,ARHGEF11,ARHGEF2,ARHGEF3,RND2,GNG2,RDX,MAPK9,KIAA1804,GNAI3,RHOQ,PRKCI,RND3,CDC42,GNAO1,CDH8,ARHGEF18,PIK3CD,PARD3
Glioblastoma Multiforme Signaling	5.03E00	1.85E-01	-2.117	MAPK1,WNT3,SOS2,WNT6,WNT2,SHC1,RHOB,SOS1,RHOU,AKT3,WNT4,EGFR,RND2,RPS6KB1,AKT2,GRB2,TCF3,APC,PLCB4,RHOQ,FOXO1,RND3,NF1,CDC42,PIK3CD,CDK2,WNT11,FZD7
Prolactin Signaling	4.92E00	2.37E-01	-1.500	MAPK1,GRB2,PRL,CREBBP,SOS2,PDPK1,NR3C1,PRKCG,SHC1,PRKCI,JUN,PTPN11,IRS1,SOS1,PIK3CD,SOCS7,SOCS5,PRKCB
Thrombin Signaling	4.83E00	1.68E-01	-1.461	MPRIP,MAPK1,GNA11,PDPK1,MYLK,SHC1,CAMK2A,PPP1R12B,PPP1R12A,RHOB,SOS1,RHOU,AKT3,ARHGEF11,ARHGEF2,ARHGEF3,EGFR,CAMK2B,RND2,RPS6KB1,AKT2,GRB2,GNG2,PRKCG,GNAI3,PLCB4,RHOQ,PRKCI,RND3,GNAO1,PIK3CD,PRKCB,CAMK2G
Factors Promoting Cardiogenesis in Vertebrates	4.8E00	2.17E-01	NaN	SMAD2,TCF4,WNT3,LRP6,TCF3,BMP5,APC,PRKCG,TGFBR2,PRKCI,MAP3K7,MEF2C,DKK1,ACVR1C,SMAD1,WNT11,LRP1,CDK2,FZD7,PRKCB
Amyloid Processing	4.63E00	2.69E-01	-1.000	AKT2,MAPK1,CSNK1D,MARK1,PRKAR2A,CSNK1A1,BACE1,CSNK1E,MAPT,PRKACA,AKT3,CAPN2,CAPN3,PSEN1
GNRH Signaling	4.55E00	1.85E-01	-1.800	MAP2K6,MAPK1,GNA11,SOS2,PAK1,CAMK2A,JUN,SOS1,MAP3K7,DNM2,CAMK2B,EGFR,GRB2,CREBBP,PRKAR2A,MAPK9,DNM3,PRKCG,GNAI3,PLCB4,PRKCI,CDC42,PRKACA,CAMK2G,PRKCB
Role of NFAT in Cardiac Hypertrophy	4.53E00	1.67E-01	-1.890	MAP2K6,MAPK1,SOS2,CSNK1A1,TGFBR2,SHC1,CAMK2A,SOS1,MAP3K7,AKT3,CAMK2B,AKAP5,HDAC9,AKT2,GRB2,GNG2,SLC8A3,PRKAR2A,MAPK9,PRKCG,RCAN1,GNAI3,PLCB4,PRKCI,MEF2D,PRKACA,MEF2C,PIK3CD,SLC8A1,PRKCB,CAMK2G
D-myo-inositol (1,4,5,6)-Tetrakisphosphate Biosynthesis	4.49E00	1.84E-01	NaN	DUSP8,PTPN2,MTMR9,PTPN23,PPP2R5B,PTPN12,PTPRF,SACM1L,PTPRC,MTMR6,IPMK,PPP1R12A,PTPRJ,PGAM5,DUSP11,EYA4,PPAPDC3,DOT1L,PPTC7,PTPRM,MTMR4,SYNJ1,PTPN11,SSH3,SIRPA
D-myo-inositol (3,4,5,6)-tetrakisphosphate Biosynthesis	4.49E00	1.84E-01	NaN	DUSP8,PTPN2,MTMR9,PTPN23,PPP2R5B,PTPN12,PTPRF,SACM1L,PTPRC,MTMR6,IPMK,PPP1R12A,PTPRJ,PGAM5,DUSP11,EYA4,PPAPDC3,DOT1L,PPTC7,PTPRM,MTMR4,SYNJ1,PTPN11,SSH3,SIRPA
ILK Signaling	4.44E00	1.65E-01	-1.095	MAP2K6,FN1,MAPK1,PPP2R2A,PPP2R5B,PDPK1,MYH7B,PARVB,JUN,CFL2,PPP1R12A,RHOB,PPM1L,RHOU,AKT3,PPP2R5C,IRS2,PPP2R2C,ITGB4,ITGB5,RND2,AKT2,CREBBP,FERMT2,MAPK9,RHOQ,RND3,CDC42,IRS1,PIK3CD,PPP2R1B
Cholecystokinin/Gastrin-mediated Signaling	4.37E00	1.98E-01	-1.964	RND2,MAP2K6,PTK2B,MAPK1,GRB2,SOS2,MAPK9,PRKCG,SHC1,PLCB4,RHOQ,PRKCI,JUN,RND3,RHOB,MEF2D,SOS1,RHOU,MEF2C,EGFR,PRKCB
Protein Kinase A Signaling	4.3E00	1.33E-01	NaN	DUSP8,PTPN23,MAPK1,SMAD3,PTPN5,TGFBR2,PTPRC,DUSP3,CAMK2A,DUSP11,TDP2,GNG2,CREBBP,PTPN18,PDE4B,TCF3,PTPRM,PTPDC1,AKAP13,H3F3A/H3F3B,PTPN11,PRKACA,PTPRS,H1F0,PTPRA,SIRPA,PTPN21,CAMK2G,AKAP12,TCF4,PTPN2,PTK2B,PDE4A,MYLK,PTPN12,AKAP7,PTPRF,PPP1R10,PTPRJ,PPP1R12A,CAMK2B,AKAP5,RYR2,PRKAR2A,PRKCG,GNAI3,PPP1R3D,PLCB4,PRKCI,ADD1,PDE5A,CDC27,PRKCB
Natural Killer Cell Signaling	4.3E00	1.91E-01	NaN	KIR2DL1/KIR2DL3,AKT2,MAPK1,TYROBP,GRB2,FCGR2A,SOS2,CD300A,PRKCG,SHC1,PAK1,PRKCI,SYNJ1,PTPN11,VAV3,SOS1,ZAP70,FCER1G,AKT3,PIK3CD,LCP2,PRKCB
Fc Epsilon RI Signaling	4.3E00	1.91E-01	-1.964	MAP2K6,IL3,AKT2,MAPK1,GRB2,SOS2,PDPK1,MAPK9,PRKCG,PLA2G6,PRKCI,SYNJ1,GAB1,PTPN11,VAV3,SOS1,PLA2G5,FCER1G,AKT3,PIK3CD,LCP2,PRKCB
Epithelial Adherens Junction Signaling	4.3E00	1.76E-01	NaN	RAPGEF1,TCF4,WASL,PVRL3,ARPC5,CTNNA1,IQGAP1,MYH7B,CLIP1,TGFBR2,AKT3,PVRL1,ACVR1C,EGFR,AKT2,LMO7,FGFR1,TCF3,PTPRM,APC,MAGI1,CDC42,SSX2IP,PARD3,CLINT1,NOTCH1
PPARα/RXRα Activation	4.22E00	1.63E-01	0.756	MAP2K6,MAPK1,PRKAB2,SMAD3,GNA11,SOS2,TGFBR2,SHC1,JUN,SOS1,LPL,PRKAA2,MAP3K7,NCOR1,ACVR1C,ITGB5,SMAD2,GRB2,CREBBP,PRKAR2A,NR2C2,NCOA6,MED12,PLCB4,IRS1,PRKACA,MEF2C,INSR,IL1RAPL1,PRKCB
Tight Junction Signaling	4.2E00	1.68E-01	NaN	PPP2R2A,PVRL3,PPP2R5B,JAM2,NAPG,CTNNA1,MYLK,MYH7B,TGFBR2,JUN,LLGL1,PPM1L,VAMP3,AKT3,PVRL1,PPP2R5C,PPP2R2C,ARHGEF2,TIAM1,AKT2,PRKAR2A,YBX3,PRKCI,JAM3,CDC42,PRKACA,INADL,PPP2R1B
Neuregulin Signaling	4.2E00	2.04E-01	-2.183	RPS6KB1,AKT2,MAPK1,ERBB2IP,GRB2,DCN,SOS2,PDPK1,TMEFF2,PRKCG,SHC1,PRKCI,PTPN11,SOS1,AKT3,ERRFI1,PSEN1,EGFR,PRKCB
Regulation of eIF4 and p70S6K Signaling	4.19E00	1.73E-01	-0.728	MAPK1,PPP2R2A,PPP2R5B,SOS2,PDPK1,RPS4X,RPS11,SHC1,SOS1,PPM1L,AKT3,PPP2R2C,PPP2R5C,RPS17,RPS12,PABPC1,RPS6KB1,RPS19,AKT2,GRB2,RPS8,RPS29,IRS1,RPS15A,PIK3CD,PPP2R1B
IL-3 Signaling	4.16E00	2.25E-01	-1.000	RAPGEF1,IL3,AKT2,JAK1,MAPK1,GRB2,PRKCG,SHC1,PAK1,PRKCI,JUN,FOXO1,SOS1,AKT3,PIK3CD,PRKCB
ErbB Signaling	4.15E00	2.09E-01	NaN	MAP2K6,RPS6KB1,MAPK1,GRB2,SOS2,PDPK1,MAPK9,PRKCG,SHC1,PAK1,PRKCI,JUN,FOXO1,CDC42,SOS1,PIK3CD,PRKCB,EGFR
Production of Nitric Oxide and Reactive Oxygen Species in Macrophages	4.13E00	1.61E-01	-1.300	APOE,JAK1,MAPK1,PPP2R2A,PPP2R5B,JUN,PPP1R12A,PPP1R10,RHOB,PPM1L,RHOU,CYBB,MAP3K7,AKT3,PPP2R5C,PPP2R2C,RND2,AKT2,CREBBP,MAPK9,PRKCG,PPP1R3D,PRKCI,MPO,RHOQ,RND3,PIK3CD,PPP2R1B,SIRPA,PRKCB
Calcium Signaling	4.13E00	1.61E-01	-0.894	RAP2A,GRIN2A,MAPK1,TPM2,TRPC3,MYH7B,CAMK2A,CASQ1,ASPH,CHRNA3,CAMK2B,HDAC9,AKAP5,CALR,GRIN1,ATP2C1,CREBBP,RYR2,SLC8A3,PRKAR2A,ATP2A3,ATP2B2,RCAN1,ATP2B3,MEF2D,PRKACA,MEF2C,SLC8A1,CAMK2G,GRIA3
AMPK Signaling	4.09E00	1.58E-01	-1.000	MAPK1,PRKAB2,PPP2R2A,PPP2R5B,PDPK1,SMARCA4,NAD+,ADRB1,PPM1L,PRKAA2,MAP3K7,AKT3,PPP2R5C,IRS2,PPP2R2C,AK7,CHRNA3,RPS6KB1,AKT2,STK11,CREBBP,PRKAR2A,ADRA1D,AK5,FOXO1,SMARCA2,IRS1,PRKACA,PIK3CD,INSR,PPP2R1B
Estrogen Receptor Signaling	4.08E00	1.81E-01	NaN	MAPK1,GRB2,TAF5L,CREBBP,SOS2,POLR2J,RBFOX2,HNRNPD,NR3C1,MED12,SMARCA4,SHC1,TAF1,POLR2A,H3F3A/H3F3B,CDK8,TAF5,NCOA2,SOS1,MED16,NCOR1,TAF2,CARM1
Role of NANOG in Mammalian Embryonic Stem Cell Pluripotency	4.06E00	1.89E-01	-1.732	AKT2,JAK1,WNT3,MAPK1,GRB2,SOS2,WNT6,BMP5,WNT2,APC,LIFR,SOX2,SHC1,GAB1,SOS1,WNT4,AKT3,PIK3CD,SMAD1,WNT11,FZD7
CREB Signaling in Neurons	4.05E00	1.62E-01	-1.706	GRIN2A,MAPK1,SOS2,GNA11,POLR2J,SHC1,POLR2A,CAMK2A,SOS1,AKT3,CAMK2B,GRIN1,AKT2,GRB2,CREBBP,GNG2,PRKAR2A,PRKCG,GRM5,GRM7,GNAI3,PLCB4,PRKCI,GNAO1,PRKACA,PIK3CD,PRKCB,CAMK2G,GRIA3
D-myo-inositol-5-phosphate Metabolism	4.05E00	1.7E-01	NaN	DUSP8,PTPN2,MTMR9,PTPN23,PPP2R5B,PTPN12,PTPRF,PLCH1,SACM1L,PTPRC,MTMR6,PPP1R12A,PTPRJ,PGAM5,DUSP11,EYA4,PPAPDC3,DOT1L,PPTC7,PTPRM,PLCB4,MTMR4,SYNJ1,PTPN11,SSH3,SIRPA
Huntington's Disease Signaling	3.99E00	1.49E-01	NaN	MAPK1,SOS2,GNA11,NAPG,POLR2J,PDPK1,SHC1,POLR2A,JUN,SOS1,CASQ1,VAMP3,AKT3,NCOR1,DNM2,EGFR,HDAC9,AKT2,RCOR3,GRB2,CREBBP,GNG2,RCOR1,DNM3,MAPK9,PRKCG,GRM5,PSMA8,PSME1,PLCB4,PRKCI,CAPN2,PIK3CD,CAPN3,PRKCB
Human Embryonic Stem Cell Pluripotency	3.89E00	1.73E-01	NaN	SMAD2,TCF4,AKT2,WNT3,SMAD3,FGFR1,PDPK1,FGFR2,WNT6,TCF3,BMP5,WNT2,APC,SOX2,TGFBR2,FOXO1,ZIC3,NTRK3,WNT4,AKT3,PIK3CD,SMAD1,WNT11,FZD7
Phospholipase C Signaling	3.89E00	1.46E-01	-1.826	RALA,MPRIP,MAPK1,SOS2,SHC1,PPP1R12B,AHNAK,PPP1R12A,RHOB,SOS1,GPLD1,PLA2G5,RHOU,ARHGEF11,ARHGEF2,ARHGEF3,RND2,HDAC9,GRB2,FCGR2A,CREBBP,GNG2,PRKCG,MARCKS,PLA2G6,PLCB4,RHOQ,PRKCI,RND3,MEF2D,ZAP70,FCER1G,MEF2C,ARHGEF18,LCP2,PRKCB
Actin Cytoskeleton Signaling	3.82E00	1.49E-01	NaN	ABI2,MPRIP,FN1,MAPK1,ARPC5,SOS2,WASL,PIP4K2B,MYLK,IQGAP1,MYH7B,SHC1,PAK1,PPP1R12B,PPP1R12A,CFL2,FGF18,EZR,SOS1,ARHGAP24,TIAM1,WASF2,GRB2,BRK1,RDX,GIT1,APC,CDC42,VAV3,SSH3,FGF11,PIK3CD,FGF5
Colorectal Cancer Metastasis Signaling	3.77E00	1.45E-01	-1.915	SIAH1,TCF4,JAK1,MAPK1,WNT3,SMAD3,LRP6,SOS2,WNT6,WNT2,TGFBR2,JUN,RHOB,SOS1,RHOU,AKT3,WNT4,EGFR,RND2,SMAD2,AKT2,GRB2,GNG2,PRKAR2A,MAPK9,TCF3,APC,RHOQ,TLR5,RND3,PRKACA,PIK3CD,LRP1,WNT11,FZD7
Synaptic Long Term Depression	3.73E00	1.66E-01	-0.600	MAPK1,PPP2R2A,PPP2R5B,GNA11,PLA2G5,PPM1L,PPP2R2C,PPP2R5C,PLA2G16,PNPLA8,GUCY1A3,ABHD3,RYR2,CRHR1,PRKCG,GRM5,GRM7,GNAI3,PLA2G6,PLCB4,PRKCI,GNAO1,PPP2R1B,GRIA3,PRKCB
Cdc42 Signaling	3.71E00	1.6E-01	-1.000	RALA,MPRIP,MAPK1,HLA-A,HLA-B,ARPC5,WASL,MYLK,IQGAP1,CLIP1,PAK1,JUN,PPP1R12B,HLA-DRB1,CFL2,PPP1R12A,LLGL1,HLA-DRA,MAPK9,APC,PRKCI,EXOC8,CDC42,FCER1G,PARD3,FNBP1L,HLA-E
Role of JAK2 in Hormone-like Cytokine Signaling	3.7E00	2.86E-01	NaN	SHC1,JAK1,PTPN11,PRL,IRS1,IRS2,SOCS7,SOCS5,SIRPA,SH2B1
Acute Phase Response Signaling	3.63E00	1.58E-01	-1.091	MAP2K6,TCF4,SERPING1,FN1,MAPK1,SOS2,PDPK1,CP,NR3C1,RBP1,C1R,SHC1,JUN,F8,SOS1,MAP3K7,AKT3,AKT2,GRB2,SERPINF1,MAPK9,VWF,TCF3,PTPN11,PIK3CD,SOCS7,SOCS5
Actin Nucleation by ARP-WASP Complex	3.63E00	2.32E-01	-1.155	RND2,GRB2,SOS2,ARPC5,WASL,RHOQ,PPP1R12B,RND3,PPP1R12A,RHOB,CDC42,SOS1,RHOU
3-phosphoinositide Degradation	3.59E00	1.62E-01	NaN	DUSP8,PTPN2,MTMR9,PTPN23,PPP2R5B,MTMR1,PTPN12,PTPRF,SACM1L,PTPRC,MTMR6,PPP1R12A,PTPRJ,PGAM5,DUSP11,EYA4,PPAPDC3,DOT1L,PPTC7,PTPRM,MTMR4,SYNJ1,PTPN11,SSH3,SIRPA
PI3K/AKT Signaling	3.59E00	1.72E-01	-1.342	RPS6KB1,CDC37,AKT2,JAK1,MAPK1,PPP2R2A,GRB2,PPP2R5B,SOS2,PDPK1,SHC1,FOXO1,GAB1,SYNJ1,PPM1L,SOS1,AKT3,PPP2R5C,PPP2R2C,PIK3CD,PPP2R1B,THEM4
Mouse Embryonic Stem Cell Pluripotency	3.58E00	1.89E-01	-1.886	AKT2,TCF4,JAK1,MAPK1,GRB2,CREBBP,SOS2,TCF3,APC,LIFR,SOX2,PTPN11,SOS1,MAP3K7,AKT3,PIK3CD,SMAD1,FZD7
PTEN Signaling	3.57E00	1.75E-01	3.273	RPS6KB1,AKT2,MAPK1,GRB2,FGFR1,SOS2,PDPK1,FGFR2,DDR1,TGFBR2,SHC1,MAGI1,FOXO1,SYNJ1,CDC42,NTRK3,SOS1,AKT3,PIK3CD,INSR,EGFR
CTLA4 Signaling in Cytotoxic T Lymphocytes	3.51E00	1.93E-01	NaN	AKT2,GRB2,HLA-A,PPP2R2A,AP1S2,PPP2R5B,HLA-B,PTPN11,PPM1L,ZAP70,FCER1G,AKT3,PPP2R5C,PPP2R2C,PIK3CD,PPP2R1B,LCP2
Renal Cell Carcinoma Signaling	3.47E00	2.05E-01	-2.496	RAPGEF1,AKT2,MAPK1,GRB2,SOS2,CREBBP,PAK1,JUN,PTPN11,GAB1,CDC42,SOS1,EGLN3,AKT3,PIK3CD
Androgen Signaling	3.44E00	1.75E-01	-0.277	CALR,MAPK1,SMAD3,CREBBP,GNA11,GNG2,POLR2J,PRKAR2A,PRKCG,SHC1,GNAI3,JUN,PRKCI,AR,POLR2A,NCOA2,GNAO1,PRKACA,TAF2,PRKCB
Fcγ Receptor-mediated Phagocytosis in Macrophages and Monocytes	3.35E00	1.82E-01	-2.357	RPS6KB1,AKT2,PTK2B,MAPK1,FCGR2A,ARPC5,PRKCG,PLA2G6,PAK1,PRKCI,CDC42,EZR,VAV3,GPLD1,VAMP3,AKT3,LCP2,PRKCB
Telomerase Signaling	3.35E00	1.82E-01	-1.500	HDAC9,AKT2,MAPK1,GRB2,PPP2R2A,PPP2R5B,SOS2,PDPK1,SHC1,SOS1,PPM1L,AKT3,PPP2R5C,PPP2R2C,PIK3CD,POT1,PPP2R1B,EGFR
Role of Osteoblasts, Osteoclasts and Chondrocytes in Rheumatoid Arthritis	3.33E00	1.42E-01	NaN	MAP2K6,TCF4,FRZB,MAPK1,PTK2B,WNT3,LRP6,TAB2,CSNK1A1,WNT6,WNT2,JUN,RUNX2,MAP3K7,WNT4,DKK2,AKT3,SMAD1,AKT2,CTSK,MAPK9,TCF3,CSF1R,BMP5,APC,FOXO1,PIK3CD,DKK1,IL1RAPL1,LRP1,WNT11,FZD7
HGF Signaling	3.31E00	1.76E-01	-2.065	RAPGEF1,AKT2,MAPK1,GRB2,SOS2,MAPK9,PRKCG,PAK1,PRKCI,JUN,GAB1,PTPN11,CDC42,SOS1,MAP3K7,AKT3,PIK3CD,CDK2,PRKCB
Semaphorin Signaling in Neurons	3.28E00	2.26E-01	NaN	RND2,PLXNA1,PAK1,RHOQ,CFL2,RND3,MAPK1,RHOB,RHOU,DPYSL5,ARHGAP1,NRP1
HER-2 Signaling in Breast Cancer	3.27E00	1.97E-01	NaN	AKT2,GRB2,SOS2,PRKCG,PRKCI,FOXO1,CDC42,SOS1,AKT3,PIK3CD,ITGB4,PARD3,ITGB5,PRKCB,EGFR
3-phosphoinositide Biosynthesis	3.26E00	1.52E-01	NaN	DUSP8,PTPN2,MTMR9,PTPN23,PPP2R5B,PIP4K2B,PTPN12,PTPRF,SACM1L,PTPRC,MTMR6,PPP1R12A,PTPRJ,PGAM5,DUSP11,EYA4,PPAPDC3,DOT1L,PPTC7,PTPRM,MTMR4,SYNJ1,PTPN11,SSH3,PIK3CD,SIRPA
Superpathway of Inositol Phosphate Compounds	3.25E00	1.42E-01	NaN	DUSP8,PTPN2,PTPN23,MTMR9,PPP2R5B,PIP4K2B,PTPN12,PTPRF,PLCH1,SACM1L,PTPRC,MTMR6,IPMK,PPP1R12A,PTPRJ,PGAM5,IP6K1,DUSP11,EYA4,PPAPDC3,DOT1L,PPTC7,PTPRM,PLCB4,MTMR4,PTPN11,SYNJ1,SSH3,PIK3CD,PPIP5K2,SIRPA
ERK/MAPK Signaling	3.2E00	1.47E-01	-1.890	RAPGEF1,PTK2B,MAPK1,PPP2R2A,SOS2,PPP2R5B,SHC1,PAK1,PPP1R10,PPP1R12A,PLA2G5,SOS1,PPM1L,PPP2R5C,PPP2R2C,MYCN,GRB2,CREBBP,PRKAR2A,PRKCG,PLA2G6,PPP1R3D,PRKCI,H3F3A/H3F3B,PRKACA,PIK3CD,PPP2R1B,PRKCB
Erythropoietin Signaling	3.15E00	2E-01	NaN	RPS6KB1,AKT2,MAPK1,GRB2,SOS2,PDPK1,PRKCG,SHC1,PRKCI,JUN,SOS1,AKT3,PIK3CD,PRKCB
IL-4 Signaling	3.15E00	1.92E-01	NaN	RPS6KB1,AKT2,JAK1,IL13RA1,GRB2,SOS2,NR3C1,SHC1,HLA-DRB1,SYNJ1,IRS1,HLA-DRA,SOS1,AKT3,PIK3CD
IL-2 Signaling	3.13E00	2.18E-01	-1.508	SHC1,AKT2,JAK1,JUN,PTPN11,MAPK1,PTK2B,GRB2,SOS2,SOS1,AKT3,PIK3CD
SAPK/JNK Signaling	3.11E00	1.79E-01	-0.500	DUSP8,GRB2,SOS2,GNG2,MAPK9,MAPK8IP3,MAP4K3,SHC1,JUN,GAB1,CDC42,IRS1,SOS1,FCER1G,MAP3K7,PIK3CD,MAP4K5
Dopamine-DARPP32 Feedback in cAMP Signaling	3.1E00	1.49E-01	-1.698	GRIN2A,PPP2R2A,PPP2R5B,CSNK1A1,CSNK1E,KCNJ4,CACNA1E,PPP1R12A,PPP1R10,PPM1L,PPP2R2C,PPP2R5C,GRIN1,GUCY1A3,CREBBP,CSNK1D,PRKAR2A,ATP2A3,PRKCG,GNAI3,PPP1R3D,PLCB4,PRKCI,PRKACA,PPP2R1B,PRKCB
GM-CSF Signaling	3.1E00	2.06E-01	-2.309	AKT2,MAPK1,GRB2,SOS2,SHC1,CAMK2A,PTPN11,SOS1,AKT3,PIK3CD,CAMK2B,CAMK2G,PRKCB
TGF-β Signaling	3.1E00	1.84E-01	-0.832	MAP2K6,SMAD2,MAPK1,GRB2,SMAD3,SOS2,CREBBP,MAPK9,TGFBR2,JUN,CDC42,RUNX2,SOS1,MAP3K7,ACVR1C,SMAD1
Role of NFAT in Regulation of the Immune Response	3.03E00	1.47E-01	-2.065	MAPK1,GNA11,SOS2,CSNK1A1,CSNK1E,HLA-DRB1,JUN,SOS1,HLA-DRA,AKT3,AKAP5,AKT2,GRB2,FCGR2A,GNG2,CSNK1D,GNAI3,RCAN1,PLCB4,MEF2D,GNAO1,ZAP70,FCER1G,PIK3CD,MEF2C,LCP2
Neurotrophin/TRK Signaling	3.02E00	1.94E-01	-2.496	MAP2K6,MAPK1,GRB2,SOS2,CREBBP,PDPK1,SHC1,JUN,PTPN11,GAB1,CDC42,NTRK3,SOS1,PIK3CD
FGF Signaling	2.98E00	1.8E-01	-3.000	MAP2K6,AKT2,MAPK1,GRB2,FGFR1,CREBBP,SOS2,FGFR2,GAB1,PTPN11,FGF18,SOS1,AKT3,FGF11,PIK3CD,FGF5
Synaptic Long Term Potentiation	2.83E00	1.57E-01	NaN	GRIN1,GRIN2A,MAPK1,CREBBP,GNA11,PRKAR2A,PRKCG,GRM5,GRM7,PLCB4,PPP1R3D,CAMK2A,PRKCI,PPP1R10,PPP1R12A,PRKACA,PRKCB,CAMK2G,GRIA3,CAMK2B
EGF Signaling	2.78E00	2E-01	-1.732	SHC1,RPS6KB1,AKT2,JAK1,JUN,MAPK1,GRB2,SOS2,SOS1,AKT3,PIK3CD,EGFR
cAMP-mediated signaling	2.77E00	1.35E-01	-3.530	AKAP12,MAPK1,HTR5A,PDE4A,AKAP7,HRH3,CHRM3,ADRB1,CAMK2A,RGS10,HTR7,TDP2,CAMK2B,AKAP5,OPRM1,CNR1,CREBBP,PRKAR2A,GABBR1,PDE4B,CRHR1,GRM7,GNAI3,GABBR2,AKAP13,PKIB,GNAO1,PRKACA,PDE5A,CAMK2G
Axonal Guidance Signaling	2.76E00	1.16E-01	NaN	ITSN1,MAPK1,WNT3,ARPC5,SOS2,WASL,ADAM11,WNT6,PAK1,CFL2,ECE2,ADAM28,WNT4,ARHGEF11,AKT2,PAPPA,GNG2,L1CAM,DPYSL5,SDCBP,PTPN11,CDC42,GNAO1,PRKACA,PIK3CD,NRP1,ADAM22,GNA11,WNT2,SHC1,MYSM1,SOS1,AKT3,SEMA3B,ROBO2,SEMA3G,PLXNA1,PLXNC1,GRB2,PRKAR2A,GIT1,BMP5,PRKCG,GNAI3,PLCB4,PRKCI,NTRK3,ADAM9,WNT11,PRKCB,FZD7
Role of Macrophages, Fibroblasts and Endothelial Cells in Rheumatoid Arthritis	2.75E00	1.25E-01	NaN	MAP2K6,TCF4,FN1,FRZB,MAPK1,WNT3,LRP6,CSNK1A1,WNT6,WNT2,JUN,CAMK2A,MAP3K7,DKK2,AKT3,WNT4,TNFSF13B,CAMK2B,AKT2,CREBBP,MAPK9,TCF3,APC,PRKCG,IL16,PLCB4,PRKCI,TLR5,GNAO1,PIK3CD,DKK1,IL1RAPL1,WNT11,LRP1,CAMK2G,FZD7,PRKCB,IRAK2
Neuropathic Pain Signaling In Dorsal Horn Neurons	2.66E00	1.63E-01	-0.728	GRIN1,GRIN2A,MAPK1,PRKAR2A,PRKCG,GRM5,TACR1,GRM7,PLCB4,CAMK2A,PRKCI,PRKACA,PIK3CD,PRKCB,CAMK2G,CAMK2B,GRIA3
VDR/RXR Activation	2.62E00	1.77E-01	1.000	WT1,PPARD,KLF4,PRKCG,YY1,PRKCI,FOXO1,NCOA2,RUNX2,MXD1,IGFBP3,NCOR1,SEMA3B,PRKCB
Role of Wnt/GSK-3β Signaling in the Pathogenesis of Influenza	2.62E00	1.77E-01	-1.633	SIAH1,TCF4,WNT3,CSNK1D,CSNK1A1,WNT6,TCF3,WNT2,APC,CSNK1E,NCOA2,WNT4,WNT11,FZD7
Transcriptional Regulatory Network in Embryonic Stem Cells	2.57E00	2.25E-01	NaN	SOX2,ISL1,ZIC3,KAT6A,MEIS1,PAX6,L1CAM,HOXB1,ZFHX3
JAK/Stat Signaling	2.55E00	1.81E-01	-1.387	AKT2,JAK1,MAPK1,GRB2,SOS2,SHC1,JUN,PTPN11,SOS1,AKT3,PIK3CD,SOCS7,SOCS5
Rac Signaling	2.53E00	1.59E-01	-2.840	ABI2,RPS6KB1,TIAM1,MAPK1,PTK2B,ARPC5,BRK1,PIP4K2B,IQGAP1,PAK1,PRKCI,JUN,CFL2,CDC42,CYBB,PIK3CD,PARD3
NF-κB Signaling	2.51E00	1.39E-01	-2.294	MAP2K6,AZI2,AKT2,FGFR1,CREBBP,TAB2,FGFR2,TNFAIP3,DDR1,TAB3,TGFBR2,TLR5,NTRK3,ZAP70,FCER1G,PRKACA,MAP3K7,AKT3,TDP2,PIK3CD,INSR,TNFSF13B,EGFR,PRKCB
Caveolar-mediated Endocytosis Signaling	2.49E00	1.78E-01	NaN	ITSN1,HLA-A,ITGA8,HLA-B,COPE,DYRK3,FLOT2,CAV1,ITGB4,INSR,ITGB5,DNM2,EGFR
Pancreatic Adenocarcinoma Signaling	2.49E00	1.57E-01	-0.832	SMAD2,AKT2,JAK1,RALA,MAPK1,GRB2,SMAD3,MAPK9,CDKN2B,TGFBR2,CDC42,GPLD1,AKT3,PIK3CD,NOTCH1,CDK2,EGFR
Acute Myeloid Leukemia Signaling	2.47E00	1.71E-01	-2.309	MAP2K6,RPS6KB1,AKT2,TCF4,MAPK1,GRB2,SOS2,TCF3,CSF1R,FLT3LG,SOS1,AKT3,PIK3CD,IDH2
VEGF Family Ligand-Receptor Interactions	2.47E00	1.71E-01	-2.496	AKT2,MAPK1,GRB2,SOS2,PRKCG,SHC1,PLA2G6,PRKCI,SOS1,PLA2G5,AKT3,PIK3CD,PRKCB,NRP1
Glioma Signaling	2.45E00	1.6E-01	-2.324	AKT2,MAPK1,GRB2,SOS2,CDKN2B,PRKCG,SHC1,CAMK2A,PRKCI,SOS1,AKT3,PIK3CD,PRKCB,CAMK2G,EGFR,CAMK2B
FLT3 Signaling in Hematopoietic Progenitor Cells	2.44E00	1.76E-01	NaN	RPS6KB1,AKT2,MAPK1,GRB2,SOS2,CREBBP,PDPK1,SHC1,PTPN11,FLT3LG,SOS1,AKT3,PIK3CD
STAT3 Pathway	2.44E00	1.76E-01	NaN	PTPN2,MAPK1,FGFR1,MAPK9,FGFR2,KIAA1804,DDR1,TGFBR2,NTRK3,INSR,SOCS7,SOCS5,EGFR
Cell Cycle Regulation by BTG Family Proteins	2.39E00	2.29E-01	NaN	PPP2R2A,PPM1L,PPP2R5B,PPP2R2C,PPP2R5C,PPP2R1B,CCRN4L,CDK2
Ephrin Receptor Signaling	2.38E00	1.36E-01	NaN	GRIN1,RAPGEF1,AKT2,GRIN2A,MAPK1,ITSN1,GRB2,SH2D3C,WASL,CREBBP,GNA11,GNG2,SOS2,ARPC5,GNAI3,SHC1,PAK1,SDCBP,CFL2,PTPN11,CDC42,SOS1,GNAO1,AKT3
Endothelin-1 Signaling	2.37E00	1.34E-01	-1.706	MAPK1,GNA11,SHC1,JUN,ECE2,PLA2G5,SOS1,CASQ1,GPLD1,PLA2G16,PNPLA8,EDNRB,GUCY1A3,GRB2,ABHD3,MAPK9,PRKCG,GNAI3,PLA2G6,PLCB4,PRKCI,GAB1,GNAO1,PIK3CD,PRKCB
Regulation of Actin-based Motility by Rho	2.36E00	1.61E-01	-1.291	RND2,MPRIP,ARPC5,WASL,PIP4K2B,MYLK,PAK1,RHOQ,PPP1R12B,RHOB,RND3,PPP1R12A,CDC42,RHOU,ARHGDIA
Gap Junction Signaling	2.35E00	1.37E-01	NaN	AKT2,MAPK1,GUCY1A3,GRB2,SOS2,CSNK1A1,PRKAR2A,CSNK1D,PRKCG,CSNK1E,GNAI3,PLCB4,PRKCI,ADRB1,SOS1,CAV1,SGSM3,PRKACA,AKT3,PIK3CD,EGFR,HTR2A,PRKCB
Thrombopoietin Signaling	2.34E00	1.86E-01	-0.905	SHC1,PRKCI,JUN,PTPN11,MAPK1,GRB2,SOS1,IRS2,PIK3CD,PRKCG,PRKCB
IL-8 Signaling	2.34E00	1.33E-01	-1.400	PTK2B,MAPK1,IQGAP1,JUN,RHOB,GPLD1,RHOU,CYBB,AKT3,ITGB5,EGFR,RND2,RPS6KB1,AKT2,GNG2,MAPK9,PRKCG,GNAI3,PRKCI,MPO,RHOQ,RND3,PIK3CD,PRKCB,IRAK2
Melatonin Signaling	2.34E00	1.71E-01	-0.277	MAP2K6,MAPK1,PRKAR2A,PRKCG,GNAI3,PLCB4,PRKCI,CAMK2A,GNAO1,PRKACA,CAMK2B,CAMK2G,PRKCB
Glucocorticoid Receptor Signaling	2.3E00	1.21E-01	NaN	JAK1,PRKAB2,MAPK1,PRL,SMAD3,SOS2,POLR2J,PBX1,NR3C1,SMARCA4,TGFBR2,SHC1,POLR2A,JUN,AR,NCOA2,SOS1,MAP3K7,PRKAA2,AKT3,NCOR1,TAF2,SMAD2,IL3,AKT2,GRB2,TAF5L,CREBBP,MAPK9,TAF1,TAF5,SMARCA2,PRKACA,PIK3CD
BMP signaling pathway	2.29E00	1.69E-01	NaN	FST,MAPK1,GRB2,CREBBP,PRKAR2A,MAPK9,BMP5,JUN,RUNX2,SOS1,PRKACA,MAP3K7,SMAD1
NGF Signaling	2.28E00	1.5E-01	-1.698	RPS6KB1,AKT2,MAPK1,GRB2,CREBBP,SOS2,MAPK9,PDPK1,SMPD1,SHC1,PTPN11,GAB1,CDC42,SOS1,MAP3K7,AKT3,PIK3CD
Nitric Oxide Signaling in the Cardiovascular System	2.28E00	1.5E-01	-1.291	AKT2,MAPK1,GUCY1A3,RYR2,PRKAR2A,SLC7A1,ATP2A3,PRKCG,CACNA1E,PRKCI,ADRB1,PRKACA,CAV1,AKT3,PDE5A,PIK3CD,PRKCB
Gαi Signaling	2.26E00	1.46E-01	-0.905	RALA,MAPK1,OPRM1,GRB2,CNR1,SOS2,GNG2,PRKAR2A,GABBR1,HRH3,GRM7,GABBR2,SHC1,GNAI3,SOS1,RGS10,CAV1,PRKACA
Cardiac Hypertrophy Signaling	2.24E00	1.25E-01	-1.347	MAP2K6,MAPK1,GNA11,TGFBR2,ADRB1,CACNA1E,JUN,RHOB,SOS1,MAP3K7,RHOU,RND2,RPS6KB1,GRB2,GNG2,CREBBP,PRKAR2A,MAPK9,ADRA1D,GNAI3,PLCB4,RHOQ,RND3,MEF2D,IRS1,GNAO1,PRKACA,MEF2C,PIK3CD
PI3K Signaling in B Lymphocytes	2.24E00	1.43E-01	NaN	CD81,AKT2,MAPK1,PDPK1,PLEKHA3,PTPRC,PLCB4,CAMK2A,PRKCI,JUN,IRS1,VAV3,AKT3,IRS2,PIK3AP1,PIK3CD,CAMK2B,CAMK2G,PRKCB
Antigen Presentation Pathway	2.23E00	2.16E-01	NaN	CALR,HLA-DRB1,HLA-A,HLA-DRA,HLA-B,CD74,HLA-E,MR1
RhoA Signaling	2.22E00	1.45E-01	-2.000	PLXNA1,MPRIP,PTK2B,ARPC5,RDX,PIP4K2B,RAPGEF6,MYLK,ARHGAP5,PPP1R12B,PPP1R12A,RND3,CFL2,EZR,CIT,ARHGEF11,DLC1,ARHGAP1
UVB-Induced MAPK Signaling	2.22E00	1.89E-01	-1.000	RPS6KB1,PRKCI,JUN,H3F3A/H3F3B,MAPK1,MAPK9,PIK3CD,PRKCG,EGFR,PRKCB
Polyamine Regulation in Colon Cancer	2.2E00	2.61E-01	NaN	PSMA8,PSME1,TCF4,MAX,MXD1,APC
ErbB4 Signaling	2.18E00	1.77E-01	-1.897	SHC1,PRKCI,MAPK1,GRB2,SOS2,SOS1,PDPK1,PIK3CD,PRKCG,PSEN1,PRKCB
Gαq Signaling	2.15E00	1.35E-01	-2.400	RND2,AKT2,PTK2B,MAPK1,GNA11,GNG2,CHRM3,PRKCG,ADRA1D,GRM5,PLCB4,RHOQ,PRKCI,RND3,RHOB,GPLD1,RHOU,AKT3,PIK3CD,PRKCB,HTR2A
Sperm Motility	2.13E00	1.4E-01	-1.698	PLA2G16,PNPLA8,CACNA1G,SLC16A10,PTK2B,GUCY1A3,ABHD3,NPPC,PDE4A,PRKAR2A,PDE4B,PRKCG,PLA2G6,PLCB4,PRKCI,PLA2G5,PRKACA,PTK7,PRKCB
FAK Signaling	2.1E00	1.56E-01	NaN	AKT2,MAPK1,ASAP1,GRB2,SOS2,PDPK1,PAK1,SOS1,AKT3,PIK3CD,CAPN2,TNS1,CAPN3,EGFR
Type II Diabetes Mellitus Signaling	2.07E00	1.38E-01	NaN	AKT2,MAPK1,PRKAB2,PDPK1,MAPK9,SMPD1,PRKCG,PRKCI,IRS1,MAP3K7,PRKAA2,AKT3,IRS2,PIK3CD,INSR,SOCS7,NSMAF,SOCS5,PRKCB
PAK Signaling	2.06E00	1.54E-01	-0.832	MAPK1,PTK2B,GRB2,SOS2,WASL,MAPK9,MYLK,GIT1,SHC1,PAK1,CFL2,CDC42,SOS1,PIK3CD
EIF2 Signaling	2.05E00	1.28E-01	-3.357	PABPC1,RPS19,AKT2,MAPK1,RPL3,GRB2,RPS8,SOS2,PDPK1,RPL12,RPS29,RPS4X,RPS11,SHC1,RPL27A,RPL35,RPL23A,SOS1,AKT3,RPS15A,PIK3CD,INSR,RPS17,RPS12
Salvage Pathways of Pyrimidine Ribonucleotides	2.04E00	1.45E-01	NaN	MAP2K6,AKT2,MAPK1,CSNK1A1,CSNK1D,MAPK9,GRK5,PAK1,AK5,CDK8,PRPF4B,PRKAA2,CMPK1,AK7,UCKL1,CDK2
Dopamine Receptor Signaling	2.02E00	1.52E-01	0.000	PRL,PPP2R2A,PPP2R5B,PRKAR2A,PPP1R3D,PPP1R10,PPP1R12A,SMOX,PPM1L,PRKACA,PPP2R2C,PPP2R5C,PCBD1,PPP2R1B
Pyridoxal 5'-phosphate Salvage Pathway	2.01E00	1.62E-01	NaN	MAP2K6,AKT2,PAK1,CDK8,MAPK1,PRPF4B,CSNK1D,PRKAA2,CSNK1A1,MAPK9,GRK5,CDK2
CXCR4 Signaling	1.99E00	1.31E-01	-1.147	RND2,AKT2,MAPK1,GNA11,GNG2,MAPK9,PRKCG,GNAI3,PAK1,PLCB4,PRKCI,JUN,RHOQ,RND3,RHOB,GNAO1,RHOU,AKT3,ARHGEF11,PIK3CD,PRKCB
Role of Tissue Factor in Cancer	1.97E00	1.43E-01	NaN	RPS6KB1,P4HB,AKT2,MAPK1,PTK2B,GNA11,PLAUR,PAK1,CFL2,PTPN11,CDC42,AKT3,PIK3CD,ITGB5,FGF5,EGFR
Chemokine Signaling	1.97E00	1.6E-01	-1.155	GNAI3,PLCB4,MPRIP,JUN,CAMK2A,PPP1R12B,MAPK1,PTK2B,PPP1R12A,CAMK2B,CAMK2G,PRKCB
Glioma Invasiveness Signaling	1.94E00	1.72E-01	-1.265	RND2,RHOQ,RND3,MAPK1,RHOB,RHOU,PLAUR,PIK3CD,ITGB5,TIMP2
iCOS-iCOSL Signaling in T Helper Cells	1.93E00	1.42E-01	-1.732	AKT2,GRB2,PDPK1,PLEKHA3,PTPRC,SHC1,HLA-DRB1,CAMK2A,HLA-DRA,ZAP70,FCER1G,AKT3,PIK3CD,LCP2,CAMK2G,CAMK2B
Antiproliferative Role of TOB in T Cell Signaling	1.93E00	2.31E-01	NaN	PABPC1,TGFBR2,SMAD2,MAPK1,SMAD3,CDK2
RAN Signaling	1.92E00	2.63E-01	NaN	KPNA3,KPNA5,CSE1L,TNPO1,KPNA1
CD28 Signaling in T Helper Cells	1.92E00	1.38E-01	-2.138	AKT2,GRB2,ARPC5,MAPK9,PDPK1,PTPRC,PAK1,HLA-DRB1,JUN,PTPN11,CDC42,HLA-DRA,ZAP70,FCER1G,AKT3,PIK3CD,LCP2
UVC-Induced MAPK Signaling	1.89E00	1.9E-01	-1.414	PRKCI,JUN,MAPK1,MAPK9,SMPD1,PRKCG,EGFR,PRKCB
Calcium Transport I	1.86E00	3.08E-01	NaN	ATP2B3,ATP2C1,ATP2A3,ATP2B2
Circadian Rhythm Signaling	1.83E00	2E-01	NaN	PER3,CSNK1E,GRIN1,GRIN2A,CREBBP,CSNK1D,PER2
RAR Activation	1.82E00	1.22E-01	NaN	SMAD2,AKT2,MAPK1,SMAD3,CREBBP,PRKAR2A,PDPK1,MAPK9,RBP1,SMARCA4,PRKCG,PRKCI,JUN,SMARCA2,RARB,IGFBP3,PRKACA,AKT3,SORBS3,NCOR1,PIK3CD,SMAD1,CARM1,PRKCB
Non-Small Cell Lung Cancer Signaling	1.74E00	1.55E-01	-1.897	FHIT,AKT2,MAPK1,GRB2,SOS2,RARB,SOS1,AKT3,PDPK1,PIK3CD,EGFR
Endometrial Cancer Signaling	1.7E00	1.67E-01	NaN	AKT2,MAPK1,GRB2,SOS2,SOS1,CTNNA1,AKT3,PDPK1,PIK3CD
Type I Diabetes Mellitus Signaling	1.67E00	1.35E-01	NaN	MAP2K6,JAK1,ICA1,MAPK1,HLA-A,HLA-B,MAPK9,GAD2,HLA-DRB1,HLA-DRA,MAP3K7,FCER1G,SOCS7,SOCS5,HLA-E
phagosome formation	1.67E00	1.35E-01	NaN	RND2,FN1,FCGR2A,PRKCG,MARCKS,PLCB4,PRKCI,RHOQ,RHOB,TLR5,RND3,RHOU,FCER1G,PIK3CD,PRKCB
Corticotropin Releasing Hormone Signaling	1.67E00	1.32E-01	NaN	GUCY1A3,MAPK1,CNR1,CREBBP,ARPC5,PRKAR2A,CRHR1,PRKCG,GNAI3,PRKCI,JUN,MEF2D,GNAO1,PRKACA,MEF2C,PRKCB
LPS-stimulated MAPK Signaling	1.66E00	1.51E-01	-1.508	MAP2K6,PAK1,PRKCI,JUN,MAPK1,CDC42,MAP3K7,MAPK9,PIK3CD,PRKCG,PRKCB
Growth Hormone Signaling	1.66E00	1.51E-01	-0.905	RPS6KB1,PRKCI,MAPK1,IRS1,IGFBP3,PDPK1,PIK3CD,SOCS7,SOCS5,PRKCG,PRKCB
TR/RXR Activation	1.66E00	1.41E-01	NaN	AKT2,NCOA6,ME1,KLF9,SLC16A3,LDLR,ADRB1,NCOA2,SREBF2,AKT3,NCOR1,PIK3CD,THRB
CCR3 Signaling in Eosinophils	1.64E00	1.31E-01	NaN	MPRIP,MAPK1,GNG2,MYLK,PRKCG,PLA2G6,GNAI3,PLCB4,PAK1,PPP1R12B,PRKCI,PPP1R12A,CFL2,PLA2G5,PIK3CD,PRKCB
PKCθ Signaling in T Lymphocytes	1.64E00	1.31E-01	NaN	MAPK1,GRB2,SOS2,HLA-DRB1,JUN,CAMK2A,VAV3,HLA-DRA,SOS1,ZAP70,MAP3K7,FCER1G,PIK3CD,LCP2,CAMK2G,CAMK2B
Germ Cell-Sertoli Cell Junction Signaling	1.63E00	1.23E-01	NaN	RND2,MAP2K6,MAPK1,WASL,PVRL3,CTNNA1,MAPK9,PDPK1,IQGAP1,TGFBR2,PAK1,RHOQ,RND3,CFL2,RHOB,CDC42,RHOU,MAP3K7,PIK3CD,CLINT1
CDK5 Signaling	1.61E00	1.36E-01	-1.069	MAPK1,PPP2R2A,PPP2R5B,PRKAR2A,MAPK9,PPP1R3D,PPP1R10,PPP1R12A,MAPT,PPM1L,PRKACA,PPP2R2C,PPP2R5C,PPP2R1B
Ovarian Cancer Signaling	1.61E00	1.28E-01	NaN	RPS6KB1,AKT2,TCF4,WNT3,MAPK1,PRKAR2A,WNT6,TCF3,WNT2,APC,PRKACA,AKT3,WNT4,PIK3CD,WNT11,EGFR,FZD7
Sphingosine-1-phosphate Signaling	1.61E00	1.33E-01	-1.387	RND2,AKT2,MAPK1,PTK2B,SMPD1,ASAH1,GNAI3,PLCB4,RHOQ,RHOB,RND3,CASQ1,RHOU,AKT3,PIK3CD
Ceramide Signaling	1.6E00	1.43E-01	0.000	AKT2,JUN,PPP2R2A,PPM1L,PPP2R5B,AKT3,PPP2R2C,PPP2R5C,SMPD1,PIK3CD,PPP2R1B,NSMAF
IL-1 Signaling	1.59E00	1.38E-01	-0.577	MAP2K6,MAPK1,TAB2,GNG2,GNA11,PRKAR2A,MAPK9,GNAI3,JUN,GNAO1,PRKACA,MAP3K7,IRAK2
Ephrin B Signaling	1.58E00	1.47E-01	-0.378	GNAI3,PAK1,CFL2,ITSN1,MAPK1,CDC42,VAV3,GNAO1,GNG2,GNA11,ITSN2
Inhibition of Angiogenesis by TSP1	1.58E00	1.79E-01	-1.342	TGFBR2,AKT2,JUN,GUCY1A3,MAPK1,AKT3,MAPK9
ErbB2-ErbB3 Signaling	1.56E00	1.58E-01	NaN	SHC1,JUN,FOXO1,MAPK1,GRB2,SOS2,SOS1,PDPK1,PIK3CD
Virus Entry via Endocytic Pathways	1.55E00	1.37E-01	NaN	ITSN1,HLA-A,HLA-B,PRKCG,PRKCI,CDC42,CAV1,TFRC,PIK3CD,ITGB4,ITGB5,DNM2,PRKCB
Xenobiotic Metabolism Signaling	1.54E00	1.09E-01	NaN	MAP2K6,MAPK1,PPP2R2A,PPP2R5B,CAMK2A,UST,PPM1L,CHST3,MAP3K7,PPP2R5C,HS6ST3,PPP2R2C,HS3ST1,NFE2L2,ALDH6A1,CAMK2B,ALDH1B1,MGST1,CREBBP,MAPK9,GRIP1,PRKCG,CHST1,PRKCI,SMOX,PIK3CD,CHST13,PPP2R1B,PRKCB,CAMK2G
Melanocyte Development and Pigmentation Signaling	1.53E00	1.4E-01	-1.508	SHC1,RPS6KB1,PTPN11,MAPK1,GRB2,SOX10,SOS2,SOS1,CREBBP,PRKAR2A,PRKACA,PIK3CD
Prostate Cancer Signaling	1.53E00	1.4E-01	NaN	AKT2,AR,FOXO1,MAPK1,GRB2,SOS2,SOS1,CREBBP,AKT3,PDPK1,PIK3CD,CDK2
phagosome maturation	1.49E00	1.26E-01	NaN	M6PR,CALR,ATP6V0C,HLA-A,HLA-B,NAPG,LAMP2,HLA-DRB1,MPO,HLA-DRA,LAMP1,VPS37B,VAMP3,CYBB,TCTE3,EEA1
IL-22 Signaling	1.49E00	2.08E-01	-0.447	AKT2,JAK1,MAPK1,AKT3,MAPK9
p38 MAPK Signaling	1.49E00	1.28E-01	-2.496	MAP2K6,RPS6KB1,TAB2,CREBBP,TGFBR2,PLA2G6,MAX,H3F3A/H3F3B,MEF2D,MAPT,PLA2G5,MAP3K7,MEF2C,IL1RAPL1,IRAK2
Calcium-induced T Lymphocyte Apoptosis	1.49E00	1.47E-01	-0.378	PRKCI,HLA-DRB1,MEF2D,HLA-DRA,ZAP70,FCER1G,ATP2A3,CAPN2,PRKCG,PRKCB
Cyclins and Cell Cycle Regulation	1.47E00	1.41E-01	0.000	HDAC9,PPP2R2A,WEE1,PPM1L,PPP2R5B,PPP2R2C,PPP2R5C,PPP2R1B,CDKN2B,CDK2,CCNB1
Adipogenesis pathway	1.47E00	1.25E-01	NaN	HDAC9,RPS6KB1,TXNIP,FGFR1,SMAD3,FGFR2,RBP1,CCRN4L,RUNX1T1,FOXO1,LPL,KLF3,PER2,SMAD1,RPS6KC1,FZD7
Renin-Angiotensin Signaling	1.46E00	1.27E-01	-1.807	MAPK1,PTK2B,GRB2,SOS2,PRKAR2A,MAPK9,PRKCG,SHC1,PAK1,PRKCI,JUN,SOS1,PRKACA,PIK3CD,PRKCB
β-alanine Degradation I	1.45E00	3E-01	NaN	ABAT,ALDH6A1,NAD+
14-3-3-mediated Signaling	1.43E00	1.26E-01	NaN	AKT2,MAPK1,GRB2,STK11,MAPK9,PRKCG,PLCB4,PRKCI,JUN,FOXO1,MAPT,AKT3,PIK3CD,PDCD6IP,PRKCB
Tec Kinase Signaling	1.42E00	1.18E-01	-0.775	RND2,JAK1,PTK2B,GNA11,GNG2,MAPK9,PRKCG,GNAI3,PAK1,PRKCI,RHOQ,RHOB,RND3,VAV3,GNAO1,RHOU,FCER1G,PIK3CD,PRKCB
Leukocyte Extravasation Signaling	1.42E00	1.13E-01	-0.500	PTK2B,MAPK1,WASL,JAM2,CTNNA1,RDX,MAPK9,PRKCG,ARHGAP5,GNAI3,PRKCI,PTPN11,JAM3,CDC42,VAV3,EZR,RASGRP1,CYBB,PIK3CD,DLC1,ARHGAP1,TIMP2,PRKCB
HMGB1 Signaling	1.41E00	1.25E-01	-2.324	RND2,MAP2K6,IL3,AKT2,MAPK1,MAPK9,JUN,RHOQ,RHOB,RND3,CDC42,KAT6A,RHOU,AKT3,PIK3CD
Crosstalk between Dendritic Cells and Natural Killer Cells	1.4E00	1.33E-01	NaN	KIR2DL1/KIR2DL3,IL3,CAMK2A,HLA-DRB1,HLA-A,TYROBP,FSCN1,HLA-DRA,HLA-B,HLA-E,CAMK2B,CAMK2G
Oncostatin M Signaling	1.38E00	1.76E-01	-0.447	SHC1,EPAS1,JAK1,MAPK1,GRB2,SOS1
CNTF Signaling	1.38E00	1.54E-01	0.707	LIFR,RPS6KB1,JAK1,PTPN11,MAPK1,GRB2,SOS1,PIK3CD
nNOS Signaling in Neurons	1.38E00	1.54E-01	NaN	GRIN1,GRIN2A,PRKCI,CAMK2A,CAPN2,PRKCG,CAPN3,PRKCB
Regulation of IL-2 Expression in Activated and Anergic T Lymphocytes	1.37E00	1.36E-01	NaN	TGFBR2,SMAD2,JUN,MAPK1,GRB2,VAV3,SMAD3,SOS2,SOS1,ZAP70,MAPK9
Paxillin Signaling	1.37E00	1.29E-01	-1.897	MAPK1,PTK2B,GRB2,ITGA8,SOS2,MAPK9,PTPN12,PAK1,CDC42,SOS1,PIK3CD,ITGB4,ITGB5
IL-17 Signaling	1.34E00	1.39E-01	NaN	MAP2K6,AKT2,JAK1,JUN,MAPK1,MAP3K7,AKT3,MAPK9,PIK3CD,CXCL5
Role of MAPK Signaling in the Pathogenesis of Influenza	1.34E00	1.39E-01	NaN	PNPLA8,MAP2K6,PLA2G16,PLA2G6,AKT2,MAPK1,ABHD3,PLA2G5,AKT3,MAPK9
Valine Degradation I	1.33E00	1.71E-01	NaN	BCAT1,ABAT,ACADSB,DBT,ALDH6A1,NAD+
eNOS Signaling	1.32E00	1.16E-01	-1.941	AKT2,PRKAB2,GUCY1A3,PRKAR2A,SLC7A1,PDPK1,AQP4,NOSTRIN,PRKCG,PRKCI,PRKACA,PRKAA2,CAV1,AKT3,PIK3CD,CHRNA3,DNM2,PRKCB
Role of JAK1 and JAK3 in γc Cytokine Signaling	1.32E00	1.43E-01	NaN	SHC1,JAK1,PTPN11,MAPK1,PTK2B,GRB2,IRS1,IRS2,PIK3CD
Basal Cell Carcinoma Signaling	1.31E00	1.37E-01	NaN	TCF4,WNT3,WNT4,WNT6,TCF3,BMP5,WNT2,APC,WNT11,FZD7
Hypusine Biosynthesis	1.3E00	4E-01	NaN	EIF5A,DOHH
PDGF Signaling	1.3E00	1.33E-01	-0.905	SHC1,JAK1,JUN,SYNJ1,MAPK1,GRB2,SOS2,SOS1,CAV1,PIK3CD,PRKCB
Cell Cycle Control of Chromosomal Replication	1.3E00	1.85E-01	NaN	ORC5,RPA1,ORC4,DBF4,CDK2
