# Supplementary material for: Two Thalamic Regions Screened Using Laser Capture Microdissection with Whole Human Genome Microarray in Schizophrenia Postmortem Samples
Source: Schizophr Res Treatment. 2020 May 31;2020:5176834. doi: 10.1155/2020/5176834 (PMC7285254; doi:10.1155/2020/5176834)
Supplement: Supplementary Materials — Supplementary Table S1: AN disease vs. AN normal control (AN SZ/NC). S1.1: Ingenuity Pathway Analysis—networks AN SZ/NC. S1.2: Ingenuity Pathway Analysis—pathways AN SZ/NC. S1.3: Ingenuity Pathway Analysis—upstream regulators AN SZ/NC. Supplementary Table S2: VPL disease vs. VPL normal control (VPL SZ/NC). S2.1: Ingenuity Pathway Analysis—networks VPL SZ/NC. S2.2: Ingenuity Pathway Analysis—pathways VPL SZ/NC. S2.3: Ingenuity Pathway Analysis—upstream regulators VPL SZ/NC. Supplementary Table S3: VPL and AN disease same subject (SZ_VPL vs. AN). S3.1: Ingenuity Pathway Analysis—networks SZ_VPL vs. AN. S3.2: Ingenuity Pathway Analysis—pathways SZ_VPL vs. AN. S3.3: Ingenuity Pathway Analysis—upstream regulators SZ_VPL vs. AN. S4: VPL and AN normal control same subject NC_VPL vs. AN). S4.1: Ingenuity Pathway Analysis—networks NC_VPL vs. AN. S4.2: Ingenuity Pathway Analysis—pathways NC_VPL vs. AN. S4.3: Ingenuity Pathway Analysis—upstream regulators NC_VPL vs. AN. S5: miR-137 comparisons in our data. S6: our data comparisons to [39] (their Table 1) Potential impact of miR-137 and its targets in schizophrenia. Front Genet Apr 26; 4 : 58. S7: our data comparisons to [40] Inhibition of the schizophrenia-associated microRNA-137 disrupts Nrg1alpha neurodevelopmental signal transduction. Cell Rep July 5; 20(1):1-12. S8: our data comparisons to [41] microRNAs sculpt neuronal communication in a tight balance that is lost in neurological disease Front Mol Neurosci Dec 12; 11 : 455. S9: comparison of ELAVL1 NCBI identified interactants for NC AN/VPL (Table S4) with SZ AN/VPL (Table S3). S10: synapse and receptor related. [file 5176834.f1.zip › 5176834.f1/S4.3.xls]

## Sheet: Sheet0
Upstream Regulator	Log Ratio	Molecule Type	Predicted Activation State	Activation z-score	p-value of overlap	Target molecules in dataset	Mechanistic Network
miR-101-3p (and other miRNAs w/seed ACAGUAC)		mature microrna		-1.889	9.55E-43	ABHD17B,ACRC,ACVR1C,ADAMTSL3,ADRB1,AEBP2,AKT3,ANKRD44,ANKRD50,APLP2,ARHGAP1,ARHGAP18,ARHGEF3,ARID5B,ASAP1,ATP2B2,ATP2C1,AXIN2,B3GALNT2,BACH1,BRSK2,C10orf88,C11orf30,C16orf72,C2orf88,C9orf72,CADM2,CAMK2G,CAPN2,CBFA2T2,CCDC186,CCDC85A,CCPG1,CDH11,CDK8,CEP350,CHAC2,CLMN,CMIP,CPEB3,CPM,CTTNBP2,CUL5,CUX1,DCAF7,DDHD1,DENND1B,DENND5B,DENR,DIP2C,DLC1,DLG5,DMXL2,DNAJC21,DOT1L,DPY19L2,ELFN2,ELL2,ENSA,ERBB2…
miR-144-3p (miRNAs w/seed ACAGUAU)		mature microrna		-1.169	1.96E-42	ABI2,ACVR1C,ADAMTSL3,ADRB1,AEBP2,ANKRD50,APLP2,ARHGAP18,ARHGAP5,ARHGEF3,ARID5B,ARPP21,ASAP1,ATP2B2,ATP2C1,AXIN2,BACH1,BCAS1,BCL11A,BCL6,BRSK2,C11orf30,C9orf72,CADM2,CBFA2T2,CCDC186,CCDC85A,CDC73,CDH11,CEP135,CEP170,CEP350,CEP68,CMIP,COL5A2,COPS2,CPEB3,CPED1,CUL5,CUX1,DCAF7,DCTN2,DCUN1D4,DDHD1,DENND1B,DENND5B,DLC1,DLG5,DMXL2,DNAJC21,DOK4,DOK6,DPYSL5,EIF5A2,ELFN2,ELL2,ESRRG,ETNK1,FAM160B1,FAM193B,F…
miR-30c-5p (and other miRNAs w/seed GUAAACA)		mature microrna	Inhibited	-2.052	1.47E-41	ABCD2,ADAM11,ADAM22,ADAM9,ADGRA2,ADO,ADRA1D,ADRB1,AFF3,AHNAK,ALG9,AR,ARHGEF3,ARID5B,ARL10,ARL15,ARL6IP6,ARPC5,ATG12,ATP2B2,B3GALNT2,B3GAT1,B3GNT5,BACH1,BCL11A,BCL6,C9orf72,CADM2,CALD1,CAMK2N1,CBX3,CCDC6,CCPG1,CELF1,CELF4,CELF5,CEP170,CEP350,CFL2,CHORDC1,CHST1,CIT,CLIP4,CPEB3,CPEB4,CSNK1A1,CYB561,DBF4,DBT,DCP2,DENND1B,DENND5B,DIP2C,DLG5,DLGAP4,DMXL2,DTNA,E2F7,EAF1,EEA1,EEF1A1,EEPD1,EIF5A2,ELAVL3,E…
miR-182-5p (and other miRNAs w/seed UUGGCAA)		mature microrna		0.679	1.41E-38	AAK1,AASDHPPT,ABCD2,ABHD13,ABHD17B,ACADSB,ACER3,ADAM22,ADAM9,ADGRA2,AEBP2,AKAP7,ALG9,AMN1,ANKRD44,APC,ARHGDIA,ARHGEF2,ARHGEF3,ARRDC3,ASAP1,ATP11C,ATP7A,ATXN3,ATXN7,BCL11A,C1orf95,C2orf69,C8orf37,CADM2,CAMK2N1,CDC27,CDC37,CDC73,CELF1,CEP135,CEP83,CHST1,CLCN5,CLIP4,CNNM3,CSNK1E,CTBS,CUL5,CYB561,DCP2,DCUN1D4,DDHD1,DENND1B,DENND5B,DENR,DHCR24,DKK2,DLAT,DOCK9,DOHH,DOK4,EDNRB,EEA1,ELL2,EPAS1,ESRRG,EZH1…
miR-9-5p (and other miRNAs w/seed CUUUGGU)		mature microrna		-0.581	8.90E-38	AAK1,ABAT,ACVR1C,ADAM11,ADGRA2,AEBP2,AGPS,ALG6,ALG9,ANP32B,AP1S2,ARHGAP24,ARHGDIA,ARHGEF2,ARL6IP6,ARPP21,ASPH,ATP11C,ATP7A,ATXN3,B3GALNT2,BACE1,BCL11A,BCL6,BEND7,C18orf25,C2orf88,CACNA1E,CARM1,CBFA2T2,CBX5,CCDC126,CCDC138,CCDC6,CCSER2,CDC73,CELF4,CEP350,CHD3,CLCN4,CLCN5,CLIC4,CLMN,COLEC12,CPEB3,CPEB4,CRIM1,CSNK1A1,CTNNA1,CUL4A,CUX1,DBT,DCP2,DCUN1D4,DDHD1,DOCK9,DOK6,DOT1L,DUSP8,EGLN3,EIF4E3,EIF5A2…
miR-16-5p (and other miRNAs w/seed AGCAGCA)		mature microrna		-0.771	1.21E-36	AADAT,AASDHPPT,ABHD10,ABI2,ADAMTSL3,ADGRA2,AEBP2,AGK,AHCYL2,AKAP12,AKT3,ANKRD46,AP1S2,ARHGAP18,ARHGAP5,ARHGDIA,ARL10,ARL3,ARL6IP5,ARPP21,ASPH,ATP2B2,ATP2B3,ATP7A,AXIN2,BACE1,BCAS1,BCL7A,BCR,BRK1,C14orf1,C16orf72,CACNA1E,CACNB1,CAMSAP1,CAPRIN1,CARM1,CASKIN1,CBX5,CCDC126,CCDC6,CCDC80,CDC27,CDC42,CEP350,CEP68,CFL2,CHD6,CHORDC1,CLCN4,CLCN5,CMPK1,COPS2,CPEB3,CRIM1,CSPG5,CX3CL1,CYB561,DCAF7,DCAF8,DCUN1…
miR-590-3p (miRNAs w/seed AAUUUUA)		mature microrna		-1.450	3.82E-36	AADAT,AAK1,AASDHPPT,ACER3,ACVR1C,ADAM9,ADD1,ADGRA2,ADRB1,AEBP2,AFF3,AGPS,AKAP5,ANKS1B,APBB2,APC,AQP4,ARHGAP5,ARHGEF2,ARL3,ARL6IP5,ARVCF,ASAH1,ASAP1,ASPH,ATG2B,ATXN3,ATXN7,AXIN2,B3GALNT2,B3GAT1,BPNT1,C2orf69,CA5B,CADM2,CCNB1,CCSER2,CDC73,CELF4,CHORDC1,CNR1,CNTNAP2,COL5A2,COPS2,CPEB4,CREBBP,CSNK1D,CUL4A,CUL5,CUX1,CX3CL1,DBT,DCAF8,DDHD1,DENND1B,DENND5B,DENR,DKK1,DKK2,DNAJB14,DNAJC21,DOK6,EEA1,EIF4E3…
miR-27a-3p (and other miRNAs w/seed UCACAGU)		mature microrna		0.350	1.07E-34	AAK1,ABCD3,ABHD17B,ACVR1C,ADAMTSL1,ADAMTSL3,ADD1,AEBP2,AFF3,AGPS,AKAP7,ALG9,APC,ARF3,ARHGAP5,ARRDC4,ASAH1,ASPH,ATP11C,ATPAF1,BACE1,BCL11A,BCL7A,BEND7,BNIP3,CALD1,CBX5,CCDC85A,CDC27,CDH11,CDK8,CEP135,CFAP126,CFL2,CHST1,CIT,CLCN5,CNR1,CNTNAP2,CPEB3,CPEB4,CSNK1D,CTH,DCAF7,DCP2,DCUN1D4,DENND5B,DFFA,DKK2,DMXL2,DNAJC27,DOT1L,DTNA,E2F7,ECE2,EEPD1,EGFR,EIF5A2,ELFN2,ELL2,EYA4,FAM160B1,FAM189B,FAM193B,FAM2…
miR-19b-3p (and other miRNAs w/seed GUGCAAA)		mature microrna		0.005	1.26E-34	AACS,AAK1,ABCD3,ABR,ACADSB,ADAMTSL3,ADRB1,AEBP2,AKAP7,ARHGAP1,ARHGAP5,ARRDC3,ARRDC4,ASCL1,ATP2B2,ATP2B3,ATP2C1,ATPAF1,ATXN7,B3GALNT2,BACE1,BCAR3,BCAT1,BCL11A,BCL7A,C11orf30,CADM4,CALD1,CAMSAP1,CAPRIN1,CAST,CBFA2T2,CCDC126,CCDC6,CCPG1,CCRN4L,CCSER2,CDC73,CEP170,CEP350,CFL2,CHST1,CIT,CLIC4,CLIP1,CLIP4,CNR1,COQ10B,CPEB3,CPEB4,CUL5,CUX1,CYP2U1,DBT,DCAF7,DCAF8,DCP2,DDA1,DDHD1,DENND1B,DLC1,DLG5,DMXL2,D…
miR-200b-3p (and other miRNAs w/seed AAUACUG)		mature microrna		0.863	1.46E-34	AAK1,ABAT,ABI2,ACVR1C,AEBP2,AFF3,AHNAK,AKT2,AMACR,AP1S2,APLP2,ARHGDIA,ARHGEF3,ARL3,ARRDC3,ASPH,ATP11C,C16orf72,CADM2,CASKIN1,CBX5,CCDC186,CCDC82,CDC27,CDC73,CDH11,CDK2,CEP350,CFL2,CHAC2,CHMP5,CLIC4,CLIP1,COPS2,COX11,CPED1,CREBBP,CUL5,CUX1,DCAF7,DCP2,DCUN1D4,DENND1B,DENND5B,DHX9,DLC1,DOT1L,DTNA,EFCAB13,EGLN3,ELAVL4,ELL2,ERBB2IP,ERC1,ERRFI1,ESRP1,ESRRG,ETV5,FAM168B,FAM19A5,FAM81A,FBXL16,FGF18,FHL1,…
miR-181a-5p (and other miRNAs w/seed ACAUUCA)		mature microrna	Inhibited	-2.444	1.32E-33	AAK1,AASDHPPT,ACER3,ACVR1C,ADAM11,ADAM28,ADAMTSL1,ADO,AHNAK,AKAP7,AKT3,ANKRD44,ANKRD50,APLP2,ARF3,ARHGEF3,ARL3,ARRDC3,ASPH,ATG2B,ATP11C,ATP2B2,ATP2B3,ATXN3,ATXN7,BCR,C11orf30,C2orf69,C6orf89,CA5B,CALR,CAMK2G,CAMSAP1,CAPRIN1,CAPRIN2,CARM1,CBFA2T2,CBX5,CCDC141,CCDC6,CCDC85A,CDC27,CDC73,CDH8,CDK8,CEP135,CEP350,CEP83,CLIP1,CLMN,CNR1,CNTNAP2,COPS2,CPEB4,CRIM1,CTNNA1,CUL4A,CUL5,DCN,DCP2,DENND5B,DIP2C,D…
miR-448-3p (and other miRNAs w/seed UGCAUAU)		mature microrna		-1.476	1.81E-33	ABHD13,ABHD3,ACVR1C,ADD1,ADGRA2,ADO,AEBP2,AK5,ANKRD29,ANKRD46,ANKRD50,APBB2,APC,ARPP21,ATP2B2,ATP2C1,AZI2,AZIN2,BCL11A,BEND7,CADM2,CAPRIN1,CBX5,CCSER2,CDC42,CLCN5,CMIP,CPEB4,CUL4A,CYBRD1,DCP2,DENND1B,DKK2,DLGAP4,DMRT2,DNM3,DOCK9,DOT1L,DPP4,DTNA,DTX3,DUSP3,DYRK3,EIF4E3,ELL2,ETNK1,EXOC8,FAM160B1,FAM168B,FAXC,FBXO28,FERMT2,FGL1,FIGNL1,FNDC1,FOPNL,FOXJ3,FURIN,GAB1,GABBR2,GABRB2,GATC,GBE1,GLRB,GPR4,GP…
miR-495-3p (and other miRNAs w/seed AACAAAC)		mature microrna		-0.076	2.04E-33	AAK1,ABHD13,ADAMTSL1,AEBP2,AGPS,AK5,ARHGAP5,ARRDC3,ASPH,ATP2B2,ATP7A,ATXN7,B3GALNT2,BCL11A,BUB1,C11orf30,C18orf25,C2orf88,CAMK2A,CAMK2G,CAST,CBFA2T2,CBX5,CCAR1,CCDC126,CDC42,CDC73,CELF1,CEP350,CFLAR,CHD6,CLCN5,CLMN,CNR1,COPS2,CPEB3,CPEB4,CREBBP,CRIM1,CSNK1E,CUX1,DENND1B,DLC1,DLG1,DOK6,EIF5A,ELL2,ELOVL7,EZR,FAM199X,FAM217B,FBXO28,FERMT2,FIP1L1,FNBP1L,FOXK2,FOXO1,FRA10AC1,GAB1,GABBR2,GAD2,GNG2,GRIA…
miR-153-3p (miRNAs w/seed UGCAUAG)		mature microrna		-1.212	4.47E-33	AAK1,ABAT,ABHD13,ADD1,ADGRA2,ADO,AKAP7,ANKRD29,ANKRD50,AP1S2,APBB2,APC,APLP2,ARHGAP24,ARL15,ASPH,ATP2B2,ATP2C1,AZIN2,BCL11A,CADM2,CADM3,CAMK2G,CAPRIN1,CBX5,CCSER2,CEP350,CFL2,CHM,CLCN4,CLCN5,CMIP,CPEB4,CPED1,CREBBP,CROT,CUX1,DBT,DCP2,DENND1B,DKK2,DMXL2,DNM3,DOT1L,DPYSL5,DUSP3,EIF5A2,ELL2,ELOVL7,EXT1,FAM168B,FAM189B,FERMT2,FGFR2,FOXO1,FRA10AC1,FURIN,GAB1,GALNT7,GAREM,GLRA3,GMCL1,GNAI3,GPR4,GRB2,GR…
miR-340-5p (miRNAs w/seed UAUAAAG)		mature microrna		-0.612	9.62E-33	AAK1,ABAT,ABCD2,ABHD13,ACADSB,ACVR1C,AFF3,AGPS,ANKRD29,ARHGAP24,ARHGAP5,ARRDC3,ASCL1,ASPH,ATP2B3,ATP6V0C,ATP7A,ATXN3,ATXN7,B3GALNT2,B3GAT1,BACE1,BCL11A,BRSK2,C12orf75,C2orf88,C8orf37,CADM2,CADM3,CALD1,CAMK2A,CAPRIN1,CAST,CCDC6,CDC73,CDH8,CEP350,CEP68,CIT,CLCN5,CLIC4,CLINT1,CLIP4,CNTNAP2,COBL,COPS2,COX11,CPEB3,CPEB4,CREBBP,CUX1,DBF4,DBT,DDHD1,DENND1B,DLC1,DLG1,DNAJC27,DOT1L,DTNA,E2F7,EAF1,EDNRB,EI…
miR-128-3p (and other miRNAs w/seed CACAGUG)		mature microrna		0.946	2.35E-32	ABHD17B,ACVR1C,AFF3,AIF1L,ALG9,AQP4,ARF3,ARHGEF11,ARL15,ARPP21,ARRDC4,ASAP1,ASPH,ATPAF1,BACE1,BATF2,BRSK2,C18orf25,CAMK2A,CBX5,CCDC6,CDH11,CEP135,CHST1,CLCN5,CLIC4,CNR1,CPEB3,CPEB4,CTH,DCAF7,DCP2,DCUN1D4,DDHD1,DENND1B,DKK2,DOT1L,DPYSL5,DTNA,E2F7,ECE2,EEPD1,ELFN2,ELL2,ELOVL4,ELP6,EYA4,EZH1,FAM193B,FAM206A,FAXC,FBXL20,FOXL1,FOXO1,FURIN,FZD7,GAB1,GABBR1,GABBR2,GAD2,GALNT7,GAREM,GBGT1,GOPC,GPR161,GPR…
miR-96-5p (and other miRNAs w/seed UUGGCAC)		mature microrna	Activated	2.175	5.75E-32	ABAT,ABHD13,ABI2,ACADSB,ACSF2,ADGRA2,AEBP2,AHNAK,ALG9,ANGPTL6,ANKRD44,ANP32B,APBB2,ARHGAP24,ARHGDIA,ARHGEF3,ARID5B,ARRDC3,ATP7A,ATPAF1,ATXN3,BAALC,BCL11A,BCR,C18orf54,C2orf69,C6orf89,CACNA1G,CACNB1,CADM2,CAMK2N1,CAV1,CBX5,CD300A,CDC37,CDC73,CDK5R2,CELF1,CEP83,CEP97,CHST1,CLCN5,CNNM3,COBL,CPEB4,CROT,CSNK1D,CUL4A,CUL5,DDHD1,DENND5B,DENR,DHCR24,DLAT,DOCK9,DOK4,DPYD,ECE2,EDNRB,EEA1,ELL2,EPAS1,EPB41L3…
miR-92a-3p (and other miRNAs w/seed AUUGCAC)		mature microrna		-1.964	1.57E-31	AAK1,ABHD13,ADAMTSL1,ADAMTSL3,ADGRA2,ADO,ADRB1,AFF3,AMACR,ANKRD44,AQP4,ARHGAP24,ARID5B,ARRDC3,ARRDC4,ASPH,ATP7A,ATXN3,ATXN7,BACH1,BCL11A,C16orf72,C18orf25,C2orf69,C5orf28,C8orf37,CADM2,CAMK2A,CASKIN1,CCDC186,CCDC6,CCSER2,CDC27,CDC42,CEP350,CFL2,CFLAR,CHM,CHST1,CLIP4,CNIH1,CNR1,COPS2,CPEB3,CPEB4,CTTNBP2,CUX1,CXCL5,DAB2IP,DBT,DCAF8,DCP2,DENND1B,DLG5,DNAJC27,DOCK9,DPYD,EDNRB,ELFN2,ELOVL4,ERBB2IP,ESR…
miR-203a-3p (and other miRNAs w/seed UGAAAUG)		mature microrna	Inhibited	-3.166	2.62E-31	AAK1,ACADSB,AGPS,AKAP13,AKAP7,AKT2,ANKRD44,AP1S2,APBB2,APC,AQP4,ARHGAP1,ARHGEF3,ASPH,ATP2C1,B3GALNT2,B3GNT5,BCL7A,C12orf75,C2orf80,CACNA1E,CAPRIN1,CAV1,CBX5,CCDC141,CEP68,CHORDC1,CIT,CNNM3,CNOT8,CPEB4,DCP2,DCUN1D4,DLG5,DMRT2,DMXL2,DNAJC21,DNAJC27,EIF5A2,ELL2,EYA4,FAM198B,FAM84A,FBXL20,FBXO28,FGF5,FOXJ3,FOXK2,GABBR2,GABRA5,GABRB2,GALNT7,GATC,GBE1,GNG2,GPR85,GRSF1,GSKIP,GTF3C3,HNRNPL,HS6ST3,HTR2A,H…
miR-23a-3p (and other miRNAs w/seed UCACAUU)		mature microrna		-1.957	8.09E-31	ACADSB,ACVR1C,AEBP2,AFF3,AKAP12,ALG6,ANKRD50,AP1S2,ARHGAP5,ARRDC4,ASAP1,ATG12,ATG2B,ATP11C,ATXN3,ATXN7,AZI2,B3GNT5,BCL11A,BLOC1S2,C10orf88,C11orf30,C18orf54,C2orf69,CADM3,CAPRIN1,CBX5,CCDC126,CCDC6,CCDC82,CCNL2,CELF1,CEP350,CFL2,CHST3,CMIP,CNR1,CPEB4,CPM,CREBBP,CSE1L,CUX1,CYBRD1,DAB2IP,DCP2,DENND1B,DIP2C,DLC1,DMBX1,DNM3,DOK6,DTNA,EEA1,EIF4E3,ELL2,EML4,EPAS1,ERBB2IP,ESRP1,ESRRG,ETNK1,FAM120AOS,FAM…
miR-320b (and other miRNAs w/seed AAAGCUG)		mature microrna		-0.146	1.70E-30	ABHD13,AGPS,AIF1L,AKT3,ALG9,ALKBH5,APBB2,AQP4,ARHGAP5,ARID5B,ARPC5,ASPH,ATG2B,ATP2A3,B3GALNT2,BCAT1,BNIP3,C1orf95,CACNA1E,CALD1,CAPRIN1,CD74,CDC73,CEP68,CLCN5,CMPK1,COPS2,COX11,CPEB3,CPED1,CSNK1E,CUX1,CX3CR1,CYBRD1,DCUN1D4,DENND5B,DIP2C,DLGAP4,DNAJC16,DOK6,DTNA,E2F7,EIF5A2,ELL2,ESRRG,EYA4,FAM160B1,FAM199X,FAM208B,FAM71B,FAM89A,FAR1,FBXO28,FGL1,FIGN,FRRS1L,FUS,GABRA5,GCNT4,GLRA3,GMCL1,GOPC,GPR107,…
miR-103-3p (and other miRNAs w/seed GCAGCAU)		mature microrna		-1.279	5.14E-30	AADAT,ACER3,ADAMTSL3,ADD1,ADGRA2,AHCYL2,AKAP12,AKAP13,AKAP5,AKT2,ALG9,AMER3,ANKRD44,AP1S2,ARHGAP18,ARHGAP5,AXIN2,BACE1,BCL11A,BNIP3,C16orf72,CACNA1E,CAMK2G,CAPN2,CARM1,CCDC6,CCSER2,CDC27,CDK8,CHD6,CLCN5,CLIP1,CNNM3,COPS2,CPEB3,CSNK1A1,CUL4A,DCUN1D4,DENND1B,DIP2C,DKK1,DLG5,DTNA,ELAVL3,EML4,ENSA,ESRRA,ETNK1,FAM136A,FAM168B,FAM189B,FAM217B,FAM81A,FBN1,FBXL20,FBXO10,FCGR2A,FCHSD1,FERMT2,FGF18,FGF5,FG…
miR-291a-3p (and other miRNAs w/seed AAGUGCU)		mature microrna		-0.557	6.11E-30	AAK1,ABHD3,ABI2,ACVR1C,ADAM9,ADRB1,AEBP2,AGPS,AHNAK,AKAP5,ALKBH5,ANKRD29,ANKRD50,APBB2,APC,ARHGAP24,ARHGEF18,ARHGEF3,ARID5B,ASAH1,ASAP1,ATP2B2,ATP2C1,BCAT1,BCL11A,BCL6,BCL7A,C11orf30,C16orf72,C18orf54,C2orf69,C2orf88,C5orf28,C9orf72,CADM2,CAMK2N1,CAMSAP1,CD24,CDK2,CFL2,CLIP4,CMPK1,CNNM3,CPEB3,CPEB4,CRIM1,CROT,CUX1,CYBB,CYBRD1,DCAF7,DCUN1D4,DDA1,DDHD1,DENND5B,DKK1,DNAJC27,DPYSL5,E2F7,EDNRB,EGFR,ES…
miR-135a-5p (and other miRNAs w/seed AUGGCUU)		mature microrna		-1.325	9.06E-30	ABAT,ABCD3,ADO,AEBP2,AGPS,AKT3,ALOX5AP,ALPK1,APC,ARHGEF2,ASPH,ATP2B2,ATP2B3,BACE1,BACH1,BCAT1,BCL11A,BEND6,BMPER,C10orf88,C18orf54,C2orf69,C2orf88,CACNA1E,CADM3,CADM4,CAPN3,CAPRIN1,CCSER2,CEP135,CEP350,CFLAR,CLIP4,CTTNBP2,CUX1,CYBRD1,DCP2,DCUN1D4,DDHD1,DENND1B,DIP2C,DNAJC16,DNAJC27,DNALI1,DNM3,DTNA,DUSP8,ENTPD4,ESRRA,FAM199X,FAM81A,FAXC,FBXL16,FERMT2,FOXO1,G3BP1,GABRA5,GABRB2,GBE1,GM2A,GOLGA2,GPC…
miR-218-5p (and other miRNAs w/seed UGUGCUU)		mature microrna		0.596	2.25E-29	ABCD2,ADO,ADRB1,AGK,AIF1L,ANKRD44,ANKS1B,AP1S2,ARHGAP5,ARL3,ASAP1,ASPH,B3GAT1,BCAT1,BCL11A,C2orf88,CADM2,CASKIN1,CBX5,CCDC6,CCNI,CDH8,CELF1,CELF4,CELF5,CHD6,CHM,CHST3,CLCN5,CMIP,CNTNAP2,COMMD8,CSF1R,CSNK1E,CUX1,CYBRD1,DCN,DKK2,DNAJC27,DOCK9,DOK6,EGFL6,EGFR,EGLN3,EIF5A2,ELFN2,ELL2,ERRFI1,ETNK1,EXTL3,EYA4,FAM198B,FAM217B,FAM81A,FAM84A,FBXO28,FOXF2,GABRB2,GALNT6,GATC,GDPD5,GNAI3,GNAO1,GPD1L,GPR183,G…
miR-344d-3p (and other miRNAs w/seed AUAUAAC)		mature microrna		1.900	2.45E-29	ABHD13,ACADSB,ACVR1C,AEBP2,ANKRD44,ARHGAP24,ARHGAP5,ATP2B2,BCL11A,C12orf75,C18orf25,C9orf72,CADM4,CBX3,CCDC6,CCDC82,CCSER2,CEP97,CLCN5,CMIP,CPEB3,CPEB4,CREBBP,CYBRD1,DBT,DTNA,DUSP8,ELFN2,ELL2,ENSA,ERC1,ETV5,EXTL3,EZR,FAM19A5,FBXL20,FGFR2,FHDC1,FMNL2,FNBP1L,GAB1,H3F3A/H3F3B,HIVEP2,HS3ST1,IGSF3,IP6K1,IPO7,IQCA1,IQGAP1,IRS1,KLF12,KLF3,KLF6,KLHL29,KLHL9,LDLR,LDLRAD4,LMTK2,LRP6,LRRC7,LSAMP,MAPK1,MBNL2…
miR-17-5p (and other miRNAs w/seed AAAGUGC)		mature microrna		0.707	3.03E-29	AAK1,ADAM9,AEBP2,AHNAK,AKAP13,AKT3,ALG6,ANKRD29,ANKRD50,APBB2,ARHGAP1,ARHGEF11,ARHGEF18,ARHGEF3,ATG2B,ATP2B2,BCR,C11orf30,C16orf72,C2orf69,C9orf72,CADM2,CALD1,CAMK2N1,CAPRIN1,CAPRIN2,CCSER2,CEP170,CEP97,CFL2,CIT,CLIP4,CMPK1,CNNM3,CPEB3,CRIM1,CROT,CTSK,CX3CL1,CYBB,CYBRD1,CYP2U1,DCAF8,DDHD1,DENND5B,DIP2C,DLC1,DNAJC16,DNAJC27,DNM2,DOK6,DPYD,DPYSL5,DUSP8,EEA1,EGLN3,EIF5A2,ENSA,ENTPD4,ERC1,EYA4,EZH1,F…
miR-137-3p (and other miRNAs w/seed UAUUGCU)		mature microrna		0.033	4.69E-29	ABHD13,ACVR1C,ADO,ADRB1,AHCYL2,AKT2,ANKRD44,ARHGAP24,ARHGAP5,ARHGEF18,ASPH,ATP2B2,ATPAF1,B3GALNT2,BACH1,BCL11A,BEND6,C10orf82,C11orf30,C18orf25,CACNA1G,CADM2,CAMK2A,CAPN2,CBFA2T2,CCDC126,CCNL2,CDC42,CDH8,CFL2,CHM,CHORDC1,COPS2,CPEB3,CPM,CSE1L,CSTF2T,CTTNBP2,CUL4A,CUX1,DAB2IP,DCAF8,DCP2,DDHD1,DENND1B,DIP2C,DMRT2,DOK6,DPYD,DTNA,DUSP8,E2F7,EHBP1L1,ELAVL3,ELFN2,ERBB2IP,ESRRA,ESRRG,ETV5,FAM19A5,FAM81A…
miR-130a-3p (and other miRNAs w/seed AGUGCAA)		mature microrna		-0.157	6.17E-29	AAK1,ABHD3,ACVR1C,AFF3,AKAP7,AQP4,AR,ARHGAP1,ARHGAP24,ARID5B,ARMT1,ARRDC3,ATG2B,ATP2B2,ATP2B3,AXIN2,BCAT1,BCL11A,C12orf75,CAPRIN2,CAV2,CCDC126,CCDC6,CCRN4L,CCSER2,CDC73,CEP170,CFL2,CFLAR,CHST1,CIT,CLCN5,CLIP1,CMPK1,CNIH1,CNR1,CPEB3,CPEB4,CTSK,CYBRD1,CYP2U1,DCAF8,DCP2,DCUN1D4,DENND1B,DIP2C,DLC1,DLG5,DNAJC16,DNM2,E2F7,EGLN3,EIF4E3,EIF5A2,ERBB2IP,ERC1,ETNK1,EYA4,FAM135A,FAM35A,FAXC,FBXO10,FBXO28,FER…
miR-374b-5p (and other miRNAs w/seed UAUAAUA)		mature microrna		0.614	6.01E-28	ABAT,ABR,ADAMTSL3,ADRB1,AFF3,APC,ARHGAP5,ARID5B,ARL15,ASCL1,ATP2B2,ATXN7,AXIN2,BACE1,BCAT1,BMPER,C1orf95,C5orf28,CADM2,CALD1,CCSER2,CELF4,CEP350,CHD6,CLCN5,CLIP4,CNOT8,COPS2,CPEB4,CRIM1,CSMD2,CXCL5,CYBRD1,DCP2,DENND1B,DIP2C,DOK6,DUSP8,ELL2,ELOVL7,ENSA,EPAS1,ERC1,ERRFI1,ESRRG,ETNK1,FGF18,FGF5,FGFR2,FNIP1,FOXO1,GOPC,H3F3A/H3F3B,HDAC9,HECTD4,HEG1,HIPK2,HIVEP2,IGFBP3,ISL1,JMY,KAT6A,KLF3,KLHL29,L1CAM,…
miR-543-3p (and other miRNAs w/seed AACAUUC)		mature microrna		-1.125	1.32E-27	AASDHPPT,ABHD13,ABR,ACVR1C,ADAM9,ADGRA2,AKAP5,AKAP7,ANKRD50,ARHGEF2,ARHGEF3,ARID5B,ATG2B,ATXN7,BCL7A,BEND7,BMP2K,BRK1,C16orf72,C2orf80,CAMK2G,CAPRIN1,CBX3,CBX5,CCDC126,CCDC141,CCDC6,CEP135,CEP350,CLCN5,CLMN,COPS2,COX11,CP,CPEB4,CREBBP,CTNNA1,DBT,DCP2,DENND5B,DIP2C,DKK2,DMXL2,E2F7,EEA1,EEF1A1,EIF4E3,EIF5A2,ELAVL4,EYA4,FAM189B,FGFR2,FIGN,FMNL2,FURIN,GABRB2,GBP1,GNAO1,GNG2,GOPC,GRM5,GUCY1A3,HAUS3,HE…
miR-124-3p (and other miRNAs w/seed AAGGCAC)		mature microrna		0.116	9.70E-27	AAK1,ABR,ADGRA2,AES,AGPS,AIF1L,AKAP13,AKT2,AKT3,ALG9,ANKRD44,ANKS1B,APBB2,AR,ARHGDIA,ARID5B,ARL10,ASCC2,ATCAY,ATP7A,ATPAF1,BACE1,BCAT1,BCL11A,BCL6,BCL7A,C2orf69,C2orf88,C5orf28,C7orf26,C9orf72,CACNA1E,CAPN2,CAPRIN2,CASKIN1,CAV1,CCDC6,CDC73,CDK2,CEP350,CEP68,CHST1,CLIP1,CLMN,CMPK1,CUL5,CUX1,CYP2U1,DCAF7,DDA1,DENND1B,DHCR24,DLG5,DNAJB14,DNM2,DPP4,DPYD,DPYSL5,DUSP3,EDNRB,EEA1,ELL2,ESRP1,ETNK1,EXTL3,…
miR-381-3p (and other miRNAs w/seed AUACAAG)		mature microrna		-0.520	1.39E-26	AAK1,ABCD3,ADAMTSL3,AFF3,AKAP12,AMN1,ANKRD50,ANKS1B,APC,ARHGAP24,ARHGAP5,ARHGEF3,ATG2B,ATP2B2,BAZ1B,BCL11A,C11orf30,C18orf25,CBX5,CCDC85A,CDC42,CDC73,CLCN5,CPEB3,CPEB4,CREBBP,CSTF2T,CUL5,DCAF7,DCUN1D4,DIP2C,DLC1,DMXL2,DNALI1,EEA1,EGFL6,ELOVL7,ESRRG,ETNK1,FA2H,FAM168B,FAM199X,FAM19A5,FBXL20,FGFR2,FMNL2,FNIP1,FOXF2,FOXJ3,FOXO1,FSCN1,FUS,GALNT7,GAS2,GOLGA2,GPC1,GRM5,HECTD4,HIPK2,HIVEP2,HMGB2,HNRNPD,…
miR-129-5p (miRNAs w/seed UUUUUGC)		mature microrna		0.683	2.53E-26	ACVR1C,ADO,AFF3,ALG6,APC,ARRDC3,ATP2A3,BEND7,C2orf88,CACNB1,CAMK2N1,CCDC6,CCR6,CELF1,CELF4,CHRNA3,CMIP,CNTNAP2,CPM,CSMD2,CSTF2T,CUX1,DAB2IP,DENND1B,DLC1,DNAJA3,DNAJC27,E2F7,ELAVL3,ELAVL4,ERC1,ESRRG,ETV5,FAM160B1,FAM208B,FAXC,FIGN,FNIP1,FST,G3BP1,GABBR2,GLYR1,GPR161,GRM5,H2AFV,HBS1L,IGSF3,ING3,INTS6,IPO7,IRS2,ISL1,ITSN1,KCMF1,KIAA2018,KLHL28,L1CAM,LMNA,MAPK1,MAST4,MBNL1,MEF2D,MEIS1,MFAP3L,MGLL,MKL…
miR-29b-3p (and other miRNAs w/seed AGCACCA)		mature microrna		-0.056	5.06E-26	ADAM22,AHNAK,AKAP13,AKAP5,AKT2,AKT3,AQP4,ARHGAP5,ARRDC3,ARRDC4,ARVCF,ASPH,ATP7A,ATPAF1,B3GNT5,BACE1,BCL11A,BCL7A,C11orf30,C16orf72,C2orf88,CACNG4,CAMK2G,CAPRIN1,CAV2,CBX5,CCDC138,CCNL2,CCSER2,CDC42,CEP68,CEP97,CFL2,CLCN5,CLMN,CMPK1,CNOT8,CNR1,COL5A2,CPEB3,CPM,CX3CL1,DAB2IP,DBF4,DBT,DCAF7,DCP2,DCUN1D4,DENND1B,DENND5B,DHRS2,DIP2C,DNM3,DOT1L,DPP4,DPYSL5,E2F7,EDNRB,ELL2,ELOVL4,EML4,ERC1,FAM136A,FAM16…
miR-141-3p (and other miRNAs w/seed AACACUG)		mature microrna		-0.843	5.10E-26	ACADSB,ACVR1C,ADRB1,AGPS,ANKRD44,ANKRD50,ANKS1B,APBB2,ARHGAP24,ARHGEF18,ARID5B,ARPC5,ASPH,ATXN7,B3GNT5,BACE1,C18orf25,C2orf69,CACNA1E,CACNA1G,CADM2,CAMSAP1,CBX5,CCDC6,CCDC80,CCDC85A,CCNL2,CCPG1,CELF1,CLCN5,COX11,CPEB4,CSNK1E,CTNNA1,DCP2,DLAT,DLC1,DMWD,DUSP3,EEPD1,EGFR,ELAVL4,ELL2,ERBB2IP,ESRP1,ESRRG,ETNK1,FAM160B1,FAM168B,FAXC,FBXL20,FNBP1L,FOXJ3,FRA10AC1,FSD1L,FUS,GAB1,GABRA5,GAREM,GRB2,GRSF1,HD…
miR-625-5p (and other miRNAs w/seed GGGGGAA)		mature microrna	Activated	3.725	3.61E-24	ABI2,ACVR1C,ADAM11,ADAMTSL1,ADPRHL1,ADRB1,AEBP2,AES,AFF3,AKAP12,AKAP5,AKT2,ALKBH5,ANKRD50,ARHGAP1,ARHGDIA,ASAH1,ASAP1,ASAP3,ASB14,ASCC2,ATCAY,ATG2B,ATP7A,ATPAF1,AXIN2,B3GALNT2,BACE1,BAZ1B,BCL2L10,BCL7A,C12orf75,C18orf25,C18orf54,C8orf37,CACNA1E,CACNB1,CACNG8,CADM2,CADM3,CADM4,CASQ1,CBFA2T2,CBX5,CCDC186,CDHR5,CDK2,CDK9,CEP68,CFL2,CFLAR,CHD6,CLIC4,CMIP,CPEB4,CREBBP,CSF1R,CSMD2,CTBS,CUX1,CX3CR1,CXCL…
miR-33-5p (and other miRNAs w/seed UGCAUUG)		mature microrna		-1.657	4.28E-24	ABHD10,ABHD13,ABR,ADD1,ADO,AFF3,AGPS,AKAP12,ANKRD29,ANKRD44,ARID5B,ARMCX5,ASAP1,BACH1,BCL11A,BEND7,BMPER,C18orf25,C2orf69,CACNA1E,CADM2,CAMK2G,CCDC85A,CDH8,CDK8,CEP350,CPED1,CROT,CSNK1D,CTNNA1,CUL5,DAB2IP,DCAF8,DENND1B,DENND5B,DKK1,DOK4,DYRK3,EDNRB,EEA1,EEF1A1,EGLN3,ELL2,ERBB2IP,ERC1,ESRRG,FAM160B1,FAM84A,FBXL16,FMNL2,FRZB,FST,GABRB2,GOPC,GRIA3,HBS1L,HIPK2,ING3,IRS1,IRS2,KCNAB1,KCNS2,KIAA1033,KIA…
miR-186-5p (miRNAs w/seed AAAGAAU)		mature microrna		-0.977	5.29E-24	AEBP2,AGPS,AK7,AKAP12,ANKRD50,APBB2,APLP2,ARHGAP5,ATXN7,BACH1,BCAR3,BCAT1,BMP2K,C18orf25,C18orf54,C2orf69,CA5B,CADM2,CAMK2B,CAST,CBX3,CBX5,CCDC186,CDC42,CDC73,CDK2,CELF1,CMIP,CNTNAP2,CPEB3,CPEB4,CREBBP,CUL5,CUX1,CYBB,DBT,DENND5B,DKK1,DLC1,DLG1,DMXL2,DNAJC27,DNM3,EAF1,EIF4E3,FAM193B,FAM84A,FAR1,FOXK2,FOXO1,GAREM,GOPC,GPR85,GRIA3,HIVEP2,IGSF3,JMY,KCMF1,KCNA1,KCTD15,KIAA1462,KLF12,KLHL28,KNDC1,KPNA1…
miR-1-3p (and other miRNAs w/seed GGAAUGU)		mature microrna		1.508	5.37E-24	ABI2,ADAMTSL3,AIF1L,AKAP12,ANKRD29,ANP32B,ARF3,ARHGAP18,ARHGEF18,ARHGEF3,ARL10,ARL3,ASPH,BCL11A,BCL7A,BPNT1,C1orf95,C2orf69,CAPRIN1,CDK9,CDKN2B,CHM,COMMD8,CPED1,CRIM1,CROT,CRTAC1,DBT,DCP2,DKK1,DLC1,DLG1,EAF1,EGFR,EHMT1,EIF1AD,EIF4E3,EML4,ERC1,EYA4,FAM168B,FAM35A,FAM81A,FBXL14,FBXL20,FERMT2,FN1,FNBP1L,FZD7,GABBR2,GAREM,GIMAP6,GIT1,GLYR1,GPR85,H3F3A/H3F3B,HECTD4,HIPK2,HIVEP2,IFI44L,IL3,INTS6,IPMK,I…
miR-148a-3p (and other miRNAs w/seed CAGUGCA)		mature microrna		-0.224	7.47E-24	ABCD3,ADAM28,AKAP7,AKT2,AQP4,ARRDC3,ASPH,ATP7A,BCL11A,BCL7A,BRK1,C18orf25,C2orf80,CAMK2A,CAST,CAV2,CBX5,CCDC6,CCDC85A,CDK8,CFL2,CHST1,CNR1,CNTNAP5,COLEC12,CPEB4,CSNK1D,CUL5,CUX1,DCP2,DCUN1D4,DNAJC16,DNM3,DPP4,DPYSL5,DUSP8,E2F7,EIF4E3,EPAS1,EPB41L3,ERBB2IP,ERRFI1,ESRRG,ETNK1,EXTL3,EZH1,FAM168B,FAM81A,FBN1,FBXO28,FLOT2,FMNL3,FOXK2,FRY,GOLPH3L,GPM6A,GPRC5B,HBS1L,HES6,HLA-A,HLA-B,HTR5A,IRS1,ITSN2,JMY…
miR-139-5p (miRNAs w/seed CUACAGU)		mature microrna		-0.346	9.63E-24	AAK1,AASDHPPT,AEBP2,AFF3,AGPS,AKT3,ANKRD50,AP1S2,APLP2,ARL15,ARRDC3,ATP2B2,ATP7A,ATPAF1,ATXN7,B3GALNT2,C9orf72,CBFA2T2,CCPG1,CDC42,CEP83,CLIC4,COX11,CTNNA1,CUX1,DENR,DIP2C,DLG5,DPYSL5,DTX3,EAF1,ELL2,ESRRG,EYA4,FBXL16,FBXO28,FOXO1,GABBR2,GALNT7,GAS2,GNAI3,GNAO1,GPD1L,GPM6A,GRSF1,H2AFV,HEG1,HGSNAT,HIPK2,JUN,KAT6A,KCTD12,KCTD15,KIAA1033,KIAA2018,KLHL28,LAPTM4B,LLGL1,LMO4,LSAMP,LYPLA1,MAGI1,MAP9,MAST…
miR-21-5p (and other miRNAs w/seed AGCUUAU)		mature microrna		-1.016	1.36E-23	ABCD2,ABCD3,ACVR1C,AIF1L,AKAP12,ANKRD46,ANKS1B,APBB2,ARHGAP24,ATPAF1,BCL11A,BCL7A,C8orf37,CADM2,CALD1,CASKIN1,CCDC85A,CEP68,CEP97,CFL2,CLIP4,CNOT8,CPEB3,CUX1,DCAF7,DENND1B,DKK2,DLG1,DNAJC16,DUSP8,ELOVL7,FANCM,FBXO28,FGF18,FHDC1,FOXO1,GAB1,GABRB2,GLYR1,ING3,INTS6,KCNA1,KLF12,KLF3,KLF6,LIFR,LONRF2,LRP6,LRRFIP1,LYRM7,MARCKS,MAST4,MBLAC2,MBNL1,MED28,MEF2C,MEIS1,MPRIP,MTAP,MTMR6,MTRF1,N4BP2L1,NCOA2,NF…
miR-183-5p (miRNAs w/seed AUGGCAC)		mature microrna		-1.186	1.49E-23	AAK1,ABAT,ABHD13,ABI2,AKAP12,ANKRD50,ARHGAP18,ARHGEF18,ATG12,ATP2C1,BAZ1B,BCL11A,BUB3,C16orf72,CACNA1E,CCDC141,CCNB1,CDC73,CELF1,CFL2,CLIC4,CLIP1,CLIP4,CNTNAP2,COLEC12,CPM,CUL4A,CUX1,CX3CL1,DBT,DCHS1,DDHD1,DNALI1,DTNA,EML4,ERBB2IP,EXOC8,EZR,FAM198B,FAM217B,FARSB,FHDC1,FNBP1L,FOXO1,GNAO1,GPNMB,GUCY1A3,HDHD2,HECTD2,HGSNAT,HS3ST1,ICA1,IDH2,INADL,ING3,IRS1,JAM3,KANK1,KCTD15,KIAA2018,KLHL28,KPNA1,KY,L…
miR-26a-5p (and other miRNAs w/seed UCAAGUA)		mature microrna	Inhibited	-3.079	1.44E-22	AAK1,ABCD3,ABR,ACADSB,ACER3,ACVR1C,ADAM9,AGPS,AKAP7,ANKRD50,ANKS1B,ARL6IP6,ARPP21,ATP11C,ATPAF1,ATXN7,B3GNT5,BCAT1,BCL11A,BCR,BLOC1S2,C18orf25,CAMSAP1,CARM1,CCDC6,CCNL2,CCSER2,CDH11,CDK8,CELF1,CEP350,CEP68,CHORDC1,CHST3,CNR1,COMMD8,COPS2,CPEB3,CPEB4,CPED1,CPM,CREBBP,CTH,DCAF7,DENND1B,DENND5B,DLG5,DNAJC21,E2F7,EAF1,ELAVL3,EPB41L3,ESRP1,ETNK1,EXOC8,FA2H,FAM136A,FAM199X,FAXC,FBXO28,FNDC1,FNIP1,FOXJ3…
miR-149-3p (and other miRNAs w/seed GGGAGGG)		mature microrna	Activated	9.271	2.94E-21	ACADSB,ADAMTSL1,ADGRA2,ADPRHL1,AHCYL2,AIF1L,AKT2,ALDH1B1,ALKBH5,AMER3,ANKS1B,AR,ARHGDIA,ARHGEF11,ARTN,ASPH,ATCAY,ATP2A3,ATP7A,BACE1,BCAS1,BCL11A,BCL7A,BCR,BGN,BRSK2,C1orf95,CACNB1,CACNG4,CACNG8,CADM3,CALR,CAMK2B,CARM1,CASKIN1,CBFA2T2,CBX5,CCDC105,CDC42,CELF5,CHD3,CHD8,CHST1,CHST3,CIT,CNNM3,CPM,CRTAC1,CSF1R,CSMD2,CSNK1A1,CUX1,CX3CL1,CX3CR1,CXCL16,DAB2IP,DDR1,DENR,DLGAP4,DMRT2,DMWD,DOK4,DOT1L,DPYSL…
miR-194-5p (miRNAs w/seed GUAACAG)		mature microrna		-1.232	9.12E-21	AASDHPPT,ABHD10,ABHD13,ACADSB,ADAM22,AFF3,AGK,AKAP5,AKT2,ARHGAP24,ARHGAP5,ASAP1,ATP2C1,BCAT1,C18orf25,C18orf54,CA5B,CAMK2G,CBX5,CCPG1,CEP350,CFL2,CHD6,CHORDC1,CLCN5,CNR1,CNTNAP2,CPED1,CSE1L,CSNK1D,DCP2,DCUN1D4,DENND5B,DIP2C,EIF4E3,ENTPD4,EYA4,FAM160B1,FAM19A5,FAM208B,FERMT2,FOXO1,GM2A,GNG2,GPR107,GTPBP8,GYG1,HECTD2,HIST1H2BD,ITSN1,KCMF1,KLF12,KPNA1,LAMP2,LRRFIP1,LSAMP,MAPK1,MEF2C,MGLL,MIA3,MID1IP…
miR-433-3p (miRNAs w/seed UCAUGAU)		mature microrna	Inhibited	-3.141	1.70E-20	AAK1,AHNAK,AKT3,ARL10,ARRDC4,ASPH,ATG4A,B3GNT5,BAZ1B,BCAT1,BCL7A,C18orf25,C1QC,C9orf72,CCAR1,CCDC126,CCDC138,CCDC82,CDC27,CEP135,CHD6,CHMP5,CLCN5,CLIC4,CLINT1,CLIP1,CTNNA1,CUL5,CUX1,DKK1,FAM149B1,FERMT2,FRZB,GAREM,GRB2,GRIP1,GRSF1,HBS1L,HIPK2,HIVEP2,HTR5A,IER3IP1,IPO7,IQGAP1,KMT2A,KPNA1,KPNA5,KY,LPL,LYRM7,MAP9,MBNL1,MBP,MFN1,MTMR4,MTURN,MTX3,NAV1,NOTCH1,NR3C1,NSL1,ORC4,ORC5,PAX6,PCDH7,PDZRN3,PLEK…
miR-544-3p (and other miRNAs w/seed UUCUGCA)		mature microrna		-1.872	5.63E-20	AAK1,ABCD3,ABHD10,ABHD13,ABI2,ACER3,ACRC,ADAMTSL1,ADO,AEBP2,AFF3,AGPS,AIF1L,AKAP5,AKT2,ANP32B,AP1S2,ARPC5,ARRDC4,ATG12,AXIN2,BACH1,BCAT1,BCL11A,BCR,BLZF1,BUB3,C18orf25,C1R,C6orf89,CA5B,CACNA1G,CACNG8,CAMK2B,CAMK2G,CBFA2T2,CCDC6,CFLAR,CHD6,CHORDC1,CLINT1,COBL,COL5A2,COPS2,CPEB3,CPEB4,CREBBP,CSMD2,CSTF2T,DBT,DCAF7,DCP2,DNALI1,DOK4,EIF5A2,EML4,ETV5,FOPNL,FOXO1,FRA10AC1,FRY,FSCN1,GATC,GNAI3,GPR85,H3F…
miR-3679-3p (miRNAs w/seed UUCCCCC)		mature microrna		1.309	6.99E-20	AACS,AAK1,ADGRA2,AIF1L,AKAP13,ANKRD44,AR,ARHGAP18,ASPH,ATG12,BCL11A,BRF1,C11orf30,C2orf88,C6orf89,CA5B,CACNA1E,CACNG8,CADM4,CAMK2G,CBX3,CCDC141,CCDC186,CDC27,CDC73,CELF1,CELF4,CELF5,CEP68,CHORDC1,COL9A2,CP,CSNK1D,CSNK1E,DCAF8,DCP2,DDR1,DENND5B,DIP2C,DLAT,DNAJC21,DOK6,ELFN2,EMC2,ERBB2IP,EZH1,FADS3,FAM160B1,FGFR1,FHDC1,FN1,FOXJ3,FSD1L,FST,FUS,GABRB2,GNAO1,GPD1L,GPHA2,GPR107,GPR4,H1F0,HAUS6,HDHD2,HG…
miR-377-3p (miRNAs w/seed UCACACA)		mature microrna		-0.233	1.45E-19	AAK1,ADPRHL1,ADRB1,AGPS,AKAP5,AKT2,AMER3,APLP2,ARHGAP1,ARHGAP5,ATXN3,ATXN7,B3GALNT2,BCAT1,C16orf72,C1R,C6orf89,C8orf37,CAMSAP1,CBX3,CCR6,CD24,CELF1,CEP135,CHORDC1,CNR1,COL5A2,COMMD8,CPEB4,CSE1L,CUL4A,DCN,DENND5B,DHCR24,DLC1,DLGAP4,DOK6,DPYSL5,EDNRB,EML4,ERC1,ESRP1,ESRRG,ETNK1,EYA4,FAM198B,FARSB,FAXC,FGFR1,FHDC1,FNBP1L,FOPNL,FOXJ3,FOXK2,GAD2,GALC,GBP1,GCNT4,GLYR1,GNAI3,GOLPH3L,GPR85,GRSF1,H3F3A/H3…
miR-221-3p (and other miRNAs w/seed GCUACAU)		mature microrna		0.489	2.44E-19	AAK1,ADAM11,ADAM22,AGPS,AKAP13,ANKS1B,ARRDC4,ASPH,ATP2B3,AXIN2,AZI2,C18orf25,C18orf54,C9orf135,CAPRIN1,CCDC126,CEP350,CHORDC1,CHST3,CMIP,CNR1,CPEB3,CUX1,DBT,DCAF7,DCUN1D4,DENND1B,DKK2,EIF4E3,EIF5A2,ETV3,FAM199X,FAM35A,FCGR2A,FERMT2,FOXL1,GAB1,GALC,GNAI3,GOLPH3L,GPM6A,GPR107,H3F3A/H3F3B,HECTD2,HEG1,HIPK2,HNRNPD,IGSF3,IPO7,KCNA1,KIAA0430,KLF3,KMT2A,KPNA1,LHFPL2,LYPLA1,MAP4K5,MARCKS,MARK1,MIA3,MPRIP…
miR-202-3p (and other miRNAs w/seed GAGGUAU)		mature microrna		-0.916	3.87E-19	AAK1,AASDHPPT,ABHD13,ACVR1C,ADRB1,AEBP2,AKAP13,AMER3,ARL6IP6,ATG12,ATP2C1,ATPAF1,B3GAT1,BACH1,BCAT1,BCL7A,CACNA1E,CALD1,CAPN3,CASKIN1,CBX5,CHST3,CLCN5,COL5A2,CPEB3,CPEB4,CPED1,DCP2,DCUN1D4,DDHD1,DLC1,DLGAP4,DOT1L,EGLN3,ELAVL3,ETNK1,FAM135A,FAM217B,FAM84A,FAXC,FGF11,FGF5,FIGN,FNIP1,FOPNL,FUS,GABBR2,GAREM,GCNT4,GIMAP6,GNG2,GOPC,GYG2,HECTD2,HIPK2,IDH2,IGDCC3,INSR,IPO11,IPO7,IRS2,JAM3,KCMF1,KHNYN,KIA…
miR-3977 (miRNAs w/seed UGCUUCA)		mature microrna		-1.411	9.54E-19	ACVR1C,ADRB1,AKAP13,ARID5B,ARRDC3,ASPH,BCL7A,C9orf72,CA5B,CADM2,CBS/LOC102724560,CCSER2,CEP68,CEP83,CHORDC1,CLINT1,CMPK1,CPED1,CSTF2T,CTSK,CYBB,DLC1,DMRT2,DNAJC21,DNM3,DTNA,ELOVL7,EPB41L3,ERRFI1,ESRP1,ESRRA,FAM149B1,FAM171B,FAR1,FDFT1,FGF5,FGFR1,FNIP1,FRZB,GABRB2,GRSF1,GUCY1A3,HBS1L,HDAC9,HDHD2,HEG1,HPCAL4,HS6ST3,HTR2A,HTR5A,IPO7,KIAA0430,KPNA3,LRP6,LTN1,MAGI1,MAP2K6,MAP4K3,MAST4,MIA3,MVB12B,MXD1…
miR-802 (miRNAs w/seed AGUAACA)		mature microrna		-1.782	2.38E-18	AASDHPPT,ABHD3,ADAMTSL1,AKR7A3,ARID5B,ARL6IP6,ASAH1,ATG12,BCL6,BRF1,C9orf135,CAMK2A,CAPRIN1,CDKN2B,CEP97,CFL2,CFLAR,CHD6,CHORDC1,CHST13,CLCN4,CP,CPEB3,CSE1L,CTTNBP2,CUL4A,DBT,DCAF13,DIP2C,DLG5,DOK6,EAF1,ELL2,FAM171B,FAM199X,FANCM,FGFR1,FIGN,FMNL2,G3BP1,GRSF1,HS3ST1,HS6ST3,JAK1,KCNAB1,KCTD15,KIAA1033,KLHL20,LEPROT,LHFPL3,LHX2,LHX9,LIFR,LMO4,LRRK2,LSS,LTN1,ME2,MECP2,MICU3,MKX,MTMR9,MTRR,NACC2,NCOA2…
miR-223-3p (miRNAs w/seed GUCAGUU)		mature microrna		-0.247	2.66E-18	ABHD13,AEBP2,ANKS1B,APC,ARHGAP5,ARRDC3,ATP7A,C18orf54,CAPRIN1,CBX5,CDC27,CDH11,CDK9,CELF1,CELF5,CLMN,CMPK1,COPS2,CRIM1,CSNK1A1,CSPG5,CUX1,DBT,DENND5B,EFCAB13,EIF4E3,ELL2,EML4,EPAS1,ERC1,FAM120AOS,FAM160B1,FAM171B,FAM199X,FGFR2,FHL1,FOPNL,FOXO1,GALNT7,GP2,GTPBP8,GUCY1A3,HAUS6,HIPK2,IGSF3,IRS1,KAT6A,KCTD9,KIAA0226L,KLF12,KPNA1,KPNA3,LARP4,LMO4,LRIG1,MBNL1,MEF2C,MEF2D,MID1IP1,MPP7,MTSS1,NEFH,NFASC,N…
miR-145-5p (and other miRNAs w/seed UCCAGUU)		mature microrna	Inhibited	-2.923	3.73E-18	AARS,ABHD17B,ABR,ACADSB,ADAM28,AFF3,AHNAK,AKAP12,ALYREF,ARHGAP24,ARHGAP5,ARL6IP5,ARPC5,BCAT1,BCR,BLOC1S2,BNIP3,C16orf72,CAPRIN1,CAV2,CCDC186,CDH8,CFL2,CHAC2,CHRNA3,CLINT1,CLIP1,CLMN,CP,CPED1,CUL5,DCP2,DDR1,DENND5B,DFFA,DLC1,DOCK9,DOK6,EEA1,EIF4E3,ELL2,ELOVL4,ELOVL7,EML4,ETNK1,ETV3,EXOC8,EYA4,FAM135A,FAM160B1,FAXC,FBXO28,FCGR2A,FGF5,FOXO1,FSCN1,FUS,FZD7,G3BP1,GAREM,GCNT4,GIT1,GM2A,GOPC,GPHA2,GTPBP…
miR-762 (and other miRNAs w/seed GGGCUGG)		mature microrna	Activated	8.771	4.04E-18	AAK1,ABR,ADAMTSL3,ADGRA2,AES,AHNAK,AKAP13,AKT3,AMACR,ANKS1B,APBB2,ARHGAP1,ARHGDIA,ARHGEF18,ARHGEF2,ARL10,ARVCF,ASAP3,ASB14,ASPH,ATCAY,ATP2A3,ATP2B2,BAZ1B,BCL11A,BCL6,BEND6,BGN,BRF1,BRK1,BRSK2,C1orf95,C21orf2,CACNG8,CADM3,CAMK2G,CD74,CDK2,CDK5R2,CELF1,CELF4,CHST3,CLCN5,CMIP,CNTNAP5,COL9A2,CPEB3,CRHR1,CUX1,CX3CL1,DAB2IP,DCAF7,DDR1,DHCR24,DHX34,DLGAP4,DMWD,DOK7,DPY19L2,DPYSL5,DRC7,DTNA,DUSP3,DUSP8,E…
miR-7a-5p (and other miRNAs w/seed GGAAGAC)		mature microrna		1.858	5.53E-18	ABI2,ACER3,ADAM11,ADGRA2,AGPS,ALG9,ANKRD50,ATG4A,ATP2B2,ATXN7,BACE1,BCR,C1orf95,C2orf88,C6orf89,CADM3,CAV1,CCSER2,CHD3,CLIC4,CNOT8,COLEC12,CTSK,CUL5,EGFR,EGLN3,ELFN2,ELOVL7,ESRRG,EXTL3,FAM168B,FBXL14,FBXO28,FGF11,GALNT7,GIMAP6,GRIN2A,H2AFV,HIPK2,HPCAL4,HS6ST3,IDS,IGSF3,IGSF8,IPO11,IPO7,IQGAP1,IRS1,IRS2,JMY,KCNA1,KIAA0430,KIAA1919,KIAA2018,KLF12,KLF4,KLF9,KLHL28,KMT2A,KPNA1,LARP1B,LARP4,LDLRAD4,LT…
miR-204-5p (and other miRNAs w/seed UCCCUUU)		mature microrna		-0.099	9.97E-18	AAK1,AASDHPPT,AEBP2,AGK,AHNAK,AP1S2,ARHGAP5,ASPH,ATP11C,B3GNT5,BCAT1,BCL11A,BCL7A,BMP2K,C16orf72,C2orf88,C9orf72,CAPRIN1,CCDC6,CDC42,CDH11,CEP68,CLCN4,CLCN5,CLIP4,CNTNAP2,CYBB,DBT,DCAF8,DENR,DHCR24,DKK2,DLG1,DLG5,DNM2,DTNA,DUSP3,EAF1,ELAVL3,ELL2,ESRRG,EZR,FAM122B,FAM168B,FAM217B,FGF18,FNIP1,FOXK2,FRY,GABBR2,GP2,GPD1L,GPM6A,GYG2,H1F0,HDAC9,HDHD2,HGSNAT,IRF2BP2,ITGB4,KCNA1,KIAA2018,KLF12,KLF3,LAMP1…
miR-329-3p (and other miRNAs w/seed ACACACC)		mature microrna		1.396	1.13E-17	AAK1,ABCD2,ABI2,ADAM9,ADO,AFF3,AHNAK,AKT2,AKT3,ALKBH5,ANKRD44,AP5M1,ASPH,BCL7A,BEND7,C21orf2,C9orf72,CBX3,CCDC85A,CDC73,CEP350,CLMN,CNTNAP2,COBL,CPEB4,DENND5B,DHCR24,DLGAP4,DOK6,DPYSL5,DTNA,EAF1,ENSA,ESRRG,FAM122B,FAM149B1,FAXC,FBN1,G3BP1,GABRB2,GALC,GLRA3,GPR4,GRB2,GRIN2A,H3F3A/H3F3B,HMGB2,IGDCC3,KCMF1,KCNC4,KCNS2,KHNYN,KLF12,L1CAM,LARP4B,LBH,LHFPL3,LHX9,LLGL1,LYRM1,MAP4K5,MAP7D2,MCAM,MED28,MGAT…
let-7a-5p (and other miRNAs w/seed GAGGUAG)		mature microrna		0.960	1.36E-17	AAK1,ACER3,ACVR1C,ADRB1,AKAP5,AKT2,AMACR,AMER3,ANKRD46,ARL6IP6,ARRDC4,ASPH,ATPAF1,B3GAT1,BACH1,BCAT1,BCL7A,BMP2K,C2orf88,CACNA1E,CACNG4,CAPN3,CASKIN1,CBX5,CCDC141,CEP135,CFLAR,CHST3,CLCN5,COL14A1,COL5A2,CPEB3,CPEB4,CPED1,CPM,CSNK1D,CUX1,CYP2U1,CYP46A1,DCAF8,DCN,DDHD1,DLC1,DLGAP4,DOT1L,DPF2,EEA1,ELOVL4,ETNK1,EZH1,FAM135A,FAXC,FCHSD1,FGF11,FGF5,FIGN,FNIP1,FOPNL,GABBR2,GALC,GAREM,GCNT4,GIMAP6,GOPC,G…
miR-586 (miRNAs w/seed AUGCAUU)		mature microrna		-1.725	2.03E-17	ABCD2,ACER3,AFF3,AGPS,ALS2CR12,AP5M1,ARHGAP5,ARMCX5,BAALC,C2orf88,CADM2,CALD1,CBX3,CCDC85A,CHRNA3,CLIC4,COMMD8,CPEB4,CTNNA1,DENND1B,DENND5B,DFFA,DHX9,DKK2,DNALI1,DPYD,EGFR,FERMT2,FOXJ3,GOPC,GTF3C3,HBS1L,HEY1,HGSNAT,HIPK2,HIST1H2BD,IQGAP1,KIAA1033,KIAA2018,KPNA3,LCP2,LOX,LYRM1,MAGI1,MAP4K5,MBNL1,MDM4,MGAT3,MICU3,MKL2,MRAP2,MTSS1,MTX3,NEFM,NSMAF,OSBPL1A,PBX1,PDHX,PDLIM5,PFDN1,PHLDA1,PID1,PLEKHA8,PP…
miR-3617-5p (and other miRNAs w/seed AAGACAU)		mature microrna	Inhibited	-2.815	4.05E-17	ABHD13,ADAM9,ALG6,AP1S2,AP5M1,ATG12,ATP11C,BLOC1S2,C10orf88,CACNB1,CALD1,CCDC6,CCR6,CDH8,CELF1,CEP97,CNTNAP2,CPED1,DBT,DENND1B,DNAJC21,DNAJC27,DOK6,DUSP3,EFCAB13,FAXC,FNIP1,FRA10AC1,G3BP1,GABRB2,GIMAP6,GRIN2A,GRK5,HPCAL4,HTR2A,IPMK,IPO7,IRS1,LDLR,LMO7,LRP6,LYRM1,LYSMD2,MAP4K5,MAPK8IP3,MARCKS,MAX,ME2,MID1IP1,MKL2,MRPL35,MYOZ2,NAP1L1,NEFH,NR2C2,NUFIP2,OTUD4,PCDH7,PCSK2,PPP2R2A,PRKAA2,PRPF4B,PTPDC1,…
miR-376c-3p (and other miRNAs w/seed ACAUAGA)		mature microrna		-1.848	5.03E-17	ACRC,ACVR1C,ADAM22,ADAMTSL1,AEBP2,ANKRD46,APC,ARHGAP5,ASPH,ATG12,BLOC1S2,BUB3,C1orf95,C2orf88,CACNA1G,CCSER2,CDH11,CHRNA3,COMMD8,CPEB4,CREBBP,CUX1,CX3CR1,CXCL16,CXCL5,DAB2IP,DCAF7,DCN,DKK2,DLC1,DOK6,DUSP11,EAF1,ERCC8,ESRRG,ETNK1,EXOC8,FAM198B,FAM199X,FBXL14,FBXO28,FHDC1,FIGN,FRY,GRB2,GRIP1,GRM5,GRSF1,HBS1L,HDAC9,HIVEP2,HTR7,IPMK,IPO7,IRF2BP2,ISL1,KANK1,KLHL28,KLHL9,KY,LARP4,LDLRAD4,LSAMP,MDM4,MFA…
APP		other		-0.540	7.62E-17	ABCD3,AES,APLP2,APOE,ARL6IP5,ARRDC3,ASCL1,ATP2B2,AXIN2,BACE1,C1R,CALR,CAST,CD74,CDC27,CDC37,CDC42,CDK2,CDK9,CFL2,CFLAR,CLIC1,CP,CREBBP,CSF1R,CXCL5,CYBB,DCN,DKK1,ECE2,EGFR,EIF5A2,ELAVL4,ENSA,EPAS1,EXT1,EYA4,FBXL20,FCGR2A,FGFR1,FN1,FZD7,GAB1,GABBR2,GNAO1,GNG2,GPC1,GPR85,GRB2,GRIN1,GRIN2A,H19,H2AFV,HEY1,HINT1,HIPK2,HIST1H2BD,HLA-E,IFI16,INSR,IRS2,JUN,KCNC4,KCND3,KMT2A,L1CAM,LDB2,LDLR,LHFPL2,LMO4,LRP…	560 (17)
miR-3714 (miRNAs w/seed AAGGCAG)		mature microrna		0.871	8.93E-17	ADGRA2,ADPRHL1,AFF3,AHCYL2,AIF1L,AMACR,APBB2,ARHGAP1,ARPC5,ARPP21,ARRDC4,ASAP1,ASCL1,ATP2B2,ATPAF1,AZI2,BACE1,BCAT1,C18orf25,C2orf88,CA5B,CAV1,CCDC80,CELF1,CELF4,CHM,CUL5,CYP2U1,DFFA,DIP2C,DLG1,EEA1,EFCAB13,ELL2,ELP6,ENTPD3,ERC1,ESRP1,F8,FAM122B,FDFT1,FGFR1,FGFR2,FLOT2,FNBP1L,FRA10AC1,GAS2,GATC,GLT1D1,GPC1,GPD1L,HBS1L,HIST1H2BE,IPO11,IQGAP1,KLF4,KLHDC8B,KLHL28,LAMP2,LCP1,LIFR,LITAF,LMNA,LSS,LYRM1…
miR-4672 (miRNAs w/seed UACACAG)		mature microrna	Inhibited	-2.814	1.02E-16	ABHD17B,ABI2,AEBP2,ARHGEF3,ARL15,ATP2B3,ATP7A,AZI2,C18orf54,C1QTNF2,CAV1,CCDC141,CCDC186,CDC73,CEP350,CEP68,CLCN4,CLIP4,CLMN,CNNM3,COLEC12,CPEB4,CSNK1D,CSNK1E,CX3CR1,DENND5B,DLC1,EAF1,ELOVL7,EML4,ESF1,ESRRG,ETV5,FAM122B,FNIP1,GAD2,GATC,GBP1,GIMAP6,GNAO1,GOLGA2,GOPC,GPLD1,HADH,HAUS3,HAUS6,HDHD2,HECTD2,HECTD4,IGSF3,IL16,IRS1,KBTBD11,KCNA1,KLF6,KLHL28,L3MBTL2,LHFPL3,LMO4,LMO7,LPCAT2,LPPR5,LSAMP,MAGI…
miR-21-3p (and other miRNAs w/seed AACACCA)		mature microrna		0.166	1.11E-16	AAK1,ABI2,AR,ARF3,B3GNT5,BCAT1,BLZF1,C9orf72,CACNB1,CAMK2A,CAPRIN2,CCAR1,CCDC85A,CCR6,CCSER2,CDH8,CHORDC1,CHST3,COBL,CREBBP,DAB2IP,E2F7,EEF1A1,ELOVL4,EML4,EPAS1,FAM122B,FAM135A,FMNL3,GPM6A,GRM5,GRSF1,GTPBP8,H2AFV,H3F3A/H3F3B,HLA-DRA,HMGCLL1,INADL,ING3,IQGAP1,KIAA0430,KIAA1462,KLHL28,KY,LAMP1,LARP1B,LITAF,LOX,LSAMP,LYSMD2,MAPK1,MDM4,ME2,MED28,MIA3,MR1,MYOZ2,MYRF,NAPG,NCAM1,NUP98,OTUD4,PARD3,PDIA4,…
miR-3152-5p (miRNAs w/seed UUGCCUC)		mature microrna		0.205	1.26E-16	ACRC,ADRB1,AKAP12,ANKRD44,ANKRD46,ANKS1B,APBB2,AQP4,ARMCX5,ASAP3,ATG12,BAG3,BAZ1B,C15orf62,C18orf25,CAMK2G,CAST,CCPG1,CCR6,CD24,CD53,CDH11,CDH8,CDK5R2,CSPG5,DDR1,DOK4,DOK6,DPYSL5,DTNA,ELOVL7,EYA4,F8,FOXJ3,GNAO1,GPR107,GRIN2A,H3F3A/H3F3B,HLA-A,HPCAL4,KLF9,KNOP1,L1CAM,LBH,LGALS8,LPPR5,LRIG1,MFI2,MOB3C,MPO,MRPL19,MYSM1,NEBL,NHS,NOTCH1,NUP98,OTUD4,PARD3,PCP4L1,PDE4A,PDLIM5,PIK3AP1,PLXNA1,PLXNA4,POT1,…
miR-873-5p (and other miRNAs w/seed CAGGAAC)		mature microrna	Activated	2.203	1.36E-16	ABAT,ABI2,ADAM22,ADAMTSL1,AHCYL2,AHNAK,APC,AR,ARHGEF11,ARRDC3,ASAH1,ATP6V0C,BACE1,BCL7A,C5orf28,CAMK2N1,CAST,CBFA2T2,CCDC141,CD74,CDC27,CEP97,CHM,CLCN5,CLIP4,COL9A2,COX11,CRIM1,CSMD2,CTBS,CX3CR1,DCAF7,DDA1,DFFA,DHX9,DNAJB14,DPF2,DRC7,E2F7,EGLN3,ESRRG,FAXC,FHDC1,FOXK2,FOXL1,GATC,GRSF1,H3F3A/H3F3B,HPCAL4,IDS,IRF2BP2,JMY,KANK1,KBTBD3,KIAA1462,KLHL28,KLHL9,KPNA3,LARP4,LBH,LHFPL2,LPL,MAP4K3,MAZ,MBP,MK…
miR-545-3p (miRNAs w/seed CAGCAAA)		mature microrna		-1.912	1.88E-16	ABHD10,ACADSB,ADRB1,ANKRD44,ANKRD50,ANKS1B,APBB2,ARHGAP24,ARL3,ARPC5,B3GNT5,BUB3,CAMK2B,CAV1,CCPG1,CELF1,CLINT1,COPS2,CPEB3,CXCL16,CXCL5,DENND1B,DIP2C,DUSP11,EAF1,EEF1A1,EGFR,EIF4E3,ERBB2IP,ESRP1,ESRRA,FAM122B,FAM208B,FAM217B,FGF5,FGFR1,FLCN,FOPNL,GNAO1,GRSF1,GTPBP4,H1F0,H2AFV,HTR7,IPO7,IRS1,ISL1,JAK1,KIAA1919,KNDC1,LAMP2,LAPTM4B,LMTK2,LRP1,LRP6,LRRC49,MARCKS,MAX,MEX3D,MICU3,MKL2,MKX,MTMR9,MTX3,M…
miR-361-3p (miRNAs w/seed CCCCCAG)		mature microrna	Activated	5.911	2.99E-16	AACS,ADD1,ADGRA2,AKAP13,AKAP5,AKT2,ARF3,ARHGEF18,ARHGEF2,ARVCF,ASAP3,ATP2A3,ATP2B2,ATP2B3,B3GAT1,BACE1,BCL6,C11orf30,C15orf62,C1orf95,C1QTNF2,C6orf89,CACNA1E,CACNB1,CACNG8,CADM3,CADM4,CAMK2A,CAMK2B,CAV2,CBX5,CCDC186,CD300A,CDK5R2,CELF1,CELF4,CELF5,CFLAR,CHST3,CLMN,CMIP,COPE,COPS2,CP,CRHR1,CUX1,CYB561,CYBB,CYP2U1,DCAF8,DCTN2,DDR1,DENND5B,DLG5,DNM2,DNM3,DOCK9,DOK6,DTNA,ELFN2,ENSA,ENTPD3,EXTL3,EZH1,…
miR-3910 (miRNAs w/seed AAGGCAU)		mature microrna	Inhibited	-2.346	3.16E-16	ABCD2,ABHD3,ADGRA2,ADO,AGPS,ALG6,AR,ARHGAP18,ARPP21,ATP7A,ATPAF1,AXIN2,BCAT1,C16orf72,C2orf88,C5orf28,C9orf72,CA5B,CAST,CAV1,CBX3,CCDC6,CEP68,CFL2,CHAC2,CLIP1,COBL,CYP2U1,DENND1B,DPY19L2,EGFL6,ELL2,ELP6,EMC2,ESRP1,ESRRG,FAM122B,FAR1,FERMT2,FGFR2,FNBP1L,FRZB,G3BP1,GMCL1,HAUS6,HBS1L,IGFBP3,ING3,IQCA1,KAT6A,KIAA0226L,KIAA1462,KLF4,KLHL28,LAMP2,LOX,LRP6,LRRC7,MOB3B,MR1,MRPL19,MTHFD2,MTRF1,MYCN,MYLK,M…
miR-4723-5p (and other miRNAs w/seed GGGGGAG)		mature microrna	Activated	5.520	3.70E-16	ABI2,ADAM11,ARHGAP1,ARHGDIA,ASAP1,ASPH,ATCAY,ATP2A3,ATPAF1,AXIN2,BCL6,C12orf75,C18orf54,C8orf37,CACNA1E,CACNG8,CADM2,CADM3,CADM4,CALD1,CALR,CAST,CBFA2T2,CBX5,CCDC102B,CD74,CDHR5,CDK5R2,CELF1,CMIP,CNTNAP5,COBL,COL9A2,CREBBP,CRHR1,CSF1R,CUX1,CX3CL1,CXCL16,DAB2IP,DCAF7,DCTN2,DDA1,DMWD,DOHH,DPYSL5,DTX3,DUSP8,EFCAB13,ELAVL3,ELFN2,ELOVL4,FAM84A,FBN1,FBXL20,FBXO10,FERMT2,FGF18,FGF5,FHDC1,FLOT2,FMNL3,FNB…
miR-3120 (and other miRNAs w/seed ACAGCAA)		mature microrna		-1.306	5.42E-16	AAK1,ANKRD44,ANP32B,APBB2,APC,ARPC5,ARRDC3,ATP11C,ATP2C1,BCL11A,BUB3,CCDC186,CD24,CFAP43,CFLAR,CMPK1,COL14A1,CX3CR1,CXCL5,DCUN1D4,DLAT,DPYD,E2F7,EAF1,EEA1,ENTPD3,ERBB2IP,ERCC8,ETV5,FAM136A,FAM160B1,FAM208B,FAM217B,FANCM,FGFR1,FNBP1L,FOPNL,GAB1,GMCL1,GNAI3,GNAO1,GRSF1,GYG1,H1F0,HBS1L,HTR2A,JAM3,KAT6A,KCNAB1,KCNIP1,KIAA1804,KLF9,KLHDC10,LDLR,LIFR,LYPLA1,LYSMD2,MAP9,MAPT,MARCKS,MBNL1,MBP,MEF2C,MKL2,…
miR-4325 (miRNAs w/seed UGCACUU)		mature microrna	Inhibited	-4.155	5.48E-16	AADAT,ABCD2,ABHD3,ABI2,ADAMTSL1,AGK,AKAP5,ANKRD50,ARRDC3,ASPH,B3GALNT2,BCL7A,BUB3,CCDC126,CCDC141,CDKN2B,CHM,CHST1,CNIH1,COX11,CPEB4,DBF4,DBT,DNAJC21,EML4,ERRFI1,ESRP1,FAR1,FIGN,FMNL2,FNBP1L,FNIP1,FRY,FZD7,GPR85,IFITM1,INADL,KBTBD11,KCNA1,KPNA3,LARP4B,LCP2,LMO7,LOX,LYRM1,MARK1,MBLAC2,MTDH,MTMR9,MTURN,NAPG,NCOA2,NCOA6,NEFH,NFIA,NSL1,NUP98,OSBPL10,PCTP,PDCD6IP,PDS5A,PLXNA4,PPP1R37,PTPN21,PXDNL,RAB9…
miR-3192-5p (miRNAs w/seed CUGGGAG)		mature microrna	Activated	5.447	5.51E-16	AAK1,ABHD10,ABI2,ABR,ADGRA2,AFF3,AKR7A3,AKT2,ALDH1B1,ARID5B,BCL7A,BGN,C18orf54,C7orf26,CADM3,CAMK2A,CBX5,CEP350,CHRNA3,CHST3,COQ10B,CREBBP,CRHR1,CTNNA1,CXCL16,CYBB,DCAF8,DCUN1D4,DKK2,DLAT,DLGAP4,DOT1L,DPP4,DUSP3,EGFR,ENTPD3,F8,FA2H,FAM81A,FBXO10,FCGR2A,FGF11,FGF18,FGFR1,FGFR2,FHDC1,FN3K,FNIP1,FOXL1,FUS,GAB1,GALC,GNAO1,GPC1,GPR4,GRIA3,GRM5,H1F0,HDAC9,HES6,HIPK2,HPCAL4,IDS,KBTBD3,KIFC2,KLF9,KLHL29,…
miR-1275 (and other miRNAs w/seed UGGGGGA)		mature microrna	Activated	5.280	6.42E-16	AAK1,ABI2,ACSF2,ADAM11,ADRB1,AKAP5,AMN1,ARHGAP1,ARHGDIA,ARHGEF2,ASAP1,ASPH,ASS1,ATCAY,ATP2A3,ATP2B3,ATP7A,ATPAF1,AXIN2,B3GAT1,BACE1,BAZ1B,BCL2L10,BCL7A,C12orf75,C18orf54,C8orf37,CACNA1E,CADM2,CADM3,CADM4,CALD1,CASQ1,CBFA2T2,CBX5,CCDC186,CDHR5,CFLAR,CHRNA3,CPEB4,CREBBP,CRHR1,CSF1R,CTBS,CUX1,CX3CR1,DAB2IP,DBT,DCAF7,DCTN2,DDA1,DMWD,DNAJB14,DNAJC16,DPYSL5,DTX3,DUSP8,EFCAB13,EGFR,EIF5A,ELAVL3,ELFN2,EZ…
miR-657 (miRNAs w/seed GCAGGUU)		mature microrna		-0.646	7.08E-16	AAK1,ABCD3,ALPK1,ARL6IP6,ASAP1,ASCL1,ATP2A3,ATP2B3,ATP2C1,ATXN7,C10orf82,C10orf88,C11orf30,C14orf1,CAMK2A,CAPRIN1,CAST,CCPG1,CDC27,CDH8,CHST3,COPS2,COQ10B,CUL4A,CUL5,DENND1B,DKK2,DNAJC27,DYRK3,EEPD1,EGFR,EIF5A,EPB41L3,ESF1,F8,FAM149B1,FAM189B,FAXC,FGF11,FHL1,FIGN,GALNT7,GIT1,GPR85,H2AFV,ITSN1,KBTBD3,KCNAB1,KCTD12,KLF12,KY,LAMP2,LARP1B,LDLRAD3,LEPROT,LRRFIP1,MAGI1,MAPK8IP3,MAPT,MBLAC2,MEF2C,MTDH,M…
miR-1913 (and other miRNAs w/seed CUGCCCC)		mature microrna	Activated	6.709	9.95E-16	ABAT,ABR,ACVR1C,ADGRA2,ADO,AIF1L,AKT2,ALKBH5,AMACR,ARF3,ARHGAP1,ARHGEF18,ARVCF,B3GNT5,BCL11A,BRF1,BRSK2,C1orf95,C21orf2,CACNG8,CADM3,CADM4,CALR,CAPRIN1,CARM1,CASQ1,CCDC186,CDK9,CELF1,CFLAR,CHST1,CIT,CLMN,CRHR1,CSMD2,CSNK1D,CUL5,DCAF8,DDHD1,DENND1B,DENND5B,DHCR24,DHX34,DNALI1,DOHH,DPYSL5,ECE2,EEPD1,EGLN3,ERC1,ETV5,EXTL3,FAM19A5,FBXL16,FGF11,FMNL3,FOXF2,FOXO1,FRY,FRZB,FURIN,FUS,GABBR1,GABBR2,GBGT1,…
miR-539-5p (miRNAs w/seed GAGAAAU)		mature microrna		-0.349	2.38E-15	AAK1,ABI2,ACVR1C,AEBP2,AKAP5,AKT3,AP1S2,ARPP21,ASPH,ATG2B,ATP2B2,AZI2,BACH1,BCL11A,CAMK2N1,CAMSAP1,CBX5,CCDC186,CFAP52,CHORDC1,CLCN4,CLIC4,CNR1,COPS2,CSTF2T,CUX1,DBT,DCP2,DDHD1,DENND1B,DENND5B,DNAH6,DNAJC16,E2F7,ESRRG,EYA4,F8,FAM122B,FAM84A,FAXC,FBN1,FBXL20,FNIP1,GALNT7,GAS2,GPM6A,GPRC5B,GRK5,GRM5,HDAC9,HECTD2,HS6ST3,IGDCC3,ING3,IP6K1,IPO9,JMY,KIAA0232,KIAA2018,KLF12,KPNA3,LARP4,LINC01600,LONRF2,…
miR-129-1-3p (and other miRNAs w/seed AGCCCUU)		mature microrna		-0.744	3.02E-15	AGPS,AIF1L,BAALC,BAG3,BMP2K,BMPER,C14orf1,C2orf88,CA5B,CACNG8,CALD1,CAMK2N1,CCDC102B,CCDC186,CCR6,CHRNA3,CLEC1B,COX11,CSTF2T,DKK2,DLGAP4,DNALI1,DOK4,DUSP3,DYRK3,EGLN3,ENTPD3,ETV5,FAM120AOS,FAM206A,FMNL2,FMNL3,FOPNL,FOXL1,GATC,GLRA2,GOLPH3L,GPR4,GRIN2A,H3F3A/H3F3B,HECTD2,HEY1,HHIPL1,HOMER2,ITSN2,JMY,KIAA0430,KIFC2,KLF6,KLHL20,KLHL28,KLHL9,LHFPL2,LITAF,LMO4,MAP3K7,MCF2,MRPS25,NPTXR,NR3C1,NUP98,OSBP…
miR-190a-5p (and other miRNAs w/seed GAUAUGU)		mature microrna		-0.955	3.68E-15	AAK1,AK5,AP1S2,ARPC5,BCL11A,CCDC186,CELF4,CROT,CYP2U1,DENND5B,DNAJB14,DOCK9,FBN1,FNDC1,FNIP1,FOXJ3,GUCY1A3,GYG1,H1F0,HBS1L,IPMK,KCTD12,KIAA1033,KIAA2018,LDLRAD4,LPCAT2,LPPR5,MAST4,MBLAC2,MFAP3L,MKL2,MRPL35,MTMR6,MTX3,NAV3,NFIA,NOL4L,NR3C1,ORC4,OTUD4,PAX6,PCDH17,PDS5A,PHIP,PLCB4,PPP2R5C,PRUNE2,PSMA8,PTPRS,RCOR1,RFK,RIMKLA,RNF180,ROBO2,RUNX1T1,SGSM1,SHISA9,SMAD2,SNX13,SPTBN1,SUSD4,SYNGAP1,SYNJ1,TCF…
miR-1343-5p (and other miRNAs w/seed GGGGAGC)		mature microrna	Activated	8.453	4.38E-15	ABAT,AHCYL2,AIF1L,ANGPTL6,AQP4,ARHGDIA,ARHGEF11,ARPP21,ASPH,ATP2A3,B3GAT1,BATF2,BCAS1,BCL6,BGN,BRF1,BUB3,C14orf1,C18orf25,C1QC,C6orf89,CACNB1,CACNG4,CADM3,CADM4,CALR,CAMK2A,CARM1,CASKIN1,CBFA2T2,CCDC85A,CDHR5,CDK5R2,CELF1,CELF5,CHD3,CPM,CSMD2,CSNK1A1,CSNK1E,CUX1,CX3CR1,CYBRD1,DAB2IP,DCAF8,DDA1,DNM2,DPF2,DTX3,DUSP3,EIF5A,ELAVL3,ETV3,EXTL3,EZH1,FAM136A,FAM193B,FBXL14,FBXL16,FBXL20,FBXO10,FGFR1,FLOT…
miR-3686 (and other miRNAs w/seed UCUGUAA)		mature microrna		-1.646	4.60E-15	ABAT,ABCD3,ADAM9,AEBP2,AK7,ARHGAP24,ARHGEF3,ARL15,ASAH1,ASAP1,ATP11C,BCAS1,C10orf88,C18orf54,C9orf72,CA5B,CDC27,CDK9,CFLAR,CPED1,CTTNBP2,CUL5,DBF4,DCAF13,DENND1B,DKK2,DNAJC16,ECE2,EEPD1,EGFR,ELOVL4,EZR,F8,FAM206A,FAR1,FGF5,FHL1,FIGNL1,FMNL2,FMNL3,H1F0,HGSNAT,HMGB2,IRS2,KCTD9,KLF12,KLF9,LDLRAD3,LGALS8,LRP6,LTN1,LYRM7,MGLL,MICU3,MRPL19,NAP1L1,NOTCH1,NRP1,NUDT13,OLIG1,PCGF6,PDE4B,PDS5A,PHLDB2,PNPLA8…
miR-4446-5p (miRNAs w/seed UUUCCCU)		mature microrna		-1.530	5.25E-15	AASDHPPT,ABCD2,ABHD10,ANKS1B,APC,ARHGEF2,ATP11C,ATP2C1,B3GNT5,BCAS1,BUB3,C9orf72,CACNA1E,CDKN2B,COL14A1,CPEB3,CYBB,DBT,DLG1,EAF1,ECE2,ELAVL3,ELOVL4,ESRRG,EXOC8,FAM120AOS,FAM136A,FAM166A,FGFR1,FGFR2,FZD7,GABBR2,GABRB1,GLRA3,GRIN2A,GTF3C3,GYG2,HAUS3,HDHD2,HMGCLL1,HOXC6,IGFBP3,IL13RA1,IL16,INTS6,KCTD15,KCTD9,KIAA0232,LHX9,LMO7,LRP6,M6PR,MAGI1,MAPK9,MBLAC2,MEX3D,MGAT3,MTAP,MTHFD2,MTMR9,MYLK,NAPG,NAV3…
miR-1237-5p (and other miRNAs w/seed GGGGGCG)		mature microrna	Activated	9.210	5.60E-15	ADAM11,AGK,AK5,ARHGAP1,ARHGEF11,ARHGEF2,ASAP3,ATCAY,ATP2A3,ATP2B3,ATP6V0C,BCL7A,BEND7,BGN,BRK1,C1orf95,CACNB1,CACNG4,CACNG8,CADM3,CAMK2A,CAMSAP1,CARM1,CCSER2,CD74,CDK5R2,CFAP126,CFLAR,CHST1,CMIP,CNNM3,CNTNAP2,CPEB3,CRHR1,CSMD2,CSNK1E,CTNNA1,CUX1,CX3CL1,CYB561,DCAF8,DDA1,DDR1,DEF6,DMWD,DOK4,DOK7,DOT1L,DTX3,DUSP8,ECE2,EEPD1,EHMT1,EIF5A,EIF5A2,ELAVL3,ELFN2,ENSA,EXTL3,FAM136A,FAM189B,FAM199X,FHIT,FMN…
miR-4301 (miRNAs w/seed CCCACUA)		mature microrna		-1.227	6.08E-15	ACVR1C,ADRA1D,AGPS,ALDH1B1,ANKRD44,BACE1,C12orf75,C15orf62,C18orf54,C2orf69,C5orf28,CAPRIN2,CCDC102B,CCNL2,CDC73,CDK2,CLMN,CNIH1,CPM,DNM3,DPF2,EDNRB,ENSA,FAM122B,FAM206A,FAM89A,FERMT2,FIGN,GIMAP6,GP2,GPSM2,GRSF1,HMGCLL1,HTR7,ISL1,ITSN2,KCNAB1,KCTD9,KMT2A,LBH,LDLR,LOX,MAPK9,MDM4,MED28,MEF2C,MEIS1,MRPL35,MTX3,NF1,NKD1,NPTXR,NR2C2,NTM,ORAI2,ORC4,POLR1B,PPP1R3D,PRKCI,PRUNE,PTPN12,RALA,RASGRP1,RBMS3,R…
miR-511-5p (miRNAs w/seed UGUCUUU)		mature microrna		-0.437	6.21E-15	ABHD3,ADO,AES,AMN1,ASB14,ATXN3,B3GNT5,BCL6,C2orf69,CCDC102B,CLCN4,CLMN,CSMD2,DKK1,DOK4,ELAVL3,ELOVL4,ERBB2IP,ERICH1,FAM208B,FRY,GABRB1,GLRA2,GNAO1,GPR161,GPR4,GRIP1,GTF3C3,GTPBP4,HIPK2,INSR,IPMK,IRF2BP2,ITSN2,KLF4,LCP2,LDB2,LIN7A,LMTK3,LRRK2,LYRM1,LYRM7,MAP7,MBNL1,MEF2D,MKL2,MKX,MTAP,NAP1L1,PARD3,PCSK2,PDPN,PHAX,PHIP,POU3F2,PRPF4B,QKI,RAPGEF6,RASSF8,RBM22,RDX,RIMKLA,RPS29,SH3BGRL,SLC24A2,SLC39A8,…
miR-4290 (miRNAs w/seed GCCCUCC)		mature microrna	Activated	5.480	7.11E-15	ABCD2,ADAM11,ADGRA2,AIF1L,AKAP13,AKT2,ANKRD46,APBB2,ARF3,ARHGEF2,ARL3,ASAP3,ATG4A,ATP2A3,BCAS1,BMP2K,BRF1,BRSK2,BUB3,C1orf95,C21orf2,CACNG8,CADM3,CADM4,CALR,CAMK2B,CAMK2G,CAMSAP1,CAPN2,CBX5,CD81,CDK9,CEP68,CFLAR,CHD3,CHST3,CPEB3,CXCL5,DCP2,DDHD1,DENND2D,DHCR24,DLC1,DLGAP4,DMWD,DNAJA3,DUSP8,EEPD1,EHMT1,ELFN2,ERRFI1,EZH1,EZR,FAM120AOS,FAM136A,FAM19A5,FAXC,FBXL20,FCHSD1,FGFR1,FZD7,GLYR1,GNAO1,GPC1,G…
miR-217-5p (and other miRNAs w/seed ACUGCAU)		mature microrna	Inhibited	-2.852	7.83E-15	AAK1,ABHD13,ACER3,ADAM9,AEBP2,AFF3,AKAP7,ANKRD50,ASAP1,ASB14,ASPH,ATCAY,ATG2B,ATP11C,ATPAF1,BACH1,BAG3,BCL11A,C18orf25,CALD1,CCNL2,CCSER2,CHM,CLIC4,CNNM3,COMMD8,CROT,CSF1R,CSMD2,CUL5,DBT,DCP2,DENND1B,DENR,DKK1,DPYD,EEA1,EHMT1,EIF4E3,ELOVL4,ELOVL7,FAXC,FGFR2,FHIT,FIGN,FMNL3,FNDC1,FOXJ3,FRA10AC1,GAB1,GBE1,GLRB,GOPC,GPM6A,GRSF1,GUCY1A3,HBS1L,HECTD2,HGSNAT,HMGB2,IPO11,IRS1,ITM2A,KCTD9,KLF12,KLHL29,LM…
miR-34a-5p (and other miRNAs w/seed GGCAGUG)		mature microrna	Activated	4.189	7.88E-15	ABR,ADAM11,ADAM22,ADO,ADRA1D,AFF3,AHCYL2,AIF1L,AKIP1,ALG6,ANP32B,AP1S2,ARHGAP1,ARHGEF3,ATG2B,ATPAF1,ATXN7,AXIN2,BCL6,C10orf88,C1orf95,C8orf37,CACNA1E,CACNB1,CACNG4,CADM4,CAMSAP1,CBX3,CCDC85A,CHD3,CHM,CHST13,CHST3,CNTNAP2,COL5A2,CPEB3,CRHR1,CSF1R,CUX1,CXCL16,CYBRD1,DAB2IP,DCAF7,DKK1,DMWD,DNAJC16,DOCK9,DOK6,DPYD,DRC7,DUSP8,EEA1,ELL2,ERC1,ESRRA,F8,FAM120AOS,FBXO10,FLOT2,FMNL3,FRA10AC1,GAB1,GABBR2,GA…
miR-548an (miRNAs w/seed AAAGGCA)		mature microrna		-0.509	8.01E-15	ABHD17B,ADO,AFF3,AGPS,AKAP13,AKT3,ANKRD44,AR,ARHGAP18,ARL6IP5,ARPP21,ASCL1,ATP11C,ATP7A,AXIN2,AZI2,C2orf69,C2orf80,CA5B,CBX3,CLIP1,DENND1B,DHX9,ELL2,EMC2,EML4,EPB41L3,ESRRG,ETV5,EXTL3,FAM122B,FCGR2A,FERMT2,FNIP1,GALNT7,GATC,GLRA2,GMCL1,HADH,HAUS6,HBS1L,HECTD2,IDS,IFI6,ING3,INHBE,IQCA1,IQGAP1,KAT6A,KCNS2,LARP1B,LBH,LRRC7,MBP,MKL2,MLF2,MRPL19,MRPS25,MTAP,MTMR6,MXD1,NAP1L1,NCAM1,NOTCH1,NR2C2,NT5E,NT…
miR-133a-3p (and other miRNAs w/seed UUGGUCC)		mature microrna	Activated	2.163	8.66E-15	AAK1,ABCD2,ADGRA2,AGK,AIF1L,ANKRD44,ANKRD46,ARHGAP24,ARHGDIA,ARL3,ARPC5,ARPP21,ATP2B3,BCL11A,C18orf54,C2orf69,CAV1,CAV2,CELF1,CELF4,CFAP126,CMPK1,CTH,CUX1,DCP2,DCUN1D4,DOT1L,E2F7,EEF1A1,EGFR,ELOVL4,EYA4,FAM160B1,FAM193B,FAM198B,FAM199X,FAM19A5,FBN1,FGFR1,FOXK2,FSCN1,FURIN,GABBR2,GAS2,GATC,GLRA2,GNAI3,GPM6A,GRM5,GRM7,GTF3C3,HIVEP2,HMGCLL1,IFI44L,INSR,KCNA1,KCNIP1,KCTD15,KIAA0232,KIAA0430,KIAA1045,…
miR-4659a-3p (and other miRNAs w/seed UUCUUCU)		mature microrna		-0.533	8.84E-15	ABCD2,ADGRA2,AKAP12,AKAP7,ANKRD46,ANKRD50,ARPC5,ASCL1,ATXN7,BAZ1B,C8orf37,CCDC186,CCDC85A,CELF4,CMIP,CNR1,COX11,CP,CREBBP,CROT,CYBRD1,CYP2U1,DCAF7,DNAJC21,ELAVL4,ERBB2IP,ESRP1,FAM199X,FAM81B,GPR85,GRSF1,HIPK2,IGDCC3,ING3,IPO11,KCTD9,KIAA0430,KLHL20,LARP1B,LRP6,LSAMP,MAP2K6,MAP7D2,MAPK9,MBNL1,ME1,MED19,MTAP,MTMR6,NEFH,NHS,NTM,NUDT13,PCDH17,PDPK1,PDZK1,PHACTR4,PLA2G5,PLCH1,PLOD2,PPP2R1B,PPP2R2C,PRK…
miR-4797-3p (miRNAs w/seed CUCAGUA)		mature microrna		-1.374	1.00E-14	AAK1,ABCD3,ALG6,AP1S2,ARL15,ARPC5,ASPH,ATP2B2,B3GNT5,BACH1,C11orf30,CAST,CAV2,CBX5,CCR6,CDC27,CLMN,CNTNAP5,CPEB3,CSF1R,CTSK,CUL5,DENND1B,DENR,DLG5,DNAJC27,EEF1A1,EML4,ESRP1,FAM171B,FAM206A,FBXL14,FOXK2,FZD7,GABRB2,GAD2,HBS1L,ITGB5,KCNA1,KPNA1,LAMP2,LHFPL3,LPPR5,LRIG1,LYRM7,MTSS1,MTURN,MYSM1,NCAM1,NR3C1,NUDT13,PCDH17,PDE4B,PDZRN4,PHAX,PNPLA8,PTCD3,PTPN21,PVRL1,QKI,RAPGEF6,RET,RNF14,RPS6KB1,SFMBT1,…
miR-382-5p (miRNAs w/seed AAGUUGU)		mature microrna		0.736	1.12E-14	AAK1,ABHD3,ADO,AEBP2,AGPS,B3GALNT2,BACE1,BACH1,BCAS1,BEND6,C5orf28,CASKIN1,CCDC102B,CCDC186,DLC1,EDNRB,EEF1A1,EIF5A2,EPB41L3,FAM168B,FBN1,FBXO28,GATC,GM2A,HAUS6,HNRNPD,IFI16,IRF2BP2,KIAA0232,KLF12,KPNA1,LHFPL3,LMTK3,LSAMP,MBNL1,MDM4,MIA3,MTMR1,MXD1,NAV3,NCOA2,NFIA,NOL4L,NR3C1,PDE5A,PDPK1,PLCB4,PLCH1,POT1,PPP2R1B,PPTC7,PTPRC,RAPGEF6,RASGRF1,RERG,RFTN2,RPE,SAMD5,SERTM1,SIRPA,SLAIN2,SLC23A2,SMOC1,SN…
miR-4529-5p (miRNAs w/seed GGCCAUC)		mature microrna		1.722	2.12E-14	AADAT,ABI2,ADAM11,ADAM28,AHCYL2,AHNAK,AMACR,ANKRD50,ATP11C,ATP2A3,ATP2B3,B3GAT1,BCAS1,BCR,C1orf95,CBFA2T2,CCDC126,CCDC6,CCSER2,CHM,CHMP5,CHST3,CIT,CNNM3,CNTNAP2,COX11,CRIM1,DENND1B,DOCK9,DOT1L,EEF1A1,EGLN3,F8,FAM136A,FAM206A,FIGNL1,FMNL2,G3BP1,GDPD5,GNAO1,GPR85,GRIN2A,H3F3A/H3F3B,HBS1L,HGSNAT,HPCAL4,HSF2,IL13RA1,JMY,JUN,KCNC4,KHNYN,KLHL28,L3MBTL2,LAMP2,LRP1,LRP6,LSAMP,MAP4K3,MARCKS,MR1,NKD1,NOL4L…
miR-338-3p (miRNAs w/seed CCAGCAU)		mature microrna		-0.271	2.70E-14	AAK1,ACRC,ADGRA2,AKAP12,ALKBH5,AP1S2,AZI2,BLOC1S2,C18orf25,CADM2,CAMK2A,CAMK2G,CAV1,CCDC126,CCDC141,CEP68,CNR1,COBL,COPS2,CPEB3,DAB2IP,DENND1B,DTNA,EEF1A1,EIF4E3,EML4,EPAS1,ERC1,EZR,F8,FAM122B,FAM198B,FGFR2,FHDC1,FOPNL,FRZB,FUS,GNAI3,GRIN1,GYG2,HHIPL1,HIVEP2,IER3IP1,IPO9,IRS2,ITGB5,KCTD15,KIAA1804,KNOP1,LARP4,LCP1,LEPROT,LILRA2,LRRC7,LUC7L2,MBD1,MEF2C,MFN1,MKX,MPP7,MTRR,N4BP2L1,NAP1L1,NCOR1,NFIA,…
miR-125b-5p (and other miRNAs w/seed CCCUGAG)		mature microrna		1.272	2.70E-14	ABAT,ABHD3,ABR,ACVR1C,ADAM11,ADAM9,AKAP13,ANKRD29,ANKRD44,ANKRD50,APC,ARF3,ARHGEF18,ARHGEF2,ARMT1,ASPH,ATP2B3,ATXN3,AZI2,B3GALNT2,BACH1,BATF2,BCAT1,BRSK2,C2orf88,C7orf26,CACNB1,CCDC126,CDKN2B,CEP68,COX11,CPEB3,CPM,CYB561,DDR1,DPF2,DTNA,DUSP3,EAF1,EIF1AD,EIF5A2,ELOVL4,ENTPD3,ENTPD4,ESRRA,ESRRG,FBXL20,FBXO10,FGF5,FGFR1,FGFR2,FLOT2,FMNL3,FOXK2,FURIN,GALNT7,GLB1L2,GOPC,GP2,GPC1,GPR107,GRIN2A,GRSF1,GT…
miR-499-5p (and other miRNAs w/seed UAAGACU)		mature microrna		-1.520	2.84E-14	AAK1,ABAT,ADAM9,AEBP2,AKAP5,APC,ASPH,ATXN3,AZI2,C10orf88,C16orf72,C18orf54,CCRN4L,CDC27,CELF1,CMIP,CNTNAP2,CPM,CUX1,DCP2,DUSP11,EDNRB,EEA1,EIF4E3,EML4,EYA4,FAM168B,FAXC,FNIP1,GLYR1,GPNMB,GPSM2,GTPBP4,H3F3A/H3F3B,HDAC9,INIP,IRS2,JMY,KPNA3,LARP4B,LHFPL2,LRP6,MARCKS,MAST4,MEIS1,MICU3,MTDH,MTX3,MYLK,NAP1L1,NAV2,NEBL,NOL4L,NR3C1,NRARP,OSBPL1A,PCDH7,PHF21B,PHLDA2,PPP2R2C,PRDM5,PREPL,PRKAA2,PTPDC1,QKI,R…
miR-486-3p (and other miRNAs w/seed GGGGCAG)		mature microrna	Activated	7.945	3.16E-14	ACER3,ADAM11,ADPRHL1,ADRA1D,AES,AGK,AGPS,AIF1L,AKT2,ALKBH5,ARF3,ARHGAP1,ARHGAP24,ARHGEF2,ARL3,ARMT1,ARVCF,ATG2B,ATP7A,AXIN2,BAALC,BATF2,BCL7A,BCR,BGN,BRF1,C2orf88,CA5B,CACNA1E,CACNG4,CADM3,CAMK2B,CASKIN1,CCNL2,CDK2,CDK5R2,CHD3,CHST1,CPED1,CSMD2,CSNK1E,CTSK,CUX1,CYBB,DAB2IP,DCAF7,DCAF8,DDA1,DENND1B,DENND5B,DFFA,DLGAP4,DMBX1,DNALI1,DOK4,DOT1L,DPF2,DPYSL5,DTX3,DUSP8,ECE2,EFCAB13,EGFR,EIF5A,ELAVL3,EL…
miR-4731-5p (miRNAs w/seed GCUGGGG)		mature microrna	Activated	8.370	3.17E-14	AAK1,ABAT,ABR,ACSF2,AIF1L,AKT2,AMACR,AMER3,AR,ARHGAP1,ARHGDIA,ARHGEF2,ASAP3,ATCAY,BCAR3,BCL7A,BGN,BRK1,C1orf95,C21orf2,C6orf89,CACNB1,CADM3,CALR,CBX5,CD74,CDC73,CDHR5,CELF1,CFLAR,CHD3,CHST3,CIT,CLIP1,CLMN,CNTNAP5,COPE,CUX1,CX3CL1,CYB561,DAB2IP,DCAF8,DCHS1,DFFA,DHCR24,DLGAP4,DMBX1,DMWD,DNAJA3,DNALI1,DPYSL5,DUSP3,EGFR,EIF4E3,ELAVL3,ELP6,ETV5,EXTL3,EZH1,FAM136A,FAM168B,FAM189B,FANCM,FCGR2A,FHDC1,FLC…
miR-208a-3p (and other miRNAs w/seed UAAGACG)		mature microrna		-0.231	3.30E-14	AAK1,APC,ARID5B,C16orf72,CCRN4L,CDC27,CELF5,CMIP,E2F7,EDNRB,EEA1,EIF4E3,EML4,EYA4,FAM168B,FAXC,FNIP1,GLYR1,H3F3A/H3F3B,HDAC9,IRS2,KIAA1045,KPNA3,LRP6,MEIS1,MICU3,MTX3,NAP1L1,NAV2,NR2C2,PCDH7,PCDHB3,PHF21B,PHLDA2,PPP2R2C,PTPDC1,QKI,RBMS3,RIOK2,SCN2B,SLAIN2,SLC24A2,SLC41A1,SNX13,SOS2,SOX5,SOX6,SSRP1,TBC1D22B,TMBIM6,TNRC6C,TRIM13,TRUB1,USP47,VAV3,VCPIP1,ZEB2
miR-421-3p (and other miRNAs w/seed UCAACAG)		mature microrna		-1.201	3.34E-14	ABAT,AFF3,ANKRD44,ANKRD50,ANKS1B,APBB2,ARHGAP5,ASAP1,ASPH,ATG2B,ATP2C1,ATPAF1,ATXN3,CADM2,CAMK2A,CAPRIN1,CFAP52,CFL2,CIT,COX11,CPEB4,CRIM1,DCN,DCP2,DDA1,DHX9,DMRT2,DMXL2,DNAJB14,DNAJC27,DTNA,ELAVL4,ELL2,ERBB2IP,FAM149B1,FAR1,FBXL16,FNBP1L,GAREM,GYG2,HMGB2,HTR7,IGSF3,ITGB5,KAT6A,KBTBD11,KCMF1,KLF6,LAMP2,LARP4,LARP4B,LDB2,LDLRAD4,LIX1,LMO7,LPCAT2,LUC7L2,MAP9,MARK1,MAZ,MEF2C,MEF2D,MPRIP,MTAP,MTRR,NF…
miR-3083-5p (and other miRNAs w/seed GGCUGGG)		mature microrna	Activated	7.045	3.43E-14	AAK1,ABAT,ABR,AFF3,AHNAK,AKT3,AMER3,AMN1,ANKS1B,APBB2,APC,ARHGAP1,ARHGDIA,ARHGEF2,ARID5B,ARL10,ARL3,ARTN,ARVCF,ASAP1,ASAP3,ATP2B2,ATXN7,B3GAT1,BGN,C12orf75,C1orf95,CACNA1E,CAMK2G,CBX5,CCDC105,CD24,CD300A,CDC37,CDHR5,CDK2,CELF1,CEP135,CEP350,CFLAR,CHST3,CMIP,CNNM3,CORO1A,CP,CPM,CRHR1,CUX1,CX3CL1,CYP46A1,DAB2IP,DCTN2,DDA1,DENR,DHCR24,DIP2C,DLGAP4,DMBX1,DMWD,DPYSL5,DTNA,DUSP8,EAF1,EEPD1,EFCAB12,EHMT…
miR-3187-3p (miRNAs w/seed UGGCCAU)		mature microrna		1.211	3.55E-14	AADAT,ABI2,AHCYL2,AHNAK,ANKRD50,APBB2,ARID5B,ASAP3,ATG12,ATP11C,ATP2B3,BCAS1,C18orf54,CA5B,CCDC126,CCPG1,CCR6,CD24,CEP68,CFLAR,CHM,CLIP1,COX11,CRIM1,DBT,DDA1,DENR,DKK2,EDNRB,EEF1A1,FAM84A,G3BP1,GDPD5,GPR85,GRIN2A,GTPBP4,HGSNAT,HPCAL4,HSF2,IDS,INADL,JMY,LAMP2,LRP6,LSAMP,MAP4K3,MAPT,MARCKS,MBNL1,MR1,MRAP2,MTX3,NCAM1,NMNAT1,NT5DC3,NUP98,P4HB,PAK1,PCDHB3,PDPN,PDZRN4,PER2,PER3,PGM2,PLXNC1,PPP2R2A,PPTC…
miR-384-3p (and other miRNAs w/seed UUCCUAG)		mature microrna		-1.297	4.62E-14	AAK1,AGPS,AMN1,AQP4,ARL6IP6,ARMT1,ATP2C1,BCL11A,C18orf25,CA5B,CBX5,CCDC85A,CCPG1,CEP135,CEP170,CEP350,CHMP5,CLIP1,CNTNAP5,CPEB3,CSE1L,CX3CL1,CYBRD1,DLAT,DUSP3,ESRRG,FAM206A,FANCM,FGFR1,FRA10AC1,GABRB2,GBP1,GLT1D1,GRSF1,HECTD4,HMGCLL1,HMP19,INTS6,KIAA1462,KLHL9,KNDC1,LDLRAD3,LIFR,LIX1,LMTK2,LRRK2,LSAMP,MAPK1,MAPK9,MFAP3L,MPP7,MTDH,MTHFD2,MTMR6,MYSM1,NAV2,NSL1,OPRM1,ORAI2,PDE5A,PDPN,PGM2,PLCB4,PLCH…
miR-3072 (and other miRNAs w/seed GCCCCCU)		mature microrna	Activated	5.448	4.89E-14	ABHD10,AHNAK,AIF1L,AKT2,AKT3,AQP4,ARF3,ARHGEF18,ARHGEF2,ASS1,ATG12,ATP2A3,ATP2B3,B3GAT1,BCAS1,BCAT1,BRF1,CACNB1,CACNG8,CADM4,CALR,CAMK2A,CCDC6,CCNL2,CD81,CLCN4,CLMN,CMPK1,COL14A1,COPS2,CRHR1,CSMD2,CUX1,DCP2,DCTN2,DHCR24,DMRT2,DOK4,DPYSL5,DTX3,DUSP3,EEPD1,ELAVL3,ELAVL4,ESRRA,ETV5,F8,FAM160B1,FBXL16,FCHSD1,FGF11,FGFR1,FMNL3,FOXF2,FOXK2,FRA10AC1,FRZB,GAB1,GABBR1,GAREM,GBGT1,GCNT4,GIMAP6,GIT1,GRB2,GR…
miR-22-3p (miRNAs w/seed AGCUGCC)		mature microrna	Activated	3.935	5.02E-14	ABHD3,ACER3,ADAM11,AKAP13,AKT3,ALG9,APBB2,ARL6IP5,ARPC5,ARVCF,ASCL1,ATG2B,ATXN7,B3GAT1,BCR,BRSK2,C1orf95,CACNA1E,CADM3,CCNL2,CD300A,CDC73,CELF1,CFLAR,CLCN5,CLIC4,CSF1R,CSMD2,CSNK1D,CX3CL1,DENND1B,DKK2,DNAJC16,DNAJC27,DNM3,DPF2,DPP4,DPY19L2,EZH1,EZR,FAM84A,FGFR1,FGFR2,FMNL2,FMNL3,FOXL1,FURIN,GABBR2,GALNT6,GM2A,GNAI3,GOLGA2,GPNMB,GPR107,GPSM2,GRM5,GTF3C3,H3F3A/H3F3B,IL13RA1,IL16,IP6K1,IPO7,KAT6A,KB…
HTT		transcription regulator		-1.100	5.48E-14	AKAP12,AKT2,AMACR,ARPP21,ATP2B2,ATP2B3,ATP2C1,ATPAF1,BCL6,C1R,CAMK2A,CAMK2B,CAST,CBX5,CCR6,CD74,CDH11,CDH8,CDHR5,CDK2,CIT,CNR1,CREBBP,CSF1R,CSNK1E,CX3CL1,DCN,EDNRB,EEF1A1,ELAVL4,EPB41L3,FABP7,FDFT1,FGFR1,FHL1,FN1,GNAO1,GPC1,GRIN1,GRIN2A,GRK5,HIVEP2,HMGB2,HMP19,HOXB1,IFI16,JUN,KCNA1,KCNAB1,KCNC4,KCNJ4,KLF4,KLF9,LDLR,LMTK3,LOX,MCAM,MLF2,MPRIP,NEFH,NEFL,NFE2L2,OTX2,PCTP,PDE4B,PER2,PIGF,PITPNM1,PLAUR…	573 (18)
miR-520d-5p (and other miRNAs w/seed UACAAAG)		mature microrna		-0.443	5.91E-14	AADAT,ADAMTSL3,AKAP5,AKT3,ANKRD44,ANKRD46,APC,ATP2B2,AZI2,CNR1,CP,CPEB3,CSNK1E,DCAF7,DENND1B,DENND5B,DKK2,DLG5,EGFL6,FBN1,FCGR2A,FGF5,GALNT7,GNAO1,GTF3C3,H1F0,HEG1,IGSF3,INIP,INTS6,IRAK2,JAM2,JMY,LEPROT,LTN1,MAP4K3,MAP9,MAST4,MTSS1,ORC4,PCGF6,PDE5A,PM20D2,PPP2R5C,RPS29,SEC24B,SIX4,SLC6A6,SLITRK6,SMAD2,SMAD3,SRSF10,STAU1,TAB2,TAF8,TEAD1,TFRC,THSD7A,TLL1,TMEM161B,TMEM170B,TP53INP1,TRMT10A,TSNAX,TXN…
miR-4260 (and other miRNAs w/seed UUGGGGC)		mature microrna	Activated	3.143	6.26E-14	ADAM22,AGK,AGPS,AK7,ALOX5AP,ALPK1,AP1S2,ARHGEF2,ASAP3,ASCC2,BACE1,C2orf88,CACNA1E,CBX5,CELF1,CEP135,CLIC4,CREBBP,CX3CL1,CX3CR1,CYBRD1,DENND1B,DNAJC21,DPY19L2,DUSP8,FBXO28,FCGR2A,FCHSD1,FGF18,FGFR1,FIGN,FOXO1,GATC,GIMAP6,GRIN2A,HECTD4,IGFBP3,IGSF3,IQGAP1,KCNC4,KLF12,KMT2A,KPNA1,LAPTM4B,LARP4,LEPROT,LIX1,LMO7,LRP1,LZTS2,MCAM,MDGA1,MECP2,MINOS1-NBL1/NBL1,MKL2,MOB3B,MOG,MR1,MTMR4,MYRF,NAV3,NKAIN4,NKA…
miR-532-5p (and other miRNAs w/seed AUGCCUU)		mature microrna	Inhibited	-2.959	8.63E-14	ABHD17B,ADAM22,AKAP5,AKT3,ARHGAP24,ASAP1,BACH1,CAMK2N1,CAPN3,CAST,CBX3,CHAC2,CPEB3,DBF4,DDHD1,DHX9,FAM136A,FAM160B1,FAM206A,FAM208B,GAREM,GBP1,GPSM2,HECTD2,ING3,IPO11,IRS2,KBTBD3,KCTD9,KIAA1033,KIAA1919,KLF12,LTN1,MAST4,MBLAC2,MTDH,MTMR4,MYOZ2,NAP1L1,NKD1,NR2C2,PARD3,PCDH17,PDE4DIP,PDE5A,PLXNA4,PM20D2,PPP1R3D,PRSS23,PSMD9,PURA,PYROXD1,RAB3IP,RAP2A,RBM25,RCOR1,RERG,RGS5,RIOK2,RPA1,RTTN,SEC24B,SFMB…
miR-4666a-5p (miRNAs w/seed UACAUGU)		mature microrna	Inhibited	-2.335	9.35E-14	ABHD13,ACRC,ADAMTSL3,AP1S2,APC,ASCL1,BATF2,C4orf17,CAPRIN1,CCDC138,CCPG1,CCSER2,CDH11,CFLAR,CHORDC1,CHRNA3,CLCN4,CLIP1,DCAF7,DENND5B,DENR,DNM3,E2F7,ELOVL7,EMC2,ETV3,EYA4,FAM35A,FAM84A,FBN1,FHDC1,FHL1,GAB1,GABRB2,GRSF1,HECTD2,HS6ST3,HSF2,IDS,IPO11,IPO7,IRS1,JAK1,KCNAB1,KLF3,KLHL28,LARP4B,LCP2,LDB2,LEPROT,LHFPL3,LIFR,LYRM7,MAP7,MEF2C,MIA3,MICU2,MKL2,MTDH,MYSM1,NAP1L1,NF1,NRSN1,NTM,PCDH7,PDHX,PER3,P…
miR-155-5p (miRNAs w/seed UAAUGCU)		mature microrna		-1.005	1.02E-13	AAK1,ABAT,ABCD2,APBB2,APC,ARL10,ARL6IP5,ARVCF,ATP2B3,ATP2C1,BACH1,BCAT1,C2orf80,C6orf89,CCDC82,CCSER2,CDC73,CEP68,CEP83,CLCN5,CSF1R,CSNK1A1,CUX1,CYP2U1,DBF4,DCAF7,DENND1B,DOK6,EGFR,ELL2,ENSA,EPAS1,FAM135A,FAM149B1,FAM199X,FAR1,FMNL2,GLRA3,GPD1L,GPR85,GRSF1,GYG1,H3F3A/H3F3B,HAUS3,HAUS6,HIVEP2,HMP19,IL13RA1,INADL,INTS6,IRF2BP2,KBTBD11,KCNA1,KIAA0430,KIAA1462,KLF3,KPNA1,LAMP2,LHX9,LPL,MBNL2,MECP2,ME…
miR-1304-5p (miRNAs w/seed UUGAGGC)		mature microrna		0.049	1.21E-13	ACER3,ACVR1C,AGPS,ANKRD44,ARMCX5,ARTN,ASPH,BCAT1,BLOC1S2,C1orf95,CACNA1E,CAMK2A,CAPN2,CAPRIN2,CASQ1,CCSER2,CEP83,CHM,CHRNA3,CRIM1,CROT,DCUN1D4,EHMT1,ETV3,FAM122B,FAM198B,FGF18,GLT1D1,GOPC,GPC1,GPR85,GRK5,HEY1,IFI6,INSR,IPMK,IPO11,IQGAP1,ITSN1,KCTD12,KLHL20,L3MBTL2,LARP4B,LEPROT,LRRC7,MAP9,MKX,MRPL19,NAV3,PDE4A,PLEKHA3,PLEKHG2,PLXNA4,PLXNC1,POU3F2,PPIL6,PPP2R2A,PRUNE2,PTPN11,PTPRJ,RHOQ,RND2,RUNDC3…
miR-3175 (miRNAs w/seed GGGGAGA)		mature microrna	Activated	7.039	1.57E-13	ABAT,ADD1,AIF1L,ARHGDIA,ASPH,B3GAT1,BATF2,BAZ1B,BCAS1,BEND7,BGN,BRF1,BUB3,C11orf30,C1QC,CACNG4,CADM4,CALR,CAMK2A,CBX5,CCDC102B,CCDC141,CCDC85A,CD300A,CD53,CD74,CDK5R2,CELF5,CHD3,CHM,CLIP1,CNNM3,COL9A2,CSNK1A1,CTBS,CUX1,CYBRD1,DCAF8,DDA1,DOK7,DTNA,DUSP3,ECE2,EEA1,EGFL6,EIF5A,ELAVL3,ELOVL4,EZH1,FA2H,FAM136A,FAM19A5,FBXL14,FGFR1,FHIT,FN3K,FSCN1,FZD7,GABBR1,GALC,GIMAP6,GIT1,GLT1D1,GNAO1,GPRC5B,GRAMD2…
miR-4642 (miRNAs w/seed UGGCAUC)		mature microrna		0.006	1.59E-13	AAK1,AASDHPPT,ARPC5,ATCAY,B3GAT1,CACNG8,CADM2,CBX3,CD24,CDC37,CHRNA3,CLIP1,COX7B,CTNNA1,DHCR24,DLC1,DLG1,DNAJC16,ERICH1,EZR,FAM199X,FAM208B,FST,GATC,GLRB,GRIN2A,GRM5,HMGCLL1,INTS6,ITSN2,KY,LGALS8,LPPR5,MAP3K7,MBP,MFAP3L,MKX,MPO,MTURN,MYCN,NAP1L1,NCOR1,NT5DC3,NUDT13,NXPH3,PARG,PCDH17,PCSK2,PER2,PHLDB2,PIK3AP1,PLEKHA8,PLEKHG2,PM20D2,POLG,PPAP2B,PPIL6,PTPRN2,RALA,RARB,RFFL,RHOQ,RND3,RRBP1,SASH1,SEC2…
miR-3180-5p (miRNAs w/seed UUCCAGA)		mature microrna		-1.236	1.84E-13	ABAT,ABCD2,AFF3,AHCYL2,AK5,AKT3,ARHGEF3,ARMT1,B3GALNT2,BEND7,C12orf75,C15orf62,C2orf69,C5orf28,CCDC186,CCPG1,CDC73,CDKN2B,CELF1,CEP170,CLCN5,CP,CPEB3,CSNK1A1,CUL4A,DBF4,DCP2,E2F7,EEF1A1,ELOVL7,FBXO28,FGF11,FSCN1,G3BP1,GABRA5,GNAI3,GNG2,GPLD1,GUCY1A3,H3F3A/H3F3B,HTR2A,INSR,ITSN1,KIAA1033,KLF9,KPNA1,LARP1B,LHFPL3,LRRFIP1,LTN1,MICU2,MICU3,MRPS25,NAP1L1,NAV1,NEO1,NFASC,NUFIP2,NUPL1,ORC4,PBX1,PCTP,PDE…
miR-548g-3p (miRNAs w/seed AAACUGU)		mature microrna		-1.274	1.95E-13	ADAM22,AFF3,ANKRD44,AP5M1,APLP2,ASAP1,B3GAT1,BMP2K,CAPRIN1,CD300A,CELF4,COL5A2,COMMD8,CTSK,DBT,DDHD1,DNAJC27,DOCK9,DTNA,EDNRB,EIF5A2,ELL2,ERRFI1,EXT1,FAM81A,FNBP1L,FOXJ3,GAREM,HADH,IPMK,JMY,KBTBD3,MARK1,MBP,MICU3,MKL2,MTMR4,MVB12B,MYLK,NTM,PAPPA,PCDH7,PDE5A,PHIP,PTPN12,PTPN2,PTPRJ,PURA,QKI,RAB9B,RALGAPB,RBMS3,RFK,RHOB,ROBO2,SLC30A1,SLC6A6,SOS1,STRN,SZRD1,TDO2,TDRD6,TMEM170B,TMX3,TNFSF13B,TRMT5,TR…
miR-293-5p (and other miRNAs w/seed CUCAAAC)		mature microrna		-0.770	2.26E-13	ANKS1B,ARID5B,ASPH,ATG2B,ATP2B2,AXIN2,BAG3,BUB3,C2orf69,CACNA1E,CACNG4,CADM2,CAMK2G,CAPRIN1,CBX5,CCDC126,CDC73,CELF1,CEP83,CHM,COL14A1,CPEB4,CUX1,CYBRD1,DBT,DCP2,EEF1A1,ELOVL7,FAM168B,FBXL20,FNBP1L,FURIN,GLRA3,HMGB2,KIAA0232,KNOP1,LTN1,MAP9,MAPK1,MEIS1,MGST1,MIOS,MKL2,MYCN,NAV1,ORC5,PARG,PCDH17,PCDH7,PDE4DIP,PHAX,PIP4K2B,POT1,PPTC7,PRPF4B,PRRC2B,PRUNE,PSMA8,RAB3IP,RASAL2,RBM11,RFK,RHOU,RIOK2,SAMD…
miR-140-5p (and other miRNAs w/seed AGUGGUU)		mature microrna		0.704	2.27E-13	AARS,ACVR1C,ADAM9,ANKRD29,ARL15,ASAP3,ATP11C,BACH1,BAZ1B,BCL11A,C1R,CADM3,CCNB1,CDKN2B,CELF1,CEP170,CFLAR,CNNM3,CNOT8,CROT,CSNK1E,DBT,DENND1B,DNM3,DOK4,EAF1,ERBB2IP,FAM199X,FBN1,FCGR2A,GALC,GIT1,GLRA3,GPD1L,GPR107,GPR161,GPR85,HECTD2,HEY1,IFI44L,IGSF3,IPO7,KLF6,KLF9,LAMP2,LDLR,LHFPL2,LIFR,LMO7,MAPK1,MAPK9,MARK1,MBD1,MBLAC2,MEF2D,MTMR4,MTSS1,NFE2L2,NMD3,NT5E,NUFIP2,ORC4,PAX6,PHLDB2,PPP1R12A,PPTC7,…
miR-4753-5p (miRNAs w/seed AAGGCCA)		mature microrna		-1.697	2.40E-13	ABAT,ABHD17B,ACADSB,AEBP2,ARHGEF3,ARPP21,ASAP3,B3GALNT2,BCAT1,BCL11A,BEND7,BNIP3,C2orf88,CACNG4,CAMK2G,CAPRIN1,CCDC102B,CCNL2,CCSER2,CD53,CDH11,CDK2,CEP170,CEP350,CFLAR,CHM,CHMP5,CIT,CMPK1,CUL4A,CYP2U1,DBT,DNALI1,EGLN3,EIF4E3,FAM122B,FGF5,FOXK2,FRA10AC1,FSD1L,GAB1,GNA11,GNAO1,GOLPH3L,GRAMD2,GRIN2A,GRM5,HIPK2,HS3ST1,IGDCC3,IL3,IRF2BP2,IRS2,JUN,KIAA1462,KLHDC10,L3MBTL2,LARP4,LGALS8,LMO7,LRIG1,LSS,L…
miR-140-3p (and other miRNAs w/seed ACCACAG)		mature microrna		-0.605	2.46E-13	ABCD3,ADAM9,AGPS,APLP2,AQP4,ARF3,ASAP1,BACE1,BEND7,C1orf95,CAPRIN1,CELF1,CLIP1,CTNNA1,DDHD1,DHX9,DKK1,DOCK9,EGLN3,EIF5A2,ENTPD4,ETNK1,EZH1,FAM122B,FAM199X,FAXC,FBXL20,FMNL3,FOXK2,FRZB,GNAO1,GOPC,GPNMB,GRAMD2,GTF3C3,HAUS3,HEY1,HGSNAT,HSF2,HTR5A,IDS,IER3IP1,KCTD9,KLF4,KLHL9,KPNA1,LAMP2,LCP1,LDLRAD4,LHFPL2,LILRA2,MAP2K6,MAPK1,MARCKS,MAST4,MAX,MBD1,MBP,MOB3B,MRPS25,MVB12B,MYRF,NF1,NR3C1,OTX2,PCDH17,P…
miR-138-5p (miRNAs w/seed GCUGGUG)		mature microrna	Activated	3.443	2.53E-13	ACADSB,ADAMTSL3,ADGRA2,AEBP2,AFF3,AHCYL2,AKT3,AMER3,ANKRD44,ARHGEF3,ARL6IP5,ARRDC3,ATCAY,ATP11C,BAZ1B,BCL11A,BPNT1,CACNA1E,CAMK2N1,CAST,CBFA2T2,CBX5,CCNL2,CELF5,CHRNA3,CLIP1,CNOT8,COL14A1,CPED1,CRHR1,CUL5,CYBB,DCHS1,DCUN1D4,DMXL2,EEPD1,ENSA,EZH1,FADS3,FAM120AOS,FAM171B,FAM189B,FAM84A,FBXL20,FBXO10,FCER1G,FERMT2,GAD2,GALNT6,GIT1,GLT1D1,GM2A,GNAO1,GNG2,GPR85,GRIN1,GTF3C3,H3F3A/H3F3B,HECTD2,HHIPL1,H…
miR-519a-3p (and other miRNAs w/seed AAGUGCA)		mature microrna		-1.434	2.81E-13	ABCD2,ABHD10,ABHD3,ACVR1C,ALG6,ANKRD29,ARHGAP1,ARHGAP24,ARPP21,ATG2B,ATP2C1,C11orf30,CAPRIN2,CDK2,CEP97,CMPK1,CPEB3,CROT,CTSK,CYBRD1,DENND1B,DNAJC16,DPYD,E2F7,EEA1,EIF5A2,ENSA,ENTPD4,ERBB2IP,EZH1,FANCM,FIGNL1,FOXF2,FOXJ3,GAB1,GRM5,GUCY1A3,HAUS6,HEG1,HIST1H2BD,HIVEP2,IER3IP1,INTS6,IPO9,IRAK2,IRF2BP2,ITGB4,JAK1,KLHL20,KMT2A,KPNA3,LARP1B,LDLR,LRIG1,LYRM1,MBNL1,MECP2,MEX3D,MFAP3L,MIOS,MOG,MPP7,MTMR4,…
miR-488-3p (miRNAs w/seed UGAAAGG)		mature microrna		-0.548	2.81E-13	ABCD2,ABHD17B,ACADSB,ACVR1C,ADAM11,ADAM9,AEBP2,AKAP13,AKAP5,ANKS1B,APBB2,AQP4,ARHGAP24,ARHGEF11,ARPC5,ASCC2,BCL7A,C7orf26,C9orf72,CAPRIN1,CAV2,CEP170,CLINT1,CNR1,CYBRD1,DCAF13,DCAF7,DMBX1,EFCAB12,EIF4E3,EPB41L3,ESRRG,FAM84A,FBN1,FMNL2,FSCN1,GLRB,GPSM2,GRIA3,GYG1,GYG2,HIPK2,IER3IP1,KAT6A,KCNAB1,LDLRAD4,LHFPL3,LOX,MAPK1,MAPK9,MAST4,MBNL1,MDGA1,ME1,MFN1,MTURN,NAP1L1,NFIA,NOL4L,NRSN2,OTUD4,PGLS,PHACT…
miR-692 (and other miRNAs w/seed UCUCUUU)		mature microrna		0.604	2.90E-13	AADAT,ACER3,ACVR1C,ADRB1,AKIP1,ALG6,ASCL1,ATXN7,BACE1,BCL11A,C9orf72,CAMK2N1,CCDC126,CEP83,CFLAR,CNR1,COX11,CP,CPEB4,CPED1,CROT,DPY19L2,EDNRB,EHMT1,ERC1,EXTL3,FA2H,FAM35A,FOXO1,GNAO1,GRIP1,HIVEP2,HS6ST3,IFIT1,IL16,INTS6,ISG15,ITSN2,KLHL28,KMT2A,LARP4,LCP1,LITAF,LOX,MAP7,MGLL,MRPL19,MTRF1,NAP1L1,NAV2,NCOA6,NSL1,NTM,NTRK3,ORC4,PCDH17,PDCD6IP,PDHX,PDLIM5,PDS5A,PDZRN4,PKIB,PLAA,PLEKHA8,PLXNA4,PNMA3,P…
miR-637 (and other miRNAs w/seed CUGGGGG)		mature microrna	Activated	8.888	2.97E-13	ABR,AK5,ARHGDIA,ASAP1,ASAP3,ASPH,ATPAF1,BAALC,C10orf88,CACNA1E,CACNB1,CACNG4,CACNG8,CADM3,CALR,CASKIN1,CBX5,CD24,CDHR5,CDK2,CELF1,CFAP126,CFLAR,CHD3,CMIP,CNNM3,COL9A2,COPE,CPEB4,CRHR1,CUX1,CX3CR1,CYB561,DAB2IP,DCAF7,DCAF8,DCP2,DDA1,DEF6,DHX34,DMWD,DNALI1,DOK7,DOT1L,DPYSL5,DUSP8,EFCAB13,EGFR,ELFN2,ENSA,ESRRA,ETV5,EXOC8,F12,FAM199X,FCHSD1,FGFR1,FHDC1,FSCN1,GBGT1,GLYR1,GNAO1,GPC1,GRAP,GRB2,GRIN1,HNR…
miR-4668-5p (miRNAs w/seed GGGAAAA)		mature microrna		-1.035	3.05E-13	AAK1,ABHD10,ACVR1C,AKAP8L,ALKBH5,AMACR,AMN1,ANKRD50,APC,ARID5B,ARL6IP6,ARRDC3,ASAH1,ASAP1,ATP11C,ATXN3,ATXN7,BACE1,BCL7A,C21orf2,C8orf37,CADM2,CAPRIN1,CBX5,CCDC82,CCSER2,CDC42,CTNNA1,DNAJB14,DTNA,EEA1,ELOVL7,ENTPD3,ESRRG,EXOC8,F8,FAM208B,FANCM,FAXC,FBN1,FCGR2A,FCHSD1,FGF18,FN1,GABRA5,GNAI3,GOPC,GRM5,HIVEP2,HNRNPD,INTS6,ISL1,KAT6A,KIAA0232,KLHL28,LBH,LHX9,LRP6,LYPLA1,MAP3K7,MAST4,MIA3,MOG,MTRR,NAP…
miR-1827 (and other miRNAs w/seed GAGGCAG)		mature microrna	Activated	3.134	3.36E-13	ABHD17B,AHCYL2,AHNAK,AKAP5,AKIP1,AKR7A3,AKT3,ALPK1,ARF3,ARHGAP1,ATCAY,ATG12,ATP2A3,B3GAT1,BCR,BPNT1,BRF1,C14orf1,C1orf95,C1QTNF2,C8orf37,CACNA1E,CACNA1G,CACNG4,CAMK2A,CAPN2,CAPRIN2,CBFA2T2,CBX5,CCRN4L,CD24,CELF4,CEP350,CEP89,CLCN5,COL5A2,CPEB3,CPM,CYB561,CYBB,DCAF8,DENND1B,DENR,DNAJC16,DOK6,DPF2,DUSP8,ECE2,EEPD1,EGLN3,EIF1AD,ELFN2,ERCC8,ESRP1,EXOC8,FAM122B,FAM206A,FAM217B,FGF18,FHL1,FLCN,FOPNL,FU…
miR-4423-3p (miRNAs w/seed UAGGCAC)		mature microrna		-0.765	3.56E-13	ABCD2,ACVR1C,AFF3,AKAP12,ANKRD29,ANKRD50,ATG12,ATP2C1,BLOC1S2,C18orf54,C2orf88,C9orf72,CA5B,CADM2,CCDC141,CDK2,CELF1,CEP135,CFLAR,CNTNAP2,COL5A2,DENND1B,DLAT,EAF1,EDNRB,ERC1,FAM206A,FMNL2,FNBP1L,FZD7,GAB1,GRIN2A,HAUS6,HBB,HEY1,HS6ST3,HTR7,IFI16,INADL,KCTD9,LIFR,LITAF,LONRF2,LUC7L2,MBNL2,MRPL19,PCGF6,PHAX,PIK3AP1,PKIB,PLAUR,PLEKHG2,PPP2R1B,PRKAA2,PSEN1,PURA,PYGO2,RAB2B,RNASE6,RUNX2,SCAI,SCN1A,SCN2…
miR-3180-3p (and other miRNAs w/seed GGGGCGG)		mature microrna	Activated	8.867	3.72E-13	AAK1,ABR,AK5,AK7,ALOX5AP,ANKS1B,APBB2,APOE,ARHGAP1,ARHGDIA,ARHGEF18,ARL3,ASAP1,ASCC2,ATCAY,ATP2A3,ATP6V0C,BCL7A,BCR,BEND7,C1orf95,CACNG4,CACNG8,CADM3,CARM1,CCDC105,CCSER2,CDK5R2,CHST1,CREBBP,CSMD2,CTNNA1,DDR1,DMWD,DNAJC16,DNM2,DOT1L,DTX3,DUSP8,EEPD1,EHBP1L1,ELAVL3,EXTL3,FAM199X,FAM84A,FBXL16,FBXO10,FGF11,FHIT,FMNL3,FSCN1,GATC,GIT1,GLB1L2,GLT1D1,GLYR1,GNAO1,GOLGA2,GPRC5B,GRIN1,GYG2,HAUS3,HIPK2,HOM…
miR-375-3p (and other miRNAs w/seed UUGUUCG)		mature microrna		0.664	4.36E-13	ABI2,AEBP2,AGPS,APBB2,ASCL1,ATG2B,ATP2B3,ATXN7,CAST,CBX3,CDKN2B,CUX1,DIP2C,DNAJC16,EHMT1,ELAVL3,ELAVL4,ERC1,FAM135A,GRM5,HIVEP2,IPO9,KCNAB1,KIAA1804,KLF12,KLF4,LDLRAD4,MBNL1,MEIS1,NUFIP2,PAX6,PDE5A,PDPK1,PHF21B,PHLDA1,PLXNA4,POLR2A,PRPF4B,QKI,RASSF8,RNASEL,SCN2B,SLC11A2,SOX6,SYNCRIP,TEAD1,THRB,TNRC6B,UBE3A,UST,VPS53,XAF1,ZBTB33,ZFHX4,ZIC1
miR-3660 (and other miRNAs w/seed CUGACAG)		mature microrna		1.044	4.43E-13	ABHD13,ACER3,ACSF2,ANKS1B,ARHGAP18,ARPP21,ATCAY,ATP2C1,ATXN7,BACE1,C6orf89,CCDC82,CEP83,CMPK1,COLEC12,DENND2D,DNALI1,DOK7,EIF5A2,ENTPD4,FBXL20,FCHSD1,FGFR2,FNBP1L,FZD7,GABRA5,GALNT6,GLRA2,GOLPH3L,GRAP,GRM5,GRN,HTR5A,IER3IP1,IGSF3,IPO9,KIAA2018,KIR2DL1/KIR2DL3,KLF12,KPNA1,LCP2,LHFPL2,LIX1,LRIG1,LRPAP1,MAPK1,MAPK9,MAZ,MBLAC2,MDM4,MICU2,MKL2,MPRIP,MR1,MTDH,MXD4,NR2C2,NR3C1,NSMAF,NT5E,NUFIP2,NUPL1,PA…
miR-4688 (and other miRNAs w/seed AGGGGCA)		mature microrna	Activated	4.083	4.64E-13	AARS,ACADSB,ADRA1D,ALKBH5,ANKRD29,ANKS1B,AQP4,ARF3,ARHGDIA,ARHGEF18,ARID5B,ARTN,ASPH,ATPAF1,BATF2,BCL7A,BLOC1S2,CACNA1E,CAMK2A,CAMK2B,CCNL2,CD300A,CDC37,CDK5R2,CEP350,CFLAR,CHD3,CHRNA3,CHST1,CPEB3,CTBS,DAB2IP,DCAF8,DDR1,DNAJC16,DNAJC27,DNALI1,DPF2,DPY19L2,EFCAB13,EGFR,ELFN2,ELL2,EYA4,FA2H,FAM189B,FAXC,FCHSD1,FGF11,FMNL3,FSCN1,GDPD5,GRAP,GRIN1,IFITM1,IPO11,KIFC2,KLF12,KY,LAMP2,LSS,MAST4,MBP,MDM4,M…
miR-503-5p (miRNAs w/seed AGCAGCG)		mature microrna		0.219	4.65E-13	AKT3,ARL3,ASAP1,ATP7A,BCR,BMPER,CACNA1E,CBX5,CCDC6,CCDC80,CDC27,CEP350,CLCN5,CMPK1,CNNM3,CPEB3,CPED1,CTNNA1,CYB561,DCAF7,DENND1B,DHCR24,DNAJC16,DNM2,DOT1L,ELL2,ENSA,ESRP1,EXTL3,FAM135A,FGFR1,FHDC1,FRY,GAREM,GLT1D1,GNAI3,HECTD4,HIPK2,INSR,IPO7,IPO9,IRAK2,IRF2BP2,KANK1,KCND3,KCTD15,KHNYN,KIAA0226L,KLHDC8B,KPNA3,LAMP2,LRRFIP1,MBNL2,MFI2,MOB3B,MPRIP,MRPS25,MTAP,MYLK,NAPG,NAV1,NEBL,NF1,NKD1,NOL4L,NT5D…
miR-938 (miRNAs w/seed GCCCUUA)		mature microrna		1.433	8.66E-13	ABCD2,AQP4,ASPH,ATP2B3,ATP2C1,ATXN7,C2orf88,CA5B,CCDC141,CDC73,CELF1,CFLAR,CHRNA3,CLCN4,CLEC1B,EGLN3,EPAS1,ERC1,ETV5,FAM120AOS,FAM149B1,FAM206A,FHL1,FMNL2,FNBP1L,GLRA2,GPM6A,GRIN2A,H3F3A/H3F3B,HBS1L,HOMER2,HTR5A,IL16,IPMK,KIAA0430,KIAA1033,KLF12,KLHL20,LHFPL2,MRPS25,MVB12B,NFASC,NR2C2,NUP98,PGM2,PHLDA1,PHLDB2,PHYH,PIGF,PIK3AP1,PLEKHA8,PPP2R5B,PRKACA,PRKCB,PSMA8,PTCHD1,RCHY1,RFFL,RHOU,RPL27A,SACS,…
miR-3692-3p (miRNAs w/seed UUCCACA)		mature microrna		-1.762	8.88E-13	ABHD13,ABI2,AGPS,AKT3,ANKS1B,APLP2,ARHGAP18,ARHGAP5,ARL3,ARRDC3,ASAH1,ATCAY,ATG2B,ATP11C,BCL11A,BLOC1S2,BPNT1,BUB3,C1R,CAPN2,CDKN2B,CNIH1,CUL4A,CXCL5,DCP2,DHCR24,DKK2,DNAJC21,EFCAB13,EGFR,EGLN3,ETV5,FAM35A,FANCM,FAXC,FN1,FRA10AC1,G3BP1,GCNT4,GOLPH3L,GPM6A,H2AFV,HGSNAT,HS6ST3,HSF2,HTR7,IDS,IGSF3,INTS6,IPO7,ITFG1,ITM2A,ITSN2,JAK1,KCNA5,KCTD9,KPNA1,L3MBTL2,M6PR,MAPT,MEF2C,MFN1,MIA3,NCOA2,NOL4L,NR3C1…
miR-3941 (and other miRNAs w/seed UACACAC)		mature microrna	Inhibited	-2.626	9.00E-13	ADRB1,AFF3,ALYREF,ANKRD44,ANKS1B,ARHGAP5,ASPH,AZI2,BCL6,BEND7,C9orf72,CAV2,CCDC85A,CDC73,CEP135,CEP350,CNNM3,COMMD8,DBT,DCAF7,DENND1B,DENND5B,DENR,DLAT,DLGAP4,DNAJC21,DOHH,EAF1,ELOVL4,ESF1,EXTL3,FAM122B,FAXC,FBN1,GABRB2,GRB2,HMGB2,IFIT1,IRS1,KCMF1,KLF6,KLHL28,KLHL9,LBH,LHFPL3,LYRM7,MAP3K7,MCAM,MPP7,MTAP,MTMR9,MYLK,NHS,NPTXR,NR2C2,NT5E,NTM,OTUD4,PCDH7,PCSK2,PDE4DIP,PDS5A,PHLDA1,PPP2R5C,PRPF4B,PRSS…
miR-604 (miRNAs w/seed GGCUGCG)		mature microrna	Activated	4.078	9.27E-13	AFF3,AKAP13,ALKBH5,ANKS1B,AP5M1,ARHGDIA,ASCL1,ATCAY,ATP2B3,BEND6,C21orf2,C6orf89,CADM3,CAMK2G,CBX5,CCDC141,CCDC6,CHST3,CIT,CPM,CUX1,DDHD1,DENND5B,DKK2,DMWD,DNAJC27,DNALI1,DRC7,DUSP8,ELOVL7,ERC1,FAM149B1,FAM193B,FHDC1,FLOT2,FN1,FURIN,G3BP1,GABRB2,GALC,GNAO1,GRAMD2,GRK5,HECTD2,ICA1,IGDCC3,ITSN1,JAM3,KCTD15,KIFC2,KLF12,KNDC1,KPNA1,KPNA5,LBH,LCP1,LHFPL2,LMO4,MAZ,MGLL,MOB3C,MPRIP,MVB12B,NAV1,NEBL,NFAS…
miR-219a-5p (and other miRNAs w/seed GAUUGUC)		mature microrna		0.315	9.44E-13	ABHD13,AKAP12,AKAP13,ANKRD44,BCL11A,CACNA1E,CACNG8,CADM2,CAMK2G,CHRNA3,CPEB3,CUX1,DCP2,DOK6,ELOVL7,ETV5,FAM199X,FOXJ3,FOXK2,FURIN,HPCAL4,ING3,ISL1,KLF3,LARP4B,LRP6,LSAMP,MAPT,MBP,MEF2D,MFAP3L,MTAP,NAV1,NFIA,NOL4L,NR2C2,ORC4,OTX2,PARD3,PCDH17,PCDH7,PHACTR4,PITPNM2,PLEKHA8,PLXNC1,PPP2R2C,PPP2R5C,PRKAA2,PRKCI,RALGAPB,RAPGEF1,RASSF8,RBM25,RBMS1,RBMS3,RELL1,RGS5,RHOQ,RNF207,SCAI,SHC1,SLAIN2,SLC36A1,SL…
miR-876-5p (and other miRNAs w/seed GGAUUUC)		mature microrna		-1.853	1.09E-12	AACS,ABI2,ACER3,ARL3,ARRDC3,AXIN2,BACE1,BCL7A,C10orf88,C1QTNF2,C5orf28,CDC27,CEP97,CHM,CLIP4,DBT,DENND1B,DNAJC27,DNALI1,DTNA,EFCAB12,EMC2,ERC1,ETNK1,FAM168B,FAXC,FBXL14,FOPNL,GLRB,GLYR1,GPD1L,GPRC5B,GRK5,GYG2,HAUS6,HDHD2,IFIT3,INTS6,KLHDC10,KLHDC8A,KY,LIX1,LOX,LYRM7,MBNL1,MDM4,MGLL,MRPL19,MRPS25,MTDH,MTMR4,MTX3,NACC2,NAP1L1,NEO1,NF1,NFIA,OLFML3,OPRM1,PARG,PAX6,PHLDA1,PLEKHG2,POU6F1,PTPRA,QKI,RASA…
miR-541-3p (and other miRNAs w/seed GGUGGGC)		mature microrna	Activated	7.504	1.14E-12	ACADSB,ACER3,ADD1,AFF3,AKAP13,AKT3,AMER3,APBB2,ARHGDIA,ATCAY,ATP2A3,ATPAF1,ATXN3,AZIN2,B3GAT1,BAZ1B,BCL7A,BRF1,C14orf1,C16orf72,C18orf25,C1orf95,C1QC,CACNA1E,CACNG4,CADM3,CAMK2A,CBX5,CDK9,CELF5,CFLAR,CHM,CNNM3,COBL,CYP46A1,DDR1,DHX34,DNAJA3,DRC7,DUSP3,EGFR,ELFN2,FAM160B1,FAM81A,FBXL20,FCHSD1,FGF18,FGFR1,FMNL2,FUS,GALC,GIT1,GLYR1,GNAO1,GPC1,GPLD1,GPR161,GRAP,GRB2,GRIN1,GRIN2A,HDHD2,HLA-B,HPCAL4,HP…
miR-4269 (and other miRNAs w/seed CAGGCAC)		mature microrna	Activated	2.871	1.38E-12	ADPRHL1,AFF3,AHCYL2,AKAP13,AMACR,ARTN,ARVCF,ASPH,ATG2B,ATG4A,ATP2A3,ATXN7,BCL7A,C9orf72,CA5B,CACNA1E,CACNB1,CAMK2B,CAST,CAV1,CCDC85A,CCNL2,CCSER2,CHST3,COL5A2,COPS2,CSMD2,CX3CR1,DCAF7,DENR,DNM2,DPF2,DTNA,EIF4E3,EIF5A2,FAM162A,FAM35A,FAXC,FBXL20,FBXO10,FCHSD1,FIGN,FOXO1,GAREM,GAS2,GBGT1,GCNT4,GOLGA2,GRB2,GTPBP8,HSF2,IFI44L,IL16,IL1RAPL1,INSR,ITGB5,JAM3,KANK1,KCND3,KCNIP1,KIFC2,KNDC1,LAMP2,LDLR,LMN…
miR-629-5p (miRNAs w/seed GGGUUUA)		mature microrna		1.204	1.39E-12	AKAP13,ASPH,BAALC,BMP2K,CALD1,CAV2,CD24,CDH11,CEP350,CHRM3,CLCN5,CLIC4,CSE1L,CSTF2T,DOK6,DOK7,EIF1AD,ELOVL4,ENSA,ESRRG,FBXO28,FOXK2,FRZB,GAD2,GALNT5,GALNT6,GRB2,HDHD2,HEG1,HHIPL1,HIST1H2BE,KCTD15,LRP6,LTN1,MGST1,MRPL19,NAV1,NCAM1,NCOR1,NRARP,NUP98,PAX6,PCDH17,PHLDB2,PHYH,PKIB,PLA2G5,PLEKHH2,PPP2R5B,PPP4R4,RASSF8,RBMX,RIOK2,SEZ6L,SLC44A2,SNAP91,SUSD5,TACR1,TCF4,TNIP3,UBE2G1,UBR3,VSTM4,YPEL5,YY1,ZA…
miR-2115-5p (miRNAs w/seed GCUUCCA)		mature microrna		0.786	1.41E-12	ABHD10,ADAMTSL3,AMER3,APC,ARVCF,ASCL1,ATG2B,ATP2C1,B3GAT1,C2orf88,CADM2,CCPG1,CCR6,CDC73,CEP170,CHD6,CHST3,CNIH1,COBL,CP,CSMD2,CYBRD1,DEF6,DENR,DNAJC16,DNAJC21,DNAJC27,DNALI1,DUSP3,ECE2,EEF1A1,EEPD1,ERBB2IP,ESF1,FBXL20,FSCN1,GABRB2,GALNT6,GATC,GLRA3,GLT1D1,IDS,IQGAP1,IRS1,ITSN1,JMY,KCNIP1,KCNS2,KIAA0430,KLF6,LAMP2,LDLRAD4,LHFPL3,LPPR5,LTN1,MAPK1,MFI2,MGAT3,MICU2,MICU3,MOB3B,NAV2,NAV3,NCAM1,NCOA2,…
miR-4271 (and other miRNAs w/seed GGGGAAG)		mature microrna	Activated	5.116	1.43E-12	ADAMTSL1,ADGRA2,ADO,ADRA1D,AFF3,AHCYL2,AIF1L,AKAP13,AKAP7,ARF3,ARHGEF11,ARHGEF2,ARL15,ARPP21,ASCC2,ASPH,BAZ1B,BCL11A,BCR,C14orf1,C18orf25,C1QTNF2,C21orf2,C2orf88,CACNA1E,CACNB1,CADM4,CAMK2B,CAMK2N1,CBFA2T2,CCDC186,CD24,CDC42,CEP135,CFLAR,CHD3,CIT,CLIC4,CNOT8,CSMD2,DCAF7,DENND5B,DHCR24,DMBX1,DMWD,DNAJC16,DNAJC21,DNAJC27,DNALI1,DOK4,DOT1L,DPYSL5,DTNA,DUSP3,ESRRA,ESRRG,EXOC8,FAM171B,FAM84A,FCER1G,FC…
miR-214-3p (and other miRNAs w/seed CAGCAGG)		mature microrna	Activated	2.761	1.48E-12	AAK1,ABI2,ABR,ACER3,ADAMTSL3,ADRA1D,AKAP12,AKAP13,ALDH1B1,ARHGAP18,ARHGEF3,ARL6IP6,ARPP21,ARVCF,ATG12,ATP2A3,ATP2C1,ATPAF1,BACE1,BCL11A,C16orf72,C1orf95,CACNB1,CAPRIN1,CASKIN1,CBFA2T2,CBX3,CBX5,CDH11,CELF1,CELF5,CHD3,CHST3,CIT,CNIH1,COPS2,CPEB4,CX3CL1,CYB561,CYBRD1,DMWD,DMXL2,DOCK9,DOK4,DOK7,DPYSL5,DUSP8,ECE2,EEF1A1,EEPD1,ELFN2,ERC1,ERRFI1,ESRRA,ESRRG,EXTL3,EZH1,F8,FAM189B,FAM84A,FGFR1,FHDC1,FIGN…
miR-4293 (miRNAs w/seed AGCCUGA)		mature microrna		-0.375	1.52E-12	ABHD17B,ABR,ACADSB,ADAMTSL3,AFF3,AIF1L,ALKBH5,ARHGAP24,ARHGAP5,ARHGEF2,ARL6IP6,ARVCF,BACH1,BEND7,CACNA1E,CCDC186,CCSER2,CEP350,CLIP1,CPEB3,CSNK1E,CYBB,DBT,DCAF7,DMBX1,DMXL2,EEF1A1,EEPD1,ELOVL4,ELP6,ESRP1,FAM122B,FAM149B1,FBN1,FHDC1,FNBP1L,FRA10AC1,FUS,GABBR2,GRSF1,GSKIP,IFI44L,IQGAP1,KCMF1,KHSRP,KIAA1033,KIAA2018,KPNA1,LARP4B,LMO4,LPL,LRP6,MAPK8IP3,OLFML3,PDCD6IP,PDE4DIP,POU6F1,PPTC7,PRKAB2,PSMD9…
miR-3922-5p (miRNAs w/seed CAAGGCC)		mature microrna		1.371	1.54E-12	ADD1,AKAP13,AKAP7,AKT2,ARHGEF3,ARL10,ARL15,ARRDC4,ATXN7,BCL11A,BGN,BRF1,C6orf89,CA5B,CACNG4,CAMK2G,CAPRIN1,CCSER2,CD74,CDC27,CDK2,CIT,CSNK1D,DBF4,DLAT,DUSP3,EEPD1,EGLN3,ELFN2,ERBB2IP,ERC1,FAM122B,FAM160B1,FAM171B,FAM19A5,FAXC,FBN1,FBXL20,FGF11,FGF5,FOXL1,GFRA3,GNA11,GP2,GRAP,GUCY1A3,HBB,HDAC9,HDHD2,HOMER2,IL3,INTS6,IPO9,ITSN1,KCNAB1,KCTD15,KIAA0226L,KIAA1462,KIAA1919,KIR2DL1/KIR2DL3,KLHDC8A,L3MBT…
miR-634 (miRNAs w/seed ACCAGCA)		mature microrna		-0.296	1.66E-12	ABHD17B,ACER3,ADRB1,AGK,AKAP12,ARHGAP1,ARPC5,ARPP21,ASPH,ATG2B,ATXN7,BEND7,BLOC1S2,BUB3,CADM2,CADM3,CAMK2A,CCR6,CCSER2,CDK9,CEP68,CLCN5,CLMN,CNOT8,CPEB3,CPEB4,CREBBP,DCAF8,DENR,DNAJA3,DNAJC27,DOK4,EEA1,EEF1A1,EGFR,EIF4E3,EPAS1,EYA4,F8,FAM198B,FNBP1L,FOPNL,FURIN,GLB1L2,GRAMD2,GSKIP,H2AFV,HEY1,HGSNAT,IDS,INSR,ITSN1,JMY,KCNIP1,KIAA1462,KLF6,KPNA1,KY,LBH,LILRA2,LIX1,LRRC23,MAPK1,MARCKS,MBD1,MKX,MPP7,…
TP53		transcription regulator		-1.441	1.77E-12	ABAT,AKAP12,APBB2,APC,APOE,AR,ARHGAP1,ARHGAP5,ARHGEF2,ASS1,ATG2B,ATG4A,AXIN2,BLZF1,BNIP3,BUB1,C1QC,CAMK2B,CAV1,CAV2,CCDC80,CCNB1,CCNB1IP1,CDK2,CFLAR,CHD3,CLIC4,COL14A1,COL5A2,CP,CSF1R,CSNK1D,CTSK,CX3CL1,DAPK3,DBF4,DCTN2,DDR1,DEF6,DHCR24,DKK1,DLC1,DLG1,DNASE1,DNM2,DPP4,EGFL6,EGFR,ENSA,EPHX1,EZR,FDFT1,FERMT2,FHL1,FIGNL1,FN1,FOXO1,GBP1,GPD1L,GRB2,H19,HADH,HDAC9,HLA-B,HMGB2,HS3ST1,IDH2,IFI16,IGFBP3,I…	527 (19)
miR-505-3p (miRNAs w/seed GUCAACA)		mature microrna		1.189	1.83E-12	ABAT,ABHD10,ACVR1C,AKIP1,ALG6,APBB2,ASAH1,ASPH,ATG4A,ATP11C,B3GALNT2,C1QTNF2,C9orf72,CACNA1E,CBX5,CCR6,CELF1,CELF5,CMIP,CNIH1,CP,CROT,CSNK1A1,CSNK1D,CYP46A1,DCAF7,DCN,DENND5B,DNAJA3,EAF1,ELOVL4,FAXC,FGF18,FOXK2,FRZB,FST,GAB1,GLYR1,GPM6A,GYG1,H3F3A/H3F3B,HECTD2,HEY1,INTS6,KCMF1,KCTD9,KLF6,KLF9,LAMP1,LRRFIP1,MAP9,MBP,ME1,MEF2D,MEIS1,MPRIP,MRPL35,MRPS25,MTDH,MTMR4,MYCN,NCOA2,NXPE3,OTUD5,PCDHB3,PHLDB…
miR-3571 (and other miRNAs w/seed ACACACU)		mature microrna	Inhibited	-2.244	1.93E-12	ABHD13,AFF3,AKAP13,ALG6,ANKRD44,ANKS1B,ARHGAP5,ARL6IP6,ASAP1,BCL6,BEND7,CAV2,CBX3,CEP135,CEP350,CLCN5,CNNM3,COMMD8,DCAF7,DENND1B,DLG1,DLGAP4,DNAJA3,DNAJC21,EAF1,ELOVL4,FAM122B,FBN1,FLOT2,GABRB2,GLT1D1,GRIP1,IPO11,IQGAP1,IWS1,KIAA0232,L1CAM,LBH,LONRF2,LYRM7,MCAM,ME2,MOB3B,MPP7,MTDH,MTMR9,MTX3,MXD1,NCAM1,NHS,NR2C2,NR3C1,NRP1,NTM,PARG,PCDHB3,PCSK2,PCTP,PDS5A,PITPNM1,PLXNA4,POLR1B,PPP2R5C,PRPF4B,PSMA…
miR-3689d (and other miRNAs w/seed GGAGGUG)		mature microrna	Activated	4.859	2.02E-12	ABI2,ABR,ADAMTSL1,ADPRHL1,AES,AFF3,AKT2,ALG9,ANKS1B,APLP2,ARID5B,ASPH,ATPAF1,BACE1,C1QTNF2,C6orf89,CACNA1E,CACNG4,CAMK2A,CAMK2B,CBX5,CCSER2,CELF1,CHD6,CHD8,CIT,CLCN5,CMIP,CORO1A,CPED1,CSMD2,CXCL16,DDHD1,DHX34,DLC1,EEPD1,EIF1AD,ERC1,ESRRG,EZR,FAM89A,FBXO10,FBXO28,FCHSD1,FGF5,FMNL3,FOXK2,GBGT1,GLT1D1,GNAI3,GRM5,HEG1,HHIPL1,HPCAL4,HS6ST3,IGDCC3,IL16,INTS6,KANK1,KHNYN,LAMP2,LDLR,LHFPL2,MAPK8IP3,MAPK9…
miR-4283 (miRNAs w/seed GGGGCUC)		mature microrna	Activated	6.526	2.40E-12	AARS,ABR,ADRA1D,AKAP12,AKAP13,AKT2,AKT3,ALG6,ALPK1,AMER3,ANKS1B,ARHGAP1,ARHGEF18,ASAP3,ATCAY,BAZ1B,BCR,C1orf95,C1QC,CACNB1,CASQ1,CBX5,CFAP126,CHST13,CHST3,CLMN,CPM,CREBBP,CUX1,CX3CL1,CYB561,CYP46A1,DAPK3,DDHD1,DFFA,DMWD,DOK7,DOT1L,DPYSL5,DUSP8,ECE2,EFCAB13,EGFR,ELFN2,ENSA,FAM120AOS,FBXL16,FCHSD1,FIGN,FOXO1,FSCN1,FURIN,GALNT6,GIT1,GPC1,GRIN1,GRK5,HPCAL4,HSF2,HTR5A,IGFBP3,IGSF3,IQGAP1,ITSN2,KBTBD11…
miR-2113 (miRNAs w/seed UUUGUGC)		mature microrna		1.116	2.56E-12	ABHD3,ABR,ADRB1,ARHGAP18,ARL15,ARRDC4,B3GALNT2,CCR6,CNTNAP2,COMMD8,CPM,CRTAC1,CSNK1E,CX3CR1,DKK2,DMWD,EEPD1,ELL2,EZH1,FAM189B,GABBR2,GLRA2,HDAC9,HECTD2,IGFBP3,ITM2A,KAT6A,KCNIP1,KLHL29,LDLRAD4,LINC01600,LITAF,MAGI1,MAP4K3,MOB3C,MTRR,PDZRN4,PHLDA1,PPA2,PRPF4B,PRUNE2,PTPRA,PURA,RTP1,SCAI,SGSM1,SHC1,SLC17A6,SNX13,SNX22,SNX4,STK3,STRN3,SYNJ1,SYNPO2,SYNPR,THSD7A,TLL1,TMEM243,TMX3,TNIP3,TRIB1,TYROBP,UB…
miR-1208 (miRNAs w/seed CACUGUU)		mature microrna		-0.367	3.05E-12	ABAT,ADO,AFF3,AMACR,ARL6IP5,BCL11A,BEND6,BRF1,C6orf89,CD300A,CDC27,CHAC2,COPS2,CP,DENND1B,DNAJC21,E2F7,EGFR,FAM149B1,FAM171B,FGFR1,FHL1,GLRA2,GNAI3,GRIP1,GRSF1,GTF3C3,IGFBPL1,IL16,IRS2,ITSN2,KPNA3,LAMP2,LCP2,LDLRAD4,LEPROT,LIN7A,LRP6,LSAMP,LUC7L2,MFN1,MPP7,MTURN,NAV3,NCOR1,PABPC1,PCDH7,PDE5A,PHF21B,PLCB4,PLXNA4,PPP1R10,PPP2R2A,RASL11A,RASSF8,ROBO2,SCD5,SLC23A2,SLC39A8,SLC6A15,SSFA2,SUPT6H,SYNJ1,T…
miR-3943 (miRNAs w/seed AGCCCCC)		mature microrna	Activated	5.306	3.13E-12	ABAT,ABHD10,ABR,ADAM11,ADAMTSL1,AHNAK,AIF1L,AKT2,ALKBH5,ARF3,ARHGEF2,ASAP3,ATP2B2,ATP2B3,B3GAT1,BCAT1,BCL7A,BRF1,BRSK2,C1orf95,C1QTNF2,C6orf89,CACNB1,CACNG4,CACNG8,CADM3,CAMK2G,CASKIN1,CD81,CDK2,CELF1,CHMP5,CLMN,CNNM3,CRHR1,CSF1R,CUX1,DDA1,DHRS2,DHX34,DLG5,DOK4,DPYSL5,DUSP3,EHMT1,ELAVL3,ELFN2,ENSA,ESRRA,F8,FAM160B1,FAXC,FBXL16,FGFR1,FMNL3,FSCN1,FURIN,GAREM,GIT1,GLB1L2,GNAI3,GOLGA2,GPR107,GPR37L1,…
miR-3609 (and other miRNAs w/seed AAAGUGA)		mature microrna		-0.925	3.44E-12	ABAT,ADAMTSL3,ADD1,ADO,ALPK1,ANKS1B,AQP4,BMP2K,BUB1,C12orf75,C9orf72,CCPG1,CLIC4,COQ10B,CSTF2T,CXCL5,EPAS1,FAM122B,FBN1,FOXJ3,FURIN,GRIP1,HBS1L,HMGB2,HNRNPL,HS6ST3,IFI44L,KCTD9,KIAA2018,LEPROT,LITAF,LPPR5,LYPLA1,MAP9,MARK1,MFAP3L,MKL2,MTMR9,MYCN,N4BP2L1,NEFH,NFE2L2,NTRK3,OTUD4,PARG,PBXIP1,PDE5A,PLCH1,PLEKHA3,PSMA8,RBMX,RDX,RNF180,SCAI,SCN1A,SERTM1,SLAIN2,SLC24A2,SLC36A1,SLC39A8,SMAD2,TMEM243,TNFS…
miR-455-5p (and other miRNAs w/seed AUGUGCC)		mature microrna		-0.518	4.02E-12	ACSF2,ADAM22,AK5,AKAP12,ANKRD44,AP1S2,ARRDC3,ATP11C,ATP2B3,BATF2,C15orf59,C4orf17,CAPRIN1,CAST,CDC73,CPEB4,CRTAC1,DLGAP4,DMBX1,DOCK9,ERBB2IP,FAR1,FBXL20,FMNL3,GABRB2,GPLD1,HNRNPL,HS6ST3,HTR5A,INTS6,IPO7,JAK1,KBTBD11,KCMF1,KCNC4,KCTD15,KIAA0226L,KPNA1,KPNA3,LDLRAD4,LGALS8,LIN7A,LOX,MEF2D,MFAP3L,MGLL,MOB3C,MRPL35,MTRR,MXD1,NKD1,NXPE3,ORC4,OSBPL1A,PAK1,PARD3,PCP4L1,PIK3AP1,PITPNM2,PLCB4,PLXNC1,PPIP5…
miR-3618 (miRNAs w/seed GUCUACA)		mature microrna		0.576	4.29E-12	ACRC,ADAMTSL3,AFF3,AK7,ARF3,ARL15,ASCL1,ATP7A,CUL4A,DCAF13,DENND2D,DHX9,DIP2C,DKK2,DLG5,DOK6,EAF1,FAM19A5,FGL1,FN1,FST,GBP1,GOLGA2,GRSF1,H2AFV,HAUS3,HBS1L,HDAC9,HIPK2,IRF2BP2,KLHL28,LDLRAD3,LONRF2,LSAMP,MBP,MEIS1,MID1IP1,MPP7,NAPG,NCOA2,NEBL,NEO1,NLGN2,PAX6,PCDHGA11,PCDHGA3,PCDHGC3,PCSK2,PDPN,PHLDA1,PLOD2,PPP2R5C,PRDM2,PRKAR2A,PRKCI,PRKRIR,PRPF4B,PRRC2B,PSEN1,PTPN11,PTPN12,RBM33,RND3,SEC22B,SF3A1…
miR-3166 (miRNAs w/seed GCAGACA)		mature microrna		-0.156	4.90E-12	AFF3,AK5,AKAP13,ALKBH5,AP5M1,ARHGDIA,ARL15,ARPP21,ASB14,ATP2B2,ATP2C1,BCL11A,BCL7A,CADM3,CAMK2B,CAPN3,CBX5,CCDC6,CDK5R2,CEP350,CEP68,CEP97,CHMP5,CHST3,CLCN4,CLCN5,CLINT1,CPEB3,CSMD2,CSNK1A1,CUX1,DDHD1,DNALI1,DNM3,DOT1L,DPY19L2,DPYSL5,DTNA,ERBB2IP,EXOC8,FHL1,FIGN,FNDC1,FOXJ3,FSCN1,GABBR2,GLB1L2,GM2A,GPD1L,HECTD2,HEY1,KCNC4,KIAA2018,KIR2DL1/KIR2DL3,KLF6,LAMP1,LRPAP1,LRRC48,LRRFIP1,LYSMD2,MAP9,MEF2C…
miR-494-3p (miRNAs w/seed GAAACAU)		mature microrna		-1.255	5.55E-12	ABR,ACVR1C,ADAMTSL3,AEBP2,AGPS,AK5,AKAP7,ANKRD50,ANKS1B,APC,ARHGAP5,ATP7A,ATXN3,BACH1,BCAS1,C11orf30,C16orf72,CAST,CBS/LOC102724560,CCRN4L,CELF1,CNNM3,CNR1,CPED1,CTBS,CUL4A,CXCL5,DCAF7,DCP2,DENND1B,DMWD,DPYD,EML4,ESRRG,EXOC8,FAM135A,FAM136A,FBN1,FGFR2,FNIP1,FOXJ3,GABRA5,GALNT7,GATC,GNAI3,GPNMB,GPRC5B,H2AFV,H3F3A/H3F3B,HADH,HDAC9,HIVEP2,HMP19,ING3,IRS1,KCMF1,KIAA0226L,KIAA1045,KIAA2018,KLF9,KPNA1,…
miR-1296-5p (miRNAs w/seed UAGGGCC)		mature microrna	Activated	2.283	5.87E-12	ABR,ACER3,AKAP13,ALG9,ANGPTL6,ASPH,B3GNT5,BLOC1S2,BMPER,C2orf88,CACNB1,CAMK2G,CBX5,CCDC141,CDK2,CDKN2B,CELF4,CFLAR,CHD6,CHD8,CLIP4,COPS2,CUX1,CXCL16,DCAF8,DLAT,DPF2,EGFR,ERCC8,FAM168B,FBXO10,FCER1G,FGF11,FGFR1,GIT1,GMCL1,GNAO1,GNG2,GRAP,HECTD4,HTR2A,IGDCC3,IPMK,KIAA1033,KIAA1045,KIAA1462,KLHL28,LONRF2,LZTS2,MAST4,MBNL1,MBP,MRPL35,MYRF,NKD1,NT5E,OPRM1,OSBP2,PAPPA,PARD3,PPAPDC3,PRKAA2,PSMD9,PTCHD1,…
miR-582-5p (miRNAs w/seed UACAGUU)		mature microrna		-0.760	6.02E-12	ABHD10,ABHD17B,AKAP13,ANKRD44,AQP4,B3GAT1,BLZF1,C11orf30,CCPG1,CCSER2,CD24,CD81,CMIP,COL5A2,COQ10B,CTH,CYBRD1,DLG1,E2F7,EHMT1,ELAVL3,EPB41L3,FAM160B1,FAM168B,FBN1,FRY,GNAO1,GPD1L,GPR183,GRIP1,GRM5,IPMK,ITSN1,KIAA1033,KLF12,LAPTM4B,LPCAT2,LRP6,LUC7L2,MAP3K7,MARK1,MFAP3L,MPP7,MTMR9,MXD1,NAP1L1,NF1,NFE2L2,NR3C1,NRP1,NT5DC3,PIK3AP1,PPAP2B,PPIP5K2,PTPN2,PTPRJ,PURA,RAB9B,RALGAPB,RASGRP1,RBMS3,RELL1,ROB…
miR-4651 (and other miRNAs w/seed GGGGUGG)		mature microrna	Activated	8.529	7.39E-12	AAK1,ABHD10,ADAM22,ADD1,ADPRHL1,AHNAK,AIF1L,AKT2,ALG9,APBB2,APLP2,AR,ARF3,ARHGDIA,ARHGEF18,ARVCF,ASCL1,ATCAY,ATP11C,ATP2B2,ATP6V0C,ATPAF1,B3GAT1,BAZ1B,BCL2L10,BCR,C15orf62,C18orf25,C1orf95,CADM3,CAMK2A,CARM1,CASKIN1,CBX5,CDHR5,CDK5R2,CDKN2B,CELF1,CELF5,CHD3,CLMN,CMIP,COL9A2,CPED1,CREBBP,CRHR1,CUX1,CX3CL1,CYBB,DCAF7,DDA1,DENND1B,DHCR24,DMBX1,DMWD,DNAJA3,DOK6,DOT1L,DPF2,DPYSL5,DTNA,EEF1A1,EGFR,EIF5…
miR-3978 (miRNAs w/seed UGGAAAG)		mature microrna		-0.848	7.50E-12	AES,AKAP12,AKIP1,AP1S2,ARHGAP24,ATXN3,B3GALNT2,CBX5,CDHR5,CFLAR,CHMP5,DFFA,DKK2,DNALI1,DOCK9,DPYD,ELOVL7,FAR1,FBF1,FIGNL1,GAREM,GLRA2,GPLD1,GPNMB,HGSNAT,INADL,IQCA1,ITSN2,JMY,KIAA1107,LAMP2,LBH,LCP1,MAPT,MBLAC2,MRPL19,MYSM1,NEFH,NRXN2,OSBP,OSBP2,PCDH17,PDE4DIP,PER3,PIGW,PLEKHA3,PPIP5K2,PPP2R5C,PRKCB,PRRC2B,PTCHD1,PTPDC1,PYROXD1,RAB3IP,RBMX,RDX,RUNX2,SCAI,SIAE,SLC17A4,SPTBN1,STRN,TAF5L,TCF4,TMTC1,…
miR-548av-5p (and other miRNAs w/seed AAAGUAC)		mature microrna	Inhibited	-2.549	7.82E-12	ABHD3,ALG9,ASPH,BNIP3,C1R,CCSER2,CELF5,CSNK1D,CUL4A,CXCL5,DMRT2,DOCK9,EEF1A1,EHMT1,ELAVL3,FAM217B,FMNL2,GALNT7,GPM6A,KAT6A,KCMF1,KLHL28,LARP1B,LPCAT2,LYRM7,MAP4K5,MAP9,MED28,MEX3D,MICU3,NAV2,NFE2L2,NOTCH1,OTUD4,PARG,PPP2R5C,PRUNE,PTPN12,PTPRM,PVRL1,RAD54B,RASGRP1,RERG,RIOK2,RPE,RUNX2,SH3BGRL,SLC11A2,SLC19A2,SOS2,STRN,TAB3,UBE2J1,UCHL5,UHMK1,WDR11,WWP1,WWTR1,ZBTB1,ZC3H8,ZCCHC2,ZEB2,ZMYM2,ZNF106,ZN…
miR-4695-5p (and other miRNAs w/seed AGGAGGC)		mature microrna	Activated	2.861	7.96E-12	AKAP12,AKAP13,AKAP7,ALDH1B1,ALG9,APBB2,ARHGAP1,ARHGEF2,ARPC5,ASPH,B3GALNT2,BACH1,BAZ1B,BCAT1,BLOC1S2,BRSK2,C21orf2,CAMK2A,CBFA2T2,CBX5,CCDC141,CCSER2,CDH8,CDK2,CDK5R2,CEP350,CEP89,CHST3,CLCN5,CNTNAP5,COL5A2,CX3CL1,CYB561,DCAF7,DENND1B,DFFA,DMWD,DNAJC27,DOK6,DOK7,DPF2,DUSP8,EEF1A1,EEPD1,EIF1AD,ESRRA,F8,FAM160B1,FAM19A5,FOXO1,GCNT4,GLRA2,GNAO1,GOLGA2,GPR37L1,HAUS6,HECTD4,HEY1,ICA1,JAM3,KCMF1,KCNA1,…
miR-196a-5p (and other miRNAs w/seed AGGUAGU)		mature microrna	Inhibited	-2.416	8.50E-12	AAK1,AQP4,ARID5B,ATP2C1,AZI2,BACH1,BCAT1,BCL11A,C9orf72,CCDC126,CD24,CDC73,CDKN2B,CEP350,CLCN5,COL14A1,CPM,CTBS,DDHD1,DFFA,DNAJC21,DNAJC27,DNM3,DOK6,E2F7,EDNRB,EEA1,ELAVL4,EXOC8,EYA4,FAM19A5,FAXC,FNIP1,FOXO1,GALC,GCNT4,GUCY1A3,GYG2,HADH,HDAC9,HIST1H2BD,IGFBP3,KIAA1804,KLHDC8B,LAPTM4B,LARP4,LGALS8,LTN1,MAP4K3,MAPK1,MAPK9,MAST4,MBNL2,MED28,NAP1L1,NAV2,NHS,NOL4L,NOSTRIN,NR2C2,NXPE3,PBX1,PLEKHA8,PPP2…
miR-922 (miRNAs w/seed CAGCAGA)		mature microrna		-0.171	8.68E-12	AAK1,ABR,ACVR1C,ADRB1,AKAP7,ARHGEF11,BACE1,BNIP3,CCDC141,CCNB1,CD24,CDH8,CDKN2B,CELF1,CIT,CLINT1,COX11,CYB561,DLC1,DMRT2,DNAJA3,DNM3,ELOVL4,ENSA,ERCC8,EXTL3,FAM162A,FGFR2,FHIT,FIGN,GPD1L,GPR85,GRAMD2,GRIA3,HECTD4,HS6ST3,ING3,IP6K1,IRAK2,JAM3,KCNC4,KCNIP1,KIAA1462,LAPTM4B,LINC01600,LMO4,LPPR5,LYPLA1,MBD1,MBNL1,MKX,MRPS25,MTMR4,MTRR,MVB12B,MYSM1,NAV2,NCOR1,NUP98,OTUD4,PDLIM5,PDPN,PER2,PPA2,PPIL6,PP…
miR-606 (miRNAs w/seed AACUACU)		mature microrna	Inhibited	-2.607	8.82E-12	ACVR1C,AEBP2,AGK,AKAP5,ANKRD50,APC,ARHGAP5,ASAH1,ATP7A,BACH1,BCAT1,CAV2,CLCN5,CLIC4,CNTNAP2,CTTNBP2,CUL5,CXCL5,CYBRD1,DPYD,ELOVL4,FAM199X,FAM217B,FAXC,FBXO28,FNBP1L,GTPBP4,H1F0,HECTD2,KBTBD3,KLF9,KLHL28,LTN1,MBNL1,ME1,MFAP3L,MTSS1,OPRM1,PAX6,PCDHB3,PDHX,PDS5A,PHLDA1,PPIP5K2,PRPF4B,RAB2B,RAPGEF6,RBFOX2,RCHY1,RHOQ,RIMKLA,SACS,SLC17A6,SLC6A15,SMAD2,SMARCA2,SNX6,SPAG8,TCF4,TNFSF13B,TRUB1,VEZT,WDR36,X…
miR-4291 (and other miRNAs w/seed UCAGCAG)		mature microrna		-1.059	9.42E-12	AAK1,ABR,AKAP12,AKAP7,AP1S2,ARPP21,ATP7A,BNIP3,CALD1,CCDC141,CCDC82,CDH11,CELF1,CELF5,CIT,COX11,CPED1,CYB561,DCUN1D4,DENR,DLC1,DMRT2,DMXL2,DNAJC16,DNM3,DPP4,ENSA,ERCC8,ERRFI1,ESRRG,F8,FAM199X,FGFR2,FRY,GPR85,GRIA3,GRIN2A,GTF3C3,GYG1,HADH,HS6ST3,IGSF3,INADL,IRS1,IRS2,KCNIP1,KIAA0232,KIAA1462,KIFC2,LAPTM4B,LINC01600,LMO4,LRRFIP1,MAP7D2,MBD1,MBNL1,MGST1,MKX,MTMR4,MVB12B,MYSM1,N4BP2L1,NCOR1,NEO1,NUP9…
miR-3915 (miRNAs w/seed UGAGGAA)		mature microrna		-0.403	1.03E-11	AADAT,ARF3,ARPP21,AZI2,BCAT1,BLOC1S2,C18orf25,CBX5,CCPG1,CD24,CFL2,CFLAR,CLIC4,CNOT8,COBL,CPEB4,CRIM1,DCAF7,DHRS2,DIP2C,DLG1,DPF2,DPYD,ELFN2,ELL2,ENSA,ERCC8,EXOC8,EYA4,FABP7,FAM217B,FBN1,FHL1,FIGN,FMNL3,HAUS6,HIPK2,HLA-DRA,IFI44L,ING3,INSR,IPO11,IQGAP1,JAM3,KCNS2,KIAA0232,KLF3,KLHL20,LACTB2,LAMP2,LEPROT,LIX1,LONRF2,MAPK1,MBP,ME1,MICU3,MID1IP1,MTAP,MYSM1,NEBL,NRSN2,NRXN2,OLFML3,OSBP,OSBPL10,PDE5A,…
miR-642a-5p (miRNAs w/seed UCCCUCU)		mature microrna	Activated	2.100	1.06E-11	AAK1,ABAT,ABHD10,ABI2,ADAMTSL1,ADAMTSL3,ADGRA2,ALG9,ALPK1,AMACR,APC,ARHGAP18,ARHGAP24,ARHGEF2,ARL3,ARPC5,ARRDC3,ASAH1,ASPH,ATP2B2,BCAS1,C15orf62,CACNA1E,CAMK2A,CCDC186,CDC42,CEP97,CFLAR,CP,CX3CR1,DCAF8,DNAJB14,DOHH,DPP4,EAF1,EEPD1,EFCAB12,ENTPD4,ERBB2IP,ESF1,ESRRG,EXOC8,FADS3,FAM160B1,FAM199X,FLCN,GALNT7,GDPD5,GNG2,GPLD1,GPR4,GRAP,H1F0,HOXC6,IL13RA1,INADL,INHBE,IPO7,JAM3,KHNYN,KIAA1045,KLF4,KLHL9…
miR-199a-5p (and other miRNAs w/seed CCAGUGU)		mature microrna		1.015	1.06E-11	AADAT,ACADSB,ADAMTSL3,ADGRA2,AGPS,AKAP13,ALOX5AP,AP1S2,ARL6IP6,ATXN3,ATXN7,B3GALNT2,BEND7,C18orf25,CAPRIN1,CAV1,CBX5,CCPG1,CDC73,CDK9,CEP350,CEP68,CLIP1,CYB561,CYP2U1,DBF4,DCTN2,DDR1,DLC1,DNAJC27,EDNRB,EEF1A1,ELOVL7,ELP6,EPAS1,EXOC8,EXTL3,FAM136A,FGF11,GBP1,GIT1,GRAMD2,GRIP1,H2AFV,HBS1L,HDAC9,HIPK2,IDS,IGDCC3,IPO7,ITGA8,ITSN1,JMY,KIAA0232,KIAA2018,KLF12,KLHL29,LARP4,LDLRAD3,M6PR,MAP4K3,MAP7D2,MBL…
miR-193a-3p (and other miRNAs w/seed ACUGGCC)		mature microrna		0.992	1.09E-11	AAK1,ABI2,ADAMTSL3,AHCYL2,ALKBH5,AP5M1,APC,ARPC5,ATP11C,ATXN3,BCL2L10,C1QC,C2orf80,CACNA1E,CAPRIN1,CCDC186,CLIC1,COX11,CSNK1D,CX3CR1,DCAF7,DDHD1,DENND5B,DKK2,DLG1,DMXL2,DNAJC16,DOK6,EFCAB12,ERBB2IP,ERC1,ESRRG,ETV5,FAM136A,FAM168B,FAM84A,FAXC,FHDC1,FOXL1,GABBR1,GABRB2,GBE1,GNAO1,GPRC5B,HEG1,HOXC6,IFI44L,IGSF3,IPO9,IRS2,JMY,KIAA0430,KIAA1045,LAMP2,LMO4,LRP6,MAP4K5,MAPK1,MAST4,MAX,MFN1,MGAT3,MKL2,MP…
miR-892b (miRNAs w/seed ACUGGCU)		mature microrna		-1.552	1.13E-11	ABAT,ABI2,AEBP2,ALDH6A1,AMN1,AP5M1,APC,ARHGEF3,ARL6IP5,C2orf80,C9orf72,CACNA1E,CADM2,CCDC186,CCDC6,CCDC80,CCNB1,CELF1,CLIP1,COX11,CSNK1A1,CYP2U1,DCAF7,DDR1,DENND5B,DHCR24,DKK2,DNAJC16,DNAJC27,ELAVL4,ELL2,ESRRG,FAM160B1,FAM168B,FAM199X,FAM84A,GABRB2,GBE1,GIT1,GLRA3,GLYR1,GNAI3,GOLPH3L,GPRC5B,GRM5,HDAC9,HDHD2,HEG1,HOXC6,IDS,IER3IP1,IGSF3,KCNAB1,KCTD12,KIAA0226L,KIAA1033,KLHL9,LDLRAD4,LGALS8,LST1,MA…
miR-4286 (miRNAs w/seed CCCCACU)		mature microrna	Activated	4.459	1.17E-11	ABAT,ABR,ADAM11,AKAP13,ALG6,ALKBH5,ARF3,ASCC2,ASS1,ATG12,ATP2A3,ATP2C1,BCL11A,C10orf82,C18orf54,C1QC,C21orf2,C5orf28,CADM4,CAMK2A,CBX5,CCNB1,CDK5R2,CDK9,CELF5,CEP350,CHD3,CHM,COL5A2,CUX1,DAB2IP,DPF2,EHMT1,ELOVL4,EMC2,ENTPD4,ERRFI1,EXTL3,EZH1,FAM120AOS,FAM122B,FAM217B,FAM84A,FAR1,FAXC,FBXL16,FLCN,FURIN,G3BP1,GABBR1,GIT1,GLYR1,GOLGA2,GP2,GRIN1,H1F0,HHIPL1,IL13RA1,KBTBD11,KCND3,KCTD9,KIAA1033,KLF3,L…
miR-370-3p (and other miRNAs w/seed CCUGCUG)		mature microrna	Activated	3.323	1.21E-11	AAK1,ABR,ADGRA2,AKAP5,ANGPTL6,AQP4,ARF3,ASCC2,BAALC,BATF2,BMPER,BRF1,C1orf95,CASKIN1,CBFA2T2,CCDC141,CCR6,CD300A,CDH8,CFLAR,CHM,CHST3,CIT,CSF1R,CYBB,CYBRD1,CYP2U1,DCUN1D4,DMWD,DOK4,DUSP3,EEF1A1,EGFR,EGLN3,EML4,ESRP1,EXTL3,FAM149B1,FAM168B,FDFT1,FGF11,FOXO1,FUS,GABBR2,GATC,GFRA3,GLYR1,GNG2,GPR107,GRIP1,H1F0,HBS1L,HECTD4,HGSNAT,HHIPL1,ICA1,IL16,INADL,ING3,IPO9,JMY,KAT6A,KCTD15,KIAA2018,KIFC2,KLF12,…
beta-estradiol		chemical - endogenous mammalian		0.797	1.23E-11	AARS,ADRB1,ANKS1B,APOE,AR,ARMT1,ASCL1,ATP2B2,ATXN3,BCAS1,BCL6,BMP5,BUB1,BUB3,CACNA1G,CACNB1,CALR,CAST,CAV1,CAV2,CCDC80,CCNB1,CD24,CD74,CDC73,CDH11,CDK2,CHRM3,CNR1,COLEC12,CP,CRHR1,CSE1L,CTSK,CUL4A,CYBB,DCN,DDR1,DHRS2,DKK1,DUSP3,ECE2,EGFR,EPB41L3,ESRRA,F12,FADS3,FAM162A,FARSB,FBN1,FCGR2A,FDFT1,FGFR2,FN1,FOXO1,FST,GAB1,GAD2,GLRB,GM2A,GP2,GPC1,GRIN2A,GRIP1,GUCY1A3,H19,HADH,HBB,HES6,HLA-A,HLA-DRB1,HL…	604 (19)
miR-378a-3p (and other miRNAs w/seed CUGGACU)		mature microrna		1.349	1.45E-11	AAK1,ABR,AGK,AMACR,APLP2,ARID5B,ARL10,ATG12,B3GAT1,BAALC,BACE1,C10orf88,C16orf72,C2orf88,C6orf89,C7orf26,CACNG8,CADM4,CAPRIN2,CBX5,CCDC141,CHORDC1,COQ10B,CTNNA1,CTTNBP2,CUX1,DBT,DLAT,DMXL2,DUSP8,ELFN2,EPB41L3,FBXL20,FHDC1,GALNT6,GOLPH3L,GPNMB,GPR107,GRB2,GRSF1,GSDMC,H3F3A/H3F3B,HAUS3,HECTD4,IGDCC3,INTS6,IPO9,KCNIP1,LIX1,LPCAT2,MAP2K6,MAPK1,MAPK9,MBNL2,MED19,MEF2D,MKL2,MOB3B,MTAP,NAPG,NMNAT1,NR2C2…
miR-4459 (miRNAs w/seed CAGGAGG)		mature microrna	Activated	4.914	1.61E-11	ABAT,ABHD17B,ABI2,ACADSB,ADAM11,ADD1,AKAP12,AKAP13,AKAP7,ALDH1B1,ALKBH5,ANKS1B,APLP2,ARHGAP1,ARPC5,ATP2B2,ATXN7,BACH1,BAZ1B,BLOC1S2,C6orf89,CA5B,CACNA1G,CALD1,CAMK2A,CASKIN1,CAV1,CCDC141,CD24,CDK5R2,CEP350,CHST3,CNNM3,CUX1,CXCL16,DCAF7,DENND1B,DMWD,DNAJC16,DPF2,DPYSL5,ECE2,EEF1A1,EIF1AD,ENSA,ERC1,EZR,F8,FA2H,FAM160B1,FBXL20,FBXO28,FLCN,FOXO1,GALNT7,GNAO1,GPR37L1,GPR4,GRSF1,GUCY1A3,H1F0,HGSNAT,HOX…
miR-365-3p (and other miRNAs w/seed AAUGCCC)		mature microrna		-0.810	1.82E-11	ABAT,ABCD3,ABHD10,ACVR1C,AKAP7,AKT3,ARF3,ARRDC3,ATP2B3,ATXN3,C18orf25,C2orf88,CACNG8,CCDC85A,CDK9,CELF1,CHM,DCAF7,DCP2,DENND1B,DIP2C,DLAT,DTNA,EIF4E3,EPAS1,ESRRA,FAM149B1,FAM217B,FBXL20,FOXK2,FRZB,GBP1,HDAC9,HDHD2,HIPK2,HS3ST1,IL16,ING3,KCNA1,KIAA0226L,KLF3,LAMP2,LAPTM4B,LCP2,LIFR,LMTK2,LUC7L2,MAPK1,MECP2,MEF2D,MEIS1,MTDH,MYLK,NCOR1,NFIA,NKD1,NR2C2,NR3C1,NSL1,NUFIP2,OSBP,PAX6,PDE4DIP,PITPNM2,PLCB…
miR-3157-5p (miRNAs w/seed UCAGCCA)		mature microrna		-0.834	1.84E-11	ABR,AEBP2,AKT3,ARHGAP5,ARPP21,ARRDC3,ASB14,ASPH,ATG12,ATP2B3,BATF2,C16orf72,C6orf89,CA5B,CAV1,CCR6,CD24,CELF5,COL5A2,CP,CPEB4,CPED1,CREBBP,CSNK1D,CUL4A,CUL5,DCTN2,DDA1,DENND5B,DHRS2,DLC1,DLG5,DOK6,FABP7,FAM84A,FAXC,FBXO28,FHDC1,FLCN,GLT1D1,GPNMB,GPR85,GRAMD2,GRM7,GRSF1,GUCY1A3,H2AFV,HEG1,HMGCLL1,IER3IP1,IL16,INADL,ISL1,KLF12,LGALS8,MBD1,MBP,MFI2,MIA3,MKL2,MOB3B,MTMR6,MTURN,MTX3,MVB12B,MXD1,NACC2,…
miR-4789-3p (miRNAs w/seed ACACAUA)		mature microrna	Inhibited	-2.220	1.85E-11	ADAM22,AEBP2,ANKRD44,ANKS1B,ARHGAP24,ARMCX5,ATG2B,BCL6,BEND7,BMPER,C10orf88,C18orf54,CAMSAP1,CBX5,CDC73,CDH11,CEP135,CNTNAP5,CXCL16,DCAF13,DCUN1D4,DLAT,DLC1,DYRK3,ELL2,ERRFI1,EXOC8,EYA4,FAM160B1,FAM198B,FAXC,FGFR2,FOXJ3,FRY,GLRA3,GNG2,HAUS3,HIPK2,INADL,IRAK2,IRS1,ISL1,JAK1,LAMP2,LARP1B,LMO7,LPCAT2,LRRFIP1,MAPK9,MARK1,MAX,MKL2,NAV1,NCOR1,NR2C2,NR3C1,NRSN1,NXPE3,PAPPA,PCSK2,PGM2,PHIP,PLCB4,PM20D2,P…
miR-4711-5p (miRNAs w/seed GCAUCAG)		mature microrna		-1.076	2.01E-11	AAK1,APBB2,ATG2B,ATXN3,B3GALNT2,C18orf25,C1R,CBX5,CCSER2,CD24,CELF1,COL14A1,CROT,CX3CR1,DLC1,DNAJC16,DNAJC21,EHMT1,ESRP1,ETNK1,FAM120AOS,FAM122B,FAM149B1,FAM168B,FAM199X,FAM81A,FAR1,FBXO28,H3F3A/H3F3B,HECTD4,HTR2A,JAM3,KIAA0226L,LAMP2,LARP4B,LMO7,LYRM1,MBNL2,MPRIP,MTSS1,MXD1,N4BP2L1,NAV2,NOL11,NR3C1,NRSN2,NUPL1,OSBPL1A,PAPOLA,PDE5A,PID1,POLR2A,PVRL1,RALA,RAPGEF1,RARB,RASSF8,RBMS1,RCOR1,RNF182,RYR…
miR-342-5p (and other miRNAs w/seed GGGGUGC)		mature microrna	Activated	5.655	2.03E-11	AACS,AAK1,ABHD10,ADAM22,AGK,AKT2,ANP32B,APBB2,ARF3,ARHGEF18,B3GAT1,BGN,C15orf62,C1orf95,C1QC,C1QTNF2,CADM4,CAMK2A,CASKIN1,CELF1,CELF5,CHST3,CLMN,COPE,CPEB3,CREBBP,CSMD2,CUX1,CYBRD1,DAB2IP,DCAF7,DDA1,DMWD,DOK4,DOT1L,DPYSL5,EGFR,ELAVL3,ERC1,FAM217B,FBXL20,FHDC1,FRZB,FURIN,GALNT6,GBGT1,GIMAP6,GNAO1,GRAP,GRIN1,GRIN2A,GRM5,GSKIP,HIPK2,ITGB4,KCNC4,KCTD15,L1CAM,LBH,LCP1,LDLRAD4,LHX2,LMNA,LRP1,LSS,LST1,M…
miR-18a-5p (and other miRNAs w/seed AAGGUGC)		mature microrna		-0.965	2.29E-11	AEBP2,ANKRD50,ARL15,ARMT1,ASPH,ATP7A,ATXN7,BAALC,BEND6,CADM2,CAMK2N1,CDC42,CDK2,CEP68,CLCN4,COL9A2,CRIM1,CTNNA1,DCAF7,DCUN1D4,DFFA,DIP2C,DNAJC16,EHMT1,EYA4,FAM136A,FAM149B1,FBXO28,GLRB,GUCY1A3,HEG1,HIPK2,HSF2,IGSF3,INADL,IPMK,JMY,KCMF1,KCNA1,KCNS2,KLF6,KLHL20,LACTB2,LMO4,LRRFIP1,MBNL1,MDGA1,MEF2D,MRPL35,MYLK,NACC2,NAV1,NCAM1,NCOA2,NEO1,NR3C1,NTAN1,NUFIP2,OPRM1,OSBP2,PAPPA,PAX6,PCTP,PDE5A,POU6F1,P…
miR-147-5p (and other miRNAs w/seed GGAAACA)		mature microrna		0.413	2.31E-11	ABCD2,ADPRHL1,ALDH1B1,ALG6,ARID5B,BUB3,C18orf25,C2orf69,CBX3,CBX5,CDH8,CELF1,CHD6,CHRNA3,CNIH1,CNNM3,CNR1,CP,CPM,CUL4A,CX3CR1,DBF4,DCAF7,DKK2,EEF1A1,EHMT1,EIF5A2,EML4,ENSA,FAM122B,FAM136A,FBXL20,GABRA5,GOLPH3L,GOPC,GTPBP4,HDAC9,HGSNAT,HOMER2,KCNIP1,KIAA1033,LARP4,LMO4,LPPR5,MCAM,MED28,MEF2C,MFAP3L,MOB3B,MXD1,NAV2,NAV3,NCAM1,NFIA,NMD3,NTRK3,PABPN1,PCDH7,PER2,PIK3AP1,PLCB4,PPP2R1B,PRRC2B,PRUNE2,PTP…
miR-4802-3p (and other miRNAs w/seed ACAUGGA)		mature microrna		-0.386	2.43E-11	AFF3,ANP32B,ARF3,ARMCX5,ASPH,B3GNT5,BACH1,BCAR3,BCAS1,BUB1,C18orf25,C1orf95,CALD1,CAST,CCPG1,CDH8,CHM,DENND5B,EDNRB,EML4,ERRFI1,FAM135A,FAM81A,FBN1,FGF5,FIGNL1,GABBR1,GALC,GNG2,GPNMB,GTF3C3,GUCY1A3,HAUS6,HIPK2,HMP19,IDS,IQCA1,KLF3,KLHDC10,LAMP2,LMO7,LRRFIP1,LYRM7,MAP7,MAPT,MEGF6,MTMR6,NMD3,NSL1,PARVB,PCDH7,PCP4L1,PHACTR4,POU3F2,POU6F1,PRKCB,PRKCI,PRRC2B,PRUNE,PTPRM,RANBP6,RASAL2,RASGRF1,RBFOX2,RN…
miR-297a-5p (and other miRNAs w/seed UGUAUGU)		mature microrna	Inhibited	-3.062	2.45E-11	ABHD17B,AKT3,ALG6,ANKRD29,ANKS1B,ARHGAP24,ATP7A,BRK1,C1orf95,C8orf37,CHST3,CP,CPM,CSF1R,DDHD1,DENND5B,DENR,DPYD,EGFR,ERRFI1,ESRP1,ETV3,F8,FAM160B1,FAM206A,FBXL20,FCGR2A,FUS,GPR107,GRB2,GYG1,HAUS6,HIVEP2,IQGAP1,KCNAB1,KIR2DL1/KIR2DL3,KLHL29,KLHL9,LIX1,MAP3K7,MAP4K3,MAP9,MARK1,MBNL2,MOB3B,MRPL35,NKAIN4,NR2C2,NTRK3,NUPL1,PCDH17,PDCD6IP,PDS5A,PRDM2,PRKAB2,RNLS,RUNDC3B,SIKE1,SLC39A8,SPIN4,STRN3,SWAP70…
miR-4652-3p (miRNAs w/seed UUCUGUU)		mature microrna		-0.603	2.53E-11	AASDHPPT,ADAM9,AK5,ANKRD50,ANKS1B,ARRDC4,BAALC,BACE1,BCL11A,BRF1,CCDC6,CCR6,CEP135,CLIP1,CTTNBP2,DDHD1,DENND1B,DKK2,DOK6,DPY19L2,EDNRB,EGFL6,ELOVL4,FAM198B,FAM217B,GABRA5,GAS2,HIPK2,HTR7,ICA1,IFI6,ITSN2,KCNA1,KCNIP1,KCTD12,KCTD9,LOX,LPCAT2,LRIG1,LYRM1,MBP,MEF2C,MFAP3L,MOB3B,MRPL35,NAPG,NHS,OTUD4,PARD3,PCTP,PDS5A,PKIB,PLAA,POU1F1,POU3F2,PURA,RASAL2,RASSF8,RBMS3,RBMX,RIOK3,SGOL2,SLC25A40,SYNGAP1,SY…
miR-423-5p (and other miRNAs w/seed GAGGGGC)		mature microrna	Activated	7.738	2.70E-11	AARS,ABR,ADAM11,ADAM22,ADD1,ADRA1D,AKT2,ALKBH5,AMER3,ARF3,ARHGDIA,ARHGEF18,ARID5B,ARPC5,ASPH,ATCAY,ATP11C,ATP2A3,ATP2B3,ATPAF1,BGN,BLOC1S2,BRSK2,C10orf88,C1orf95,C7orf26,CADM3,CAMK2B,CASQ1,CDC42,CDK5R2,CELF5,CHD3,CHMP5,CHST3,CLCN4,CLIC4,CLIP1,CSMD2,CSNK1A1,CX3CL1,CXCL16,CYP46A1,DAB2IP,DDR1,DLGAP4,DMWD,DNAJA3,DNALI1,DOK4,DPY19L2,DTNA,DTX3,DUSP8,EGFR,EIF5A,ELAVL3,ELFN2,ERC1,FAM171B,FAXC,FBXL16,FBXO…
miR-548ag (and other miRNAs w/seed AAGGUAA)		mature microrna	Inhibited	-2.400	2.83E-11	ANKRD50,ASPH,B3GNT5,BACH1,BCAT1,CAV2,CDC27,CEP97,CHM,CLIP1,CTNNA1,CUL5,DCP2,DOK6,DPP4,DPYD,ENSA,FAM198B,FAM89A,FBXO28,FCGR2A,FGF11,FIP1L1,GABRB2,GALNT7,GPM6A,GUCY1A3,HECTD2,HECTD4,IRS2,ITSN1,KCMF1,LARP1B,LMO4,LYPLA1,MAP7,MAST4,MBNL2,MFAP3L,MFN1,MPRIP,NMD3,OBSL1,POT1,PSMA8,PTPN12,QKI,RARB,RDX,RHOQ,SACM1L,SCP2,SH3BGRL,SLC17A6,SLC25A40,SMAD2,SMNDC1,SNX6,SPAST,SRGN,TCF4,TFAP2C,TMED7,TMEM165,TNIK,TRIB…
miR-3612 (and other miRNAs w/seed GGAGGCA)		mature microrna	Activated	4.063	2.87E-11	AACS,ACER3,ADPRHL1,AFF3,AHCYL2,AKAP7,AKT2,ALG9,ARF3,ARHGAP1,ARHGDIA,ARPC5,ATG12,ATP7A,BACH1,BATF2,BAZ1B,BCAT1,BRF1,C21orf2,CACNB1,CBFA2T2,CBX5,CCDC141,CCSER2,CDK5R2,CELF1,CEP350,CFL2,CHD6,CHRNA3,CNOT8,CNTNAP5,CSTF2T,DCP2,DDA1,DENND1B,DHCR24,DOT1L,DPF2,DPYSL5,DUSP8,ECE2,ELFN2,EPHX1,ERC1,FA2H,FAM160B1,FAM171B,FAM198B,FAM84A,FBF1,FGFR2,FHDC1,FLCN,FMNL3,FOXO1,FRA10AC1,FURIN,GLT1D1,GNAO1,GPRC5B,GRB2,G…
miR-2682-5p (and other miRNAs w/seed AGGCAGU)		mature microrna		0.433	2.91E-11	ACVR1C,ADGRA2,AKR7A3,ALDH6A1,ALPK1,ANKS1B,AP1S2,ARPP21,ARRDC3,ASCL1,ATG12,ATPAF1,B3GAT1,BACE1,C2orf88,C6orf89,C8orf37,CADM2,CALD1,CAPRIN2,CAV1,CBX5,CD24,CHD6,CNNM3,DENND1B,DFFA,DIP2C,DKK1,DLAT,DLG1,DNALI1,DUSP3,ENTPD3,ENTPD4,ESRRA,ESRRG,F8,FAM122B,FBXO10,FDFT1,FGF18,FLOT2,FNBP1L,FRA10AC1,GABBR2,GRAMD2,HBB,HTR5A,IFIT3,ING3,IRAK2,ITSN1,JAM3,KPNA1,LAMP2,LCP1,LLGL1,LRRC7,M6PR,MAGI1,MAP3K7,MAP9,MAPT,M…
miR-205-5p (and other miRNAs w/seed CCUUCAU)		mature microrna		0.222	2.93E-11	AAK1,ABHD17B,ABI2,AEBP2,AFF3,ATP7A,AXIN2,BMPER,C6orf89,CCDC80,CD24,CDC27,CDH11,CFL2,CLIP1,COX11,CYBB,DBF4,DCHS1,DDHD1,DHCR24,DHRS2,DLC1,DMXL2,DNAJB14,DNM3,DOK4,DPYD,ERRFI1,ESRRG,ETNK1,EZR,FAM136A,FAM35A,GAB1,GALNT7,GLRB,GRAMD2,HS3ST1,IFI44L,INADL,INSR,IPO7,IQGAP1,KLF12,KLF3,KMT2A,KPNA1,KY,LDLRAD3,LHFPL2,LPCAT2,LRP1,LRP6,LRRK2,LSAMP,MAGI1,MARCKS,MICU3,MID1IP1,MOB3B,MTMR6,MXD1,NACC2,NCOR1,NKD1,NR3C…
miR-4535 (miRNAs w/seed UGGACCU)		mature microrna		0.984	2.95E-11	ABAT,ABCD2,ABHD3,ACVR1C,ADAM11,AKAP12,AMACR,ATP2A3,CAMK2G,CAV1,CFAP126,CHD6,CHRNA3,DCHS1,DENND1B,DLC1,DNAJC21,FBXO28,FHDC1,FOXO1,GIMAP6,GLT1D1,GM2A,HECTD4,HIVEP2,IPO11,KCTD15,KHNYN,KIAA1919,LARP1B,LDLRAD3,LHFPL3,LYRM1,MAPK1,MED16,MOB3B,MUC16,MYH7B,NAP1L1,NAV3,PAK1,PDCD6IP,PDE4DIP,POT1,PPP1R12B,PPP2R2A,PTCD3,PURA,RALGAPB,RGS5,SACM1L,SCN2B,SEZ6,SGSM3,SLC11A2,SLC39A8,SLC44A2,SOCS7,SPON1,SRSF10,ST6GA…
miR-1903 (and other miRNAs w/seed CUUCUUC)		mature microrna		0.105	3.48E-11	APBB2,ASCL1,ASPH,ATCAY,ATP7A,AXIN2,CELF4,CHD6,CMIP,CMPK1,CP,CPM,CUL4A,CYP2U1,DDHD1,DHRS2,DLG1,DNM3,E2F7,ELAVL4,ENSA,ERC1,ERRFI1,EZH1,FAM206A,FAM35A,FAM81B,FGF18,GALNT6,GNAO1,GRIN2A,GRSF1,HRH3,IGDCC3,IRS2,KCNA1,KLF4,LRP6,LSAMP,LYRM1,MAP4K5,MED19,MYOZ2,NHS,NR2C2,PIK3AP1,PLOD2,PLXDC2,PRKAB2,RAD54B,RBMS3,RBPMS2,RHOU,SIAE,SLC8A1,SLITRK6,SMAD3,SPTBN1,TAF8,TMEM176A,TMF1,TMTC1,TNFSF13B,TRMT5,TSPAN5
miR-4299 (miRNAs w/seed CUGGUGA)		mature microrna		0.522	3.77E-11	ADAM28,AIF1L,AKT3,AMER3,ARHGAP5,ASAP1,BAZ1B,BPNT1,C15orf62,CAMK2A,CCDC80,CHRNA3,CLIP1,CX3CR1,DIP2C,DNM3,ECE2,EEPD1,EZH1,FAM198B,FERMT2,FNDC1,GALNT6,GFRA3,GNG2,GPR85,GTF3C3,GUCY1A3,IRS2,KCNC4,LARP4B,LGALS8,LIN7A,LMO4,LRRC7,LSAMP,MAGI1,MRPL19,MYLK,NCAM1,NFIA,NOL4L,NSL1,NUFIP2,OSBP,PCDH7,PDE5A,PDPK1,PDPN,PDS5A,PIK3AP1,PPARD,PRRC2B,PTPN5,RAB2B,RALGAPB,RBM25,RERG,RGS10,RHCE/RHD,RNASEL,RND3,RNF180,SARM…
miR-890 (miRNAs w/seed ACUUGGA)		mature microrna		0.617	3.79E-11	AAK1,ADRB1,AKAP13,AKIP1,ARHGAP5,C18orf54,C1orf95,C8orf37,CAV1,CCSER2,CDH11,CHD3,COL5A2,CPED1,EML4,FAM162A,FAM217B,FBN1,FGF5,FOXJ3,FRY,GAD2,GALC,GLRA2,H3F3A/H3F3B,IDS,IL16,INTS6,IRS1,JMY,KIAA2018,LAPTM4B,LHX2,LIFR,MAPT,MARCKS,MOG,MPRIP,MTMR6,MVB12B,OR7D2,PAX6,PHAX,PLCH1,PLEKHA8,PPAPDC3,PPP2R5C,PROX1,PTPN18,RBMX,RCAN1,RFTN2,SASH1,SH3BGRL,SIAE,SLC17A4,SLC19A2,SLC24A1,SLC25A40,SLC39A8,SPG20,SREK1,STA…
miR-491-3p (miRNAs w/seed UUAUGCA)		mature microrna	Inhibited	-3.422	4.12E-11	ABCD3,ABHD10,ADAM28,ADPRHL1,AGPS,ALG6,ALPK1,ANKRD44,ANKRD50,ARHGAP5,ATG4A,AZI2,BCL11A,CCDC85A,CHM,COMMD8,CTTNBP2,DBT,DCN,DENND1B,DNAJC21,DPY19L2,EEA1,EGFR,EIF4E3,ERCC8,FAM122B,FST,GOPC,GPNMB,GRIN2A,HBS1L,HGSNAT,HIST1H2BD,IRS1,KIAA2018,LAMP2,LARP4,LRRC7,MARK1,MGAT3,MKX,MRPS25,MTSS1,MTX3,ORAI2,ORC4,OSBPL10,OSBPL1A,OTX2,PCDH7,PDS5A,PGAM5,PGM2,PTK2B,PTPRF,PTPRM,PYROXD1,RBMS1,RFK,SEC31A,SGOL2,SLC17A6,…
miR-3065-5p (and other miRNAs w/seed CAACAAA)		mature microrna	Inhibited	-2.135	4.92E-11	AMACR,APC,ARHGEF2,ASPH,ATPAF1,CAPRIN1,CDC42,CEP83,CEP97,CFAP126,CPEB4,CRIM1,CX3CR1,DIP2C,DOK4,DTNA,EGLN3,ETV5,FOXF2,GNAI3,KCTD9,KNOP1,LHFPL3,LMO7,MARCKS,ME1,MEF2D,NAP1L1,NOVA2,NUFIP2,OTUD4,PHLDB2,PLOD2,PRDM2,RBMS3,RIOK2,RIOK3,RNASE6,RUNX2,RYR2,SCAI,SLC17A6,SLC19A2,SMARCA2,SMNDC1,SNAP91,SOX6,SPIN4,SSR1,SSX2IP,STRN,TLE1,TRUB1,TSPAN5,UBE2G1,UHMK1,USP8,VTA1,ZBTB1,ZBTB33,ZEB1,ZMAT3,ZMYM6,ZNF704,ZNF92
miR-3157-3p (miRNAs w/seed UGCCCUA)		mature microrna		-1.357	5.07E-11	ABCD2,ADRB1,APBB2,APC,ARHGEF18,ARHGEF3,ASPH,ATP2C1,ATXN3,BMP2K,BPNT1,BUB3,C18orf25,C2orf88,CA5B,CACNA1E,CAMSAP1,CAPRIN1,CBFA2T2,CMPK1,COL5A2,CSNK1E,CUX1,CYP2U1,DCP2,DDHD1,ECE2,EIF5A2,ERC1,FAM136A,FAXC,FNBP1L,GOLPH3L,GPR4,HEG1,IGFBPL1,INTS6,KCNA5,KIAA1033,KIAA2018,KIR2DL1/KIR2DL3,LGALS8,LHFPL2,LTN1,MBP,MTAP,MTMR9,NKD1,NMD3,NOL6,NR2C2,NR3C1,NSMAF,PAAF1,PCP4L1,PDE4DIP,PLCB4,PLXNC1,PPP2R2A,PTCHD1,PTP…
miR-298-5p (and other miRNAs w/seed GCAGAGG)		mature microrna	Activated	4.620	5.56E-11	AAK1,ADAM11,AEBP2,AKAP13,AKAP7,ALPK1,AR,ARHGDIA,ARHGEF11,ARL3,ARRDC4,ASCL1,ATP2A3,ATP2B3,BACE1,BCL7A,C14orf1,C18orf25,C1QTNF2,CADM3,CAMK2N1,CCDC6,CCDC80,CD81,CDC42,CEP350,CFLAR,CLMN,COL5A2,CPEB4,CPM,CX3CL1,CXCL5,DAPK3,DCAF7,DCN,DFFA,DKK2,DMBX1,DOK6,DTNA,EEA1,EFCAB12,EIF5A2,ELAVL3,ELFN2,EXTL3,FAM168B,FAM84A,FGF5,FMNL3,GABBR1,GABBR2,GIT1,GLYR1,GOLPH3L,GRIN1,H3F3A/H3F3B,HBS1L,HEG1,HHIPL1,HRH3,IL13RA…
miR-4640-5p (and other miRNAs w/seed GGGCCAG)		mature microrna	Activated	7.042	5.68E-11	AAK1,ABHD17B,ADAMTSL1,AHCYL2,AHNAK,AKAP13,AKAP7,AKT2,ANKRD46,APLP2,AR,ARTN,ATCAY,ATP2A3,ATXN3,B3GAT1,BAALC,BATF2,BCL11A,BGN,BLOC1S2,BRF1,C1orf95,CA5B,CACNA1E,CACNB1,CACNG4,CACNG8,CCDC6,CD300A,CD53,CDKN2B,CHD8,CIB1,CX3CR1,CXCL16,CYB561,CYP46A1,DDA1,DMWD,DNM2,DOK7,DOT1L,DPF2,DPYSL5,EEPD1,EIF1AD,EIF5A,ELFN2,ERC1,FA2H,FAM193B,FAXC,FBN1,FCER1G,FCGR2A,FCHSD1,FLCN,FMNL2,FMNL3,FN1,FURIN,GATC,GLB1L2,GLYR1…
miR-10a-5p (and other miRNAs w/seed ACCCUGU)		mature microrna		-0.087	5.90E-11	AAK1,ACRC,ANKS1B,ARHGEF11,ARRDC3,ASAP3,ATCAY,B3GNT5,BAZ1B,BCL6,BCR,CADM2,CAMK2B,CAMK2G,CAPRIN1,CBX5,CEP170,CEP350,CEP83,CFLAR,CHRNA3,CHST3,CLCN5,CROT,DOHH,DPF2,E2F7,ELAVL3,ESRRG,EXOC8,FBF1,FBXO28,FIGN,FMNL2,FNBP1L,FUS,GABRB2,H3F3A/H3F3B,HTR7,INHBE,ITSN1,KBTBD11,KCNA1,KIAA1462,KLF4,KLHDC10,KLHL29,LRRFIP1,LSS,LYRM7,M6PR,MAP3K7,MBLAC2,MDM4,MOB3B,MTSS1L,NAV1,NCOA6,NF1,NFASC,NR2C2,NUFIP2,OSBP2,PCBD1,P…
miR-549a (miRNAs w/seed GACAACU)		mature microrna		0.629	5.99E-11	ABAT,ACER3,ADAMTSL3,AES,AMER3,ARHGAP5,ARPC5,ARPP21,C1R,CAMSAP1,CCNB1,CDH11,CEP135,E2F7,EIF5A2,FNBP1L,FNIP1,GAD2,GBE1,GPD1L,HMP19,IDS,IGSF3,IQCA1,KIAA0430,KLF9,KLHL29,KPNA1,LARP4,LONRF2,LRRC48,MARK1,MAST4,MBLAC2,NCOR1,NPTXR,NUPL1,PARG,PAX6,PCSK2,PDCD6IP,PFDN1,PPP2R2C,PRUNE2,QKI,RBMX,RMND5A,SDCBP2,SENP5,SIKE1,SLAIN2,SLC39A14,SLC39A6,SLC8A3,SMOC1,SOX6,SPTBN1,SRI,STRN,TDG,TDRD6,TMEM242,UBE2J1,UHMK1,U…
miR-3148 (miRNAs w/seed GGAAAAA)		mature microrna		0.590	6.22E-11	AAK1,ACADSB,ALKBH5,ANKRD44,ARL3,ARRDC3,B3GNT5,BCL11A,C2orf88,CAV1,CBX5,CCDC6,CCDC82,CPEB4,FAM193B,FIP1L1,GPSM2,GRIA3,H3F3A/H3F3B,HGSNAT,IRS1,KAT6A,KHSRP,LBH,LDB2,LPCAT2,MDM4,MTAP,NFIA,OSBP,PDPK1,PPP2R2C,PRKAB2,PRUNE,PTPRJ,PTPRS,QKI,RARB,RELL1,RUNX2,RYR2,SCN1A,SLC11A2,SOX6,SPG20,STRN,STXBP6,SYT7,TMEM108,TMF1,TTC39B,YBX3,YY1,ZEB2,ZNF519,ZNF655,ZNF704
miR-3124-3p (and other miRNAs w/seed CUUUCCU)		mature microrna		-0.915	6.43E-11	AAK1,ABCD2,ACRC,ADO,AHCYL2,ALG9,ARRDC4,BCL11A,CCDC141,CCDC85A,CCPG1,CCR6,CHMP5,COMMD8,CX3CL1,CX3CR1,CXCL5,DEF6,DIP2C,ELOVL4,FDFT1,FN1,FNBP1L,GABRA5,GATC,GOPC,GRM7,GTF3C3,HAUS6,HMP19,IL13RA1,ING3,INTS6,IQGAP1,KCNS2,L1CAM,LARP1B,LMO4,MAP3K7,MAPK9,MBD1,MDM4,MIA3,MTMR6,NMD3,OPRM1,OTUD4,PABPN1,PAX6,PDHX,PDPN,PDZRN4,PHAX,PLEKHA8,POU3F2,PPAP2B,PPP1R12B,PRPF4B,PSMA8,RANBP6,RASSF8,RBM11,RBM33,RCOR3,RELL1,…
miR-4720-5p (and other miRNAs w/seed CUGGCAU)		mature microrna		-1.085	6.59E-11	AASDHPPT,ABHD10,AKAP13,ALPK1,AP5M1,APC,ARHGAP18,ARPC5,ATCAY,ATP2B3,ATPAF1,B3GAT1,BCAT1,BLOC1S2,C1QTNF2,C1R,CAMK2A,CCDC80,CCRN4L,CDC27,CNTNAP2,COPS2,CSMD2,CTH,DENND1B,DHCR24,DHX9,DKK2,DPY19L2,ELAVL3,ESRRG,ETNK1,FAM149B1,FAR1,FOXJ3,FOXO1,GBE1,GPR183,GPR4,GRM7,H3F3A/H3F3B,HBS1L,IER3IP1,IPO9,IRAK2,KCTD15,KLHDC8B,LONRF2,LPPR5,MAGI1,MAP4K5,MAP9,MOB3C,MTURN,N4BP2L1,NAV1,NCOR1,NF1,NFASC,NOTCH1,NR2C2,OSBP…
miR-767-3p (miRNAs w/seed CUGCUCA)		mature microrna		0.073	7.41E-11	AAK1,ABHD10,ACADSB,ADD1,ADO,AKT3,ARVCF,ASPH,ATPAF1,BLOC1S2,BPNT1,C15orf62,C2orf69,CAMK2G,CAV2,CCDC102B,CCDC126,CCNL2,CCSER2,CLMN,CNNM3,CNOT8,CNR1,COQ10B,CPEB3,DCN,DNAJB14,EEPD1,EGFR,EXT1,EXTL3,EYA4,EZH1,FAM199X,FAXC,FGFR2,FHDC1,FHL1,FOXK2,GABRB2,GALNT7,GAREM,GBP1,GRSF1,GTF3C3,HDAC9,HOMER2,HTR2A,IPO9,IQGAP1,KLF6,LBH,LCP1,LSS,LUC7L2,LYPLA1,MAP3K7,MAPK9,MAPT,MBP,MDGA1,ME1,MTHFD2,MTMR4,MYO16,NANOS1,N…
miR-452-5p (and other miRNAs w/seed ACUGUUU)		mature microrna	Inhibited	-3.537	7.57E-11	ADAM22,AKAP5,ANKRD46,ANKS1B,ANP32B,ASAH1,C12orf75,C7orf26,CAMK2G,CD300A,CEP350,CHORDC1,CLIP4,CNIH1,COQ10B,DBT,DOCK9,FRA10AC1,GMCL1,GRAP,GRIN2A,GRIP1,GTF3C3,IRS2,KBTBD3,KCTD15,KPNA3,LCP2,LDLRAD3,LRP6,LUC7L2,MAP4K5,MBP,MICU3,MTMR6,PABPC1,PCDH7,PDZRN3,PGAM5,PHYH,PLCB4,POU6F1,PPA2,PPP1R10,PPP1R3D,PTPN2,PURA,RASGRP1,RFK,RNASEL,RUNX1T1,SCP2,SIAH1,SLC6A15,SMAD2,SMARCA4,SPG20,SS18L1,SUMO3,SYNJ1,TAB3,TAF5…
miR-4724-5p (miRNAs w/seed ACUGAAC)		mature microrna		-0.559	7.62E-11	ABHD13,ANKRD44,ANKS1B,ANP32B,ARHGAP5,ARL3,ATP2B3,BEND7,C2orf69,CDK2,CELF4,CHD6,CNTNAP5,CSNK1A1,CUL4A,CYBB,DCP2,ESF1,ETNK1,FANCM,FBN1,GATC,GSKIP,GYG1,H2AFV,HDAC9,HEG1,INTS6,ITSN1,JAK1,JMY,KCTD12,KLHL28,KLHL29,LDLRAD3,LDLRAD4,LITAF,MAPK9,MARCKS,MECP2,MKL2,NCAM1,NFIA,NRP1,NTRK3,NUFIP2,POU3F2,PRRC2B,QKI,RAP2A,RASSF8,RELL1,RFX5,SACM1L,SENP5,SOCS5,SSFA2,TBX1,THRB,THSD7A,TIAM1,UHMK1,WASF2,XRN2,YY1,ZC2HC…
miR-548f-3p (and other miRNAs w/seed AAAACUG)		mature microrna	Inhibited	-2.140	7.73E-11	ADAM22,AFF3,AKAP13,ALKBH5,B3GAT1,BCL11A,BMP2K,CCDC186,DBT,DDHD1,DENND1B,DNAJC27,DNM3,DOCK9,EEPD1,EHMT1,FAM149B1,FAM81A,FERMT2,FOXJ3,GPR85,IER3IP1,KLF9,LRRC49,LUC7L2,ME2,NAP1L1,PAPPA,PCDH7,PCGF6,PPP1R12B,PRKAA2,PTPN12,PXDNL,QKI,RCHY1,RHOB,RNF14,RNF207,RUNX1T1,SLITRK6,SMNDC1,SSR1,TAF5,TDRD6,TMEM33,TNPO1,TP53INP1,TRIM13,TTC39B,USP9X,VSTM4,VTA1,XRN2,ZC2HC1A,ZFHX3,ZNF230,ZNF333,ZNF518A
miR-224-5p (miRNAs w/seed AAGUCAC)		mature microrna		-0.904	8.16E-11	AADAT,ACVR1C,ADAM22,AFF3,AMN1,ATG4A,BLOC1S2,C11orf30,C18orf25,CAST,CBX5,CCDC6,CD53,CDC27,CDK9,CHD6,CHST3,CROT,DCP2,DENND5B,DKK2,DNAH6,DOT1L,DPYSL5,DTNA,DUSP11,EIF5A2,EYA4,FAM198B,FAM217B,FAM84A,FBXL20,GFRA3,GNAI3,GNAO1,GPM6A,H3F3A/H3F3B,HGSNAT,HS6ST3,IGDCC3,IGFBP3,INIP,IPO7,IRF2BP2,IRS2,ITSN1,KAT6A,KCTD12,KIAA0430,L1CAM,LYPLA1,MARCKS,MBNL1,MBNL2,MFI2,MTRR,NAP1L1,NAV2,NCOA6,NCOR1,NFIA,NSMAF,NUFIP2…
miR-4733-3p (and other miRNAs w/seed CACCAGG)		mature microrna	Activated	2.825	9.46E-11	ACADSB,ADAMTSL1,AEBP2,AGK,AKAP13,AKT2,AKT3,APC,ARID5B,ARL10,ARMCX5,ASPH,B3GAT1,BCL11A,BCL7A,BEND7,BRF1,C15orf62,C9orf72,CAV1,CCNL2,CDK9,CEP97,CXCL16,DCTN2,DLC1,DPF2,DTNA,DUSP8,ELFN2,ENSA,ERICH1,FAM199X,FAR1,FGFR1,FOXJ3,FOXO1,FUS,GALC,GM2A,GOLGA2,GUCY1A3,ING3,INSR,IPO7,IRF2BP2,KAT6A,KCNC4,KCNS2,KIAA1045,LAMP2,LITAF,LOX,LRPAP1,LSAMP,M6PR,MGLL,MTMR4,MTSS1L,MVB12B,MYRF,NANOS1,NAP1L1,NCAM1,NEBL,NTM,NU…
miR-3619-3p (miRNAs w/seed GGACCAU)		mature microrna		-0.772	9.70E-11	ABCD2,ADRB1,ARHGAP5,ARL6IP5,CASKIN1,CAV1,CLINT1,CNIH1,CUX1,DFFA,DPYSL5,EIF1AD,EIF5A,EPB41L3,FAM122B,FBXO28,FCGR2A,FHDC1,FOXO1,FRY,FRZB,FURIN,GABRB2,HDAC9,HECTD2,HHIPL1,INHBE,IPO11,IRS2,KCNC4,KLHDC10,LAMP2,LSAMP,LST1,MAP2K6,MAX,MBLAC2,MECP2,MTMR4,MTMR9,MTX3,NRSN1,PAK1,PID1,PLXNA4,POLR3A,PPP1R12B,PSMA8,QKI,RALA,RNF14,RNF180,RNF182,RPL27A,RUNDC3B,SCD5,SLC24A2,SLC36A1,SLC39A8,SPG20,SREBF2,SRSF10,STRN…
miR-425-5p (and other miRNAs w/seed AUGACAC)		mature microrna		-0.819	1.03E-10	ACADSB,ALG9,ANKRD46,ARL3,ASPH,CADM2,CADM4,CEP68,CFL2,CLCN4,CUX1,CYBB,CYBRD1,DIP2C,DNAJC27,DPYD,EAF1,EGLN3,FBN1,FOXJ3,FSCN1,FST,GIT1,GRIA3,HNRNPD,HTR5A,IFITM1,KIAA0430,KLF3,KLHL28,LAMP2,LARP4B,LONRF2,LRIG1,LYRM1,MAP2K6,MBD1,MEF2C,MR1,MTRF1,N4BP2L1,NCAM1,NPTXR,NRARP,NRSN1,NUFIP2,PABPN1,PCDH7,PDZRN3,PHIP,PHYH,PPM1L,PPP2R2A,PTPRN2,RCOR1,RMI1,RNF14,RYR2,SCAI,SHISA9,SLC16A1,SLC6A1,SLC6A6,SLC8A3,SLITRK6…
miR-1293 (and other miRNAs w/seed GGGUGGU)		mature microrna	Activated	4.199	1.06E-10	ADRA1D,AHNAK,AKAP13,AQP4,ARHGAP1,ARHGDIA,ARL6IP5,ATCAY,ATP2B2,ATP6V0C,BACE1,CACNA1E,CBFA2T2,CCPG1,CD74,CDK2,CELF1,CLMN,CNR1,COBL,CRHR1,CSMD2,CSNK1E,CYP46A1,DDR1,DHCR24,DLC1,DMWD,DNALI1,DOK4,ELAVL3,ELFN2,ERC1,FAM120AOS,FAM208B,FAM89A,FOXL1,GABRA5,GBP1,GCNT4,GLT1D1,GRAMD2,GRAP,HECTD4,HIST1H2BF,HIST1H2BI,IFI44L,IL16,KCTD12,KCTD9,LINC01600,LPCAT2,LRPAP1,LST1,MCHR1,MDGA1,MDM4,MED19,MEIS1,MFAP3L,MGLL,M…
miR-3973 (miRNAs w/seed CAAAGUA)		mature microrna		-1.710	1.06E-10	ADAMTSL3,AK7,ARRDC4,ASPH,C18orf54,CBX3,CCNL2,CDH8,CEP83,CFL2,CLCN4,CNR1,COMMD8,CSNK1E,CUL4A,CYP2U1,DCAF13,DIP2C,DLG5,DTNA,FIGN,FSD1L,GLRB,GNG2,GRM7,H3F3A/H3F3B,HIVEP2,IPMK,JAM2,LAMP2,LHX2,LRRFIP1,MAP9,MRPL35,MTMR6,NAV3,OLIG1,OR7D2,PALB2,PCDH7,PDIA4,PDS5A,POU3F2,PPIL6,PRKCI,PRR16,PTPRC,RFTN2,RUNX2,RYR2,SLC39A6,SMAD1,TAB3,TBC1D23,THSD7A,TMTC1,VAV3,VWA8,WWP1,XG,ZCCHC2,ZNF770
miR-3150b-3p (and other miRNAs w/seed GAGGAGA)		mature microrna	Activated	3.096	1.11E-10	ACADSB,ADAMTSL1,AGPS,AMACR,AMER3,ANKRD29,ARID5B,ASCL1,B3GAT1,BACE1,BRF1,BRK1,C14orf1,CACNG4,CASKIN1,CASQ1,CFLAR,CIB1,CNTNAP5,COL14A1,CSPG5,DCHS1,DCP2,DKK2,DLG1,DNM3,DPYD,ELP6,ENTPD4,EXOC8,FAM122B,FAR1,FARSB,FMNL3,FOXF2,FRZB,GABRB2,GRIN2A,GRSF1,GYG2,HDAC9,HOMER2,HTR5A,IL13RA1,IPMK,IQGAP1,KCNIP1,KLF9,KLHL29,KY,LEPROT,LIFR,LMNA,LRRC16B,LRRK2,LSAMP,LYPLA1,LYRM7,MAPK1,MAPK8IP3,MAST4,MFI2,MOG,MRPL35,MT…
miR-383-5p (miRNAs w/seed GAUCAGA)		mature microrna		0.476	1.11E-10	AES,ATXN3,AZI2,BEND7,C14orf1,C8orf37,CALD1,CCDC141,CNIH1,CSPG5,CUX1,DNAJB14,DOK6,E2F7,ELL2,EPAS1,FMNL3,GAB1,GCNT4,GPD1L,HDAC9,HIPK2,HS3ST1,HS6ST3,HTR2A,IDS,IPO7,KCNAB1,KLHDC10,KPNA1,MBP,MFN1,MOB3B,MPRIP,MTMR6,NAV3,NFASC,NLGN2,NOL4L,NR3C1,NSL1,OPRM1,OTX2,PARG,PAX6,PCDH17,PDE4B,PGAM5,PIP4K2B,POT1,PPIL6,PPP1R10,PPP1R3D,PRUNE2,QKI,RAB3IP,RAP2A,RAPGEF6,RASSF8,RBFOX2,RBMS1,RMND5A,RPS6KC1,SACS,SLC25A40,…
miR-486-5p (and other miRNAs w/seed CCUGUAC)		mature microrna		0.184	1.11E-10	AAK1,ABHD17B,ADAMTSL1,AFF3,AKAP13,APBB1IP,ARHGAP5,ASS1,ATG2B,BAALC,C15orf62,CAMK2N1,CAPRIN1,CCSER2,CDKN2B,CEP350,CIT,CLMN,CSPG5,CTSK,DBF4,DKK2,DNAJC21,DPY19L2,DTNA,EXOC8,FAM189B,FAM217B,FAXC,FBN1,FBXL14,FMNL3,FOXO1,GRAP,GRIN2A,H3F3A/H3F3B,ITGB5,KIAA1462,KLHDC10,LMTK2,MARK1,MLF2,MTMR9,NCOA6,NR2C2,NR3C1,NSL1,NUDT13,PDE4A,PDZRN3,PHIP,PHLDA1,PIK3AP1,PSEN1,PTPN12,RCOR3,RFFL,ROBO2,SF3A1,SIAH1,SLAIN2,SL…
miR-1909-3p (and other miRNAs w/seed GCAGGGG)		mature microrna	Activated	6.742	1.12E-10	AAK1,ADGRA2,AES,AKAP13,AKT2,ALKBH5,ARF3,ARHGAP1,ARHGEF2,ARL3,ARRDC4,ASPH,ATP2B3,B3GAT1,BAZ1B,BGN,BRF1,C1orf95,CACNA1E,CAMK2A,CAMK2G,CAMSAP1,CARM1,CAV1,CD300A,CHST3,CLCN4,CPED1,CRHR1,CX3CL1,CYBB,CYBRD1,CYP46A1,DAB2IP,DAPK3,DCHS1,DCP2,DDR1,DENND2D,DFFA,DLC1,DMBX1,DOT1L,DTX3,DUSP8,E2F7,EEPD1,EGFR,EIF1AD,ELAVL3,ELFN2,ELL2,ETV5,EYA4,FA2H,FGF11,FGFR1,FLCN,FOXL1,FSCN1,FZD7,GABBR1,GABRB2,GATC,GDPD5,GNAO1…
miR-361-5p (miRNAs w/seed UAUCAGA)		mature microrna		-1.201	1.20E-10	AAK1,ABHD3,ACADSB,AGPS,AK5,AKAP5,ALG9,ARRDC3,ATPAF1,ATXN7,BCAS1,BEND6,CADM2,CBFA2T2,CCR6,CNOT8,COMMD8,CREBBP,DENND1B,DNAJC16,EDNRB,ELOVL7,FAM217B,FGF5,GAB1,GLRB,GPLD1,GRIP1,HDAC9,HECTD2,IL13RA1,IPO9,KBTBD11,KCMF1,KCNA5,LIX1,LPPR5,MAGI1,MAPK9,MECP2,MEF2D,MICU3,MTRR,MTX3,NCOR1,NEBL,NFIA,NHS,NRP1,NTM,NXPE3,PDE4B,PHAX,PHLDA1,PHYH,PLEKHG2,PM20D2,PPIP5K2,PPP2R2A,PRKCB,RAD23A,RBM25,RCHY1,RMND5A,RPA1,SCA…
miR-6967-5p (and other miRNAs w/seed AGGGAGG)		mature microrna	Activated	4.767	1.20E-10	ABAT,ADGRA2,ADO,AHCYL2,AIF1L,AR,ARHGAP1,ARHGEF11,ARL6IP5,ASPH,ATG2B,ATP2A3,BACH1,BCL11A,BRSK2,C10orf88,C15orf62,C21orf2,CACNB1,CACNG4,CADM3,CAMSAP1,CBX5,CCDC105,CEP68,CHD3,CHD8,CHMP5,CHORDC1,CLMN,CXCL5,DAB2IP,DFFA,DLGAP4,DMBX1,DMWD,DNAJC21,DPYSL5,DUSP8,EFCAB13,EIF1AD,ELAVL3,ELFN2,ELOVL7,ESRRG,FAM181B,FAR1,FBXO28,FCER1G,FLOT2,FSCN1,GABBR2,GIMAP6,GLYR1,GM2A,GNAO1,GPRC5B,GRB2,GRN,H1F0,H2AFV,HECTD4,H…
miR-4691-5p (and other miRNAs w/seed UCCUCCA)		mature microrna		0.369	1.32E-10	ABI2,ADAM11,ADAM28,ADGRA2,ADO,ADRA1D,AIF1L,AKAP5,AMACR,ARPP21,ATP2B3,BACE1,BCL11A,C16orf72,CACNA1E,CADM2,CAMK2G,CAPN3,CCDC141,CDK5R2,CHD3,CLIP1,CPEB4,CTH,CX3CL1,CYP2U1,DAB2IP,DCP2,DFFA,DHRS2,DIP2C,DTNA,ENSA,F8,FAM135A,FAM199X,FIGN,FN1,FRA10AC1,GLRA3,GPD1L,GPR107,GRM7,GTF3C3,HDAC9,HEG1,ICA1,IFI44L,INTS6,ITSN2,JUN,KAT6A,KCNA5,KCNJ4,KCTD9,KHNYN,KLHDC8B,KPNA3,L3MBTL2,LARP4,LMTK3,LPL,MAZ,MINOS1-NBL1/N…
miR-646 (miRNAs w/seed AGCAGCU)		mature microrna		-0.443	1.35E-10	AEBP2,AHCYL2,AK5,AKAP12,AKT2,AMACR,ARHGAP5,ARL3,ASAP1,ATCAY,ATP7A,BAG3,BUB3,CACNB1,CAMK2A,CAMSAP1,CCDC80,CDC27,CELF1,CMPK1,CNNM3,CTH,DCAF7,DCAF8,DLC1,DNAJC16,DPP4,DPYSL5,E2F7,ELL2,ELOVL7,ENSA,FAM120AOS,FAM199X,FNBP1L,FRY,GABBR1,GALNT7,GAREM,GRM7,GSKIP,INSR,IPO11,IPO7,IPO9,IRS2,KANK1,KCMF1,KHNYN,KIAA1033,KIAA1462,KPNA3,LAMP2,LBH,LMO7,MAP3K7,MAP7D2,MAPT,MAX,MBP,MFAP3L,MRPS25,MTAP,MVB12B,NKD1,NMD3,N…
miR-587 (miRNAs w/seed UUCCAUA)		mature microrna		-0.976	1.52E-10	ABHD13,ABHD17B,ANKRD44,ARHGEF11,ARL15,BMP2K,BUB3,CADM2,CAPRIN1,CDC27,CEP135,CHAC2,CXCL16,CYBRD1,DBF4,DTNA,EGFL6,ENTPD3,EXT1,FAM135A,FGF5,GLRA3,GNG2,GPD1L,GPM6A,GPR107,GPR4,GPSM2,GRIP1,HBS1L,HECTD2,IER3IP1,IPO7,IRF2BP2,ISL1,KCTD9,KIAA0232,KIAA2018,LAPTM4B,LIFR,LMO7,MBNL1,MEX3D,MLF2,MR1,MTSS1L,NAPG,NKD1,NRP1,NUDT13,NUPL1,PABPC1,PDLIM5,PHACTR4,PNPLA8,PRKAA2,PRKRIR,PTPRC,PXDNL,RAB3IP,RAD54B,RFFL,RMND…
miR-653-5p (miRNAs w/seed UGUUGAA)		mature microrna		-1.314	1.55E-10	AAK1,ADAMTSL3,ADPRHL1,ANKRD29,ATP2B2,BCAT1,C11orf30,C12orf75,C16orf72,CAMK2B,CCDC141,CIT,CLINT1,CLIP1,CREBBP,CROT,CTBS,CYBB,ELOVL4,FAM135A,FAM84A,FBN1,FMNL3,GALNT7,GRIA3,GTPBP8,HGSNAT,IFIT1,INHBE,KCMF1,KCTD15,KIAA0226L,LARP4,LGALS8,LHX9,LPPR5,LSAMP,LUC7L2,MAP7,MBNL2,MECP2,MEIS1,MKL2,MOG,MRPL19,MRPS25,MTRR,NF1,NFIA,NMNAT1,NPM3,NUFIP2,PBX1,PPM1L,PROX1,QKI,RBMX,RELL1,RNLS,SCAI,SENP5,SLC36A4,SLC6A15,…
miR-4742-5p (miRNAs w/seed CAGGCAA)		mature microrna		-1.121	1.71E-10	AKIP1,AMER3,ANKRD46,AQP4,ARL6IP5,ATP11C,ATXN7,AZI2,C18orf54,C8orf37,CALD1,CAMSAP1,CCSER2,CDC42,CELF1,CEP68,CFLAR,CRIM1,CYB561,CYBB,DCN,DCP2,DENND1B,DHX34,EIF4E3,EIF5A2,ENSA,ESRP1,FAM122B,FAM189B,FAM35A,FAXC,FBXO10,FCHSD1,FN1,FRZB,GPLD1,GPR107,GPR37L1,GRIN2A,GRM5,GRSF1,HINT1,IER3IP1,IL3,INSR,IRS2,KCMF1,KIAA1033,KNOP1,LAMP1,LAMP2,LDLR,LHFPL2,LIFR,LRRC49,LSS,MAGI1,MAPK9,MBNL2,MBP,MDGA1,ME1,MVB12B,NA…
miR-1278 (miRNAs w/seed AGUACUG)		mature microrna		-1.329	1.89E-10	ACADSB,ANKRD29,ASAP1,BEND6,C10orf88,CAV2,CDC42,CDKN2B,CEP135,CFLAR,CHD6,CHORDC1,DNM3,EEF1A1,ELOVL7,ERBB2IP,FAM120AOS,FMNL3,FN1,FNBP1L,GTF3C3,GUCY1A3,HEG1,IQCA1,IQGAP1,JAK1,KCMF1,KLF3,KLF9,KLHL9,LAMP2,LYPLA1,MPP7,MR1,MRPL19,MTDH,PAAF1,PCDHB3,PDLIM5,PM20D2,POLR1B,RASGRP1,RNF14,RPE,RPS6KB1,RUNX1T1,RUNX2,SCAI,SENP5,SH3BGRL,SLC36A1,SREK1,ST18,TCP11L2,TP53INP1,TPK1,TRIM13,UHMK1,UNC13C,XRN2,ZNF143,ZNF23…
miR-4540 (miRNAs w/seed UAGUCCU)		mature microrna	Inhibited	-3.450	1.91E-10	ABHD3,ACADSB,ALDH6A1,AP1S2,APLP2,ATXN3,C2orf69,C8orf48,CAPN2,CAPRIN1,CEP170,CHM,COX11,CXCL16,DBF4,ESRP1,FAM160B1,FAM198B,FAM206A,FBXL20,FIGNL1,FNBP1L,GABRB2,GALNT6,GALNT7,HECTD2,IPO7,ISL1,KLF9,LAMP2,MYLK,NKD1,NR3C1,NSMAF,OR7D2,ORC5,PARG,PAX6,PDE5A,PHAX,POLR1B,PPARD,PPP2R5C,PRR16,PTPN12,PTPRM,RAB9B,RAP2A,RARB,RBMX,RCOR3,RIMKLA,RND3,RPS6KC1,SAMD5,SHC1,SLC19A2,SLC22A9,SNX13,SOCS5,SSX2IP,STIL,SYNPR,T…
miR-3150a-3p (and other miRNAs w/seed UGGGGAG)		mature microrna	Activated	4.883	2.04E-10	ABAT,ADAM11,ADGRA2,AIF1L,ANGPTL6,ARPP21,ASPH,B3GALNT2,B3GAT1,BATF2,BCAS1,BCR,BRF1,BUB3,C18orf25,C1QC,C8orf37,CACNG4,CAMK2A,CBX5,CCDC85A,CD300A,CD53,CD74,CDK5R2,CELF5,CEP135,CHD3,CLINT1,COL9A2,CRTAC1,CSNK1A1,CUX1,CYBRD1,DCAF8,DCHS1,DUSP3,EEA1,EIF5A,EIF5A2,ELAVL3,EPAS1,EPHX1,EZH1,FA2H,FAM136A,FANCM,FBXL14,FBXL20,FGFR1,FHIT,FNBP1L,FSCN1,GALC,GDPD5,GIMAP6,GIT1,GNAO1,HBS1L,HECTD2,HIPK2,HLA-A,HMP19,HOX…
miR-216a-5p (miRNAs w/seed AAUCUCA)		mature microrna	Inhibited	-2.360	2.10E-10	AADAT,ABHD17B,ALPK1,AMN1,ARL3,ARMCX5,ARMT1,BCAT1,BUB3,CADM2,CAV2,CDC73,CFL2,CHMP5,CLMN,CMPK1,CPEB4,DCUN1D4,DENND1B,DMXL2,EEF1A1,ELOVL4,EML4,ERC1,FDFT1,FIP1L1,FNIP1,GLRA3,GLRB,GPSM2,GTF3C3,H3F3A/H3F3B,HTR5A,KIAA0232,KIAA1033,KIAA2018,KLF12,KLF9,LARP1B,LTN1,MARCKS,MEF2D,NEBL,NEO1,NR3C1,ORC4,PCDHGA11,PDCD6IP,PDE5A,PHAX,PLAA,PLXNA1,PYROXD1,QKI,RARB,RFFL,SCAI,SCP2,SDCBP,SEC22B,SH3BGRL,SIKE1,SLC11A2,SL…
miR-520a-5p (and other miRNAs w/seed UCCAGAG)		mature microrna		1.151	2.17E-10	ADAMTSL1,ARF3,C1orf95,CD300A,CDC73,CDKN2B,CELF1,CFLAR,CHORDC1,CLCN5,COL14A1,CP,DCAF8,DCHS1,DCP2,DPYD,DUSP3,EAF1,EGLN3,EIF5A2,ELOVL7,EPB41L3,ESF1,ETV5,FAM171B,FBXO28,FGF11,FSCN1,GALC,GALNT6,GOLPH3L,GPC1,GPLD1,GPSM2,GRSF1,GUCY1A3,H3F3A/H3F3B,HHIPL1,HIPK2,HLA-DRA,IGSF3,INSR,IPO7,ITSN2,KBTBD3,KCNC4,KIAA1033,KIAA1804,KLF3,KMT2A,LINC01600,LONRF2,LRRC48,LTN1,LYRM7,MAZ,MICU2,MOB3B,MRPS25,MXD1,NFASC,NHS,N…
miR-4489 (miRNAs w/seed GGGGCUA)		mature microrna	Activated	3.461	2.25E-10	ABR,ADAM22,ADD1,AKT2,AKT3,ALPK1,AMER3,ANKRD50,ARHGAP1,ARHGEF18,ASAP3,ASPH,ATP11C,CASQ1,CBFA2T2,CBX5,CD300A,CHST3,CLMN,CREBBP,CUX1,CX3CL1,CYBRD1,DFFA,DLAT,DOK6,DPYSL5,EEA1,ELP6,FAM136A,FBXL16,FBXO28,FCHSD1,FGF11,FHL1,FIGN,FMNL3,FSCN1,GALNT6,GOLPH3L,HEG1,HEY1,HPCAL4,HTR5A,IGFBP3,IGSF3,IP6K1,IPO7,KCNA1,KCNC4,KIAA1462,KLF9,KLHL29,KNOP1,LONRF2,LSS,MAGI1,MAPT,MARK1,MDGA1,MECP2,MKL2,MOG,MTURN,MYO16,MYRF…
miR-204-3p (and other miRNAs w/seed CUGGGAA)		mature microrna		0.348	2.48E-10	AAK1,ABHD10,ABI2,ADAM28,AMN1,APC,ARHGAP18,ARHGEF18,ASPH,ATPAF1,ATXN3,BACE1,C15orf62,C18orf54,C2orf69,C6orf89,CA5B,CAMK2A,CCDC85A,CDH8,CDK9,CFLAR,CHD3,CTNNA1,CXCL5,DBT,DCAF8,DENND1B,DNAJC27,DOK4,DPYD,EIF1AD,ENTPD3,ESRP1,FAXC,FLCN,FN1,FOXL1,GABRA5,GATC,GPR4,GRM5,HECTD4,HTR5A,HTR7,INHBE,JAK1,KIAA0232,KIAA1919,KY,LARP1B,LDB2,LDLRAD4,LHX9,LINC01600,LPCAT2,MCAM,MEGF6,MOB3B,MOB3C,MTMR6,MTRR,MYOF,NAV2,NH…
miR-4715-5p (miRNAs w/seed AGUUGGC)		mature microrna		-0.643	2.72E-10	ABCD2,ARID5B,ASCL1,ATG2B,AZI2,B3GALNT2,C9orf72,CBFA2T2,CEP350,CFL2,COL5A2,COLEC12,CSF1R,CTTNBP2,DCP2,DCTN2,DCUN1D4,DLGAP4,DNAJB14,DNALI1,DPYSL5,EIF5A2,EML4,EPAS1,EXT1,FANCM,GALNT7,GM2A,GRM5,GSKIP,HBS1L,HMGCLL1,IFI44L,JMY,KCNIP1,KIAA2018,KLF6,LPL,LYRM1,MAP3K7,MARK1,MAX,MKL2,MRPL19,MRPL35,MTAP,MYRF,NCAM1,NKD1,NRARP,NRSN1,NT5E,PAPOLA,PHACTR4,PIK3CD,PLEKHA8,PPP1R10,RALA,RFTN2,RFX5,RPS6KC1,SASH1,SMAD2…
miR-548p (miRNAs w/seed AGCAAAA)		mature microrna	Inhibited	-2.294	2.86E-10	AAK1,ALG6,AP1S2,ARL6IP6,ARPP21,ASPH,B3GNT5,BMPER,CA5B,CCPG1,CELF1,CPEB3,DIP2C,EAF1,ERBB2IP,FAM122B,FAM135A,FGFR1,FGFR2,FOXJ3,FOXL1,GAS2,GLRA2,GLRA3,H1F0,H2AFV,HMGB2,INTS6,IRS2,LAMP1,LMO7,MAP4K5,MAP7D2,MBLAC2,ME1,MRAP2,MYLK,NF1,NKD1,NUFIP2,OSBPL1A,OTUD4,PARG,PBX1,PHLDA1,PLXNA1,PPARD,PTBP1,QKI,RBMS1,RMI1,RMND5A,RNLS,SLC16A10,SLC39A8,SLC7A1,SMAD1,SNRNP48,ST18,SWAP70,TDP2,TDRD6,TIAM1,TLR5,TMX3,TPK1,T…
miR-450b-5p (miRNAs w/seed UUUGCAA)		mature microrna	Inhibited	-2.574	2.86E-10	AADAT,ANKRD50,APBB2,ATP11C,C5orf28,CAMK2N1,CCR6,CELF1,CFL2,CLIP4,CPEB4,CSTF2T,CTH,CUL5,DENND1B,DFFA,DKK2,DNAJA3,ELAVL4,ERRFI1,FIGN,GABBR2,GALNT7,GNAI3,GPM6A,HMGB2,HNRNPL,IFI44L,ISL1,LAMP2,LEPROT,LTN1,MAP7,MCAM,MIA3,MKX,MRPL35,MYBPC1,NFE2L2,ORC5,PABPC1,PCDH7,PDZRN3,PFDN1,PHIP,PLCB4,PLEKHA8,POLG,PPP4R4,PRSS23,RAD54B,RYR2,SIAH1,SIRPA,SLC16A10,SLC17A6,SOX2,SPG20,SYT7,THSD7A,TLL1,TMEM230,TRMT1L,UCHL5,…
miR-185-5p (and other miRNAs w/seed GGAGAGA)		mature microrna	Activated	3.907	3.18E-10	AAK1,ABHD17B,ADAM22,AR,ARF3,ARL3,B3GAT1,BCAT1,C21orf2,CACNA1E,CACNB1,CACNG4,CADM4,CASKIN1,CASQ1,CBFA2T2,CBX5,CCDC126,CCNL2,CCSER2,CDC42,CDK5R2,CFLAR,CLIC4,CNTNAP5,CSMD2,CSNK1D,CTSK,CXCL16,DAB2IP,DCAF7,DLC1,DMBX1,DNAJA3,DPF2,DTX3,DUSP8,EAF1,EIF5A,ELAVL3,ELOVL4,ENSA,EPAS1,FAXC,FBXL20,FLOT2,FMNL3,FRY,FURIN,GABRA5,GATC,GOLPH3L,GPNMB,GPR4,GRB2,HAUS3,HBS1L,HIPK2,HLA-E,IFI44L,IP6K1,IQGAP1,KAT6A,KCTD15,K…
miR-876-3p (miRNAs w/seed GGUGGUU)		mature microrna	Activated	2.546	3.20E-10	ABI2,ADGRA2,AK5,AKR7A3,ALG9,ANKRD46,ARL6IP5,ARPC5,ARPP21,ATXN7,BLOC1S2,C2orf69,CADM4,CAMK2G,CCDC80,CELF1,CFLAR,CIT,DBF4,DBT,DCUN1D4,DIP2C,DTNA,DUSP3,EGFR,ETV5,EYA4,FAM120AOS,FAM89A,FCGR2A,FNDC1,FOXF2,GBP1,GCNT4,GLRB,GNAI3,GPD1L,GRAMD2,IFI16,IFIT3,ITSN1,KCNIP1,KIAA1462,KLHL20,L3MBTL2,LGALS8,LONRF2,LRPAP1,LRRC48,MARCKS,MDM4,ME2,MEIS1,MFN1,MOB3B,MPRIP,MTDH,MVB12B,NAV3,NFASC,NR3C1,NSL1,NUP62,OTX2,PCD…
miR-4493 (miRNAs w/seed GAAGGCC)		mature microrna	Activated	2.696	3.23E-10	AACS,ADRB1,AGPS,AMACR,ARL10,ARPP21,ASAP1,ASAP3,ATP2B2,ATXN3,B3GAT1,BACH1,C2orf88,CACNG4,CACNG8,CAMK2B,CAST,CBFA2T2,CD81,CFLAR,CNR1,CUX1,CYP2U1,DAPK3,DIP2C,DNALI1,DNM2,DPP4,DTNA,EGFR,EIF1AD,EPB41L3,FAM120AOS,FAM189B,FAR1,FBXL20,FBXO10,FGFR1,FRA10AC1,FRY,GOLPH3L,GRIN2A,GRN,HS3ST1,IGSF8,IRS2,JMY,KBTBD3,KIAA1045,KIAA1462,KLHDC8B,LDB2,LHFPL2,LONRF2,LPL,LRIG1,LSS,MAST4,MBP,MDGA1,MEGF6,MKL2,MOB3C,MPP7,M…
miR-4773 (miRNAs w/seed AGAACAG)		mature microrna		-0.777	3.26E-10	ABCD3,ACVR1C,ADAMTSL1,AGPS,ALDH1B1,ALG9,AMN1,ANKRD46,ANKRD50,AP5M1,ARHGAP5,ASAP1,ASPH,ATG4A,ATP2C1,ATP7A,ATXN3,C18orf54,CAV1,CAV2,CELF1,CFLAR,CNIH1,DBT,DENND1B,DLGAP4,DNAJC16,DTNA,EIF4E3,ELL2,EPAS1,FBXO28,FGF11,FNIP1,FRZB,GAD2,GALNT6,H2AFV,LAMP2,LBH,LHFPL3,MAP4K5,MBD1,MICU3,MPRIP,MTMR9,MTRR,MTX3,MYOZ2,NFE2L2,NOL11,NR2C2,ORC5,OTUD5,PAPPA,PLXNA1,PRUNE,PTPN11,PTPN18,ROBO2,RPE,RPL23A,RSL1D1,SASH1,SCP…
miR-644a (miRNAs w/seed GUGUGGC)		mature microrna	Activated	3.885	3.36E-10	AAK1,ADAMTSL1,AP5M1,APBB2,AR,ARL3,ARPC5,ATPAF1,C15orf62,CADM3,CAMK2B,CCDC186,CFAP126,CLIC4,CX3CR1,DNAJC16,DTNA,EEA1,EXTL3,FAM193B,FBXL20,FGF11,FMNL3,FOXF2,GABBR2,GOLPH3L,GPLD1,GPR161,GPRC5B,GRAMD2,GUCY1A3,HDAC9,HECTD4,HPD,HS6ST3,IPO11,ITSN1,KLF6,KNDC1,LRPAP1,MAPK9,MED28,MEGF6,MICAL2,MPRIP,MTSS1L,NAV3,NCAM1,NEFH,NEO1,NF1,NFASC,NFIA,NOL4L,NR2C2,NUP98,NUPL1,NXPE3,PARD3,PCDHGA11,PCDHGA3,PCDHGC3,PCP4L…
miR-3944-5p (miRNAs w/seed GUGCAGC)		mature microrna	Activated	2.027	3.53E-10	AAK1,ADAM11,ADGRA2,AMER3,ANKRD44,AP1S2,ARHGAP18,ARID5B,ATP2B3,AZI2,C11orf30,C15orf62,C16orf72,C2orf88,CAMK2G,CAV1,CD81,CPED1,DFFA,DKK1,DNAJA3,DNALI1,ENTPD4,EPAS1,FN1,FOXK2,GATC,GLB1L2,GOPC,GPC1,GPNMB,HES6,HIST1H2BD,HRH3,IGSF3,IQGAP1,KCNAB1,KHNYN,KIAA1033,KIAA1462,KIAA2018,KLF12,KLF9,KPNA1,KPNA3,MDGA1,MINOS1-NBL1/NBL1,MKL2,MR1,MRAP2,MTSS1,MXD4,NCAM1,NF1,NFIA,NR2C2,OTX2,P4HB,PDE4B,PDS5A,PGAM5,PHACT…
miR-154-5p (miRNAs w/seed AGGUUAU)		mature microrna	Inhibited	-2.455	3.57E-10	AGPS,AKT3,ASPH,ATG2B,ATXN7,CAMK2G,CBS/LOC102724560,CDKN2B,CHM,COPS2,CPEB3,CSNK1A1,DCP2,DKK2,DNAJC16,EMC2,ESRP1,FAM149B1,FBXL16,FNIP1,GALNT7,HDHD2,HECTD2,HECTD4,HEY1,HIPK2,JAM3,KCMF1,KCTD9,KLHL28,MTMR6,NAP1L1,NEBL,NR3C1,NT5E,NUPL1,PAPPA,PCDH17,PRKAA2,PTPRJ,RBMS1,RET,RIMKLA,RPL27A,SACM1L,SEC24B,SFMBT1,SGOL2,SLC39A8,SOS2,STXBP5L,SUSD5,SYNPO2,TMEM108,TNFAIP3,TSNAX,UBE2D1,UBE2H,UST,VPS4B,VPS53,XPR1,ZB…
miR-24-3p (and other miRNAs w/seed GGCUCAG)		mature microrna	Activated	3.030	3.68E-10	AACS,AAK1,ACER3,ACRC,ACSF2,ACVR1C,ADD1,ADO,AGPS,AIF1L,AMER3,ANKRD44,AP5M1,APBB2,ARHGEF18,ARID5B,ATG4A,BAALC,BEND7,CACNA1E,CACNB1,CACNG4,CADM3,CAMK2B,CBS/LOC102724560,CBX5,CCNI,CD74,CDC73,CFAP52,CFLAR,CHM,CLCN5,CNNM3,CSF1R,CUX1,CX3CR1,CYP46A1,DCHS1,DLC1,DLGAP4,DNAJA3,DTNA,DUSP8,EEPD1,EML4,ETNK1,EYA4,FAM168B,FBN1,FGF11,FOPNL,FSCN1,FST,FURIN,GCNT4,GIT1,GLB1L2,GM2A,GRAMD2,GRIA3,GRIN1,GRIP1,HEG1,HS6ST…
miR-136-5p (miRNAs w/seed CUCCAUU)		mature microrna		-0.123	3.73E-10	AAK1,ABCD3,ACADSB,ADAM28,AHCYL2,ALG6,ANKRD46,APC,ARID5B,ARL3,ASAH1,C9orf72,CACNA1E,CCPG1,CD24,CHM,CPEB4,CSTF2T,CTTNBP2,DBT,DCAF7,DCP2,ELFN2,ENSA,ESRRG,ETV5,EXTL3,F8,FBN1,FBXL20,FCGR2A,FHDC1,FN1,GTPBP4,HDHD2,HIPK2,HIVEP2,HS3ST1,HTR7,IER3IP1,INSR,IP6K1,KCNAB1,KCNJ4,KIAA1919,KLHDC8A,LIFR,LMO4,LONRF2,LSAMP,MINOS1-NBL1/NBL1,MTDH,MTMR4,NANOS1,NTM,OSBP,P4HB,PAX6,PDPN,PER2,POLR3B,PPP2R2A,PRDM5,PTPDC1,PTP…
miR-4776-5p (miRNAs w/seed UGGACCA)		mature microrna		0.563	3.84E-10	ABCD2,ACVR1C,ADRB1,ARHGAP5,ARL6IP5,ATCAY,BCAS1,BRF1,CASKIN1,CAV1,CELF5,CIT,CNIH1,COQ10B,DFFA,EIF1AD,ELL2,EPB41L3,FAM198B,FBXL20,FBXO28,FHDC1,FOXO1,FRY,GABRB2,GPD1L,H2AFV,HDAC9,HECTD2,HECTD4,INHBE,IPO11,IRS2,KCNIP1,KCTD12,KCTD15,KCTD9,LAMP2,LARP1B,LHFPL3,LSAMP,LYRM1,MAP2K6,MAST4,ME2,MEIS1,MRPL19,MTX3,MXD1,NRSN1,PAK1,PARVB,PDPN,PLXNA4,PPP1R12B,PSMA8,PVRL1,RDX,RGS5,RNF14,RNF180,RNF182,RUNDC3B,SLC36A…
miR-874-3p (miRNAs w/seed UGCCCUG)		mature microrna		1.030	3.84E-10	ABAT,ADRA1D,AFF3,AKAP7,APBB2,ARID5B,ASPH,ATP2B3,ATP2C1,B3GALNT2,BACE1,BCL7A,BMP2K,BUB3,C1orf95,C8orf37,CACNA1E,CAMK2B,CAMSAP1,CD24,CDK9,CELF4,CELF5,CEP89,CHRNA3,CMPK1,CNTNAP2,COL9A2,CPEB4,CSMD2,CUX1,CYP2U1,DDHD1,DIP2C,DPYD,E2F7,EEPD1,EGFR,ERC1,ESRRA,ETV5,EXTL3,F8,FAM160B1,FAM189B,FAXC,FBXO28,FMNL3,GNG2,GOLPH3L,GPC1,GPR4,GRAMD2,GRAP,GRIP1,HEG1,HIPK2,HOMER2,IGFBPL1,INHBE,INSR,INTS6,KBTBD11,KCNA1,KY…
miR-4755-3p (miRNAs w/seed GCCAGGC)		mature microrna	Activated	6.254	3.96E-10	AAK1,ABHD17B,ABR,ADAM11,AHCYL2,AHNAK,AKT2,ALG9,ANKRD29,ARHGDIA,ASAP3,ASPH,ATP11C,ATP2A3,BAALC,BCAS1,BCR,C15orf62,C21orf2,C2orf88,C5orf28,C6orf89,CA5B,CACNG4,CACNG8,CAMK2G,CAPRIN1,CAV2,CBS/LOC102724560,CCNL2,CCR6,CD74,CELF1,CFLAR,CHD3,CMPK1,COL5A2,COL9A2,CX3CL1,CXCL16,DBT,DCAF7,DCN,DDA1,DFFA,DMBX1,DNM2,DRC7,DTNA,DUSP8,EEPD1,EHMT1,EIF1AD,EIF5A,ELFN2,EPAS1,ERC1,EYA4,EZH1,FAM136A,FAM149B1,FAM168B,FBX…
FLT1		kinase	Inhibited	-2.132	4.04E-10	ADD1,APLP2,BCAT1,CAPN2,CCNI,CLIC4,DHCR24,EIF5A,EPAS1,G3BP1,HLA-B,LAMP1,MAP3K7,MARCKS,MAX,NOTCH1,PTBP1,RDX,SMARCA4,TCF4,TGFBR2,UBE2H,VWF
miR-4443 (miRNAs w/seed UGGAGGC)		mature microrna	Activated	3.151	4.15E-10	AACS,AASDHPPT,ADAM11,ADAM22,ADPRHL1,AFF3,AHCYL2,AKT2,ALG9,ATG12,BAALC,BCL11A,BRF1,CACNB1,CAMK2A,CBFA2T2,CCDC141,CD74,CDK2,CHD6,CHRNA3,CRHR1,DCP2,DDA1,DENND1B,DHCR24,DNALI1,DOT1L,ENSA,ERC1,FAM168B,FAM171B,FAM198B,FAM206A,FBXO10,GLT1D1,GRSF1,HHIPL1,HLA-E,HMP19,IFI6,INTS6,ITSN2,KCNC4,KCNIP1,KCTD15,KHNYN,KIAA1919,KLF6,KLHL20,KLHL29,KNDC1,L3MBTL2,LARP4B,LDLR,LDLRAD3,LRP6,LTN1,M6PR,MAP7D2,MAZ,MCAM,MFAP…
miR-3942-3p (and other miRNAs w/seed UUCAGAU)		mature microrna	Inhibited	-2.155	4.17E-10	ACVR1C,ADAM28,AEBP2,ALDH6A1,APC,ARL6IP6,ASB14,ATXN3,AZI2,BEND6,BNIP3,CCDC102B,CCDC80,CCSER2,ERICH1,EXOC8,EYA4,FABP7,FAM171B,GLRB,HLA-B,HMGCLL1,INTS6,IRAK2,JAK1,JMY,KCNAB1,KCTD12,KIAA1919,KIAA2018,KLF12,KLF4,MDM4,MEIS1,MTDH,MTMR9,MTRR,NAV3,NMNAT1,NSL1,NUPL1,OPRM1,PDLIM5,PLCB4,POLR3B,PTPRN2,RAPGEF6,RASGRF1,RBMS1,RGS5,SCN2A,SIX4,SLC16A1,SLC36A4,SRGN,SS18L1,STAU1,STXBP5L,TAF5,TFAP2C,TIAM1,TMF1,TMX3,T…
miR-4525 (and other miRNAs w/seed GGGGGAU)		mature microrna	Activated	3.076	4.31E-10	ABI2,ACSF2,ADAM11,AKT2,AKT3,ARHGAP1,ARHGDIA,ASAP1,ASS1,ATCAY,ATPAF1,BCAT1,BEND7,C12orf75,C18orf54,C8orf37,CACNA1E,CADM2,CADM4,CASQ1,CBFA2T2,CBX5,CDHR5,CHRNA3,CREBBP,CSF1R,CUX1,CX3CR1,DAB2IP,DCTN2,DDA1,DMWD,DNAJC16,DPYSL5,DTX3,EFCAB13,ELAVL3,ELFN2,FAM81A,FBN1,FHDC1,FHIT,FN3K,FURIN,GAD2,GIMAP6,GLYR1,GNAO1,GNG2,GRIN1,HAUS6,HDAC9,HNRNPD,IL13RA1,ISL1,ITSN1,KIAA1033,KIAA1045,KIFC2,KLHL28,KNDC1,LAPTM4B,…
miR-4714-5p (and other miRNAs w/seed ACUCUGA)		mature microrna		-0.941	4.38E-10	ACADSB,AMACR,ARL6IP6,ATG2B,AZI2,B3GNT5,BMPER,CCDC102B,CDC27,CHAC2,CNIH1,CNR1,COL5A2,COX11,DENND1B,DHCR24,DNM3,EEA1,EIF4E3,ELOVL4,ETNK1,FAM120AOS,FAM35A,FGF5,FRY,G3BP1,GABRB2,GCNT4,H2AFV,HOMER2,HS6ST3,JMY,KBTBD3,KCNA5,KLF3,KNDC1,KPNA1,LHFPL3,LIX1,LPCAT2,M6PR,MBLAC2,MOG,MR1,MYOZ2,MYSM1,NEFH,NEFL,NUDT13,PCDH17,PCDH7,PCP4L1,PER2,PLCH1,PLEKHA8,PPIP5K2,PTCD3,PTPN11,QKI,RASL11A,RCCD1,RCOR1,SCAI,SENP5,SL…
tretinoin		chemical - endogenous mammalian	Inhibited	-3.899	4.38E-10	ADAM11,AHNAK,AKAP12,AP1S2,APBB1IP,APOE,ASCL1,ATP2A3,BCL6,BLZF1,BNIP3,CALR,CAPN2,CBS/LOC102724560,CCNB1,CCPG1,CD53,CD74,CDC42,CDK2,CDKN2B,CNR1,COL9A2,COX11,CP,CSE1L,CSF1R,CSNK1A1,CTSK,CX3CR1,CYBB,CYP2U1,DCN,DLC1,DPP4,DPYSL5,EEF1A1,EGFR,ELAVL3,EPHX1,ERRFI1,FARSB,FCER1G,FGFR1,FN1,FST,GAD2,GAS2,GIMAP6,GM2A,GNAO1,GRB2,GRIN1,HEY1,HLA-A,HLA-B,HNRNPD,HOXB1,HS3ST1,IFI16,IFI6,IFIT1,IFIT3,IFITM1,IGFBP3,IL16…	575 (16)
miR-4713-5p (miRNAs w/seed UCUCCCA)		mature microrna		0.789	4.56E-10	ABHD10,ADRB1,ALG6,AMN1,ARHGAP24,ARPP21,ASPH,BCR,C2orf88,CACNA1E,CACNA1G,CACNG8,CAMK2G,CAST,CD300A,CDK9,CDKN2B,CELF1,CEP68,CHD3,CPM,CTH,CYBB,CYBRD1,DNAJC16,DPF2,DUSP3,ENSA,EYA4,EZH1,FOPNL,FOXK2,GALNT6,GBE1,GIMAP6,GLT1D1,GOLPH3L,GPR107,H1F0,HMP19,HTR7,INHBE,IPO9,IRAK2,JMY,KBTBD3,KCTD9,KMT2A,LDLR,LDLRAD4,LEPROT,LIFR,LMO4,LMO7,LTN1,MAGI1,MAPT,MDGA1,MDM4,MGAT3,MOB3B,MRPS25,MTHFD2,MYSM1,NANOS1,NCOA2,NC…
miR-485-5p (and other miRNAs w/seed GAGGCUG)		mature microrna	Activated	5.219	4.60E-10	ABR,ADGRA2,AKAP12,AKT2,ALDH1B1,APBB2,APLP2,ARHGDIA,ASAP1,ASB14,ASCC2,ASPH,CADM2,CAMK2A,CAV2,CBFA2T2,CBX5,CFLAR,CHD3,CHST3,CIB1,CLCN5,CRHR1,CROT,CSF1R,DAB2IP,DCAF7,DCHS1,DENND2D,DFFA,DHCR24,DLGAP4,DOK4,DPF2,DTNA,EHMT1,ETNK1,FAM193B,FAM199X,FCGR2A,FGFR2,FLCN,FOXL1,FUS,FZD7,GABBR1,GALC,GATC,GDPD5,GLT1D1,GPR4,GRIA3,GRIN1,GRSF1,HIPK2,ICA1,IFI6,IGFBP3,INSR,JAM3,KBTBD11,KIAA1462,KLF6,KLHDC10,KLHL9,L1CAM…
miR-4533 (miRNAs w/seed GGAAGGA)		mature microrna	Activated	2.838	4.80E-10	AEBP2,AFF3,ANP32B,AQP4,ATCAY,ATP11C,ATXN7,AZIN2,BAALC,BCL11A,BCL7A,BPNT1,C10orf82,C15orf62,CA5B,CALD1,CCDC141,CCNL2,CELF1,CEP68,CNOT8,COL9A2,CSTF2T,CTSK,DDA1,DIP2C,DNAJC27,E2F7,EGFR,ELFN2,ERRFI1,F8,FAM217B,FBN1,FGF11,FHL1,FNBP1L,FUS,GLRB,GLYR1,GNA11,GP2,GPLD1,GRIN2A,HDAC9,HECTD2,HGSNAT,HLA-A,HS6ST3,IFI44L,JMY,JUN,KCTD12,KHSRP,KIAA1804,KLHL20,LHFPL2,LITAF,LSAMP,MOB3C,MPRIP,MTRR,NAV2,NEBL,NHS,NR2C2…
miR-4716-3p (and other miRNAs w/seed AGGGGGA)		mature microrna	Activated	3.603	4.94E-10	ABAT,ACER3,ACVR1C,ADAMTSL1,ADPRHL1,AEBP2,AKAP12,AKT2,ALKBH5,ARRDC3,ASAH1,ASS1,ATP2B2,B3GALNT2,BACE1,BCL7A,C18orf54,CADM4,CAMK2A,CAPN3,CARM1,CASQ1,CBX5,CCDC102B,CCNB1,CCSER2,CDK2,CDK5R2,CEP170,CEP68,CFL2,CHD6,CNTNAP5,CPM,CSMD2,CSNK1E,CX3CL1,CX3CR1,CXCL16,DBF4,DCAF7,DENND1B,DNAJC27,DOT1L,EEPD1,ELOVL4,ESRRG,FAM189B,FAM206A,FAM84A,FAR1,FBXL20,FBXO10,FERMT2,FGF18,FHIT,FN3K,FUS,FZD7,GABBR1,GAD2,GPD1L,G…
miR-1236-3p (miRNAs w/seed CUCUUCC)		mature microrna		0.544	5.04E-10	ABHD10,ABI2,ACVR1C,ARL3,ASPH,ATG12,BATF2,C15orf62,CACNG8,CAMK2G,CBX3,CCKAR,CCPG1,CDC27,CDK9,CHD3,CHORDC1,CIT,CMPK1,CNR1,CNTNAP5,CSMD2,CUX1,DIP2C,DNAJC21,DNAJC27,DNASE1,EMC2,ENTPD3,ERC1,ETV5,FAM120AOS,FAM122B,FAM217B,FBXL16,FNBP1L,FST,GALNT6,GPNMB,GPR107,GPR4,HEG1,HIPK2,HIVEP2,IPO7,KCMF1,KIAA1462,LHFPL3,LRPAP1,MAP9,MBD1,MFI2,MFN1,MGAT3,MIOS,MOB3B,MOG,MTX3,MYSM1,NCAM1,NKD1,NOL4L,NOSTRIN,NT5E,OPRM1,…
miR-4503 (miRNAs w/seed UUAAGCA)		mature microrna		-1.649	5.12E-10	ALDH6A1,ANKRD50,ATP7A,C2orf69,C2orf88,C9orf72,CA5B,CAV2,CELF4,COMMD8,CTNNA1,CYBB,DDHD1,DKK1,DLC1,EAF1,ETNK1,FCGR2A,FERMT2,FOXO1,GABRA5,GABRB2,GRIN2A,GSKIP,GTF3C3,GYG2,IPO9,IRS1,LAMP2,LYRM1,MAP4K3,MAP4K5,MARK1,MBNL1,ME2,MGAT3,MTDH,MYBPC1,MYCN,NAP1L1,NAV2,NCAM1,NEBL,OSBP2,OSBPL10,PCDH17,PDPN,PHLDA1,PIGW,PPAP2B,PRKAA2,PTPRN2,RIOK2,RNF180,ROBO2,RPS6KC1,SCAI,SEC24B,SGOL2,SLC16A10,SLMAP,SMARCA2,SPAST,S…
miR-3151-5p (and other miRNAs w/seed GUGGGGC)		mature microrna	Activated	7.308	5.18E-10	AAK1,ABR,ADD1,ADRB1,AES,AKT2,AKT3,ALDH1B1,ANKRD50,ARF3,ARHGAP1,ARHGEF18,ARHGEF2,ARMT1,ARVCF,ATP7A,AXIN2,B3GAT1,BCL11A,C16orf13,C1orf95,C21orf2,C2orf88,CA5B,CACNA1E,CACNG4,CAMK2B,CAMK2G,CAPN2,CASQ1,CBFA2T2,CD74,CDH8,CELF5,CFLAR,CHRNA3,CMIP,CNNM3,COBL,COL9A2,CPED1,DAB2IP,DCAF7,DFFA,DPYSL5,DTX3,DUSP8,ECE2,EEPD1,ELAVL3,ELAVL4,ELFN2,ENSA,FAM168B,FAM193B,FBXL16,FLOT2,FNDC1,GIT1,GLB1L2,GOLPH3L,GPR107,GR…
miR-300-5p (and other miRNAs w/seed UGAAGAG)		mature microrna		-1.289	5.18E-10	ABHD17B,AFF3,AP5M1,ASPH,ATXN7,C2orf69,CACNA1E,CADM3,CCKAR,CCR6,CD53,CHD3,COX11,DCP2,DNAJC16,DNAJC21,DPYD,ELOVL7,EMC2,EML4,FAM160B1,FAXC,GPR107,GRM5,GSKIP,GUCY1A3,HDHD2,HHIPL1,HTR5A,KCNJ4,KIAA0232,KIAA1462,KIAA2018,LARP1B,LGALS8,LYPLA1,MBD1,MOG,NMD3,NXPE3,PNMA3,PSEN1,RBMX,RCOR3,RDX,RGS5,RNF182,RUNX1T1,SAMD5,SHC1,SMAD1,SNX4,SOAT2,SOX6,SPAST,SUSD4,TFAP2C,TFRC,TLR5,TMEM108,TMEM243,VAMP3,VPS53,WDR1,WD…
miR-4470 (miRNAs w/seed GGCAAAC)		mature microrna		-1.837	5.56E-10	ABAT,ABHD13,ACVR1C,AKIP1,APC,ARHGAP5,ARL6IP5,ARPP21,ASAP1,ATP2B3,AXIN2,AZI2,CADM2,CAMK2A,CAPN2,CAST,CCDC186,CDC42,CELF1,CEP68,CEP83,COL5A2,COQ10B,CPED1,CTH,CYB561,DENND1B,DFFA,DNALI1,FAM81A,FIGN,FOXF2,H1F0,IER3IP1,KCNA1,KLHL28,KMT2A,LAPTM4B,LRRC49,LTN1,MAGI1,MAP9,MAPK9,MAPT,MBNL1,MBNL2,MDM4,MECP2,MKX,MRPL35,MYBPC1,MYCN,NF1,NUP98,NUPL1,PDE5A,PER2,PIK3AP1,PLEKHA3,PTCHD1,PTPN11,PYGO2,RCHY1,RERG,RGS5…
miR-4774-3p (miRNAs w/seed UUGCCUA)		mature microrna		-1.388	5.72E-10	ACADSB,ADRB1,ALDH1B1,AMER3,ARRDC4,ATG12,BAZ1B,BCAT1,C16orf72,C18orf25,CCR6,CD24,CDH11,DCUN1D4,DENND1B,F8,FAM199X,FAM217B,FHDC1,FRZB,FZD7,GABRA5,GAS2,GOLPH3L,GRIP1,HINT1,HTR5A,IFI44L,KCNAB1,L1CAM,LPPR5,MAP9,MOB3C,MTAP,MTURN,NF1,NFASC,NRP1,PARD3,PDE4DIP,PDLIM5,PIK3AP1,POU3F2,PPP1R3D,PRKAA2,RBM25,RMND5A,RNF182,RPA1,RPS6KB1,RUNDC3B,SLC11A2,SLC16A1,SLC25A40,SLC6A15,SLC7A1,SLITRK2,SMAD2,SPG20,SPTBN1,SU…
miR-1301-3p (and other miRNAs w/seed UGCAGCU)		mature microrna		-0.564	6.09E-10	AMER3,APBB2,ARL15,ASAP1,B3GAT1,BCR,BEND6,BMP5,C11orf30,C2orf69,C6orf89,CADM3,CADM4,CELF4,CHST3,CLCN4,CNTNAP2,COMMD8,CSE1L,CUL4A,DFFA,DIP2C,DLGAP4,DNAJA3,DNAJC27,DOK6,DPF2,ELOVL4,EML4,ENTPD3,EPAS1,ERRFI1,ESRRA,FAM160B1,FAM89A,FARSB,FBXL14,FGF5,GDPD5,HBS1L,HGSNAT,HLA-B,HSF2,INADL,JMY,KCNAB1,KIAA1045,KLF12,KLF9,KLHL28,KMT2A,KPNA3,LCP1,LGALS8,LONRF2,LRRC49,MAP4K3,MAP7,MARC2,MBNL1,MDGA1,MECP2,MINOS1-N…
miR-17-2-3p (and other miRNAs w/seed CUGCACU)		mature microrna		-0.021	6.45E-10	ABHD13,AFF3,AP1S2,ARHGEF3,ATPAF1,BCAT1,C6orf89,CCDC126,CCDC141,CFLAR,CHM,CHORDC1,CLINT1,CNNM3,COPS2,CSMD2,CYB561,CYBRD1,DHX34,DNAJB14,DTNA,EAF1,EHMT1,ERRFI1,ESRRG,ETV5,EXT1,FAM171B,FAM217B,FOXJ3,FOXO1,GPR4,GRB2,HAUS3,HDHD2,HMGB2,IRF2BP2,ITSN1,JMY,KANK1,KBTBD11,KCTD15,KLHDC8B,KPNA3,LCP1,LIX1,LMO7,LRPAP1,MEIS1,MYLK,NAP1L1,NOL4L,NSL1,ORAI2,PDS5A,PRRC2B,QKI,RALA,RBM11,RCAN1,RND2,RNF207,RPA1,RPS29,SER…
miR-1207-5p (and other miRNAs w/seed GGCAGGG)		mature microrna	Activated	8.311	6.67E-10	AASDHPPT,ACVR1C,ADAM11,ADGRA2,AIF1L,AKAP13,AKAP5,ALKBH5,AP5M1,APC,ARF3,ARHGAP1,ARL10,ARL3,ARRDC4,ASAP3,ATP2B3,ATP7A,AZIN2,BAZ1B,BCR,BRF1,C10orf82,C10orf88,C2orf69,C6orf89,CACNA1E,CACNB1,CALR,CAMK2A,CARM1,CAV1,CBX5,CCSER2,CDH8,CDHR5,CDK5R2,CELF5,CEP135,CHST1,CLMN,CNNM3,COL9A2,CPED1,CRHR1,CX3CL1,CX3CR1,CYBB,CYP2U1,CYP46A1,DAB2IP,DCHS1,DCN,DDA1,DENND2D,DFFA,DHCR24,DLGAP4,DMBX1,DMWD,DNAJA3,DTX3,DUSP3…
miR-3065-3p (miRNAs w/seed CAGCACC)		mature microrna		0.523	6.71E-10	AACS,ABI2,ADGRA2,AHNAK,AKT2,ARHGAP5,ARL10,ARRDC3,ARVCF,ASAP1,BCL7A,C11orf30,CACNA1E,CAMK2G,CASQ1,CCDC6,CCNL2,CDC27,CDK5R2,CLCN4,CLCN5,CLMN,CNNM3,CNOT8,CPEB3,CPM,CX3CR1,DBF4,DBT,DHCR24,DKK1,DNM3,DOK4,DOT1L,DTNA,EHMT1,ELOVL7,ESRRG,FA2H,FAM135A,FBXL20,FGFR2,GIMAP6,GM2A,GNAI3,GOPC,GSKIP,GYG2,H2AFV,HPCAL4,HRH3,IGSF3,ISL1,ITM2A,JMY,KLHDC10,KLHL28,LGALS8,LOX,LRP6,MAP7D2,MBLAC2,MGAT3,MRPL19,MTSS1L,NANOS1…
miR-376a-3p (and other miRNAs w/seed UCAUAGA)		mature microrna		0.607	6.82E-10	AAK1,ADAM9,APC,ARHGAP5,ARL15,ATP2C1,BCL11A,BMP2K,C2orf88,CELF4,CFLAR,CTNNA1,DDHD1,DLAT,DLG5,DPYD,ELOVL7,EPAS1,EZR,FAM171B,FAXC,FBXO28,FERMT2,FGF5,FGFR1,FN1,FOXJ3,GAB1,GALNT7,GIT1,GRIN2A,GRM5,HBS1L,HDAC9,IGSF3,ING3,IPMK,KIAA1462,KIAA1804,KLF12,KMT2A,LAMP2,LARP4,LILRA2,MR1,MTRF1,NR3C1,NRP1,PAX6,PCDH17,PDE4B,PDS5A,PGAM5,PITPNM2,PPP1R10,PRKCI,RBMS1,RFTN2,SLC17A6,SLC39A14,SLC6A1,SLC6A15,SLITRK6,STK3,S…
miR-3170 (and other miRNAs w/seed UGGGGUU)		mature microrna	Activated	3.199	7.03E-10	AAK1,ACER3,AIF1L,ALDH1B1,ANP32B,APLP2,ARF3,ARL10,ASAP1,ASCL1,ATCAY,ATG12,ATP11C,BATF2,CMPK1,CX3CR1,DDA1,DLGAP4,DNAJC21,DPYSL5,ETV3,F8,FAM189B,FAM81A,FBXL20,FCHSD1,FGF11,FN1,FRZB,GNAO1,GRIN2A,HBS1L,IFI44L,IGSF3,ITSN2,KIAA0226L,LEPROT,LITAF,LMO4,LTN1,LYRM7,MBNL2,MDM4,MEF2D,MIA3,MOG,MTURN,NANOS1,NEBL,NF1,NKAIN4,NMNAT1,ORAI2,PARVB,PCBD1,PCDH17,PHLDB2,PIP4K2B,PLA2G5,PLAA,PLEKHH2,PPA2,PPP1R9B,PRDM2,PRU…
miR-143-3p (and other miRNAs w/seed GAGAUGA)		mature microrna		-0.167	7.19E-10	ABHD17B,ADAMTSL1,AIF1L,AKAP13,AKAP5,ARL15,ASAP3,ASPH,ATG2B,ATP11C,BAG3,BATF2,CACNA1E,CADM2,CAPRIN1,CBX5,CD53,CNNM3,COL5A2,COL9A2,COPS2,CTH,DENND1B,DMBX1,ENSA,ESRRG,ETV3,EXTL3,FAR1,FAXC,FHDC1,FHIT,FNDC1,GYG2,HBS1L,HIPK2,HTR7,IFIT3,INADL,KCMF1,KCNS2,KIAA1462,KPNA1,LARP4,LBH,LIFR,LMO4,LMO7,LSAMP,M6PR,MAP3K7,MAPK1,MAPK9,MARCKS,MCF2,MDGA1,MKL2,NRSN1,NRSN2,OTUD4,PHLDB2,PLAUR,PLEKHG2,PLXNA4,PPP2R2A,PREP…
miR-224-3p (and other miRNAs w/seed AAAUGGU)		mature microrna	Inhibited	-2.378	7.20E-10	ABHD3,ABI2,ACER3,ARHGAP5,ARPC5,BEND6,BMPER,CCDC186,CCNL2,CD53,CHORDC1,CPED1,CSNK1A1,CSTF2T,ENTPD4,FST,GLRA3,GTF3C3,H2AFV,HBS1L,IFI44L,IL13RA1,IPO9,JMY,JUN,KBTBD11,KCNA1,KCTD12,LARP1B,LGALS8,LMO7,MAST4,MAX,MPO,NSL1,OTUD4,PCDH7,PDE5A,PHAX,PLXDC2,PLXNC1,PRKCI,PRPF4B,PTPN11,RAP2A,RAPGEF6,RBM22,RBMX,RCCD1,RHCE/RHD,SLC11A2,SNAP91,SPAST,SYNCRIP,TCP11L2,TMED7,TNRC6B,TRUB1,TXNDC9,UBE2H,USP45,USP8,VAV3,WWT…
miR-31-5p (and other miRNAs w/seed GGCAAGA)		mature microrna		-1.516	7.93E-10	ACADSB,AKAP7,APBB2,ARHGAP24,ARHGEF2,ARRDC3,ASPH,ATP11C,BMPER,C2orf80,CACNG4,CALR,CBX5,CHORDC1,COPS2,CPM,CUL5,CXCL5,DCAF8,DHCR24,DPY19L2,DPYD,DPYSL5,EDNRB,EGLN3,EIF5A2,ETNK1,FAM217B,FANCM,FRA10AC1,FUS,GNAI3,GPR107,GPR183,HADH,HDAC9,HLA-A,HS6ST3,INADL,INTS6,ISL1,KANK1,KIAA1462,KIAA2018,KLF3,LBH,LITAF,LRPAP1,LSAMP,MAP4K5,MDM4,MFI2,MINOS1-NBL1/NBL1,MKX,MPP7,MPRIP,MRPL19,MVB12B,NHS,NR2C2,NUFIP2,NXPE3,…
miR-466 (miRNAs w/seed UACACAU)		mature microrna	Inhibited	-2.436	8.05E-10	AEBP2,AMN1,ANKS1B,ARHGAP24,ARMCX5,ASCL1,ATG2B,BCL6,BMPER,C9orf72,CAMSAP1,CCDC102B,CEP97,CFAP43,CLCN4,CLIP4,CLMN,COLEC12,CPM,DCUN1D4,DLAT,DYRK3,ELL2,ELOVL4,EML4,ESRRG,EXOC8,FAXC,FGFR2,FOXJ3,FRY,GAD2,GOPC,GPR107,GUCY1A3,HAUS3,HIPK2,HOMER2,HS3ST1,IFI44L,INADL,INIP,IRS1,JAK1,KLHL28,KLHL9,LAMP2,LARP1B,LPCAT2,LRRK2,MAX,MTMR9,NF1,NHS,NR2C2,NR3C1,PARG,PCSK2,PER3,PHIP,PLCB4,PLXNA4,PM20D2,PPIL6,PROX1,PTPRM…
miR-617 (miRNAs w/seed GACUUCC)		mature microrna		1.495	8.17E-10	ABHD13,ADAMTSL3,AKAP12,AKAP5,AKT3,ANKRD46,ARRDC4,ATP2B2,BACE1,C15orf59,C18orf54,CALD1,CD24,CDC27,CEP350,CFLAR,CHD3,CNR1,CTTNBP2,EDNRB,EEA1,EFCAB13,EIF4E3,ESF1,FAM199X,FHDC1,FOXK2,FRRS1L,GABBR2,HIST1H2BD,HTR7,IPO9,KANK1,KLF3,KLF9,KLHDC8A,KLHL29,LEPROT,LITAF,LRRFIP1,M6PR,MAP7D2,MAPK9,MEGF6,MIA3,MINOS1-NBL1/NBL1,MR1,MVB12B,MXD1,MYRF,NEO1,NKAIN4,PBX1,PHAX,PHIP,POLR3A,PPP1R12A,PPP1R12B,PRRC2B,PRUNE2,R…
miR-3156-3p (miRNAs w/seed UCCCACU)		mature microrna		0.050	8.24E-10	ABHD13,ACVR1C,ADGRA2,AGPS,ANKRD44,ARL6IP6,ARPC5,ARRDC3,BACE1,BACH1,BMPER,BRK1,C10orf82,C12orf75,C15orf62,C18orf25,CAPRIN2,CARM1,CCDC102B,CCKAR,CCNL2,CDC73,CELF5,CLMN,CNIH1,CRTAC1,DBT,DDHD1,EDNRB,EEA1,ELOVL4,ELOVL7,ETV5,FAM206A,FNIP1,FOXF2,FOXL1,GAB1,GIMAP6,GLRA3,GPLD1,GPSM2,GTF3C3,HECTD2,HIPK2,HMGCLL1,HTR7,IGSF3,ISL1,ITSN2,JUN,KCNAB1,KMT2A,LIN7A,LINC01600,LOX,LPCAT2,MDM4,MED28,MEF2C,MEIS1,MRPL35,…
miR-4722-5p (miRNAs w/seed GCAGGAG)		mature microrna		1.673	8.42E-10	ABI2,ABR,AHCYL2,ALPK1,AMER3,ASPH,ATXN7,AZI2,B3GAT1,BAALC,BCAS1,BLOC1S2,BRSK2,C10orf88,CASQ1,CBX5,CCDC141,CCRN4L,CDK5R2,CEP350,CFAP43,CHMP5,CHST3,CNTNAP5,CSMD2,CUL5,CXCL16,DCAF7,DDA1,DLG5,DLGAP4,DPYSL5,EEF1A1,EGLN3,EIF1AD,ETV3,EZH1,FAM120AOS,FAM149B1,FARSB,FIGN,FLCN,FOXO1,GRSF1,H2AFV,HAUS3,HMGCLL1,HPCAL4,IGDCC3,ITSN1,JAK1,KIFC2,KLF6,KPNA1,LAMP2,LDLRAD4,LLGL1,LSS,LYRM7,MAP9,MAZ,MCAM,MEF2C,MLF2,MOB3…
miR-764 (miRNAs w/seed CAGGUGC)		mature microrna	Activated	3.627	8.64E-10	ACADSB,ADO,AEBP2,AFF3,AHCYL2,ALG6,AMER3,BACE1,C10orf88,C16orf72,C5orf28,CACNB1,CACNG4,CD81,CELF1,CHMP5,CLIC4,CLIP1,CLMN,CNTNAP2,CSTF2T,CYBRD1,DCAF7,DDR1,ERC1,ETV5,FBXL20,FGFR1,FGFR2,FHDC1,GABBR2,GALNT6,GDPD5,GIT1,GNAO1,HADH,HLA-A,HLA-B,HMP19,HPCAL4,INSR,IP6K1,IPMK,IPO9,KCNC4,KCND3,KCTD12,KLHDC10,LBH,LDLRAD3,LLGL1,MAPK1,MARK1,MBP,MECP2,MFI2,MTMR4,MVB12B,NOL4L,PDE4DIP,POU6F1,PPARD,PPDPF,PPP1R12B,PP…
miR-567 (miRNAs w/seed GUAUGUU)		mature microrna		-1.559	8.84E-10	AKAP5,AKT3,ANKRD29,ANKS1B,ARHGAP24,ATXN3,B3GALNT2,BRK1,C8orf37,CADM2,CCDC6,CCR6,CHST3,CTBS,DENND5B,DPYD,ERRFI1,FAM160B1,FAM206A,FGF5,FLCN,FST,FUS,GPR107,GPR183,GYG1,HLA-DRA,KCNAB1,KIAA1462,KIR2DL1/KIR2DL3,LARP4,LIX1,MAP9,MARK1,ME2,MR1,MRPL35,NKAIN4,OSBPL10,PPTC7,PTPRJ,RND3,RNLS,SFMBT1,SLC25A40,SNAP91,STRN3,SWAP70,TCF3,TRMT5,UBR3,WWP1
HNRNPA2B1		other			8.98E-10	AKT3,ATG12,CD24,CP,CUX1,ELOVL7,EYA4,FHL1,FN1,FSCN1,GABRA5,GABRB2,GPRC5B,H19,HIPK2,IDS,KCTD12,LETM2,MAST4,NTRK3,PAPPA,PBX1,PKIB,PLCB4,PLOD2,RASSF8,SEMA3B,SRI,SSFA2,TLE1,UBXN10,UTRN,WNT4
miR-216b-5p (miRNAs w/seed AAUCUCU)		mature microrna		0.005	9.41E-10	ABHD17B,ACVR1C,AGPS,AKIP1,APBB2,ARL3,BPNT1,CDC73,CEP350,CFL2,CHM,CLIC4,CUL4A,CUX1,DCP2,DCUN1D4,DDHD1,EDNRB,EEF1A1,ELAVL3,ETNK1,ETV3,EXOC8,FAM122B,FAM199X,FGFR1,FRA10AC1,GLRB,HINT1,HLA-E,JUN,KCNAB1,KIAA2018,KLF12,LAMP2,LMO7,LRIG1,MAPK9,NCOR1,NEO1,NFIA,NUP98,OPRM1,PAX6,PDCD6IP,PHYH,PIGF,PKIB,PLXNA1,PPP2R5C,PTBP1,PTCHD1,PTPN11,PURA,RAB11FIP3,RDX,RND3,RUNX1T1,SACM1L,SAMD5,SDCBP,SENP5,SH3BGRL,SLC6A6,S…
miR-324-5p (miRNAs w/seed GCAUCCC)		mature microrna	Activated	2.342	9.51E-10	ADAM11,ADAMTSL1,AP5M1,APLP2,ARF3,ARHGDIA,ARID5B,ATCAY,ATP2B2,ATXN7,C1orf95,C21orf2,CACNG8,CAMK2B,CCSER2,CFLAR,CIT,CNTNAP5,CUL5,DCHS1,DENND1B,DKK2,DTNA,E2F7,EEPD1,ENSA,ERC1,ESRRG,EYA4,EZH1,FBXO10,FBXO28,FCGR2A,FHDC1,FIGNL1,FOXO1,GIMAP6,GPR107,GRIN2A,GTF3C3,H2AFV,HECTD2,JMY,KCNJ4,KCTD15,KIAA0226L,KLF3,KLF6,LDLRAD4,MAGI1,MAP4K3,MGAT3,MGLL,MINOS1-NBL1/NBL1,MYRF,NAP1L1,NKAIN4,NT5DC3,NTRK3,NUPL1,PAPOLA…
miR-499-3p (and other miRNAs w/seed ACAUCAC)		mature microrna	Inhibited	-2.492	9.72E-10	ABHD10,ARHGAP18,ARPC5,ASPH,BACE1,BCL11A,BUB3,C16orf72,CAPRIN2,CFLAR,CMPK1,CPED1,DLC1,DMXL2,EML4,ESRRG,ETNK1,FAM81A,FAM89A,FBXL20,FHL1,FIGN,FOXO1,FRY,GNG2,GPR107,GUCY1A3,HS6ST3,KLHL9,KPNA1,LAMP2,LEPROT,LYRM1,MAGI1,MAP4K3,MAPK8IP3,MARK1,MBNL2,MFN1,MPP7,MTHFD2,NAV3,NFE2L2,OTUD4,PCDH7,PCSK2,PDPK1,PHLDB2,PPP2R1B,PPTC7,PSMA8,PSMG4,PVRL1,RARB,RASSF8,RCHY1,RNF180,SCN1A,SDCBP,SERTM1,SIAE,SLC17A6,SLC25A40,…
miR-150-5p (and other miRNAs w/seed CUCCCAA)		mature microrna		1.163	9.98E-10	AEBP2,AKT3,ALPK1,AMN1,ANKRD50,APC,ARHGAP24,BACH1,CACNA1G,CACNG8,CAMK2G,CAST,CELF1,CEP68,CFLAR,CHD3,CSF1R,CTH,DBT,DENND5B,DMBX1,DNAJC16,DNAJC27,DNALI1,DPF2,DUSP3,ENSA,FGFR1,FOPNL,FOXK2,GAB1,GLT1D1,GOLPH3L,GPR107,GRAP,HEG1,IFI16,IL13RA1,INHBE,IPO9,IRAK2,IRF2BP2,ITSN1,KCNIP1,KCTD9,KMT2A,LDLR,LEPROT,LMO4,LMTK2,MDGA1,MDM4,MGAT3,MRAP2,NANOS1,NEFM,NFASC,NMNAT1,NSL1,NXPH3,ORAI2,PAPPA,PARD3,PDE4DIP,PIK3AP…
miR-4640-3p (miRNAs w/seed ACCCCCU)		mature microrna	Activated	4.193	1.00E-09	AACS,ADRA1D,AMN1,ARID5B,ATCAY,ATP2B2,ATXN7,BATF2,C11orf30,C1orf95,C5orf28,CACNG8,CADM4,CALR,CDC27,CELF1,CELF5,CEP68,CHRNA3,CSPG5,CUX1,CX3CL1,DCAF8,DCHS1,DLG5,DUSP8,E2F7,EFCAB13,EIF5A,ELFN2,ESRRA,FAM135A,FAM136A,FBN1,FBXL20,FBXO10,FURIN,GABBR1,GATC,GCNT4,GOLGA2,GPM6A,GPRC5B,GRB2,GRK5,GRN,HECTD4,HHIPL1,HPCAL4,IDS,IPMK,IPO9,JUN,KCNAB1,KCNJ4,KIAA1045,KIAA1919,KLF12,KLF4,KLF6,LAMP1,LARP4,LBH,LDLR,LHFP…
miR-3606-5p (miRNAs w/seed UAGUGAA)		mature microrna	Inhibited	-2.819	1.00E-09	ACER3,ADAM9,ADO,AKAP12,AKT3,ANKRD50,ARHGAP5,ASAP3,ASPH,ATP7A,C11orf30,CAMK2N1,CCDC82,CLIC4,CXCL5,DCN,DIP2C,DNAJA3,DNAJC21,EDNRB,ETNK1,FAM135A,FAM149B1,FN1,FNIP1,FRZB,GSDMC,HAUS6,ING3,INTS6,IPO11,ISL1,LAMP2,LHFPL3,LPL,MEF2D,MKL2,MPRIP,NAV3,NEFL,NMD3,NPTXR,PCDH7,PKIB,PLEKHA8,PLXNC1,PPP1R12A,PPP2R5C,RASGRP1,RASSF8,RCHY1,RERG,RIMKLA,ROBO2,SCAI,SHISA9,SMPX,SNX10,STOX2,SYNPO2,TEAD1,TFRC,TGFBR2,THSD7A,U…
miR-3152-3p (and other miRNAs w/seed GUGUUAG)		mature microrna		0.476	1.04E-09	ADAM9,ASPH,BATF2,BEND6,C15orf62,C9orf72,CUL5,DFFA,DNAJC16,DOK6,DPYD,DTNA,FAM120AOS,GALC,GPR85,GRIN2A,IFIT3,IL16,IPO7,JAM3,KLF3,LIX1,LONRF2,OPRM1,PBX1,PDZRN4,PLAUR,PLOD2,PLXNC1,PNPLA8,PPAP2B,PPTC7,PRKAB2,PTCD3,RAP2A,RPE,RPS6KC1,SEC22B,SLC17A4,SLC39A6,SLMAP,TAF1,TCOF1,TDRD6,UBE2QL1,VAMP3,VSTM4,WWTR1
miR-582-3p (miRNAs w/seed AACUGGU)		mature microrna		-0.807	1.10E-09	AAK1,AMACR,ANP32B,ARHGAP24,ARHGAP5,ARL15,ASCL1,C10orf88,C8orf37,CHRNA3,CIT,CLCN5,CLIP1,CLIP4,CP,CREBBP,CYBB,DENR,DLAT,DNAJC21,DNAJC27,DNM3,E2F7,EYA4,FAM19A5,FAM81A,FERMT2,GABRB2,GAREM,GUCY1A3,H1F0,H2AFV,HADH,HSF2,IDS,KCTD12,KIAA1919,KPNA3,LGALS8,LRRK2,MARCKS,MARK1,MBD1,MPRIP,MRPL19,NOL4L,PAAF1,PARG,PCDH7,PLEKHH2,PPA2,PRPF4B,PTPN11,QKI,RCAN1,RDX,RHOQ,RHOU,RNF180,SACS,SCN2A,SCYL2,SLC16A1,SLC39A6,SM…
miR-4288 (and other miRNAs w/seed UGUCUGC)		mature microrna		1.774	1.13E-09	ADAM22,ADAMTSL1,AMER3,AQP4,ARL3,ATG2B,BCL11A,BCL6,C5orf28,C6orf89,CADM3,CAV2,CEP350,CHST3,COLEC12,CPEB4,CSMD2,CSNK1D,DENND5B,DIP2C,DNAJC21,EGLN3,F8,FAM198B,FAM81A,FGF18,FGF5,FNBP1L,FNIP1,FOXF2,GNAO1,GPLD1,GRIN2A,GUCY1A3,GYG1,ING3,KCMF1,KCNC4,KCTD12,KLF3,KLF4,KMT2A,KPNA3,L1CAM,LAPTM4B,LARP4B,LRRFIP1,LYPLA1,LYRM7,MBLAC2,MCAM,ME2,MEF2C,MRPL19,MXD4,NACC2,NR2C2,NRARP,NTM,ORAI2,OSBP2,PER3,PHF21B,PLA2G1…
miR-1285-3p (and other miRNAs w/seed CUGGGCA)		mature microrna	Activated	5.494	1.16E-09	AAK1,AASDHPPT,ABR,ADO,ADRA1D,AFF3,AHCYL2,AKAP12,AKAP13,AKIP1,AKT2,ALG9,AMER3,ANKRD29,APBB2,ARF3,ARHGDIA,ARID5B,ARRDC3,ASPH,ATXN7,BEND7,C11orf30,C16orf72,CA5B,CACNG4,CAMK2A,CAV1,CBFA2T2,CD53,CDHR5,CELF1,CNNM3,COBL,CSMD2,CSNK1D,CUX1,CX3CL1,CXCL16,DAB2IP,DCHS1,DMWD,DOHH,DPYSL5,EFCAB12,ELFN2,EPAS1,FAM160B1,FAM198B,FAM89A,FBXL20,FLCN,FOXF2,FUS,GABRA5,GIMAP6,GLYR1,GNAO1,GOLPH3L,GPR37L1,GPR4,GRAP,GRIN1,…
miR-647 (miRNAs w/seed UGGCUGC)		mature microrna	Activated	2.165	1.20E-09	AAK1,ACER3,AFF3,AKT3,ALKBH5,AP5M1,ARHGDIA,ASCL1,ATP2A3,BACE1,BEND6,C6orf89,CACNG4,CACNG8,CAMK2G,CBX5,CCDC126,CCDC141,CCDC6,CCDC80,CD53,CDC42,CHST3,CIT,CLMN,CNNM3,CUX1,DAPK3,DDHD1,DENND5B,DIP2C,DKK2,DNAJC27,DNALI1,DUSP8,EAF1,EEPD1,ELOVL7,FAM149B1,FCGR2A,FHDC1,FLOT2,FN1,FURIN,FUS,G3BP1,GABRB2,GALC,GBGT1,GNAO1,GPD1L,GPR107,GPR161,GRK5,HECTD2,ICA1,IGDCC3,ITSN1,JAM3,KCMF1,KHSRP,KNDC1,KPNA1,KPNA5,LAMP2…
miR-676-3p (miRNAs w/seed UGUCCUA)		mature microrna	Inhibited	-2.634	1.23E-09	ADAMTSL1,AEBP2,ALG9,ANKRD44,ANP32B,ARHGEF3,C11orf30,C2orf88,CAPRIN1,CBX3,CCNB1,CEP350,CHM,CHMP5,CLIC1,CMPK1,CRIM1,CYBB,DENND1B,EHMT1,ESRRG,EYA4,FAM81A,FBN1,FURIN,GALNT6,GOLPH3L,GOPC,GUCY1A3,IER3IP1,IRS1,ITSN2,KCTD9,LRRK2,MIA3,MKX,MTRF1,MTURN,NFE2L2,PCDH17,PDLIM5,PFDN1,PTPRN2,RANBP6,RASAL2,RASGRP1,RDX,RSL1D1,SEC22B,SLC17A6,SPIN4,SREK1,SRSF10,ST6GAL1,SYT9,TAB2,TMED7,TMEM230,TMEM243,TMEM33,UHMK1,USP…
miR-1290 (miRNAs w/seed GGAUUUU)		mature microrna		-1.292	1.24E-09	ABI2,AKAP7,ARRDC3,BACH1,BEND7,C10orf88,CAMK2A,CAPN2,CCPG1,CDC27,CSE1L,DENND1B,DLG1,EGFR,EGLN3,ENSA,ERCC8,ETV3,FAM162A,FAM19A5,FAXC,FGF5,FRA10AC1,GPR161,HS3ST1,IGFBP3,KCNAB1,KLHDC8A,LAMP2,LIX1,MIA3,MTMR4,MVB12B,MYSM1,NCOA2,OPRM1,ORC5,PCDH7,PDS5A,PLCH1,PPTC7,PRKAA2,PYGO2,RASAL2,RGS5,RNF207,RTTN,SCAI,SCP2,SLC11A2,SPARCL1,SYN2,SYNPO2,TLL1,TTC37,TUBGCP3,ZDHHC21,ZNF230
miR-3064-3p (miRNAs w/seed UGCCACA)		mature microrna	Inhibited	-2.336	1.28E-09	ACADSB,ADAMTSL1,AKAP5,AKT3,ANKRD50,AP1S2,AP5M1,AQP4,ARHGAP5,ARHGEF3,ASPH,ATG12,BPNT1,C11orf30,C18orf25,C2orf80,CAST,CD24,CEP170,CEP83,CFL2,CFLAR,CHM,CHORDC1,CMPK1,CPEB4,CPED1,CX3CR1,CYP2U1,DCAF7,DCUN1D4,DKK1,DLGAP4,DPYD,EEF1A1,ETNK1,EXOC8,EYA4,FAXC,FNBP1L,FOXJ3,GAD2,GDPD5,GLRB,GM2A,GRM5,GRN,HBS1L,HLA-E,HTR2A,HTR5A,IPO9,KIAA0430,KIAA1919,KLHDC8A,MAP4K3,MBLAC2,MOB3C,MPP7,N4BP2L1,NAV3,NR2C2,NUP62,NX…
miR-3118 (and other miRNAs w/seed GUGACUG)		mature microrna		0.273	1.31E-09	AFF3,AK5,AKAP5,ALDH1B1,ALG6,ALG9,ANKRD50,APBB2,ASAH1,ATCAY,ATP2B2,ATPAF1,BACH1,BLZF1,C12orf75,CCDC141,CD53,CEP170,CLCN4,CMPK1,COL5A2,CRIM1,CTNNA1,DOK7,EGFR,EIF5A2,ELFN2,EML4,FAM168B,FAM171B,FAM19A5,FNIP1,GABBR1,GATC,GLRA3,GNAO1,GYG1,IER3IP1,IGSF3,IL16,INTS6,ITSN1,KANK1,KCMF1,KIAA2018,KPNA3,KPNA5,LOX,LYRM1,MBNL1,MCHR1,MDGA1,MFAP3L,MGLL,MTURN,MYCN,NHS,NKD1,NT5E,NUFIP2,NUP98,PCP4L1,PDCD6IP,PDE5A,PDL…
miR-671-5p (miRNAs w/seed GGAAGCC)		mature microrna	Activated	2.365	1.33E-09	AAK1,ABHD10,ABR,ADAM11,ADD1,ADO,AGK,AHNAK,AIF1L,ANKRD46,ANKS1B,APC,ARID5B,ASCL1,ATXN3,BCR,BRF1,C10orf82,C16orf72,C6orf89,CAPN3,CBS/LOC102724560,CCDC6,CDK8,CELF1,CFL2,CLCN5,CNOT8,CSMD2,CTBS,CYP2U1,CYP46A1,DAPK3,DBT,DHCR24,DLC1,DLG1,DMBX1,DOK7,EGFR,ELAVL3,EPB41L3,FAM217B,FGFR2,FOXL1,GABBR2,GOLPH3L,GPM6A,GPR107,GRB2,HEG1,HLA-DRA,HLA-DRB1,HOXB1,HRH3,KIAA0430,KLF6,LCP1,LMNA,LPPR5,LRPAP1,LRRK2,MARK1,MA…
camptothecin		chemical reagent		0.602	1.33E-09	ADO,AKT2,AMACR,APBB2,APOE,AR,ARHGDIA,BCL11A,CAMK2B,CAMK2G,CAST,CCNB1,CD53,CDC73,CDK2,CFLAR,CSNK1D,DENND5B,DKK1,DLG1,DYRK3,EEF1A1,EGFR,FLOT2,FOXO1,FSCN1,FZD7,GPLD1,GPNMB,GPR107,GRIA3,GRK5,H3F3A/H3F3B,HAUS3,HLA-A,HLA-B,HLA-E,IFI16,IGFBP3,IL13RA1,IL16,ITSN1,JUN,LAMB2,LDLR,LDLRAD4,LITAF,LST1,MBNL2,MEF2C,MIR22HG,MKL2,MTMR1,NR3C1,NRP1,PARD3,PBX1,PHLDA2,PIK3CD,PIP4K2B,PPP1R3D,PRKCI,PRUNE,PTPRN2,PVRL1,RB…	494 (15)
miR-3607-3p (miRNAs w/seed CUGUAAA)		mature microrna		-0.334	1.44E-09	ADAM9,AEBP2,AMACR,ARHGAP24,ASAH1,BCAS1,C11orf30,CA5B,CDC27,CDH11,CDK9,CFLAR,DBF4,DDHD1,DENND1B,DKK2,DNAJC16,ECE2,EEPD1,EGFR,FAM122B,FGF5,FHL1,FMNL3,H1F0,HDHD2,HMGB2,KIAA1919,KLF12,LRIG1,MAP7D2,MICU3,MRPL19,NOL4L,NOTCH1,NRP1,OPRM1,PCDH7,PCGF6,PDE5A,PDIA4,PDS5A,POU1F1,PRKCB,PTPN2,PYROXD1,SENP5,SLC19A2,SPAST,SPTBN1,SYNPO2,TAF1,TDRP,TMEM108,TMF1,TMTC1,TMX3,TRUB1,UBE2H,UHMK1,UNC119B,ZNF281,ZNF468
miR-4446-3p (miRNAs w/seed AGGGCUG)		mature microrna	Activated	3.223	1.44E-09	AAK1,AFF3,AKAP13,AP5M1,ARHGEF18,ASAP3,ASB14,ASCL1,ATPAF1,ATXN3,BACE1,CACNG4,CADM3,CALR,CAMK2G,CAPRIN1,CAST,CCDC141,CDC73,CDK2,CELF1,CHM,CHST3,CLCN5,COPE,CPED1,CRIM1,CXCL16,DLGAP4,DNM3,DPY19L2,DPYSL5,DRC7,DTNA,DUSP3,DUSP8,EIF1AD,ERCC8,EYA4,FADS3,FAM120AOS,FAR1,FCER1G,FLOT2,FUS,FZD7,GATC,GIMAP6,GIT1,GLB1L2,GPRC5B,HES6,HHIPL1,HIPK2,HLA-DRA,HOXB1,HS6ST3,IDS,IP6K1,IPO9,KCTD15,KCTD9,KHNYN,KIAA1045,KIFC…
miR-1178-3p (miRNAs w/seed UGCUCAC)		mature microrna		-0.066	1.45E-09	ADAM9,ALDH1B1,ARL15,ARL3,ARMT1,ATP2B2,AXIN2,C10orf82,C14orf1,C2orf69,CALD1,CCDC102B,CCPG1,CDH8,CMPK1,CRHR1,DLG1,DNAH6,DNAJB14,DTNA,EGFR,EZH1,FADS3,FAM199X,FBXO28,FHDC1,FNDC1,GABRA5,GLRB,GPLD1,GPR85,H3F3A/H3F3B,INADL,KCTD15,KHNYN,LDLRAD4,LPCAT2,LTN1,LUC7L2,MARK1,MBLAC2,MCHR1,MDM4,MEX3D,MKX,MOB3C,MRAP2,MRPL19,NFIA,NOL4L,NPTXR,OR7D2,ORC5,PARG,PBX1,PCDH7,PDPK1,POU3F2,PPIP5K2,PTPRS,RASSF8,RBM22,RIMKLA…
miR-4417 (miRNAs w/seed GUGGGCU)		mature microrna	Activated	5.373	1.45E-09	ADGRA2,ADRB1,AFF3,AKT3,AMER3,ARHGDIA,ARID5B,ASB14,B3GAT1,BCL7A,C14orf1,C1orf95,CBX3,CCSER2,CEP170,CEP89,CNR1,COBL,CREBBP,DMBX1,DOK6,DPYSL5,EGFR,ETV5,FA2H,FAM19A5,FLOT2,FMNL2,GAB1,GFRA3,GLYR1,GNAO1,GPC1,GRB2,GRIN2A,H3F3A/H3F3B,HECTD4,HLA-E,HS6ST3,IER3IP1,IFIT3,INTS6,IQGAP1,ITGB5,ITSN2,KCNC4,KIR2DL1/KIR2DL3,KLF6,KPNA1,LAPTM4B,LETM2,LZTS2,MAGI1,MAPT,MBD1,MBP,MCHR1,MDGA1,MGAT3,MINOS1-NBL1/NBL1,MLF2,M…
miR-562 (miRNAs w/seed AAGUAGC)		mature microrna		-0.967	1.54E-09	AKAP5,AKT3,ARL6IP6,ARPC5,BAALC,C2orf80,CASQ1,CBFA2T2,CCNB1IP1,CDK8,CEP68,CIT,COL14A1,CSTF2T,CTH,DLAT,DMRT2,DPYSL5,E2F7,EGLN3,F8,GAB1,GABBR2,GLRA3,GUCY1A3,HAUS6,IRF2BP2,LACTB2,LAPTM4B,LGALS8,LIN7A,MAX,ME1,MYO16,N4BP2L1,NAP1L1,NUP98,ORC4,ORC5,PCSK2,PPIP5K2,PTCD3,QPRT,RASAL2,RBMS3,RHOU,RNF14,RPE,SDCBP,SOS2,SOX5,SOX6,SPIN4,TGFBR2,UBR3,WNT2,XG,XPR1,ZNF92
miR-4701-5p (and other miRNAs w/seed UGGCCAC)		mature microrna	Activated	3.144	1.56E-09	ABCD2,AHNAK,AKAP12,AQP4,ARL15,ATP11C,ATP2B3,AZI2,BAALC,BACE1,BCR,C12orf75,C15orf62,C18orf54,CA5B,CACNG4,CCDC80,CD74,CFAP126,CFLAR,CIB1,CLIP1,CNTNAP2,CSMD2,CTSK,CUX1,CYB561,DAB2IP,DBT,DCAF7,DDA1,DLG1,DMXL2,DTNA,EAF1,ETV5,FA2H,FAM136A,FMNL3,FOXJ3,FOXO1,G3BP1,GABRB2,GDPD5,GPC1,GPM6A,GRIN2A,GRN,GTPBP4,HGSNAT,HMGCLL1,HRH3,IGFBP3,ING3,IRS2,JAK1,KBTBD11,KCNAB1,KCNC4,KIAA1045,KIAA1804,KLHDC10,KNDC1,LARP4…
miR-4667-3p (miRNAs w/seed CCCUCCU)		mature microrna	Activated	4.173	1.58E-09	AACS,AADAT,AAK1,ABAT,ABI2,ADAM11,ADGRA2,ADRB1,AIF1L,AKAP13,AKAP7,ALPK1,APC,ARHGDIA,ARRDC3,ATP2B2,B3GAT1,BCAS1,BRF1,CA5B,CACNA1E,CACNG8,CADM3,CAMK2A,CCNL2,CDK5R2,CEP97,CFLAR,CHD3,CNR1,CNTNAP2,CPEB3,CRIM1,CSTF2T,CYP2U1,DCAF8,DENND5B,DNAJC27,DOK4,EDNRB,EEPD1,EIF4E3,ELFN2,ESF1,ETNK1,FCHSD1,FGF11,FRA10AC1,GLT1D1,GNAO1,GOPC,GPD1L,GPLD1,GRAP,HDHD2,HHIPL1,HIPK2,HPCAL4,IGFBP3,INHBE,IP6K1,JUN,KIAA2018,KLF6…
miR-605-5p (miRNAs w/seed AAAUCCC)		mature microrna		-1.512	1.76E-09	AAK1,AGPS,AKAP7,ALG9,ANKRD44,APBB2,ARHGAP18,ATP11C,CAST,CBX5,CDC42,CELF1,COPS2,DCUN1D4,DPYD,DUSP8,E2F7,FAM135A,FAM81A,GBP1,GCNT4,H1F0,HAUS3,HECTD2,HIVEP2,IL16,IPO9,ISL1,KPNA5,LAPTM4B,LDLR,LSAMP,LYRM1,MAGI1,MBD1,MTRR,NFIA,NSL1,PCTP,PDCD6IP,PDE4A,POLR3A,POLR3B,PPP2R2A,PRKAR2A,PSMA8,PSMG4,RARB,RIMKLA,RPA1,RUNX1T1,SLAIN2,SLC11A2,SLC16A1,SLC19A2,SLITRK2,TCF4,TDRD6,TMEM170B,TMF1,TNRC6B,UBXN10,VEZT,ZBTB…
miR-4768-5p (and other miRNAs w/seed UUCUCUC)		mature microrna		0.637	1.78E-09	ADRB1,AES,AQP4,ARHGEF3,ARL15,ARRDC4,ASCL1,ATP2A3,ATP2B2,BCL11A,CAST,CAV1,CBS/LOC102724560,CCPG1,CELF4,CFLAR,CNIH1,CNR1,CNTNAP2,COPS2,COX11,CP,CPEB4,CX3CR1,CYB561,DLAT,DTNA,ELAVL3,ELAVL4,FAM171B,FBXL16,FDFT1,GALC,GCNT4,GUCY1A3,HBS1L,HGSNAT,HOXC6,HS6ST3,IL16,INTS6,JUN,KCMF1,KLHL28,LARP4,LDB2,LONRF3,LTN1,MAST4,MBNL1,MCAM,MTMR6,MYLK,NAV2,NF1,OPRM1,OSBPL10,PCDH17,PDZRN3,PPP2R5B,PRKCB,PURA,RBFOX2,RIOK3…
miR-4760-3p (miRNAs w/seed AAUUCAU)		mature microrna	Inhibited	-2.329	1.85E-09	ALDH1B1,ARMT1,ASB14,ASPH,CCDC85A,CEP135,CPED1,CTNNA1,DNAJB14,DTNA,HAUS6,HECTD2,IPO7,JMY,LYRM7,MFN1,MTRF1,NEFL,NHS,NR2C2,PARD3,PARG,PDPK1,PHIP,PKIB,PRKAA2,PRR16,RASGRF1,RCHY1,RNF180,SEC24B,SLC36A1,SPAST,TBC1D4,WDR55,ZBTB1,ZDHHC20,ZFHX3,ZNF518A
miR-3664-3p (miRNAs w/seed CUCAGGA)		mature microrna		0.845	1.87E-09	ABAT,ACVR1C,ADAM22,ADAMTSL3,AGPS,AHNAK,AKAP12,ALDH6A1,ANKRD46,ANKRD50,AP1S2,ARMCX5,ASPH,ATPAF1,BCR,BLOC1S2,BPNT1,BUB3,C10orf82,C5orf28,CAPRIN2,CELF1,CLINT1,COL5A2,CRIM1,CRTAC1,CSNK1A1,CTH,CXCL16,DBF4,DDA1,DNALI1,DOCK9,E2F7,ELAVL4,ENSA,FAM168B,FAM19A5,FBN1,FBXO28,FCGR2A,FGF11,FNIP1,GRIN2A,HAUS6,HPCAL4,HYDIN,IRF2BP2,ITGB5,KIAA1919,KY,LDLR,LYRM1,MDGA1,MOB3B,MOB3C,MTMR4,MYBPC1,MYOF,NACC2,NRARP,NUDT13…
miR-509-5p (and other miRNAs w/seed ACUCCAG)		mature microrna		-0.018	1.89E-09	AKAP12,AKIP1,ALDH1B1,AP1S2,ARHGAP18,ARL10,ARL6IP5,C16orf72,CAST,CCDC85A,CCRN4L,CDK9,CEP350,CHMP5,CLIC4,CLMN,COL9A2,CPEB3,CUL5,DLG1,DOK6,DPF2,EGLN3,ELFN2,ERC1,F8,FAM171B,FN1,FOPNL,FOXO1,FUS,FZD7,GAD2,GLT1D1,GPR37L1,GRM5,GTPBP8,INADL,INTS6,ITSN2,LAMP2,LRPAP1,NAPG,NEFH,NKD1,ORC5,PAPOLA,PDE4DIP,PDS5A,PHIP,PLXNC1,PPIP5K2,PTPN12,PTPRJ,RBFOX2,SACM1L,SACS,SARM1,SLC24A1,SLC25A42,SLC39A8,SLMAP,STIL,STRN3,S…
miR-509-5p (and other miRNAs w/seed ACUGCAG)		mature microrna	Inhibited	-2.250	1.89E-09	AADAT,AASDHPPT,ABCD3,AEBP2,AFF3,AKT3,ANKRD50,ARF3,ARHGAP5,ARHGEF2,ASB14,ATP11C,BMPER,BUB3,C10orf88,C1QTNF2,CACNB1,CALD1,CCSER2,CD24,CHORDC1,CLCN5,COX11,CRIM1,CROT,CSMD2,CTNNA1,CUL5,DBT,DMRT2,DPYD,E2F7,EGLN3,ESRP1,FAM168B,FAM217B,FAM71B,FANCM,FIGN,FST,GALC,GALNT7,GATC,GOPC,GPR85,GRSF1,H2AFV,IQGAP1,KBTBD11,KCNS2,KIAA0232,KIAA1462,KPNA3,LRRFIP1,MAP3K7,MAP4K3,MBNL1,MBP,MDGA1,MED28,MEIS1,MRPL19,MTHFD2…
miR-4494 (miRNAs w/seed CAGACUG)		mature microrna		0.528	1.94E-09	ABI2,ALG9,ANKRD44,AR,ARL3,ARPP21,ASAP1,ATP2C1,CAV1,CBX5,CCDC141,CCDC80,CDK8,CELF1,COPS2,CPEB4,CPED1,DDHD1,DOK6,EIF4E3,ENSA,FAM198B,FBXL14,FBXL20,FBXO28,FNDC1,GATC,H2AFV,HADH,HAUS6,HDAC9,IL13RA1,JAK1,KLF4,KLHDC10,LBH,LIFR,MGAT3,MR1,MTURN,MYO16,NCOA2,PAPPA,PDPK1,PER2,PPP1R10,PPP1R3D,PPP2R1B,PTPN21,PTPRF,PVRL1,RELL1,RND3,RRP12,RRP1B,SASH1,SCN4B,SLAIN2,SLC16A10,SLC39A8,SMAD2,SMAD3,SOX2,SPAST,SPG7,TBC…
miR-1964-5p (and other miRNAs w/seed GCUGGAG)		mature microrna	Activated	2.832	1.96E-09	AAK1,ABR,ADPRHL1,AGK,AKT2,AKT3,ALG9,AMER3,ARL3,ASAP1,ATCAY,ATXN7,B3GAT1,BCL11A,BCL6,BLZF1,BPNT1,C1orf95,C1QTNF2,CAMK2A,CAPRIN1,CASKIN1,CCDC186,CCNB1IP1,CCR6,CELF4,CFL2,CHD6,COQ10B,CPM,CSMD2,CYB561,CYBRD1,DBT,DCP2,DENR,DFFA,DLAT,DMBX1,DPYSL5,ECE2,EEPD1,EHMT1,EIF1AD,ELFN2,ENTPD3,ESRRG,EZR,FAM81A,FBXL20,FCER1G,FGF11,FHDC1,FLCN,FLOT2,FN1,FNBP1L,GABBR2,GALNT6,GOLPH3L,GP2,INIP,ISL1,JAM3,KCNJ4,KHNYN,KLF…
miR-558 (and other miRNAs w/seed GAGCUGC)		mature microrna	Activated	2.697	2.00E-09	ABHD3,ALG9,ANKS1B,AQP4,ATP11C,ATP2C1,BAZ1B,BCR,BMP2K,BRSK2,C1orf95,C6orf89,CAPRIN1,CCNL2,CCR6,CDC42,CDK8,CHD3,COBL,COPS2,COX7B,CX3CL1,CYP2U1,DCAF8,DPF2,DPYSL5,EEPD1,FAM149B1,FMNL3,GATC,GLB1L2,GPD1L,GPR107,GRAMD2,HIPK2,HLA-E,HMGB2,HYDIN,IL13RA1,IL16,IL3,IRAK2,KAT6A,KCNA1,KLF3,KLHDC8B,KNDC1,KNOP1,L3MBTL2,LAMP1,LARP4B,LRPAP1,LSS,MAGI1,MCHR1,MECP2,MEIS1,MGAT3,MVB12B,MYLK,N4BP2L1,NCOR1,NOL4L,NOL6,NRSN…
miR-518a-5p (and other miRNAs w/seed UGCAAAG)		mature microrna		-0.278	2.06E-09	ALPK1,AQP4,ATP11C,ATP2C1,ATPAF1,BAALC,CCR6,CEP350,CEP68,CPEB4,CSNK1A1,CSTF2T,CTBS,CTH,CTSK,EIF4E3,ELL2,ENTPD4,EYA4,EZR,FBXL20,FBXO28,FGFR2,G3BP1,GNAI3,GPR85,HTR7,KCNA1,KIAA2018,LAPTM4B,LDLRAD4,LPPR5,LRP6,MAP3K7,MED12,MEF2C,MKX,MOG,MRPL35,MVB12B,NFASC,NT5E,PCBD1,PCDH7,PLXNC1,PRUNE2,PTPN11,RBFOX2,SCN1A,SMOX,SORT1,SPG20,SRSF10,STXBP5L,SYNPO2,SYT7,TBC1D19,TBC1D4,TCF4,TEAD1,TMED7,TNS1,TRIM36,UCHL5,USP…
miR-499b-5p (miRNAs w/seed CAGACUU)		mature microrna		-0.308	2.11E-09	AAK1,ABCD2,ADAMTSL1,ADRA1D,ASAP1,ATP2B3,B3GALNT2,BUB3,C18orf25,C5orf28,CADM4,CCDC141,CCDC82,CCR6,CHD6,CNOT8,CTBS,CYB561,DENND5B,DTNA,EEF1A1,EZR,FBN1,GYG1,H2AFV,H3F3A/H3F3B,HBS1L,HEG1,HIST1H2BD,ISL1,JAK1,JAM3,KCNAB1,KIAA1804,LARP4B,LITAF,LONRF2,LRP6,LRRC48,MBNL2,MGAT3,MIOS,MTMR9,NAPG,NAV3,NKD1,OLIG1,OR7D2,PAPPA,PCDH7,PDLIM5,PHLDA1,PPP4R4,PRRT2,RAB3IP,RET,RNASEL,SCD5,SENP5,SERTM1,SLC16A10,SLC28A1,S…
miR-4428 (miRNAs w/seed AAGGAGA)		mature microrna		0.047	2.26E-09	AIF1L,AP5M1,ARHGEF11,ARPP21,ATG2B,BACH1,BCAS1,BRK1,C18orf25,C18orf54,CADM2,CAPN2,CCDC141,CELF1,CEP170,CFLAR,CNR1,COL14A1,CSNK1D,DCAF7,DHRS2,DLAT,DLG1,DMBX1,EGFR,ENSA,ESRRG,ETV5,EYA4,FAM217B,FAM81B,FHIT,FRY,GLB1L2,GRK5,H1F0,H2AFV,HAUS3,HEY1,KAT6A,KIFC2,KLF9,KLHL9,KPNA3,LEPROT,LSAMP,LYSMD2,MAPK9,MECP2,MRPL19,NCAM1,NHS,NR2C2,OBSL1,PAAF1,PBX1,PCDHGA11,PCDHGA3,PCDHGC3,PDS5A,PHACTR4,PPIP5K2,PRPF4B,PRRC…
miR-3130-5p (and other miRNAs w/seed ACCCAGU)		mature microrna		-1.062	2.28E-09	ABCD3,ABHD17B,ADAM28,AKAP7,ALPK1,ARF3,BATF2,BCR,C12orf75,CACNA1G,CBFA2T2,CCNB1,CDKN2B,CHRNA3,CLCN5,CMIP,CXCL16,EIF1AD,ERICH1,FDFT1,FOXL1,GAD2,GALNT6,GLYR1,GOLPH3L,GRAMD2,GRIN2A,HEY1,IFI44L,INADL,INTS6,JMY,KCNAB1,KCNS2,KIAA1045,KIAA1919,KIAA2018,KIR2DL1/KIR2DL3,KPNA3,LAMP1,LSAMP,LTN1,MAST4,MCAM,MRPL19,MRPL35,MYCN,MYLK,NAV3,NHS,NOL11,NRP1,ORC4,OSBP,PDLIM5,PDZK1,PHF21B,PHLDB2,PLXNC1,POT1,PPP1R9B,PPP…
miR-3173-5p (and other miRNAs w/seed GCCCUGC)		mature microrna	Activated	4.988	2.31E-09	ABAT,ACADSB,ADAM11,ADAM22,AFF3,AIF1L,AKAP7,AKT2,ARHGDIA,ARL10,ASPH,ATP2B3,ATP2C1,B3GALNT2,BAALC,BATF2,BAZ1B,C1orf95,CACNA1E,CACNG4,CACNG8,CADM3,CASKIN1,CCNL2,CDK8,CELF1,CEP350,CEP89,CFAP126,CHST13,CHST3,CLMN,COL5A2,CRHR1,CSNK1D,CUX1,DAB2IP,DDA1,DFFA,DLC1,DNAJA3,DOK6,DOK7,DOT1L,DPP4,EIF1AD,ELAVL3,ELFN2,ESRRA,ETV5,EZH1,F8,FBXO10,FMNL2,FMNL3,FOXK2,GLT1D1,GM2A,GNAI3,GPC1,GPR107,GPRC5B,GRAMD2,GRAP,GRI…
miR-4519 (miRNAs w/seed AGCAGUG)		mature microrna		-1.168	2.33E-09	ABHD13,ACADSB,ALPK1,ANKRD44,APLP2,ARPC5,BAALC,CALD1,CAMK2A,CCDC141,CLCN5,CLINT1,CUL5,DNAJC27,DNM3,E2F7,EDNRB,ELL2,FAM149B1,FAM166A,FAM193B,FAM199X,FAXC,FCGR2A,FHDC1,FNBP1L,FNDC1,FNIP1,GNAO1,GRB2,GSKIP,GYG1,HDAC9,HECTD2,IPO7,KCNAB1,KIAA0232,KIAA1033,KLF9,KLHDC8B,LGALS8,LSAMP,MARK1,MTSS1L,MXD1,NHS,NRARP,OLFML3,PCDH17,PCDH7,PDE5A,PLAA,PPP1R3D,PRKAB2,PSEN1,PSMD9,QKI,RALGAPB,RGS5,SACM1L,SCN1A,SCN2A,SL…
miR-3119 (miRNAs w/seed GGCUUUU)		mature microrna		-0.514	2.34E-09	ADAM9,ADD1,ADRB1,ALDH6A1,AQP4,ASB14,CACNA1E,CAV2,CBX5,CCDC186,CHORDC1,CNIH1,CTTNBP2,DCP2,DENND1B,DFFA,DNAJC27,EGFR,ENTPD4,ETNK1,FAM160B1,FNBP1L,FNIP1,GBE1,GLRA3,GRAMD2,GRIA3,GRIP1,HMGB2,HS6ST3,HTR2A,IL13RA1,IL16,IPO11,IRF2BP2,ITSN1,KCNA1,KHSRP,KIAA1804,KLF4,LAMP1,LAMP2,LIFR,MAP4K5,MECP2,MEGF6,MRPS25,MVB12B,MYH7B,NAP1L1,NUDT13,OPRM1,PCSK2,PDZRN4,PGLS,PIK3CD,PRKRIR,PRR16,PTBP1,PTPRJ,PURA,RBM11,RCOR…
miR-3473b (and other miRNAs w/seed GGCUGGA)		mature microrna	Activated	5.510	2.36E-09	AAK1,AARS,ABR,ADAM11,ADAMTSL1,AFF3,AHCYL2,AHNAK,AKT2,AKT3,ALDH6A1,ARHGAP1,ARHGDIA,ARHGEF11,ARL10,ARVCF,ASAP3,ATP11C,ATP2B2,B3GAT1,BCL11A,BGN,C14orf1,C1orf95,C21orf2,C8orf37,CACNG4,CAMK2G,CHST3,CLCN5,CNTNAP5,CXCL16,CYB561,CYBB,DBT,DFFA,DMBX1,DPYSL5,DRC7,ERC1,FAM189B,FAM19A5,FBXL16,FCER1G,FCGR2A,FGFR2,FLCN,FLOT2,FMNL3,FURIN,GAB1,GALNT6,GM2A,GP2,GPM6A,GRAMD2,HADH,HLA-DRA,HPCAL4,HYDIN,IL16,INSR,IQGAP…
miR-4677-5p (miRNAs w/seed UGUUCUU)		mature microrna	Inhibited	-2.076	2.44E-09	AASDHPPT,ASCL1,ATG2B,ATPAF1,BCL6,C2orf88,CAST,CBX3,CCDC80,CELF4,CEP135,CEP170,CNR1,COMMD8,CSNK1A1,CSNK1E,DDHD1,DENND1B,DMRT2,DNAJC21,DOCK9,DPY19L2,EEA1,FGF5,FOXL1,FOXO1,FRRS1L,GNAO1,GPLD1,HEY1,KCNAB1,KLF3,KLF4,KPNA3,LYRM7,MAP3K7,MAP4K3,MBNL1,MBP,MRPL19,NTM,NUP62,PAX6,PDCD6IP,PDE4A,PDPK1,PDZD8,PLEKHA3,PPP1R3D,PPP2R1B,PPP2R5C,PTPN21,RASSF8,RHOQ,SLC11A2,SLC17A4,SOS1,STARD13,TMEM33,TMX3,TNFAIP3,TNIK,…
miR-3084-3p (and other miRNAs w/seed UCUGCCA)		mature microrna		0.293	2.44E-09	AADAT,AAK1,AASDHPPT,ABR,ACER3,ACVR1C,ADAM11,ADAM28,ADAM9,ADAMTSL1,AIF1L,ALPK1,ASCL1,ASPH,ATP11C,ATP2C1,BACE1,BAZ1B,BCL6,C8orf37,CAPRIN1,CCDC126,CCDC6,CCDC85A,CCR6,CDKN2B,CFLAR,CLCN5,CLIC4,CLMN,COMMD8,COPS2,CORO1A,CPEB3,CYB561,CYBB,CYP2U1,DCAF8,DDHD1,DENND1B,DKK1,EIF5A2,ELL2,EML4,EPAS1,FAM84A,FAXC,FDFT1,FRY,GLB1L2,GPR107,GRIN2A,GRM5,GRM7,GRSF1,HADH,HECTD2,HES6,HPCAL4,INTS6,JUN,KIAA1919,KLF6,KLF9,K…
miR-3678-3p (miRNAs w/seed UGCAGAG)		mature microrna		-1.888	2.51E-09	AAK1,ADAM11,ADAM22,AEBP2,AKT2,ANKRD46,ANKRD50,AR,ARL3,ASAP1,ASCL1,ATP2B3,BAALC,BNIP3,C18orf25,CADM3,CAMK2N1,CAPRIN1,CEP350,COL5A2,CSNK1A1,CSTF2T,DCP2,DDHD1,DKK2,DOK6,DTNA,EIF1AD,EIF5A2,ENTPD3,ETNK1,FAM168B,FANCM,FDFT1,FGF5,GIT1,GUCY1A3,HBS1L,IPO7,KIAA1107,KIAA1462,KLHL28,LARP1B,LARP4B,LDLRAD3,LYPLA1,MEIS1,MICU3,MVB12B,MYOF,NEBL,NFIA,OSBPL10,PAK1,PCDH7,PDS5A,PLEKHA3,PLEKHA8,POLR1B,PPP1R12B,PRRT2,R…
miR-548v (miRNAs w/seed GCUACAG)		mature microrna		-0.954	2.52E-09	ARL6IP5,B3GALNT2,C18orf25,C6orf89,C9orf72,CCDC126,CCSER2,CDK8,CEP350,CHST3,CLINT1,CLMN,CPM,CSTF2T,CUL5,CUX1,DCP2,DCUN1D4,DENND1B,DNAJB14,DPYSL5,DTX3,EAF1,EDNRB,ETV5,FAM35A,FBXL20,GAS2,H2AFV,HEG1,HYDIN,IGSF3,IP6K1,IPMK,IQGAP1,KCTD12,LCP1,LYRM7,MAGI1,MARK1,MBNL1,MED28,MTAP,NAPG,NRP1,NUFIP2,OTUD4,PBX1,PCDH7,PDE4DIP,PDPK1,PER2,PHACTR4,POU3F2,PPP2R2A,PRDM2,PRUNE,PTPN18,PTPRJ,RALA,RAPGEF6,RFK,RPE,RUNX2…
miR-513c-5p (and other miRNAs w/seed UCUCAAG)		mature microrna		-1.574	2.60E-09	ADAM9,ALPK1,ALS2CR12,AMN1,ATG2B,ATXN3,CADM2,CCPG1,CD24,CNTNAP2,COX11,CPM,DCP2,DEF6,DENND1B,FAM198B,FAM199X,FAR1,GCNT4,GNG2,GPR37L1,GUCY1A3,HAUS6,IL13RA1,JUN,KCTD12,KIAA0226L,KLF9,KLHL20,MAZ,MBLAC2,MICU3,MTMR4,N4BP2L1,NEO1,NUFIP2,PDS5A,PER2,PKIB,PLEKHA3,POLR3A,PPP1R10,PPP4R4,PPTC7,PREPL,PRKAA2,RAPGEF6,RASGEF1B,RCAN1,RET,RHOU,RPL27A,RUNDC3B,SAMD5,SCD5,SERTM1,SLC24A2,SLC36A4,SOCS5,SRGN,SYN1,SYNCRIP,…
miR-4755-5p (and other miRNAs w/seed UUCCCUU)		mature microrna		-1.626	2.63E-09	AASDHPPT,ABCD2,AEBP2,AHNAK,ANKS1B,AP1S2,ARHGEF2,ARL6IP5,ATP11C,ATP7A,B3GNT5,BACH1,C16orf72,C9orf72,CDC42,CDH11,CDKN2B,CEP68,CYBB,DHRS2,DLG1,EAF1,ESRRG,EZR,FAM171B,FAM217B,FGF18,FN1,FOXJ3,GABBR2,GCNT4,GTF3C3,GYG1,GYG2,HDHD2,HGSNAT,IL16,INTS6,IRF2BP2,KCTD9,KIAA0232,KLHDC10,LMO7,LRP6,LSAMP,M6PR,MAGI1,MAPK9,MGAT3,MPP7,MRPL19,MRPL35,NAPG,NAV3,NCOR1,NR3C1,NXPE3,OPRM1,PCDH7,PCTP,PDCD6IP,PDE4A,PDE4B,PDHX…
miR-660-5p (and other miRNAs w/seed ACCCAUU)		mature microrna	Inhibited	-2.253	2.67E-09	ABAT,ABCD2,AFF3,ALPK1,AMACR,AMN1,APLP2,ATP11C,C18orf25,C2orf69,CCDC126,CEP350,DDHD1,DKK2,DLC1,DOK6,DTNA,ELOVL7,EPAS1,ESRRG,EYA4,FAR1,FBXO28,FRZB,GALNT7,GPR107,GSDMC,GTPBP8,IRS1,KLF3,KLF9,KNOP1,LAMP1,LAMP2,LARP1B,LIX1,LMTK2,LOX,LYPLA1,LYRM7,MAGI1,MDGA1,ME2,MTSS1,MVB12B,NAP1L1,NAPG,PCDHB3,PCSK2,PHIP,PLXNA4,PTCD3,PTPRJ,QPRT,RDX,RFK,RHOQ,RNF14,SCP2,SLC8A1,SMOC1,SOS1,SPON1,TCP11L2,TRPC3,UCHL5,WDR36,WD…
miR-1343-3p (and other miRNAs w/seed UCCUGGG)		mature microrna	Activated	4.845	2.69E-09	AADAT,ADGRA2,AGK,AHCYL2,ALDH6A1,ALS2CR12,AMACR,AMN1,ANGPTL6,ARHGEF11,ARID5B,ATP11C,ATP2C1,BACE1,BEND6,C15orf62,C1QTNF2,CACNB1,CBX5,CD300A,CD53,CD74,CFLAR,COL9A2,CPEB4,CSNK1D,CX3CL1,DAPK3,DCAF8,DCP2,DDHD1,DENND5B,DLG1,DMRT2,DPYSL5,DUSP8,EEPD1,EGFR,ERC1,EZH1,FAM198B,FAM81A,FAM84A,FBXL16,FHDC1,FLOT2,FNDC1,GDPD5,GRB2,GRM5,H1F0,HECTD2,HHIPL1,HPCAL4,HRH3,IL16,IRAK2,KCNA5,KCNAB1,KCNS2,KIAA1045,KLF9,KNDC…
miR-4472 (and other miRNAs w/seed GUGGGGG)		mature microrna	Activated	6.524	3.06E-09	ACSF2,ADAM11,ADD1,ADPRHL1,ADRB1,AIF1L,AK5,AKAP13,AKT2,ALDH1B1,ARF3,ARHGAP1,ARHGEF11,ASB14,ATP2A3,ATPAF1,BAG3,BAZ1B,BCL2L10,BCL7A,BGN,C1orf95,CADM4,CALR,CAMK2A,CARM1,CASQ1,CBFA2T2,CDH8,CDK9,CDKN2B,CHD3,CMIP,COBL,CSMD2,CSNK1D,CUX1,CX3CL1,DAB2IP,DDA1,DDHD1,DDR1,DMWD,DOT1L,DPYSL5,DTNA,DTX3,E2F7,ECE2,EEF1A1,ELAVL3,ELAVL4,EPAS1,EPHX1,EZH1,FBXL16,FBXL20,FHIT,FHL1,FLCN,FSCN1,GALNT6,GIT1,GOLGA2,GPC1,GPR16…
miR-624-3p (miRNAs w/seed ACAAGGU)		mature microrna		-1.188	3.12E-09	AAK1,ABHD17B,AGPS,AK5,ANKRD50,ANKS1B,ARMT1,ATG2B,C9orf72,CACNA1E,CADM2,CAMSAP1,CAPRIN1,CARM1,CBX5,CEP350,CHMP5,CTBS,DBF4,DLGAP4,EMC2,ERICH1,FST,GABRB2,GIMAP6,GUCY1A3,ITSN1,KCMF1,KCNA5,KLF4,KLHDC10,LACTB2,LAMP2,LARP4,LONRF2,LRP6,MAP7D2,MBLAC2,MBNL1,MIA3,MRPL19,MTAP,NCOA2,NF1,NR3C1,OLFML3,OLIG1,OSBPL10,OSBPL1A,PBX1,PDS5A,PIK3AP1,PIP4K2B,POLR3B,PTBP1,PTPRF,QKI,RHOU,SDCBP,SLC16A1,SLITRK6,SMAD2,SOX2,S…
miR-320e (miRNAs w/seed AAGCUGG)		mature microrna		-0.530	3.15E-09	ABR,ADAM28,AKAP12,AKAP13,ALDH6A1,ANKRD44,ARF3,ARHGAP5,ASAP1,BCAR3,BPNT1,C1orf95,CAST,CCPG1,CDH11,CELF4,CHRNA3,CTNNA1,CYBB,DBF4,DCUN1D4,DLGAP4,DYRK3,FGF11,FN1,GMCL1,GPHA2,JMY,KBTBD3,KIAA1033,KIAA1804,KY,LAMP2,LARP4B,LCP1,LITAF,MAST4,MCHR1,MPRIP,NAV3,OPRM1,ORC4,ORC5,PDLIM5,PDZD8,PER3,PNPLA8,POLR1B,PPP1R10,PPP1R9B,PPP2R2C,PRKACA,RALA,RASGRP1,RELL1,RNF180,RNF207,RRAGC,RTP1,SETD5,SLC16A1,SLC8A1,SMU1,S…
miR-1226-3p (miRNAs w/seed CACCAGC)		mature microrna	Activated	2.711	3.38E-09	ADRB1,AGK,AKT2,ALG6,AMER3,ARID5B,ARL3,ARMCX5,BCR,BUB3,C5orf28,CAST,CDC42,CELF1,CHD3,CHD6,CLMN,CPEB4,CREBBP,DCAF8,DHRS2,DNAJC21,DNM2,DRC1,EIF5A2,ELAVL3,ERBB2IP,FAM168B,FBXO10,FGFR1,FLCN,GDPD5,GOLPH3L,GPC1,GRAMD2,GRB2,IDS,IL16,INSR,ITSN1,KCMF1,KIFC2,KY,LINC01600,LONRF2,MAPK1,MCHR1,MFI2,MFN1,MPRIP,MVB12B,MYRF,NAP1L1,NFIA,NKD1,NMNAT1,NR2C2,NRP1,NUP98,NXPH3,PBX1,PCP4L1,PIWIL2,PLA2G5,PLEKHA8,PNMA3,PPM1…
miR-4687-5p (miRNAs w/seed AGCCCUC)		mature microrna	Activated	2.951	3.54E-09	AAK1,ADAM22,AKT3,ANKRD44,ARL3,ARRDC4,AXIN2,B3GNT5,BAG3,BCAS1,BCL6,BRF1,C1orf95,CACNA1E,CALD1,CAMK2N1,CCDC141,CELF5,CEP68,CFLAR,CNOT8,CXCL5,DENND2D,DNAJA3,DPYSL5,DYRK3,ELFN2,ELL2,FAM120AOS,FAM206A,FAXC,FMNL3,FN1,FST,GATC,GBGT1,GPR107,GRM5,GYG2,HAUS6,HLA-DRB1,IDS,IP6K1,IPO9,ITSN2,KCNAB1,KLF3,KLF6,LHFPL2,LMNA,LRP1,MAX,MEF2C,MEGF6,MGAT3,MRPL35,MYRF,NACC2,NCAM1,NCOA2,NRSN2,NXPH3,ORAI2,PCBD1,PDE4B,PDPK…
miR-3194-5p (miRNAs w/seed GCCAGCC)		mature microrna	Activated	5.617	3.56E-09	AAK1,ADAM11,ADAM22,ADGRA2,AKAP13,ALG6,ARHGEF18,ASS1,BACE1,BCAT1,BCR,BRF1,C15orf62,C1orf95,C21orf2,CACNA1E,CACNG4,CALD1,CAMK2B,CAMSAP1,CAPRIN1,CAV1,CCNL2,CDK9,CELF1,CEP97,CFLAR,CHD3,CHST13,CHST3,CLIC4,CPEB4,CSF1R,CSNK1D,CUX1,DCAF8,DLGAP4,DMBX1,DOK4,DOK7,DRC1,EIF1AD,ELFN2,EML4,ERC1,EZH1,FA2H,FAM136A,FAM189B,FAM193B,FAM217B,FBXL16,FURIN,GABBR2,GNAI3,GNAO1,GPD1L,GPR161,GRAMD2,GRIN1,GRIN2A,GRIP1,GRSF1…
miR-4436b-5p (miRNAs w/seed UCCACUU)		mature microrna		-0.343	3.61E-09	AASDHPPT,AEBP2,AES,ARRDC3,ARRDC4,ASAP1,ATG2B,ATXN3,C2orf69,C6orf89,C8orf37,CA5B,CADM2,CAMSAP1,CAPRIN1,CCDC80,CDC73,CEP350,CHD6,CHM,CP,CSNK1A1,CTBS,CTTNBP2,DBF4,DCAF7,DUSP8,EAF1,EGLN3,FDFT1,FN1,GLRA3,GPR4,GRK5,HAUS6,HTR2A,HTR7,IQGAP1,KCMF1,KIAA1919,LAPTM4B,LPL,LRP6,MAPK1,MARCKS,MTAP,MYOZ2,N4BP2L1,NAP1L1,NAPG,NAV3,NFASC,NRP1,NRSN1,OPRM1,PCDH7,PCP4L1,PDHX,PHLDA1,PHYH,PPIP5K2,RBFOX2,RBMX,RNLS,RUNX1T1…
miR-3605-5p (and other miRNAs w/seed GAGGAUG)		mature microrna		1.841	3.71E-09	ABAT,ADAM22,ADAMTSL3,AIF1L,ALKBH5,ARL6IP6,ATP2A3,C18orf25,C18orf54,CBFA2T2,CBX5,CDK9,CLMN,CUX1,CX3CL1,DHRS2,DHX34,DTNA,ENTPD3,ESRP1,FAM198B,GALNT7,GNG2,GPR85,GUCY1A3,HTR5A,HYDIN,INIP,ITSN2,KIAA1045,KIAA2018,KLHDC10,KLHDC8B,KLHL29,KMT2A,LPL,LYRM1,MAPK9,MAX,MDGA1,NAV2,NCOR1,NEFL,NKD1,NRSN1,NUP98,PBXIP1,PCDHGC3,PDE4DIP,PIP4K2B,POLR3A,PPP2R1B,PREPL,PSMG4,PTPN18,RAD23A,RND2,RUNX1T1,SEC22B,SENP8,SLC16A…
miR-1233-3p (miRNAs w/seed GAGCCCU)		mature microrna	Activated	4.851	3.71E-09	AAK1,ADD1,AGPS,AIF1L,ANKS1B,AP5M1,AXIN2,BAALC,BATF2,BCL7A,C14orf1,C1orf95,C6orf89,CA5B,CACNB1,CAMK2B,CBX5,CCDC85A,CCNL2,CDK9,CNIH1,COL14A1,CTNNA1,DCP2,DENND2D,DLGAP4,EEPD1,EGLN3,EIF1AD,ELFN2,ENTPD3,ERCC8,ETV5,EXTL3,EZH1,FADS3,FAM168B,FHDC1,FMNL2,FMNL3,GAREM,GOLPH3L,GPC1,GPR4,GRAMD2,GRIN2A,H3F3A/H3F3B,HDHD2,IP6K1,IPO9,KIAA2018,KY,LITAF,LSAMP,LUC7L2,MDM4,MECP2,MGAT3,MGLL,MINOS1-NBL1/NBL1,MR1,MVB12B…
miR-628 (and other miRNAs w/seed UGCUGAC)		mature microrna		0.052	3.75E-09	AARS,ADD1,AHCYL2,ALG6,ANKRD50,ANKS1B,ASAH1,ATG4A,ATXN3,BCL6,CAMK2G,CAST,CAV1,CBFA2T2,CDHR5,DLAT,DPYD,EAF1,EIF5A2,ESRP1,EXTL3,EZR,FAM168B,FAXC,FGFR2,GLYR1,GOLGA2,GRIP1,HAUS3,HYDIN,IGFBP3,KCNC4,KCNS2,KIAA0430,KIAA1804,KIAA2018,KIR2DL1/KIR2DL3,KLHL9,LAPTM4B,LEPROT,LIX1,LYPLA1,MAPK9,MARC2,MKL2,MRAP2,MTDH,MXD1,NEBL,NMNAT1,NT5E,PHAX,PID1,PPP1R3D,PPP4R4,PRKAR2A,QPRT,RASGEF1B,RASSF8,RCCD1,RCOR1,RCOR3,REL…
miR-34b-3p (miRNAs w/seed AAUCACU)		mature microrna		-1.355	3.77E-09	AAK1,ADAMTSL1,AK7,AZI2,BCAT1,C2orf88,CDC42,CLINT1,CPEB3,CTNNA1,DHX9,DNAJA3,DTNA,FAM122B,FGL1,FN1,FURIN,GAB1,GABRB2,GPR85,GRB2,GRIP1,HADH,LYSMD2,M6PR,MARCKS,MRPL19,MTHFD2,MYSM1,NR3C1,NUFIP2,PBXIP1,PDPK1,RNF14,RPE,SCD5,SERTM1,SLC17A4,SLITRK2,SRSF10,STRN,STX3,STXBP6,TAF5,TMED7,TRIM13,TSNAX,VWA8,XPR1,YTHDC2,ZBBX,ZDHHC21,ZMYM2,ZMYM6
miR-2861 (and other miRNAs w/seed GGGCCUG)		mature microrna	Activated	6.731	3.93E-09	AAK1,ABHD10,ACVR1C,ADD1,AKAP13,AKT2,AMACR,ARHGDIA,ARTN,ARVCF,ASCL1,ATCAY,ATP2A3,ATP7A,AXIN2,BATF2,BEND7,BRF1,BRSK2,C15orf62,C1orf95,CACNG8,CAMK2A,CAMSAP1,CASKIN1,CCDC141,CCSER2,CDC37,CHST3,CSF1R,CSTF2T,CUX1,CX3CL1,CYP2U1,DAPK3,DCAF8,DCHS1,DHCR24,DLG5,DMWD,DNAJA3,DOT1L,DPF2,DPYSL5,DUSP8,EGFR,ELAVL3,ELFN2,ERC1,ESRRA,EYA4,EZH1,FAM168B,FAM199X,FMNL3,FOXK2,FST,FURIN,GBGT1,GIT1,GLB1L2,GNAO1,GPNMB,GPR10…
miR-548s (miRNAs w/seed UGGCCAA)		mature microrna		0.229	4.04E-09	AAK1,AHNAK,AKAP12,ALG6,ALOX5AP,ATCAY,ATP11C,ATXN3,BACH1,BCL2L10,C18orf54,CA5B,CBFA2T2,CCDC80,CCPG1,CD81,CEP68,CFLAR,CIT,CLIP1,CMPK1,DBT,DCP2,DENR,DHCR24,DYRK3,EAF1,EEF1A1,FMNL3,G3BP1,GABRB2,GALC,GDPD5,GMCL1,GPRC5B,GRIP1,GTPBP4,HECTD2,IGSF3,JAM3,KLF12,LONRF2,LRIG1,MAP4K5,MAP7,MAPK9,MOB3C,MRAP2,MTX3,NEBL,NMNAT1,NT5E,P4HB,PCDHB3,PFDN1,PGAM5,PHAX,PLCB4,POLR1B,PPM1L,PPP1R12B,PPP2R5B,PTPN11,PTPN2,QPRT,…
miR-3668 (miRNAs w/seed AUGUAGA)		mature microrna	Inhibited	-2.263	4.29E-09	ABAT,ABCD2,AGPS,ANKRD44,ARL6IP6,ASPH,ATP7A,BCAT1,C8orf37,CAV1,CLINT1,CPM,CUX1,DENND1B,DOCK9,DPP4,EFCAB12,FHL1,GNG2,GOPC,GRIP1,HECTD2,KCNA5,KCTD9,KIAA1033,KLHL29,LPPR5,MBD1,MDM4,MOB3B,MTHFD2,NSMAF,NUFIP2,PDCD6IP,PLCB4,PLEKHA8,POU3F2,PRKCB,PYROXD1,RAPGEF6,RGS5,RIOK3,RUNDC3B,SENP5,SH3BGRL,SLAIN2,SLC19A2,SLC23A2,SLC8A3,SPG20,STXBP6,TACR1,THAP10,TLE1,TMTC1,TSPYL5,TTC39B,USP10,WASL,WDR41,ZBTB1,ZDHHC20,…
miR-1825 (miRNAs w/seed CCAGUGC)		mature microrna		-0.237	4.56E-09	ABHD13,ACADSB,ADGRA2,ARMT1,ARRDC3,ASPH,BAALC,BCR,BEND6,C5orf28,CAPN3,CBX3,CDHR5,CDK9,CRIM1,CSNK1D,DDR1,DHCR24,DKK2,DNALI1,DOK6,DTNA,DUSP8,EEF1A1,ELOVL7,ENSA,ERBB2IP,EXOC8,FAM189B,FBXO28,FGFR2,FIGN,GABBR2,GLB1L2,GPR85,H2AFV,HOXB1,HTR5A,IPO7,JAK1,KCNC4,KIAA1045,LIFR,LPL,LPPR5,LYRM7,M6PR,MAP7,MDGA1,MED12,MGLL,MINOS1-NBL1/NBL1,MOB3C,MTMR9,MYRF,NAP1L1,NCAM1,NKD1,NPTXR,NUFIP2,NXPH3,OTUD4,OTUD5,PDPN,PPA…
miR-576-3p (miRNAs w/seed AGAUGUG)		mature microrna		-1.481	4.91E-09	AASDHPPT,ADAM22,ADAMTSL3,ADPRHL1,AFF3,ARHGAP18,ARHGAP5,ARID5B,ATG4A,BRSK2,CAV2,CCPG1,CCSER2,CFLAR,CMPK1,DLC1,DOCK9,FAM120AOS,GAD2,GRSF1,IGSF3,ISL1,KHNYN,KIAA1033,L3MBTL2,LOX,LSS,LTN1,MTDH,MTHFD2,OBSL1,PDS5A,PHYH,PLXNA4,POT1,PPP1R3D,PSEN1,PURA,QKI,RCOR1,RHOU,RIMKLA,RIOK2,RND2,SACM1L,SCD5,SIKE1,SLC16A1,SLC19A2,SLC6A15,SLITRK6,SSX2IP,STRN3,SYNPO2,TAB2,TBC1D19,TGFBI,TRMT1L,VPS4B,ZBTB1,ZIC3,ZKSCAN1
miR-4645-5p (and other miRNAs w/seed CCAGGCA)		mature microrna	Activated	3.544	4.94E-09	AAK1,ABR,ACADSB,ADAM11,AES,AFF3,AKAP13,APBB2,ARVCF,ASPH,ATP11C,ATPAF1,ATXN7,BAALC,BCR,C18orf54,C9orf72,CACNG4,CACNG8,CADM4,CAPRIN1,CBX5,CCNL2,CELF1,CHD3,CHMP5,CHST3,CNNM3,COL5A2,CPM,CSNK1E,CUX1,CX3CL1,CYB561,DCAF7,DCTN2,DDA1,DHCR24,DMBX1,DOK4,ECE2,EEPD1,ERC1,FAM136A,FAM168B,FERMT2,FGFR1,FIGN,FOXL1,FSD1L,GM2A,GNAI3,GNAO1,GNG2,GPR107,GPR4,GPR85,HEG1,IGSF8,IL16,IL1RAPL1,IL3,IP6K1,IPO9,IRAK2,JAM3,KCN…
miR-3136-5p (and other miRNAs w/seed UGACUGA)		mature microrna		0.856	5.10E-09	ABCD2,ADAM9,AGPS,ANKRD50,BMP2K,C9orf72,CBX3,CCDC102B,CCDC85A,CCPG1,CD24,CDC42,CLINT1,CNR1,CTNNA1,DBT,DKK2,DNM3,DTNA,EGFL6,EGFR,ESF1,FAM149B1,FAM171B,FAM198B,FAM19A5,FUS,GALC,GCNT4,GLRA2,GOLGA2,HAUS6,HECTD2,HMGCLL1,IPMK,ITSN1,KLF6,KPNA5,LARP1B,LCP1,LRP6,LSS,MBNL1,NCAM1,NCOR1,NEBL,NF1,NR3C1,NUDT13,PAX6,PDE4A,PIGW,PLEKHH2,PM20D2,POLR2J,PPAP2B,PPP2R2A,PRDM2,PTCHD1,PTPDC1,RAB9B,RASGRF1,RBP1,SACM1L,SHI…
miR-4656 (and other miRNAs w/seed GGGCUGA)		mature microrna	Activated	5.005	5.27E-09	ADGRA2,AKAP13,AMER3,ARHGEF18,ARL10,ATCAY,ATP2A3,ATP2B2,ATPAF1,BACE1,BAZ1B,BEND6,BEND7,CACNA1E,CADM3,CALR,CAPRIN1,CASQ1,CCSER2,CDC73,CDK5R2,CHM,CHST13,CLMN,CXCL16,DCAF7,DENND2D,DHCR24,DNAJC16,DOK7,DPYSL5,DUSP8,ELAVL3,ELFN2,ESRRA,FA2H,FBN1,FBXL16,FUS,GAB1,GDPD5,GNAO1,GNG2,GPR107,GRIN2A,H3F3A/H3F3B,HRH3,HS6ST3,IGDCC3,IL16,IQGAP1,IRS2,KHNYN,KIAA1045,KIAA1462,KLF6,L1CAM,LDLRAD4,LMTK2,LRP6,LSAMP,LSS,MA…
miR-132-3p (and other miRNAs w/seed AACAGUC)		mature microrna		-0.305	5.80E-09	ABR,ADAMTSL1,AEBP2,ANKRD29,APLP2,ARHGAP5,ARHGEF11,BMPER,C18orf25,C9orf72,CACNB1,CAPRIN1,CBFA2T2,CFL2,CFLAR,CLMN,CNIH1,COL5A2,CUX1,CYP2U1,DCAF13,DCAF8,DCUN1D4,DOK4,DOT1L,ELFN2,ESRRG,ETNK1,FAM199X,FAM81A,FBXL20,FBXO28,FOXO1,GAB1,GRIN2A,GRSF1,H3F3A/H3F3B,HEG1,IER3IP1,INTS6,ISL1,JMY,KCMF1,KCTD15,KIAA0226L,KLHDC10,KPNA1,LOX,LRRFIP1,MAPK1,MAPT,MBP,MECP2,MEIS1,MIA3,MTMR1,MTMR6,NACC2,NAP1L1,NCOR1,NFE2L2,…
miR-609 (miRNAs w/seed GGGUGUU)		mature microrna		1.354	6.01E-09	ABR,ADAMTSL3,AES,ALDH1B1,ASPH,ATCAY,BCL11A,CA5B,CBFA2T2,CEP350,CPM,DENND1B,DLAT,DLC1,DMXL2,DOK6,DTNA,EIF1AD,ETV3,FGFR2,FOPNL,FRZB,GABBR2,GNAO1,GOPC,GTF3C3,HYDIN,IGDCC3,INSR,KCNIP1,KLF3,LDLRAD3,LHFPL3,LITAF,LPPR5,MECP2,MRPS25,N4BP2L1,NFIA,NRXN2,NT5E,OPRM1,PDPK1,PDZRN3,PIGW,PIP4K2B,POLR3B,PPARD,PPP1R10,PPP1R12B,PRKCI,PRUNE,PVRL1,RASAL2,RASSF8,RTP1,SH3BGRL,SHISA9,SIAH1,SLC25A42,SLC39A8,SLC44A2,SNED1…
miR-339-5p (and other miRNAs w/seed CCCUGUC)		mature microrna	Activated	2.685	6.14E-09	ABHD17B,ACRC,AHCYL2,AKAP5,ANKRD29,ANKS1B,ARHGAP1,ARHGEF2,ARRDC3,ATP11C,ATP2B3,BACE1,BCL6,BCR,BLOC1S2,C15orf62,C1QTNF2,C6orf89,C8orf37,CADM3,CCPG1,CDK2,CDK9,CELF1,CFLAR,CMPK1,CYBRD1,DFFA,DNAJC21,DNALI1,DOHH,DOK6,DPYD,ELFN2,EXOC8,FAM120AOS,FAM166A,FAM35A,FBF1,FBXO28,FGF5,FHL1,FLCN,GAS2,GIMAP6,GLT1D1,GPC1,GPR4,HDHD2,HGSNAT,HIPK2,IGDCC3,IGFBP3,IPO9,IRAK2,KCTD15,KIAA1462,KMT2A,LBH,LEPROT,LIX1,M6PR,MAP…
miR-561-3p (miRNAs w/seed AAAGUUU)		mature microrna		-1.687	6.32E-09	APBB2,APC,ARRDC3,ATG4A,CACNA1E,COL14A1,H1F0,HOXC6,KIAA0232,LDB2,LRRK2,MBP,MR1,NF1,NUDT13,PBX1,PLOD2,PPA2,PRKAB2,RBMX,RNASEL,RUNDC3B,SCYL2,SIX4,SPAST,STAU1,TMED7,TMF1,TNFSF13B,TRIM13,TRMT10A,UBE2QL1,USP9X,XRN2,YTHDC2,ZDHHC20,ZEB2,ZFHX4
miR-3918 (miRNAs w/seed CAGGGCC)		mature microrna	Activated	6.179	6.40E-09	ABI2,ABR,ACER3,ADAM11,ALKBH5,AMER3,ANKRD46,ARHGEF3,ARTN,ASAP3,ASCL1,ATP2B3,AXIN2,BATF2,BCR,BEND7,BRF1,C1orf95,C21orf2,C6orf89,CACNA1E,CACNB1,CACNG8,CARM1,CBS/LOC102724560,CBX5,CD74,CDK2,CELF1,CHST13,CIT,CLIC1,CNR1,CRTAC1,CUX1,DAB2IP,DEF6,DMBX1,DNAH6,DNAJC27,DNALI1,DOK7,DPYSL5,E2F7,EEF1A1,ELFN2,ELOVL7,ERC1,FA2H,FAM160B1,FAM193B,FAXC,FLOT2,FMNL2,FOPNL,FOXK2,FOXL1,FURIN,GATC,GBE1,GLT1D1,GNAO1,GPC1,G…
miR-4255 (miRNAs w/seed AGUGUUC)		mature microrna		0.143	6.40E-09	ALPK1,ANKRD46,APC,AQP4,ARHGEF2,ARTN,ASPH,ATP2B2,CCDC141,CEP170,CHAC2,CP,CYB561,DBF4,DENND1B,DNAJA3,EIF5A2,ELAVL3,FAM171B,FBXO10,FCGR2A,GALC,HDAC9,KIAA0430,KLF3,KLF9,KNOP1,LARP4,MAP4K3,MIOS,MYLK,NFASC,PBX1,PDE4B,PDE5A,PER2,QKI,RAB9B,RARB,RHOQ,RHOU,RPS6KB1,SLC19A2,SLC38A2,TAF5L,TMEM40,TMIE,TRIM36,UBE2D1,UBE3A,USP8,USP9X,WASL,WWTR1,YTHDF3,ZIC5,ZMYM6,ZNF230,ZNF670,ZNF677
miR-4684-3p (miRNAs w/seed GUUGCAA)		mature microrna		0.443	6.63E-09	ABI2,ADAM28,ADAM9,ALG9,ANKRD44,ASAP1,ATG12,BCAS1,BNIP3,CAMK2N1,CPEB4,CYB561,DCAF13,DDHD1,DENND1B,ELOVL4,EPAS1,ERBB2IP,FGF5,FZD7,GALNT6,GNAI3,HDAC9,HEG1,HOMER2,HPCAL4,INTS6,IPO9,ISL1,JAK1,KIAA1804,LITAF,MBP,MEF2C,MR1,MTAP,MYOZ2,NAV1,NFIA,OLFML3,PCBD1,PCDH7,PHAX,PLXNC1,PRKAA2,PTPN11,PTPN2,QKI,RET,RPS6KB1,RSL1D1,RYR2,SIRPA,SLC17A6,SLC25A40,SNTG2,SNX13,SRSF10,ST18,SYNPO2,TDRD6,UBE3A,ZEB2,ZKSCAN1
miR-2110 (and other miRNAs w/seed UGGGGAA)		mature microrna		1.717	6.82E-09	ABI2,ADAMTSL3,ADGRA2,AFF3,AIF1L,AK5,ARPP21,ASPH,ATP2A3,B3GAT1,BCAR3,BCR,C1orf95,C8orf37,CASKIN1,CBX5,CCDC186,CD74,CEP135,CEP170,CNOT8,CSNK1A1,CTSK,CUX1,CYBB,CYBRD1,DENND5B,DNAJA3,DNAJC16,DNAJC21,DTNA,DUSP3,EIF5A,ELOVL4,EXOC8,FAM160B1,FAM84A,FBF1,FBXL14,FCHSD1,FGFR1,FGFR2,FOXF2,G3BP1,GABBR1,GBP1,GRIN2A,HHIPL1,HMGCLL1,INIP,ITSN1,KCMF1,KCNA1,KIAA0430,KLHL20,LIX1,MAPK1,MAX,MDGA1,MFAP3L,MINOS1-NBL1/NB…
miR-4690-3p (and other miRNAs w/seed CAGCCCA)		mature microrna	Activated	3.363	7.10E-09	ADAM11,ADAMTSL3,AEBP2,AHCYL2,ALKBH5,ARHGAP1,ARL3,ATPAF1,AZI2,BATF2,BLZF1,BRF1,C14orf1,C9orf72,CACNG8,CAPN3,CAST,CBFA2T2,CCDC141,CCR6,CD81,CDK9,CFLAR,CHRNA3,CLINT1,CNNM3,CNR1,CNTNAP2,CROT,CX3CL1,DAB2IP,DCAF7,DDA1,DOK7,DTX3,DUSP8,ECE2,EIF1AD,ENSA,EXTL3,FA2H,FAM120AOS,FAM193B,FAM217B,FGFR1,FIGN,FOXK2,FRY,GABBR1,GATC,GIT1,GM2A,GOLGA2,GPD1L,GRAP,GRB2,GRSF1,HAUS6,HIPK2,IGDCC3,IL16,IP6K1,KCNA5,KIFC2,KLF…
miR-3074-5p (miRNAs w/seed UUCCUGC)		mature microrna	Activated	3.091	7.15E-09	ACRC,AKT3,ANKRD29,ARRDC4,ASAP3,ASCC2,ATG2B,BAZ1B,BCAS1,BRF1,C6orf89,CAPRIN1,CASKIN1,CAST,CDH8,CIT,CNR1,COL14A1,CRIM1,CSMD2,CYBRD1,DMWD,DUSP11,DUSP3,ECE2,EEF1A1,EGLN3,EHMT1,ENTPD3,FAM149B1,FAM84A,FHL1,FOXO1,FZD7,G3BP1,GABBR2,GNG2,GPLD1,H1F0,HMP19,HNRNPL,INTS6,JUN,KAT6A,KLF12,LDLRAD3,MAGI1,MAP4K5,MEIS1,MGLL,MR1,MTURN,NAPG,NF1,NFIA,NKAPL,NRSN2,NXPH3,PBX1,PDE4B,PDPN,PHLDA1,PLA2G5,POLR2J,PPP4R4,PTPRJ,…
miR-3177-3p (miRNAs w/seed GCACGGC)		mature microrna	Activated	4.547	7.28E-09	ABHD17B,ADRA1D,AHCYL2,ANKRD44,ARID5B,ARPP21,ASCC2,ASPH,BGN,BRF1,C21orf2,CACNG4,CBFA2T2,CRHR1,CSNK1D,CXCL16,CYP46A1,DHX34,DPYSL5,ECE2,EIF1AD,ESRP1,FGFR2,FIGN,GBGT1,GPR161,GYG2,HLA-DRB1,JAM3,LAS1L,LMTK2,LSS,MXD4,MYRF,NAV2,NOTCH1,NPTXR,NTRK3,ORAI2,PBX1,PIK3CD,PLXNA4,PPP2R2C,PRKCG,PTPN18,QKI,RAPGEF1,SCN4B,SCP2,SGSM2,SLC23A2,SNX22,SSH3,STK11,SUMO3,SYN1,TMEM170B,TNRC6B,TTBK1,TTYH3,UBE2QL1,YTHDF3,ZIC2,Z…
miR-548u (and other miRNAs w/seed AAAGACU)		mature microrna		-1.955	7.31E-09	AKT3,ASS1,BEND7,CDC27,CDC73,CRIM1,CSTF2T,CXCL5,DBF4,DOCK9,EAF1,EEA1,EIF5A2,FAM136A,FIGNL1,FIP1L1,FRRS1L,GRK5,HDAC9,IDS,ING3,KCTD9,LAMP2,LCP2,LDLRAD4,LYSMD2,MAPK1,MAPK9,MGST1,PCDH7,PIK3AP1,PPP1R12B,PPTC7,PRKCI,PRUNE2,PTCHD1,RANBP6,RPE,RSPH1,SLC16A1,SLC25A40,SNX10,SNX13,SOX2,SSR1,STRN3,TMX3,TNIK,TRIM13,TSPAN14,USP47,WASF2,WDR11
miR-302c-3p (and other miRNAs w/seed AGUGCUU)		mature microrna		-1.422	7.44E-09	AAK1,ACVR1C,ADAM9,ADAMTSL3,AEBP2,AGPS,ANKRD50,AQP4,ARHGEF3,ATP2C1,ATXN3,C2orf69,C2orf88,C9orf72,CAMK2N1,CAMSAP1,CCSER2,CFL2,COLEC12,COX7B,CROT,CYBRD1,CYP2U1,DDHD1,DENND1B,DENND5B,EDNRB,FARSB,FBN1,FIGN,GAS2,GLRB,GTPBP4,GUCY1A3,IGDCC3,INTS6,ITFG1,JAK1,KBTBD3,KCTD9,KIAA0430,KLF4,LARP1B,LPL,LUC7L2,LYRM1,MAGI1,MAP7D2,MARK1,MBLAC2,MECP2,MKL2,MTURN,MYSM1,NAP1L1,NRP1,ORC4,PCDH7,PLXNC1,PPAP2B,PPIL6,PRDM2,…
miR-4327 (miRNAs w/seed GCUUGCA)		mature microrna		-0.191	7.55E-09	ABAT,ABHD13,APC,ARHGAP1,ATXN7,BCL11A,BEND7,C21orf2,CACNA1G,CALD1,CDKN2B,CFLAR,CREBBP,CYP2U1,DLC1,DLG1,DNAJC27,DPY19L2,DYRK3,EIF5A2,FBXL14,FOXJ3,GALC,GIMAP6,GNG2,GPHA2,GRIP1,HMGCLL1,IPO7,IPO9,IRAK2,ITM2A,KLF12,KLF9,LAPTM4B,LARP4B,LGALS8,LIFR,LYRM7,MAPK8IP3,MAPK9,NAPG,NEBL,NEFL,NKAIN4,NOTCH1,NTM,PFDN1,POLR1B,POU6F1,PREPL,PRL,RNF180,ROBO2,RPS6KB1,SCN2A,SCYL2,SEC24B,SLC17A4,SLC17A6,SOX2,SPTBN1,STRN,S…
miR-2355-3p (miRNAs w/seed UUGUCCU)		mature microrna		-0.494	7.62E-09	AAK1,ADAM22,ADAMTSL1,ANKS1B,ATP2B3,C10orf88,CACNA1E,CAMK2B,CAPN2,CBX3,CDH11,CELF1,CHM,CLIC1,CP,CRIM1,CTTNBP2,CUX1,CYBRD1,DCAF8,DCP2,EHMT1,EIF1AD,ELOVL7,ESRRG,FAM120AOS,FAM81A,FBN1,FGF11,GABRB2,GLRA3,GLRB,GNG2,GOLPH3L,GOPC,GRIP1,GUCY1A3,IRS1,KIAA1462,MAPK9,MBNL1,MKX,NFIA,NMNAT1,OTX2,PDLIM5,PFDN1,PHLDB2,PIP4K2B,PLCH1,PLEKHA3,PPP1R12A,PRPH,PSEN1,RANBP6,RAPGEF6,RASGRP1,RDX,RPS6KB1,RSL1D1,SAMD5,SERTM1…
miR-181b-1-3p (and other miRNAs w/seed UCACUGA)		mature microrna	Inhibited	-2.333	7.66E-09	ABCD3,AKT3,ALDH1B1,ANKRD44,ARPC5,ASPH,ATG4A,BAZ1B,BCAT1,BUB3,C1QTNF2,CDK8,CEP135,CFAP126,CFL2,CFLAR,CHAC2,CMPK1,CPED1,DENND1B,DLG1,DMRT2,DNAJC21,DTNA,EYA4,FAM135A,FAM149B1,FAM217B,FANCM,FGFR2,GALC,GRIA3,GRM5,H3F3A/H3F3B,HBS1L,HDAC9,HLA-DRA,HMGB2,KCNAB1,KIAA0226L,KIAA0232,KIAA1919,KPNA1,LAMP2,MAP9,MID1IP1,MOB3B,MTDH,MTMR4,NAV3,NCAM1,NF1,NFASC,NHS,NR3C1,NRARP,PDE4DIP,PDPK1,PFDN1,PLXNA4,PPP2R5C,QKI,…
miR-4708-3p (miRNAs w/seed GCAAGGC)		mature microrna		0.641	7.84E-09	ACADSB,ADAM11,AHCYL2,AK5,AKAP13,AKAP7,ANKRD50,ATP2A3,ATP2C1,ATXN3,BCAT1,BLOC1S2,CA5B,CAPRIN1,CEP350,CHD3,CLMN,CMPK1,CSNK1A1,DENR,DOCK9,DOK4,DOK7,DUSP11,EEPD1,EHMT1,EIF4E3,ELFN2,ERBB2IP,ESRRA,FAM160B1,FAM84A,FMNL2,FMNL3,GALC,GFRA3,GM2A,GPD1L,GRAMD2,GRB2,HDHD2,HPCAL4,IER3IP1,IFI44L,INTS6,IPO9,ISL1,ITGB5,KIAA1462,KPNA1,LDLR,LGALS8,LIX1,MAPK9,MDGA1,MGLL,MKX,MRPL19,MTX3,MVB12B,NF1,NFIA,NTM,OLIG1,OPRM1…
miR-4670-3p (miRNAs w/seed GAAGUUA)		mature microrna		-1.595	8.08E-09	AKAP5,APBB2,APLP2,ASPH,AZI2,CHAC2,CMPK1,CTTNBP2,DCP2,EIF5A2,ERBB2IP,FAM198B,FNBP1L,FRA10AC1,GABRA5,GBP1,GP2,GRIA3,GTPBP8,HAUS6,IL13RA1,KHSRP,KIR2DL1/KIR2DL3,LAMP2,LOX,MAP7,MTHFD2,MTMR6,OPRM1,PDE4B,PLAA,PLEKHA3,PLEKHA8,PPP1R12B,PREPL,PTK2B,RGS5,RIOK3,RUNX2,SERTM1,SLC17A6,SLMAP,SORT1,SPAG8,TAF5L,TMEM230,TNRC6B,TP53INP1,UBE2G1,UST
miR-1273d (miRNAs w/seed AACCCAU)		mature microrna		-1.673	8.34E-09	ABHD13,AEBP2,AFF3,AMACR,ARRDC4,BEND6,BLZF1,C18orf25,CA5B,CEP350,CROT,CXCL5,DDHD1,DLC1,DNAJC21,DTNA,EIF1AD,ELOVL7,EYA4,FAM199X,FGF5,FNBP1L,FRZB,GTF3C3,HLA-E,IDS,ING3,KIAA0430,LAMP2,LDLRAD3,LMTK2,LOX,MAGI1,MAP4K5,ME2,MPO,N4BP2L1,NAP1L1,NOTCH1,ORC4,PPAP2B,PPIP5K2,PPTC7,PTPRJ,PVRL1,QPRT,RHCE/RHD,RHOQ,RNF14,SCP2,SERTM1,SF3A1,SLC8A1,SORT1,TACR1,TGFBR2,THSD7A,TRPC3,UCHL5,WASF2,WDR36,YTHDC2,ZBTB1,ZNF518A…
miR-3681-5p (and other miRNAs w/seed AGUGGAU)		mature microrna		0.830	8.73E-09	AADAT,ABHD13,ACVR1C,ADGRA2,AHCYL2,ARID5B,AXIN2,BCL6,CAST,CEP97,CFL2,COMMD8,COX11,ELOVL4,FAM120AOS,FBXL14,FBXL20,GAS2,GPD1L,GPR85,GRIN2A,HDAC9,HEG1,IQGAP1,JAK1,KCTD12,MAPK1,MAPK9,MED28,MOG,MVB12B,MXD1,NKD1,NUFIP2,NUP62,OLFML3,PER2,PLAUR,PLXNA4,PPAP2B,PRKAA2,PRUNE2,RAB2B,SCN1A,SLC24A1,SLC6A15,SNX4,SOX5,SPTBN1,TAF5,TBC1D23,TDG,THSD7A,TNS1,TRIM26,ZC2HC1A
miR-1205 (miRNAs w/seed CUGCAGG)		mature microrna		1.989	8.86E-09	AAK1,ABAT,ABI2,ADAMTSL1,AEBP2,AHNAK,ALKBH5,ALPK1,ARHGAP1,ARHGAP5,ASCC2,ATP2A3,B3GAT1,BACH1,BCAT1,BCL11A,C10orf88,C16orf72,C6orf89,CAMK2G,CAMSAP1,CASKIN1,CCDC85A,CD74,CHD3,COBL,COPS2,CPM,CUL4A,CUX1,DAB2IP,DNALI1,EEF1A1,EGLN3,EIF5A,EIF5A2,ELFN2,ESRRA,FAM149B1,FAM168B,FAM217B,FHL1,GALNT6,GBGT1,GCNT4,GYG1,HADH,IGDCC3,IGSF3,INSR,KCTD12,KCTD15,KCTD9,KIAA1462,KIAA1804,KLF3,KLHDC8B,KLHL29,LBH,LCP1,LDLRAD…
miR-3975 (miRNAs w/seed GAGGCUA)		mature microrna		0.792	8.92E-09	ADD1,AGPS,ALG6,ARMCX5,ASAP1,AZI2,C14orf1,C1orf95,C1QTNF2,CACNA1E,CAPRIN2,CHRNA3,CLCN5,CROT,CSNK1A1,DPF2,EHMT1,ELFN2,ENSA,ETNK1,FA2H,FAM162A,FGF11,GLT1D1,GPD1L,GRK5,HAUS6,IFI6,INSR,KLF3,LCP1,LEPROT,LIX1,MAPK9,MBD1,MBP,MCAM,MFAP3L,NAV3,NKD1,NMNAT1,NRP1,NT5E,PER3,PLXNA4,PPP1R3D,PRKAB2,PRKCG,PRRC2B,PRUNE2,PTMS,PTPRF,RALGAPB,RARB,RCOR3,RERG,RND2,SENP5,SIAE,SLC25A42,SLC28A1,SLC36A1,SMAD2,SNX6,SSH3,SUSD…
miR-4536-5p (miRNAs w/seed GUGGUAG)		mature microrna	Inhibited	-2.443	9.08E-09	ADO,AKAP5,AMACR,ANP32B,ARPP21,ASPH,ATG12,CALD1,CCDC126,CCNB1,CEP135,CLCN4,CLINT1,CNNM3,CXCL16,DBF4,DNAJC16,DOK7,EFCAB13,EIF1AD,EPAS1,FAM122B,FIGNL1,FMNL2,FNBP1L,FOXF2,FRA10AC1,FUS,GRIP1,H3F3A/H3F3B,INTS6,JAK1,KIAA1045,KLF12,LPCAT2,LPL,MAP4K3,MBNL1,NFIA,NMD3,PCGF6,PCTP,PNMA3,PPIL6,PPP2R1B,RAB3IP,RALA,RBMS3,RHCE/RHD,RIOK2,RNF180,RNLS,SEC22B,SNRNP48,SOS1,STIL,STRN,TAB2,TAF8,TMBIM6,TNIK,USP42,USP47,U…
miR-574-5p (miRNAs w/seed GAGUGUG)		mature microrna		1.887	9.66E-09	ABR,AK5,ATCAY,BATF2,BMP2K,CA5B,CACNA1E,CADM2,CBX3,CCDC141,CELF4,CNR1,CREBBP,CSF1R,CUL5,CYBB,DAB2IP,DCAF8,DNASE1,DPP4,DRC7,DTNA,EZH1,FAM193B,FAM84A,FBXL20,FGF11,FGF18,FNIP1,GAB1,GIMAP6,GLT1D1,GPNMB,HOXC6,HS6ST3,HSF2,IGDCC3,INTS6,KCNJ4,KIR2DL1/KIR2DL3,KLHDC10,LINC01600,LYRM7,MDGA1,MEF2D,MOG,MPRIP,NCAM1,NEBL,NOSTRIN,NSL1,OSBPL10,PAK1,PAPPA,PDS5A,PPP1R12B,PPP2R5C,PRRC2B,PSMD9,RALGAPB,RIMKLA,RND3,RYR2…
TNF		cytokine	Inhibited	-2.951	1.01E-08	ABCD2,ABR,ADRB1,AKAP12,ALOX5AP,APC,APOE,AR,ARL6IP5,ARRDC3,ASS1,BACE1,BCL6,BGN,BMPER,CALR,CAV1,CCDC80,CCR6,CCRN4L,CDC42,CDH11,CDK2,CFLAR,CLIC4,CP,CRHR1,CSF1R,CX3CL1,CX3CR1,CXCL16,CXCL5,CYBB,DBT,DCHS1,DCN,DKK1,DPP4,EDNRB,EGFR,EXT1,FCER1G,FGF18,FGF5,FGFR1,FN1,FOXF2,FRZB,FSCN1,FST,GAB1,GABRA5,GABRB2,GBP1,GM2A,GNAI3,GRN,H19,HDAC9,HIPK2,HLA-A,HLA-B,HLA-DRA,HLA-E,IDH2,IFI16,IFI6,IFIT1,IFIT3,IFITM1,IGFBP…	613 (19)
miR-4646-3p (miRNAs w/seed UUGUCCC)		mature microrna		0.106	1.04E-08	ABHD13,ACADSB,ADAMTSL1,ANKRD50,ARID5B,ARTN,ASPH,ATP2B2,C8orf37,CA5B,CELF5,CHST3,CNTNAP2,COL14A1,CPEB4,CSE1L,CTNNA1,CX3CR1,DNAJA3,EGFR,ELL2,ESRRG,GATC,GPR4,GUCY1A3,IL13RA1,INTS6,IPO9,KCNC4,KY,LCP1,LDLR,LYRM1,MECP2,MRPL35,MYH7B,NR3C1,NTRK3,NUDT13,NUFIP2,NXPE3,NXPH3,OTX2,PPIP5K2,PPP1R12A,PPP2R2C,PRSS23,PRUNE,PTCD3,RAP2A,RASGRP1,RBMX,RNF180,RPS17,RPS6KB1,SAMD5,SLC17A4,SLC39A14,SLC8A3,SLITRK6,SLMAP,SM…
miR-142-3p (and other miRNAs w/seed GUAGUGU)		mature microrna		-1.047	1.04E-08	ANKRD46,ANKRD50,APC,ARHGEF2,ARID5B,ARL15,ARRDC3,ARTN,ASPH,ATXN7,BACH1,C18orf25,C9orf72,CA5B,CCDC141,CCDC6,CFL2,CLCN5,CLIC4,CUL5,CUX1,DCUN1D4,DKK2,DMXL2,EML4,ERC1,FAM208B,FIGNL1,FMNL2,FOXF2,FOXO1,GAB1,GPR85,HAUS3,HBS1L,IPMK,IPO7,KLHL20,LIFR,MAP4K3,MARCKS,ME1,MGLL,MTMR9,MYLK,NOL4L,NR3C1,PCGF6,PDE4B,PPP1R10,PPP1R37,PTPN23,QKI,RASSF8,RBMS1,RPE,SH2B1,SH3BGRL,SHISA9,SOX5,SSX2IP,STAU1,STRN3,SYN2,TAB2,TE…
miR-4524a-5p (and other miRNAs w/seed UAGCAGC)		mature microrna		-1.769	1.05E-08	AGK,AKT3,ANKRD46,ARF3,ARHGAP5,ATP7A,BCAS1,BMPER,CACNA1E,CAST,CCDC6,CCDC80,CDC27,CLCN4,CLCN5,CMPK1,CNNM3,CPEB3,DCAF7,DCAF8,DCUN1D4,DNAJB14,DOK6,ELL2,ELOVL7,ENSA,ESRP1,EYA4,EZH1,FAM120AOS,FAM135A,FAM81A,FGFR1,GALC,GAREM,GLT1D1,GSKIP,HAUS3,HECTD4,HTR2A,IPO7,IRAK2,KANK1,KCND3,KHNYN,KIAA0226L,KLHDC8B,KPNA3,LAMP2,MAP3K7,MBNL2,MFAP3L,MRPL35,MRPS25,MTAP,MYLK,NAPG,NEBL,NKD1,PAPPA,PDLIM5,PLXNA4,PPP2R1B,PRK…
miR-3591-5p (miRNAs w/seed UUAGUGU)		mature microrna		-1.325	1.08E-08	ADAM9,ANKS1B,AP1S2,APBB2,AQP4,ARRDC4,ASPH,ATG12,ATP11C,BNIP3,C18orf54,CLIC4,COL5A2,CTNNA1,DDR1,DENND1B,DLG5,DTNA,EEA1,ETV3,FAM171B,FCGR2A,GPR107,HECTD2,HPCAL4,IFIT1,KBTBD3,KCTD12,KLF9,KLHL28,LOX,MAP4K3,MTX3,MYO16,NFASC,NMD3,PPAP2B,RDX,RHOQ,RMND5A,RPS6KC1,RUNDC3B,SDCBP,SFMBT1,SIAH1,SLC11A2,SLC38A2,SLC39A6,SMPX,SORT1,SOS1,SRI,SYNPO2,TEAD1,USP8,ZEB1,ZNF273,ZNF677,ZNF92
miR-4297 (and other miRNAs w/seed GCCUUCC)		mature microrna	Activated	3.750	1.11E-08	ABCD3,ACVR1C,AIF1L,ALKBH5,ATCAY,ATG2B,BCR,BPNT1,BRSK2,C10orf88,C15orf62,C6orf89,CA5B,CAMK2A,CAMK2G,CARM1,CCKAR,CD24,CD74,CFLAR,CLMN,CNNM3,COX11,CPEB3,CSNK1D,CSNK1E,CUL4A,DCUN1D4,DKK2,DLG1,DMBX1,DOK7,DTNA,EYA4,EZR,F12,FZD7,GABBR1,GALNT6,GAS2,GLYR1,GPRC5B,GRB2,HHIPL1,HMP19,HTR2A,IL16,INHBE,JMY,KCNAB1,KHNYN,KIAA0430,KLF12,KLF9,LMNA,LMTK2,MAGI1,MBP,MDM4,ME2,MFI2,MGLL,MKL2,MPO,MRPS25,MTDH,MTMR6,MXD4,N…
miR-342-3p (miRNAs w/seed CUCACAC)		mature microrna		0.364	1.12E-08	ADAM9,ADRB1,AK5,AMER3,APBB2,ATPAF1,BATF2,BCL2L10,C10orf88,C8orf37,CBX5,CCDC141,CDC42,CELF1,CHM,CMIP,CNR1,COL5A2,CPEB4,CXCL5,DLGAP4,DMBX1,DNM3,DPYD,EEA1,ENSA,ERC1,FAM122B,FBXL20,FHDC1,FUS,GOPC,HIPK2,IL3,KCMF1,KIAA1033,KIAA1462,KLF6,KMT2A,L3MBTL2,LARP4,LIFR,LONRF2,LSAMP,MID1IP1,MTDH,MTMR6,MXD4,NEO1,NR2C2,NRARP,NTM,NUDT13,PBX1,PCDH17,PDLIM5,PHIP,PIK3AP1,PITPNM2,PLAA,PLEKHA8,PLEKHH2,POLR3A,PTCD3,PTPR…
miR-1843a-5p (and other miRNAs w/seed AUGGAGG)		mature microrna		1.418	1.13E-08	ABHD13,ABR,ALG9,ANKRD50,AP1S2,ARF3,ATP7A,AZI2,C1QTNF2,C6orf89,CA5B,CAPN3,CASQ1,CCDC102B,CDC27,CFLAR,CHD6,CHD8,CLCN5,DLGAP4,DPYD,ELOVL7,ENSA,ERC1,ESRRG,HAUS3,HGSNAT,IFI44L,LMTK3,MARK1,MFN1,MOB3C,MYSM1,NAP1L1,NAV1,NAV3,NCAM1,NLGN2,NRSN2,NT5DC3,NUP98,OPRM1,OR7D2,PCGF6,PDE5A,PER3,PIP4K2B,PLEKHG2,PPP2R2A,PPP2R2C,PRUNE2,PTPRN2,PYGO2,RASGRP1,RBMX,RFX5,RGS5,RHOU,RND2,RSL1D1,SASH1,SCAI,SCP2,SENP8,SLAIN2,S…
miR-875-5p (and other miRNAs w/seed AUACCUC)		mature microrna		-0.767	1.13E-08	ARPC5,ATG2B,ATP2C1,BCL11A,CALD1,CAV2,CCDC85A,CCNB1,CEP350,CHORDC1,CTNNA1,CYBB,DENND1B,DTNA,EFCAB13,EGFR,ELL2,GABBR2,GRIA3,GRIN2A,HAUS6,HIPK2,IRS1,KIAA0430,LCP1,LDLRAD4,MDM4,NCOA2,NFIA,NR3C1,NT5E,NUFIP2,NXPE3,OTUD4,PARG,PCDH7,PDCD6IP,PER3,PHIP,PM20D2,PPP4R4,PTPN12,RAB9B,RASGRP1,RNASEL,RNF180,RPS29,RUNX1T1,SCYL2,SSFA2,SSX2IP,ST18,SYNPO2,TAF5,TMEM170B,TNRC6B,TRMT10A,TSPAN5,UTRN,ZBTB1,ZCCHC2,ZFHX3,ZM…
miR-3585-5p (and other miRNAs w/seed UCACAAG)		mature microrna	Inhibited	-2.256	1.27E-08	AAK1,AQP4,ASPH,AXIN2,B3GALNT2,BLOC1S2,C2orf69,CCPG1,CNIH1,COL5A2,CX3CL1,CXCL5,DBF4,DIP2C,DUSP11,EEA1,EML4,ETNK1,FA2H,FAM135A,FAM208B,FBN1,FNBP1L,GLYR1,GPR85,HBS1L,HDAC9,ICA1,IER3IP1,LHFPL2,LIFR,MAGI1,MAP7D2,MTDH,NCOR1,NEFL,NHS,NUP62,NUPL1,PARG,PCTP,PDZRN4,PER2,PTCHD1,PYROXD1,RCOR1,SEZ6L,SF3A1,SOCS5,SREK1,STRN,SWAP70,SYN2,TLE1,TRMT5,TRUB1,TSNAX,TTC39B,VCPIP1,WDR1,WDR41,WEE1,WNT11,WWTR1,XAF1,XG,ZIC…
miR-203b-5p (and other miRNAs w/seed AGUGGUC)		mature microrna		-0.603	1.28E-08	ABHD17B,ADPRHL1,AMER3,ANKRD44,ARL10,ARL15,ATP2C1,AXIN2,B3GAT1,BACH1,BEND6,C18orf25,CCDC102B,CCNB1,CHD8,CNOT8,CRHR1,CROT,CTTNBP2,DNM2,DPYD,EEF1A1,GNAI3,GNAO1,GRIP1,GUCY1A3,HEG1,IPO9,JAM3,KCMF1,KCTD12,KPNA1,LAMP2,LBH,LETM2,LMO7,MAGI1,MBLAC2,ME2,MTSS1,N4BP2L1,NRP1,NT5DC3,NTM,PCDH7,PDZRN3,PREPL,PRKAA2,PRKAR2A,PRKRIR,PRPH,PTCD3,PTPN11,RAB3IP,RAP2A,RASAL2,SLC36A4,SLC7A1,SNX13,TCF4,TLL1,TNS1,UTRN,WDR11,…
miR-1324 (miRNAs w/seed CAGACAG)		mature microrna		-0.576	1.30E-08	ABHD13,ABHD17B,AKIP1,APLP2,ARHGEF18,ARHGEF3,ASAH1,ASPH,BCL11A,C2orf88,CA5B,CDK5R2,CDKN2B,CEP135,CHD6,CHST1,CLCN5,CXCL5,DNAJC16,DOK6,DTX3,DUSP8,EIF5A2,EML4,ENSA,ETNK1,FAM199X,FBXO28,GLYR1,GPR107,GRIN2A,HADH,HMP19,HSF2,IRS1,KIAA0430,LAMP2,LARP4B,LSS,MAGI1,MAPK9,MAPT,MAX,ME1,MECP2,MRPS25,MTHFD2,NAV3,NOL4L,NOL6,NR3C1,OPRM1,PDE5A,PKIB,PLEKHG2,PM20D2,PPP1R12A,PRKAA2,RALGAPB,RAPGEF1,RBMS3,RELL1,RIOK3,RP…
miR-512-3p (miRNAs w/seed AGUGCUG)		mature microrna		0.777	1.31E-08	AAK1,ABR,ADAM9,AHNAK,ANKS1B,APBB2,AR,C2orf69,C2orf88,CBX5,CCDC6,CCR6,CDH8,CDHR5,CFLAR,COQ10B,CPM,CUX1,CYBRD1,CYP2U1,DDA1,DNAJA3,EEPD1,FAM120AOS,FNBP1L,FOXK2,GABRA5,GAS2,GP2,GUCY1A3,HDAC9,HTR2A,KIAA1462,KLHL28,LIFR,LPPR5,MBNL2,MRPS25,MVB12B,NAP1L1,NCAM1,NEO1,NMNAT1,NOSTRIN,PAPOLA,PDE4DIP,PHACTR4,PRKAR2A,PTCHD1,PTPN18,QKI,RASGRP1,RFK,RND3,RNF180,RSL1D1,SCD5,SENP5,SFMBT1,SLAIN2,SLC6A15,SMAD2,SMNDC1,…
miR-1225-3p (miRNAs w/seed GAGCCCC)		mature microrna	Activated	5.241	1.37E-08	AAK1,ABAT,ACADSB,ADAM22,ADAMTSL1,ADD1,AGPS,AIF1L,AP5M1,ARHGAP1,ARHGAP5,ARL3,BCAS1,C1orf95,C6orf89,CACNB1,CACNG8,CALR,CAMK2B,CASKIN1,CCDC141,CCDC80,CELF1,CFLAR,CHD3,CMIP,CNIH1,CTNNA1,DCAF8,DDHD1,DLGAP4,DOHH,DOK7,DPYSL5,DUSP3,EGLN3,ELAVL3,ELFN2,ENSA,ERC1,ERCC8,EZH1,FAM168B,FCHSD1,FHL1,FLCN,FMNL2,FMNL3,FURIN,GAREM,GDPD5,GM2A,GPLD1,GPR4,GPRC5B,GRAP,IGDCC3,INSR,IPO9,ITSN2,KCNC4,KCTD15,KIAA1045,KLHDC8A…
miR-502-5p (and other miRNAs w/seed UCCUUGC)		mature microrna	Activated	2.344	1.41E-08	AAK1,ALPK1,ARID5B,ARVCF,B3GNT5,C18orf54,C2orf88,CA5B,CADM4,CCR6,CD24,CDH8,CELF1,CELF4,CEP97,CFLAR,CHM,CHMP5,CHST13,CLCN5,DOT1L,DTNA,DUSP3,EAF1,EEF1A1,EGFR,ENSA,FBXL20,FBXO28,FIGN,FLCN,FMNL2,GABRB2,GPR107,GRM5,H1F0,HAUS6,KCTD9,LBH,LRP6,MARC2,MRPL35,MTMR6,MTURN,MVB12B,NEO1,NT5E,OLIG1,OSBPL10,PAAF1,PABPC1,PBX1,PLEKHG2,PLXNA4,PPP1R12B,PRDM2,RMND5A,RND2,SLC39A14,SLC6A6,SOAT2,STARD13,SYT9,SZRD1,TBC1D4,…
miR-661 (miRNAs w/seed GCCUGGG)		mature microrna	Activated	7.159	1.42E-08	AACS,AAK1,ABHD10,ACADSB,ACSF2,ADAM11,ADAM22,AFF3,ALYREF,AMACR,ANKS1B,APBB2,APC,ARHGEF11,ARHGEF18,ARID5B,ASPH,ATP2B2,ATPAF1,B3GALNT2,B3GAT1,BATF2,BCR,BLOC1S2,C15orf62,C1orf95,C1QTNF2,CA5B,CACNG4,CAMSAP1,CASKIN1,CBX5,CD24,CD300A,CD74,CDC73,CDHR5,CIT,CLMN,CNNM3,COBL,COL9A2,CREBBP,CX3CL1,CXCL16,CYB561,DAB2IP,DCAF8,DDA1,DMWD,DNM2,DOT1L,DTNA,DUSP3,DUSP8,ECE2,ELAVL3,ENSA,ERC1,EXOC8,EZH1,FBXL20,FGF11,FLC…
miR-1183 (miRNAs w/seed ACUGUAG)		mature microrna		-1.972	1.47E-08	AEBP2,AMACR,APC,ATP2B3,B3GNT5,BEND6,CA5B,CAV2,CCDC102B,CNOT8,CRIM1,CSTF2T,CTSK,CYBRD1,DENND1B,DENR,EEPD1,ELL2,EMC2,ERCC8,ERRFI1,ETNK1,F8,FAM208B,FAR1,FOXJ3,GLRA2,GOPC,IFITM1,IPO7,KCTD15,KLF3,LMNA,MBP,MKL2,MTAP,MTMR6,NCOR1,NUDT13,OSBP2,PCDH7,PDLIM5,POT1,QKI,RAP2A,RASGRP1,RASSF8,RFK,RNF14,SMPX,SNRNP48,TAF1,TAF2,TAF5L,TMEM170B,UBR3,VSTM4,XRN2,ZKSCAN1,ZNF548,ZNF704
miR-4667-5p (and other miRNAs w/seed CUGGGGA)		mature microrna	Activated	6.194	1.48E-08	AAK1,ABI2,ABR,AIF1L,ARHGEF18,ARHGEF2,ARL10,ARMT1,ARVCF,ASAP3,AXIN2,B3GAT1,BAALC,BCAR3,C10orf88,C16orf72,C21orf2,CACNB1,CACNG4,CASKIN1,CCDC85A,CD74,CELF5,CIT,CLIP1,COLEC12,CSNK1D,CUX1,CYB561,CYBRD1,DDA1,DLGAP4,DMWD,DNAJA3,DNALI1,DOK7,DTNA,DUSP3,ECE2,EGLN3,ENSA,ENTPD3,EZR,FAM199X,FAM84A,FBXL20,FBXO10,FCHSD1,FGF18,FGFR1,FGFR2,FLCN,FLT3LG,FOXF2,FSCN1,GBP1,GLT1D1,GOLGA2,GPR107,GPR4,H2AFV,HECTD2,HLA-B,…
miR-4427 (miRNAs w/seed CUGAAUA)		mature microrna		-1.918	1.51E-08	ACVR1C,ADAMTSL3,ANKRD46,ARHGAP5,ASPH,BACH1,BEND7,BMP2K,C2orf69,CDH8,CHM,CIT,COX11,CP,CREBBP,DCP2,DNAJA3,DPY19L2,EFCAB13,ERRFI1,FAM217B,FRY,GSKIP,H2AFV,HEG1,IGFBP3,IRAK2,KIAA0232,LPPR5,MAP9,MBNL2,MIA3,NAV2,PAX6,PBX1,PDCD6IP,PM20D2,PNPLA8,PRDM5,PRUNE2,QKI,RAP2A,RNF14,RUNDC3B,SLC38A2,SOCS5,SPIN4,SRSF10,STRN,SYNJ1,TCF4,TRIM13,TRIM36,UBR3,UCHL5,USP9X,ZDHHC21,ZNF521
miR-570-3p (miRNAs w/seed GAAAACA)		mature microrna	Inhibited	-4.400	1.55E-08	ABAT,AGPS,AMACR,ATG12,ATP7A,ATXN3,B3GNT5,BCAT1,BPNT1,C18orf25,CADM2,CAMSAP1,CAPRIN1,CCDC126,CEP135,CHMP5,CLIP1,COL5A2,CRIM1,CTTNBP2,DPP4,EIF5A2,EML4,ETNK1,EYA4,FAM160B1,FAM89A,FAXC,GOLPH3L,GRIA3,GRSF1,HAUS6,HBS1L,HGSNAT,IRS2,KBTBD3,LACTB2,LARP1B,LARP4,LMO4,LRPAP1,LRRK2,LYSMD2,MAPK9,MBLAC2,MEF2D,MYOZ2,MYSM1,NHS,NR3C1,NRP1,OR7D2,PDPN,PER3,PLA2G5,PRPF4B,QKI,RAPGEF6,RASAL2,RBM33,RBMS3,RFK,SCP2,SEZ6L,…
miR-346 (and other miRNAs w/seed GUCUGCC)		mature microrna	Activated	2.905	1.58E-08	ADAMTSL1,AKT2,AP5M1,ATG2B,BCL6,BRF1,C1orf95,C5orf28,C6orf89,CADM3,CARM1,CAV2,CDKN2B,CFLAR,CLCN5,COLEC12,CPEB4,CSNK1D,CTNNA1,CYP2U1,DCAF7,EGLN3,EPAS1,FAM160B1,FARSB,FGF5,FOXF2,FRZB,GIT1,GPR4,GRAP,GRIN2A,GRM7,ITSN2,KCMF1,KCNC4,KLF4,L1CAM,LAMP2,LRP6,MAPK1,MBNL1,MDGA1,ME2,MEF2C,MKL2,MOB3B,MTRF1,NACC2,NLGN2,NRARP,NT5DC3,NTM,ORAI2,PCTP,PDE4A,PDPK1,PER3,PHLDB2,POLR3A,PPIL6,PPP1R9B,PREPL,PRKAB2,PRRC2B,PT…
miR-4474-3p (miRNAs w/seed UGUGGCU)		mature microrna		0.779	1.58E-08	ADAM11,AFF3,AHCYL2,AKAP13,ALDH1B1,AMER3,ANGPTL6,ARHGEF2,BATF2,CACNA1E,CCDC186,CD24,CFLAR,CHM,COBL,COL5A2,CPEB3,CRIM1,DAB2IP,DBT,DDHD1,DENND1B,DHX9,DKK2,DLC1,DNAJC27,DPF2,DPYD,DTNA,EGFR,EHMT1,FAM160B1,FAM19A5,FAM81A,FERMT2,FOXF2,FOXL1,FOXO1,GRN,HYDIN,IL13RA1,JAM3,LIX1,LPCAT2,MAPK9,MBNL1,MEF2C,MGAT3,MR1,MRPS25,MYLK,NACC2,NAP1L1,NCAM1,NF1,NOL4L,NSL1,PCSK2,PCTP,PDS5A,PLEKHH2,POU1F1,POU3F2,PPIP5K2,PPM…
miR-4764-3p (miRNAs w/seed UAACUCC)		mature microrna		-0.991	1.72E-08	AAK1,AASDHPPT,AEBP2,ANKRD44,BPNT1,CAPRIN1,CDK8,CLINT1,COL9A2,COPS2,CSTF2T,CYBB,DHCR24,DLAT,DMBX1,DNALI1,EEF1A1,EIF5A2,ETV3,EYA4,F8,FBXO28,FGFR2,GM2A,GTPBP8,GUCY1A3,HES6,HLA-DRB1,IL13RA1,INADL,IPO11,KIAA0232,KLHDC10,KPNA3,MAP9,MOB3C,NMNAT1,PDE5A,PLCB4,PRKAB2,RAB9B,RAP2A,RELL1,SCAI,SLC25A42,SNRNP48,SOS1,ST8SIA5,SYNPO2,TAF8,TBC1D30,TIAM1,UBXN10,USP10,UST,VPS13D,ZBTB33
miR-4769-3p (and other miRNAs w/seed CUGCCAU)		mature microrna		0.961	1.81E-08	AADAT,ACER3,ACVR1C,ADAM28,ADAM9,AIF1L,AKT3,ARHGAP18,ASPH,ATXN7,BCL6,C1QTNF2,C8orf37,CALD1,CCDC126,CCDC85A,CCR6,CDH8,CHM,CLIC4,CLMN,COMMD8,COPS2,CORO1A,DKK1,DOK7,EML4,EPAS1,ERBB2IP,ESRRG,FAM84A,FAXC,FDFT1,FRY,FRZB,GLB1L2,GLRB,GRIN2A,GRM5,HBS1L,HECTD2,HIPK2,HIST1H2BD,HPCAL4,IL13RA1,INTS6,IP6K1,ITSN2,KHSRP,LIX1,LPPR5,LRRFIP1,MR1,MTURN,MTX3,NCAM1,NOTCH1,NR3C1,NUP98,NXPH3,OTX2,PCDH7,PTCD3,PYGO2,RASA3,…
miR-6862-5p (and other miRNAs w/seed GGGCAUG)		mature microrna	Activated	2.770	1.82E-08	AASDHPPT,ABR,ADAM11,ADAM22,ADO,ANKRD29,AR,ARF3,ARHGAP1,ARHGAP24,ASAP3,ATP7A,CACNA1E,CCRN4L,CDH8,CDHR5,COBL,CRHR1,DDA1,DFFA,DNAJC16,DOCK9,DPYSL5,DUSP3,FAM160B1,FAXC,FLOT2,GAD2,GDPD5,GIMAP6,GPLD1,GRM7,H2AFV,HLA-E,HYDIN,IRF2BP2,JAK1,KCNC4,KCTD12,KIAA0226L,KIAA1045,KIAA1462,KLF12,KY,LCP2,LLGL1,LMNA,LSS,LYPLA1,MARCKS,MDGA1,MGAT3,MOB3C,MTAP,MYOF,NAV2,NKAIN4,NLGN2,NUP98,NXPE3,ORAI2,OSBP2,PDLIM5,PHACTR4,…
miR-548d-3p (and other miRNAs w/seed AAAAACC)		mature microrna	Inhibited	-2.091	1.88E-08	AEBP2,AES,ALYREF,ARL6IP5,BAG3,C18orf54,C6orf89,CADM2,CBFA2T2,CLCN4,COPS2,CPEB4,DOCK9,DTNA,ERBB2IP,GNA11,GNAI3,HBS1L,HIPK2,HMGB2,IER3IP1,ING3,KIAA0226L,KIAA0232,KPNA1,LARP4,LHFPL3,LRRK2,MPP7,NUFIP2,NUP98,PDE5A,QKI,RCOR3,RIMKLA,RNF182,RNLS,SGOL2,SOCS5,SSR1,TCP11L2,TLL1,TMEM170B,TMEM99,TRMT5,UBE2D1,UBE2H,WWP1,WWTR1,XPR1,YBX1,ZBBX,ZNF468,ZNF493
miR-1273e (miRNAs w/seed UGCUUGA)		mature microrna		0.198	1.92E-08	AAK1,ACVR1C,AHNAK,AK5,ANKRD29,ANKRD44,C1orf95,CA5B,CCR6,CD53,CDC27,CFLAR,CHMP5,CP,CPM,CROT,DDHD1,DMRT2,DTNA,EDNRB,EEF1A1,EIF5A2,ERCC8,ESRP1,ESRRG,FAM198B,FAM217B,FLCN,GAB1,GM2A,GRAMD2,HAUS6,IPMK,KCTD9,KLF12,KY,LPCAT2,MAP4K5,MBD1,MBNL1,MBNL2,MRPL35,MTDH,MYBPC1,NMD3,NR3C1,OPRM1,ORAI2,ORC5,PID1,PIGW,PLEKHH2,PM20D2,POLR3B,PRR16,RBP1,RERG,RFFL,RHCE/RHD,SAMD5,SCD5,SIKE1,SIX4,SLC24A2,SLC39A6,SNX13,SOX5,…
miR-520g-3p (and other miRNAs w/seed CAAAGUG)		mature microrna		-0.599	1.98E-08	AAK1,ADAMTSL3,ASAH1,ATPAF1,C1R,C2orf88,CAMK2N1,CCNB1,CCPG1,CDKN2B,CXCL5,DENND1B,ELL2,ENTPD4,ERC1,FAM89A,FBN1,GLRA2,GMCL1,GRIP1,GSKIP,HECTD2,HIPK2,KBTBD3,KLHL29,LAMP2,LOX,MAP9,MYCN,NR2C2,OSBPL10,PCDH7,PDE4A,PHACTR4,PKIB,PLEKHA8,RND3,SCD5,SEZ6L,SLC41A1,SMAD3,SSR1,TAF5L,TBKBP1,TLR5,TRIM13,USP9X,VAV3,WDR1,ZBTB1
miR-1200 (miRNAs w/seed UCCUGAG)		mature microrna		0.173	2.03E-08	ABI2,AKAP13,ALG6,ALG9,ALPK1,AMACR,ANKRD46,ARL15,ASAP1,ATG2B,ATP11C,ATPAF1,BATF2,BCAS1,BCL11A,C15orf62,C16orf72,C5orf28,C6orf89,CAPN3,CAPRIN1,CHM,CLIP4,CNNM3,COMMD8,DDHD1,DENND2D,DNAJC27,DOCK9,DOT1L,DPP4,EML4,EZH1,FAM81A,FAM84A,FBXO10,FIGN,FOPNL,GABBR1,GABRB2,GALNT6,GBP1,GP2,H3F3A/H3F3B,HHIPL1,HOMER2,HTR7,INSR,IPMK,IPO9,IRS1,KCNC4,KIAA1033,KLHL9,KPNA1,LPPR5,MAP7,MBP,MPO,MR1,MRPL35,NKAPL,NRP1,PCTP,…
miR-4704-5p (miRNAs w/seed ACACUAG)		mature microrna		-0.963	2.08E-08	AEBP2,AKAP7,ALDH6A1,ARPP21,ASPH,CBX3,COLEC12,CREBBP,DDR1,DENND1B,DENND5B,FAM160B1,FNBP1L,GAS2,GPD1L,GPSM2,GRAMD2,HSF2,KNOP1,LIFR,LRRC7,MAP9,MAX,MIA3,MTMR9,NCAM1,NT5DC3,NUPL1,OPRM1,OTUD4,PGM2,PLA2G5,PLXNC1,PPIP5K2,PREPL,PRKAA2,RASGRP1,RBMX,RCHY1,RCOR3,RFK,RND3,RRP1B,SLC38A2,SNAP91,SOX6,SYN3,SYNJ1,SYNPO2,TMF1,UBE2H,VCPIP1,ZDHHC21,ZNF230
miR-3677-5p (miRNAs w/seed AGUGGCC)		mature microrna		0.076	2.11E-08	ANKS1B,APLP2,ASAP1,ATP2A3,ATPAF1,BFSP1,C6orf89,CALR,CAMSAP1,CARM1,CCDC126,CCPG1,CCSER2,CLCN5,CMPK1,CNTNAP5,CSNK1D,CYP46A1,DOK6,DPY19L2,DUSP3,DUSP8,ELL2,EXTL3,FAM199X,FMNL3,FRY,GAS2,GBGT1,GIT1,GLYR1,GOLGA2,GOLPH3L,GPR85,GYG2,H1F0,H3F3A/H3F3B,HPCAL4,INSR,INTS6,JAK1,KANK1,LCP1,LHFPL2,LOX,LPCAT2,LYRM7,MAP7D2,MAPT,MEF2C,MEGF6,MIA3,MVB12B,NACC2,NAP1L1,NCOA2,NEFH,NMD3,NPTXR,OPRM1,ORC5,PCGF6,PLAA,PLXNA4,…
miR-3164 (and other miRNAs w/seed GUGACUU)		mature microrna		0.688	2.15E-08	ALG9,ARID5B,ARRDC4,ATP2B3,C18orf25,C9orf72,CAMSAP1,CCSER2,CLCN4,CLCN5,COL5A2,DENND1B,DNALI1,FIGNL1,FMNL2,FOXF2,FOXK2,FST,GUCY1A3,HECTD4,IPMK,ITSN1,JAK1,KCNA5,LMO4,LSS,MAGI1,MAP4K3,MFAP3L,MIA3,MTRF1,MTRR,NT5E,NTM,NUDT13,OSBP,PBX1,PDLIM5,PLA2G5,PLEKHA8,PPIP5K2,PPP1R10,PPP2R2C,PPP4R4,PTBP1,RASGRF1,RASGRP1,RBM11,RBMX,RFK,ROBO2,RTP1,RUNX1T1,SCN1A,SLC16A10,SMU1,SNX4,SOCS5,SRI,SYNPR,TRIM36,WEE1,ZBBX,ZER…
miR-4786-5p (miRNAs w/seed GAGACCA)		mature microrna		0.577	2.16E-08	ADAMTSL1,AHCYL2,AKT3,ARHGAP1,ATP2B2,BACE1,BCAS1,BCR,C8orf37,CADM2,CDHR5,CEP89,CHD6,CHM,CLMN,CREBBP,DCUN1D4,DENR,DNAJC16,DNAJC21,EDNRB,EEF1A1,ENSA,EPB41L3,ERC1,EZH1,FDFT1,FGFR2,FLCN,FUS,GATC,GYG2,H2AFV,H3F3A/H3F3B,HAUS3,HOXC6,INHBE,KCNA1,KIAA1919,LARP1B,LITAF,LPL,LRPAP1,MAPK9,MAST4,MBP,MDM4,MFI2,MINOS1-NBL1/NBL1,MOG,MPP7,N4BP2L1,NEFL,NRSN2,ORC4,PCSK2,PIGW,PLXNA4,PPM1L,PRDM5,PREPL,PRUNE,RBP1,RFFL,R…
miR-4514 (and other miRNAs w/seed CAGGCAG)		mature microrna	Activated	2.700	2.20E-08	ABR,ADAM11,ADAM22,AKAP13,AKT2,AMER3,AR,ARID5B,ASPH,ATP2B3,AXIN2,BAALC,BMPER,C18orf54,C2orf88,C5orf28,CACNB1,CACNG8,CAMK2B,CAMK2N1,CAV1,CHRM3,CPM,DENND1B,DHX34,DMBX1,DNALI1,EIF4E3,ENTPD4,ESRRG,F8,FAM120AOS,FAM168B,FAM35A,FBXL20,FBXO10,FLOT2,FOXK2,GNG2,GPHA2,GPR37L1,GYG2,HECTD4,HEG1,HGSNAT,HIST1H2BD,HTR5A,ING3,IPO9,IRAK2,KCMF1,KCND3,KCTD15,KIR2DL1/KIR2DL3,KLF3,KY,L3MBTL2,LAMP2,LBH,LMO7,LRRFIP1,LSS,…
miR-1295b-5p (and other miRNAs w/seed ACCCAGA)		mature microrna		1.832	2.23E-08	ABHD13,AKAP7,ALG9,ARF3,ARHGAP18,ARL10,BAALC,BLZF1,CACNA1G,CAST,CLCN5,CLMN,CUL5,DAB2IP,DCP2,DCUN1D4,DHCR24,DMRT2,DNAJC16,EIF1AD,EPAS1,ERICH1,FDFT1,FLOT2,FMNL2,FOXL1,FSCN1,GAB1,GALNT7,GPR183,GRAMD2,HIVEP2,HRH3,IFI44L,IL3,JMY,KAT6A,KCNC4,KCTD9,KIAA0430,KIAA1462,KIAA1804,LITAF,LPL,LRIG1,MAGI1,MARCKS,MEF2C,MFN1,MGAT3,MKL2,MKX,MPRIP,MRAP2,MRPL35,MTRF1,MTSS1,MYCN,N4BP2L1,NAV1,PBX1,PDLIM5,PDZK1,PDZRN3,PH…
miR-4662a-3p (miRNAs w/seed AAGAUAG)		mature microrna	Inhibited	-2.503	2.32E-08	APC,ATP2C1,C8orf37,C9orf135,C9orf72,CCDC186,CCDC82,CFLAR,CUL4A,CUL5,CYBRD1,DENND5B,DKK1,DLC1,DUSP11,EFCAB13,HTR7,LAMP2,LARP1B,MAPK9,MRPL19,MTAP,PHACTR4,PTPN21,PTPRC,RAB2B,RSL1D1,SCN4B,SDCBP,SLC25A46,SNX10,SPAST,TAB2,TRNT1,TTLL11,VTA1,YY1,ZC2HC1A
miR-465d-3p (and other miRNAs w/seed GAUCAGG)		mature microrna		0.382	2.34E-08	ACVR1C,AFF3,AK5,AKAP12,ALG9,AZI2,CALD1,CDH8,CDK5R2,CMIP,CSMD2,DENND1B,F8,FCHSD1,FLCN,FUS,GALNT6,GALNT7,INADL,INHBE,IPO7,KAT6A,KLHDC10,KY,LAMP2,MAP7,MED19,MICU3,MOB3B,MPRIP,MTMR6,MXD1,PAAF1,PAK1,PCSK2,PPP2R2C,PRDM5,PRSS23,PRUNE,PTPN5,QKI,RAB3IP,RAP2A,RASSF8,RMND5A,RTP1,SCGB1D2,SLC24A1,SLC25A42,SLC39A8,SMOX,SPAST,STIL,SUSD5,TMEM99,TMX3,TNIP3,UNC119B,YTHDC2,ZC2HC1A,ZMYM2
miR-4643 (miRNAs w/seed ACACAUG)		mature microrna		-1.918	2.38E-08	ABHD10,ADAM22,AES,ARHGAP24,ASAP1,ATG2B,B3GALNT2,BMPER,C9orf72,CAPN3,CAST,CEP97,CLMN,COL14A1,COL5A2,COLEC12,DENND5B,DENR,DNAJC27,ELOVL4,FADS3,FAM171B,FAM199X,FBXL14,FGF5,FOXJ3,FRZB,GNAI3,GOPC,GPD1L,GTF3C3,HAUS3,HS3ST1,KLF3,LACTB2,LIFR,LONRF2,LPL,LRPAP1,MAP7,MTHFD2,N4BP2L1,PCBD1,PCSK2,PDPN,PER3,PHLDA1,PKIB,PLOD2,PM20D2,PPTC7,PRSS23,PTK2B,PTPRM,RALA,RASAL2,RASL11A,RBFOX2,RFK,RNLS,RUNDC3B,SAMD5,SHISA…
miR-147a (miRNAs w/seed UGUGUGG)		mature microrna	Activated	3.012	2.48E-08	ADAM11,AKT2,AR,ATP2B3,B3GAT1,C21orf2,CADM4,CELF4,CLIC4,CX3CR1,CYBB,DLAT,DLG1,DTNA,EIF4E3,ELAVL4,EPAS1,F8,FDFT1,FGF11,FOXK2,GPD1L,HECTD2,HPCAL4,HSF2,IPO11,IQGAP1,KBTBD3,L1CAM,LDB2,LIX1,LONRF2,LSAMP,MAP4K3,MAP7D2,MAZ,NAPG,NCAM1,NF1,NFASC,NFIA,NR3C1,PAPPA,PARD3,PARG,PCP4L1,PDPK1,PHACTR4,PPP2R1B,PRUNE2,PTPN18,PURA,ROBO2,SACM1L,SASH1,SERTM1,SLC16A1,SLC8A3,SNED1,SRI,SSR1,SYNPR,SYT7,SYT9,TBC1D20,TIMP2,T…
miR-1908-5p (and other miRNAs w/seed GGCGGGG)		mature microrna	Activated	8.209	2.59E-08	ADAM11,ADGRA2,AIF1L,AKAP13,APOE,ARHGDIA,ARHGEF18,ARTN,ATP2B3,ATP6V0C,BRF1,C1orf95,C7orf26,CACNG8,CALR,CARM1,CCPG1,CDH8,CDK5R2,CELF5,CMIP,CNTNAP2,CSMD2,CYB561,DDA1,DDR1,DLC1,DLGAP4,DMWD,DOK7,DOT1L,DPYSL5,DTX3,DUSP8,EEPD1,EIF1AD,ELAVL3,ERC1,EXTL3,EZR,FA2H,FAM199X,FAM19A5,FAM81A,FAM84A,FAM89A,FBXL16,FHIT,FLCN,FOXK2,FSCN1,GLT1D1,GPC1,GPR37L1,GRAP,GRB2,GRIN1,HOMER2,HRH3,IPO9,IRAK2,ITGB4,KHSRP,KIFC2,LL…
miR-2276-3p (miRNAs w/seed CUGCAAG)		mature microrna		-0.818	2.69E-08	ABHD10,AKAP7,AMER3,ANKRD46,ARL3,ATP2A3,ATXN7,BCAT1,CDC27,CDC73,CPEB3,CPEB4,CREBBP,CYBB,DCAF7,DENND1B,DOCK9,DOK7,EIF4E3,FAM217B,FZD7,GCNT4,GPR107,GPR161,HAUS6,HSF2,ITSN1,KCNA1,KLF3,LAMP1,LMO4,MAGI1,MAP7,MCAM,MEF2C,MGLL,MPRIP,MRPL19,MVB12B,NEFL,NTM,OPRM1,ORC4,OTX2,PCDH17,PDPK1,PIWIL2,PPP2R2A,PTCD3,QKI,RAP2A,RAPGEF1,RBMS3,RDX,RFFL,RHOU,SACM1L,SACS,SFT2D2,SLC39A8,SLC6A6,SLC8A1,ST5,SYNCRIP,TDRP,TLL1,T…
miR-338-5p (miRNAs w/seed ACAAUAU)		mature microrna	Inhibited	-2.422	2.71E-08	AK7,ANKRD44,ARMCX5,ATP2C1,ATP7A,C8orf37,CCDC126,CCDC186,CCNL2,CDH8,COPS2,COX11,CUL4A,DBT,ESRRG,FAM217B,FANCM,FOXJ3,FZD7,GALNT7,GUCY1A3,HECTD2,HIPK2,HSF2,KBTBD3,LHFPL2,LPCAT2,LRRC7,MAP4K3,MBLAC2,MTRR,MTX3,NLGN2,NSL1,PNPLA8,PRDM2,PTPRM,PURA,RBM33,RND3,SF3A1,SNX4,TAF2,TNPO1,ZFP1,ZNF770
miR-4676-5p (and other miRNAs w/seed AGCCAGU)		mature microrna		-0.983	2.72E-08	ABCD3,ABHD17B,AIF1L,AKAP13,ANKRD46,ANKRD50,ARPP21,ASAP3,C15orf62,C21orf2,CADM2,CDC27,CELF5,CEP68,COL5A2,DAPK3,DBF4,DCAF7,DCAF8,DCHS1,DCUN1D4,DFFA,DMBX1,DNAJB14,EGFR,EIF1AD,EML4,EXTL3,FAM81A,FAM89A,FLCN,FUS,GBE1,GRAMD2,HBS1L,HECTD2,HEG1,HS3ST1,IRS2,KCNA1,KIAA2018,KIR2DL1/KIR2DL3,KLHL29,MAPT,MAST4,MBD1,MCAM,MDM4,MEF2C,MTMR6,MTX3,NFE2L2,NLGN2,NRP1,NSL1,PBX1,PGAM5,PHACTR4,PHLDB2,POLR1B,POLR3B,PRSS23,…
miR-1227-3p (miRNAs w/seed GUGCCAC)		mature microrna		-0.251	2.75E-08	ABR,ADAM22,ADGRA2,AKAP5,AP1S2,ASPH,ATP7A,BCAS1,C4orf17,CALD1,CCDC82,COQ10B,CRTAC1,CX3CR1,CYB561,CYP2U1,DIP2C,DKK1,DMBX1,DOCK9,DOK4,DPF2,DPYSL5,EIF5A2,ELOVL7,FHDC1,FMNL2,FNBP1L,FRY,GLRB,GOLGA2,GPLD1,GPR107,GYG1,HAUS3,HBS1L,HDAC9,HOXC6,HTR2A,INIP,KCTD15,KIAA0226L,KLHDC10,KMT2A,LDLR,MBNL1,MCHR1,MIA3,MOB3B,MRAP2,MTSS1L,MXD4,NAPG,NKD1,NSL1,NT5DC3,NUP62,OR7D2,ORC4,PARD3,PBX1,PDE4B,PDE5A,PHACTR4,PM20D2,…
miR-3614-5p (miRNAs w/seed CACUUGG)		mature microrna		-0.116	2.89E-08	ABCD2,ARHGAP1,ARHGEF3,ASPH,AXIN2,BATF2,BCL7A,C11orf30,COLEC12,CRIM1,ELP6,EML4,FBXL20,FOXJ3,GALC,GRM5,H3F3A/H3F3B,HOXC6,IDS,IRF2BP2,KIAA1045,LHX2,LTN1,LYRM7,MAPK9,MARCKS,MBD1,MTMR4,MTMR6,MTX3,NCAM1,NEFH,NXPH3,OSBP,PBXIP1,PCP4L1,PDS5A,PHIP,PIP4K2B,PLCH1,PLXNA4,PPAP2B,PPP2R5C,PTPDC1,PURA,RAB9B,RCAN1,RFTN2,RND3,SEC22B,SENP5,SLC17A4,SNED1,SPG20,SYN3,SYNCRIP,TACR1,TAF8,TBC1D22B,THEM4,TRMT5,TRPC3,UBE2QL…
miR-640 (miRNAs w/seed UGAUCCA)		mature microrna		-0.111	2.91E-08	ADAMTSL3,AKAP5,ANKRD44,ARL6IP5,ASB14,ATP11C,ATP7A,ATXN3,ATXN7,CADM2,CALD1,CAPRIN1,CAV1,CCDC141,CD24,CEP170,CEP68,CHST1,CLIC4,EAF1,ELOVL7,FAM160B1,FCGR2A,FGFR2,GFRA3,HAUS3,IGSF3,KIAA1919,KPNA3,LAMP2,LHFPL2,LSS,MARCKS,MBNL2,MGST1,MR1,MRPL35,MTRR,NAV3,NCAM1,PER2,PHLDA1,PHLDB2,PLXNC1,PPAP2B,PTPN18,PTPRJ,QKI,RBM11,RBP1,RNF180,SLC25A46,SRSF10,ST6GAL1,TBC1D30,TDRP,THRB,TMTC1,TNPO1,TRIM36,UHMK1,ZNF548
miR-4310 (and other miRNAs w/seed CAGCAUU)		mature microrna		-1.846	3.05E-08	ABI2,ADAM22,AP1S2,ARHGAP18,ARID5B,ATG12,C2orf69,CCR6,CDC42,CHD6,CHRNA3,CHST13,CLCN4,CTBS,CUL5,DCTN2,DNM3,DPY19L2,DPYD,ENSA,ERCC8,F12,FAM122B,FBXO10,FGFR2,FMNL2,FNIP1,FOPNL,GP2,GTF3C3,KLF12,KLHL9,KMT2A,LDLRAD4,LIX1,LUC7L2,LYPLA1,MAPK9,MBD1,MEF2C,MIA3,MKX,MTMR6,MYSM1,NF1,NMD3,NR2C2,NT5E,PCDH17,PER3,PLA2G5,PRKAB2,PRR16,RCOR1,RET,RGS5,RUNDC3B,SETD5,SLC16A1,SLC19A2,SLC24A1,SMU1,SRGN,SYN2,TBC1D30,TBC1D…
miR-4506 (miRNAs w/seed AAUGGGU)		mature microrna	Inhibited	-2.140	3.07E-08	ADRA1D,AQP4,ASPH,ATP2B3,BCL11A,CAMSAP1,CAV1,CEP68,CHM,CHRM3,CLIC4,COX7B,DCUN1D4,DNAJC27,DOK6,DTNA,EEF1A1,ELOVL7,ENTPD3,GABBR2,GALNT5,GYG1,HEG1,HIPK2,HMGCLL1,KLF6,KLHDC10,KLHL20,LRP6,LTN1,MGST1,NAPG,ORC5,PCDH17,PHYH,PPA2,PREPL,PRKCI,RALGAPB,RIMKLA,RIOK2,RNF182,SCN2A,SEZ6L,SGOL2,SMAD3,SS18L1,SYNJ1,TBC1D23,TDRD6,TMEM165,TP53INP1,TRMT1L,TTC39B,UBE2D1,UNC13C,VWA8,YY1,ZBTB1,ZNF519,ZNF548
miR-4686 (miRNAs w/seed AUCUGCU)		mature microrna	Inhibited	-2.404	3.14E-08	ABHD10,ADAM22,ADGRA2,AEBP2,AKAP5,AKT3,APBB2,ASAP3,ATG4A,BLZF1,C9orf72,CAMK2G,CCDC126,CCSER2,CD74,CEP170,CEP68,CHM,CLINT1,CPM,CYBRD1,CYP2U1,DENND1B,ECE2,EFCAB13,FAXC,FGF5,FGL1,FSD1L,GAB1,GALC,HDAC9,HTR7,INHBE,IRS2,KIAA1462,KIAA1804,KIAA2018,KLF9,LIX1,LRP6,MAPK9,MBD1,MRAP2,MTMR4,NCOA2,NR2C2,NR3C1,ORC5,PDIA4,PDZK1,PLEKHA8,PNMA3,PRUNE2,PTPN18,RFK,RFX5,RNF182,RPE,RUNX1T1,SIKE1,SLC36A1,SMAD2,SPAST,STRN…
miR-4763-5p (miRNAs w/seed GCCUGCC)		mature microrna	Activated	5.161	3.25E-08	ACSF2,ADAM22,ADAMTSL1,AKT2,ARID5B,ARL3,ARRDC3,ARVCF,ATCAY,AZIN2,B3GALNT2,BCAT1,BCL7A,BCR,BRF1,C15orf62,C1orf95,C21orf2,C5orf28,C6orf89,C8orf37,CACNB1,CACNG8,CAMK2A,CBFA2T2,CDH8,CDK9,CHD3,CHST3,CLIC4,CNTNAP2,COL9A2,COX11,CPM,CSNK1D,CUX1,DBF4,DCAF8,DCP2,DLG1,DMBX1,DNM2,DOT1L,EXOC8,EZH1,EZR,FAM189B,FAM35A,FCHSD1,FGFR2,FMNL3,FOXL1,FRY,GABBR2,GABRA5,GABRB2,GBGT1,GIMAP6,GP2,GPC1,GPM6A,GPR107,GPRC5B,HEG…
miR-498 (miRNAs w/seed UUCAAGC)		mature microrna		-1.828	3.35E-08	AMACR,AP5M1,ATCAY,BACE1,BACH1,C10orf88,C16orf72,CAPRIN1,CCDC186,CCSER2,CHM,CMPK1,DBF4,DBT,DCUN1D4,DTNA,EGLN3,FAM217B,FBN1,FERMT2,GPR107,GRIA3,IRF2BP2,ITFG1,ITSN1,KLF6,LARP4,LPCAT2,MCF2,NMNAT1,NOSTRIN,NT5DC3,PGM2,PHACTR4,POLR3A,PPIP5K2,PPP1R3D,QKI,RALGAPB,SACM1L,SENP8,SREK1,SUMO3,SYNPO2,TLL1,TMTC1,TRIM13,UBE2J1,UBXN10,WT1,ZEB2
miR-3589 (and other miRNAs w/seed AGGAAAC)		mature microrna		-1.560	3.35E-08	ADAM22,AKAP5,ALG6,AP5M1,ARHGEF11,ARID5B,ATG2B,BCAT1,C18orf54,CDH8,CHRNA3,CLCN4,CLMN,CP,CSE1L,CSTF2T,CYBB,DCAF7,DNAJA3,EDNRB,EIF5A2,EML4,ESRP1,FAM122B,FDFT1,GOLPH3L,GOPC,H3F3A/H3F3B,HDAC9,HLA-DRA,INTS6,KLF12,KLHDC10,LARP4B,LMO4,MBNL1,MCAM,MICU3,N4BP2L1,NAV3,NR3C1,NT5E,PDLIM5,PLAUR,PLCB4,PLEKHA8,PLOD2,PURA,QPRT,RBM11,RNLS,SCP2,SEC31A,SEZ6,SIAH1,SLC16A10,SLC25A40,SMAD2,SYNJ1,SYT9,THEM4,TLR5,TMEM230,…
miR-3607-5p (and other miRNAs w/seed CAUGUGA)		mature microrna		-1.004	3.40E-08	ACRC,ADAM22,AEBP2,AP5M1,APC,ARL10,ASAP1,BACH1,BEND6,C2orf69,CFLAR,COLEC12,DLG1,DNM3,FAXC,FMNL2,FOXO1,FZD7,GPRC5B,GSKIP,GTF3C3,HS6ST3,HSF2,IER3IP1,INADL,KBTBD3,KIAA0226L,KIAA1033,KY,LAMP2,LDLRAD4,LOC102724159/PWP2,LRRK2,LTN1,MAX,ME1,MKX,MPRIP,N4BP2L1,NCAM1,NFIA,NHS,NOL11,NUP62,OSBP,OSBPL10,PBX1,PDLIM5,PDS5A,PLEKHA8,PPIP5K2,PRUNE2,PTPRJ,RFFL,SH3BGRL,SLC24A2,SOCS5,SSBP2,STARD13,TAB2,TCF4,THEM4,TLE1,…
miR-881-3p (and other miRNAs w/seed ACUGUGU)		mature microrna		-1.082	3.54E-08	AFF3,AKAP12,APLP2,ARMT1,ARPP21,B3GNT5,BACE1,CALD1,CD53,CEP170,CEP68,COQ10B,CPEB4,CPED1,DCP2,FAM84A,FNBP1L,FRZB,GABRB2,GAREM,GAS2,GBE1,GBGT1,GLRA2,GLRA3,GOPC,HADH,HDAC9,HECTD2,INTS6,KANK1,KAT6A,KBTBD3,KIAA2018,KLHL28,KPNA1,LOX,LPCAT2,MAP4K5,MAST4,MRAP2,MYLK,MYO16,MYSM1,OPRM1,PBXIP1,PCDH7,PPM1L,PTPN2,PTPRF,QKI,RAB3IP,RARB,RCOR3,RDX,RET,RNF207,SLC39A6,SLC8A3,SORT1,SPAG8,SPIN4,SRGN,STARD13,STXBP5L,SU…
miR-642a-3p (and other miRNAs w/seed GACACAU)		mature microrna		0.744	3.67E-08	ABHD10,ABHD17B,ARHGAP18,ATG12,ATXN3,C11orf30,C2orf69,C2orf88,C9orf72,CACNA1G,CASQ1,CCPG1,CEP68,CNNM3,COPS2,CXCL5,CYBRD1,DIP2C,FAM198B,FNBP1L,FOXF2,GAB1,HSF2,ING3,IQGAP1,KCTD15,KIAA1919,KMT2A,LBH,LPL,LRIG1,MAP2K6,MCF2,MIA3,MID1IP1,MYOF,NCAM1,NCOR1,NOL4L,NRXN2,NUPL1,OPRM1,PABPN1,PARD3,PDPN,PPM1L,PPP1R3D,PROX1,QKI,RERG,RHCE/RHD,RIMKLA,RIOK2,RPE,RRP12,SCAI,SCD5,SLITRK2,SNX10,SSBP2,SYN2,TBC1D22B,TEAD1…
miR-515-3p (and other miRNAs w/seed AGUGCCU)		mature microrna		0.009	3.68E-08	ABCD3,ADAM22,ADAMTSL1,ADD1,AKAP13,ANKRD29,AP5M1,APC,ASAP3,B3GNT5,BAZ1B,BCL11A,C12orf75,C1QTNF2,C8orf48,CAPRIN1,COX11,CXCL16,DENND1B,DHCR24,DNAJC16,DNALI1,DPYSL5,DUSP3,FAM122B,FGFR1,FMNL3,FOXK2,FRA10AC1,GABBR2,GCNT4,GIMAP6,GRIA3,HDAC9,HPCAL4,HTR5A,HTR7,INHBE,JAK1,KIAA1045,LARP4B,LGALS8,LMO7,LPCAT2,LRRFIP1,MAST4,MBD1,MBLAC2,MKL2,MOB3C,MPO,MXD1,NANOS1,NCAM1,NMD3,NTM,NUFIP2,OR7D2,PBX1,PDCD6IP,PDE5A,P…
miR-3688-5p (miRNAs w/seed GUGGCAA)		mature microrna		0.485	3.69E-08	AADAT,ADAM11,AEBP2,AKAP13,AMN1,ARID5B,BCL11A,C21orf2,CAPN2,CAST,CCDC126,CELF1,COBL,COQ10B,DCUN1D4,DHX9,DMXL2,DOK6,DPY19L2,DPYD,DUSP8,EDNRB,FAM122B,FAM199X,FAM81A,FERMT2,FGF11,FGF5,FOXO1,GRSF1,HECTD2,HIVEP2,HS6ST3,IL16,IPO9,ISL1,JAM3,KIAA1045,KLHDC10,LEPROT,LPCAT2,MAPK9,MED19,MID1IP1,MYLK,MYOZ2,MYSM1,NRARP,OSBP2,OTUD5,PAPPA,PARD3,PAX6,PCDHGA11,PCDHGA3,PCDHGC3,PDE4DIP,PDE5A,PER3,PLCB4,POT1,PPTC7,PR…
miR-4717-3p (miRNAs w/seed CACAUGG)		mature microrna		-0.186	3.70E-08	ADRB1,AFF3,AGPS,ALG9,ARHGAP18,ARHGAP5,ASAH1,ASPH,ATP2C1,BAALC,BACH1,BCL11A,C6orf89,CAST,CFL2,CUX1,DCAF7,DHCR24,DNAJA3,DOK6,EIF5A2,ELOVL7,EML4,ETNK1,FAM208B,FBN1,FLCN,FNBP1L,FUS,GABRA5,GOLPH3L,GOPC,GPM6A,GTF3C3,HAUS6,HS3ST1,JAM3,KCMF1,KCNA1,KIAA0226L,KIAA0430,LMO4,LYRM7,MAGI1,MFAP3L,MPP7,MR1,NMD3,OBSL1,ORC4,PCP4L1,PDZK1,PLOD2,PLXNA4,PRDM2,PRRC2B,PTPRM,RALA,RASGEF1B,RBFOX2,RMND5A,RND2,RUNDC3B,SASH1…
miR-568 (miRNAs w/seed UGUAUAA)		mature microrna		-1.036	3.71E-08	ADGRA2,AKAP5,ASCL1,C10orf88,C1orf95,CAV2,CEP83,CSMD2,CUX1,DENND1B,DKK2,FAM206A,FGF11,FGFR2,FST,FZD7,GAB1,GLRA3,H2AFV,HBS1L,HECTD2,JAK1,LPCAT2,LRIG1,LRRC7,MAP2K6,MAP4K5,MRPL19,NANOS1,NAPG,NOTCH1,PALB2,PKIB,PLEKHA3,PRR16,RNF180,RPE,SIKE1,SIX4,SLC11A2,SLC16A10,SLC6A15,SMU1,SNX4,SOS1,STAMBPL1,TACR1,TLL1,TMEM243,TXNDC9,ZIC5
miR-3622b-5p (miRNAs w/seed GGCAUGG)		mature microrna	Activated	2.420	3.74E-08	ADAM11,ARHGAP1,ATP7A,BLOC1S2,C15orf62,CACNG8,CADM4,CAPN2,CBX5,CELF5,CHST13,DDA1,DENND1B,DNAJC16,DOCK9,DPF2,ELAVL3,EXTL3,EZR,FAM160B1,FAM168B,FBXL20,FGF5,FGFR2,GDPD5,GPLD1,GPR4,GRIP1,HDAC9,INTS6,IPO9,ITGB5,KCNS2,KCTD15,KIAA1045,KY,L3MBTL2,LARP4B,LMO4,LONRF2,LRIG1,LYPLA1,MBNL2,MGAT3,MTSS1L,NAPG,NAV1,NCAM1,NFASC,NPM3,NPTXR,NUDT13,NUP98,OR7D2,ORAI2,PAX6,PDE4DIP,PID1,PIGW,PLCB4,PLEKHA8,POLR3A,POU6F1,P…
miR-4704-3p (miRNAs w/seed CAGUCAC)		mature microrna		-0.537	3.79E-08	AAK1,ADO,ANKRD50,APC,APLP2,ATG12,ATG4A,ATP2A3,AXIN2,BUB3,C2orf80,CACNA1G,CELF1,CELF4,CNR1,CUL5,DBF4,DCAF7,DCP2,DPF2,EAF1,ELOVL4,ETNK1,F8,FAM168B,FBXL20,FGF5,GNAO1,GNG2,GPHA2,GPR85,GYG2,H3F3A/H3F3B,HBS1L,INIP,IPO7,KAT6A,KCNS2,KIAA1462,KIAA1804,KIAA1919,KIFC2,KLF4,KY,LRRFIP1,MEIS1,MRPL35,MTRR,MYOZ2,NEBL,NHS,NUFIP2,OTUD4,OTX2,PCBD1,PDE4B,PPP1R12A,PPP2R5C,PRUNE,PTPDC1,RASSF8,RBMX,RBP1,RIMKLA,SCP2,SET…
miR-7028-3p (and other miRNAs w/seed CUUCUCU)		mature microrna		0.477	3.86E-08	ANKRD50,ASCL1,ATXN7,BACE1,BCAR3,C5orf28,C9orf72,CACNA1E,CACNG8,CBS/LOC102724560,CCKAR,COPS2,COX11,CREBBP,CSMD2,CYP2U1,DBT,DFFA,DLC1,DNAJC27,EIF4E3,ERC1,FAM120AOS,FAXC,FOXO1,GNAI3,HIPK2,HLA-DRA,HPCAL4,ING3,IPO11,KHSRP,LDLR,LMNA,LSAMP,MECP2,MED19,MID1IP1,MPP7,MYOZ2,NCAM1,NTM,NUDT13,OPRM1,OSBPL10,PCDH17,PIK3CD,PLAUR,PLXNA4,PPP1R10,PPP2R2C,RAD54B,RASAL2,RHOU,RND3,ROBO2,SENP8,SLC39A6,SLC7A1,SMAD2,SNX1…
SOX4		transcription regulator		-1.561	3.95E-08	AES,AIF1L,ALDH1B1,ARPP21,AZI2,B3GNT5,BCAR3,CAPN2,CD53,CD74,CSNK1E,CTNNA1,EIF4E3,FCER1G,FHL1,FN1,GPR183,HIPK2,KANK1,LMO7,MAGI1,MAP4K5,MAP7,MBP,NAV1,NCAM1,NRXN2,SMAD1,SNX10,SORT1,ST6GAL1,TCF3,TEAD1,TIAM1,ZCCHC18
miR-556-3p (miRNAs w/seed UAUUACC)		mature microrna		-0.836	4.25E-08	AEBP2,APLP2,ARL6IP5,ASPH,ATPAF1,CAPRIN1,CCDC85A,CHM,COL5A2,CP,CPEB3,DDR1,EGLN3,ERCC8,EYA4,FGFR2,GBE1,GTF3C3,IDS,IPO7,ITM2A,KIAA0232,MAPK9,MBLAC2,MRPL19,MTMR1,MTMR9,NHS,PER3,PLXNA4,PPP2R5C,PTPRA,PTPRF,PTPRM,PURA,RPA1,RPE,SCD5,SIRPA,SLITRK2,SOS2,ST6GALNAC2,STAU1,TMEM99,UTRN,VRK3,YBX1,YBX3,ZNF548
miR-3659 (miRNAs w/seed GAGUGUU)		mature microrna		0.546	4.28E-08	ARID5B,ARPP21,ASAH1,BCL7A,CBX5,CCAR1,CCKAR,CDK2,CHM,CLCN4,CPM,CYBRD1,DIP2C,EDNRB,FAM120AOS,FAM208B,FAM84A,FIGN,GAREM,GBP1,GUCY1A3,HADH,HAUS3,IFI44L,LRRFIP1,MIOS,MOG,MPRIP,NEBL,NUFIP2,OSBPL1A,PCDH7,PHLDA1,PHLDB2,PLXNA4,PPP2R5C,PRDM2,PRSS23,RARB,RASGEF1B,RBM11,RBMX,RIMKLA,RND3,RPS6KC1,SHISA9,SIX4,SNAP91,TBKBP1,TIMP2,TRIB1,TRIM36,TTC37,UBE2D1,UBE2H,XPNPEP1
miR-1251-5p (miRNAs w/seed CUCUAGC)		mature microrna		-0.041	4.30E-08	AKAP12,APBB2,ARHGAP24,ATP6V0C,BRK1,CAPRIN1,CHM,CLIP4,CNNM3,CNOT8,CNR1,DAB2IP,DCN,DENND5B,ETV5,FAM120AOS,FANCM,FMNL2,GTPBP4,GYG1,HS6ST3,IL16,KHNYN,KLHL28,KPNA3,LHX2,MCAM,MFAP3L,MIA3,MPP7,MTDH,MTHFD2,NAP1L1,NLGN2,NR3C1,NT5E,OSBPL10,PDE5A,PIP4K2B,PLA2G16,PLEKHA3,PLXNA4,POT1,PPA2,PPP2R2C,PRUNE,RND3,SLAIN2,SPAST,TACR1,TMEM170B,TMF1,UCHL5,UNC13C,VSTM4,ZC2HC1A,ZNF677,ZNF785
miR-515-5p (and other miRNAs w/seed UCUCCAA)		mature microrna		-0.956	4.35E-08	ARHGEF3,ARID5B,ARPP21,ARRDC4,ASCL1,BEND6,BEND7,C18orf25,CADM2,CCDC186,CDC42,CELF1,COL14A1,COL5A2,COMMD8,CSNK1A1,CSTF2T,CUL5,CUX1,CYP2U1,DBF4,DDHD1,DPYD,DUSP8,EHMT1,EIF4E3,EML4,FAM162A,FAM199X,FGFR2,FHDC1,GAREM,GAS2,GM2A,HS6ST3,IFI44L,IGFBP3,IL13RA1,INSR,ISL1,ITSN1,IWS1,LDLRAD4,LONRF2,MAP7D2,MARCKS,MBD1,MBP,ME1,MEF2D,MGLL,MTMR6,MTURN,NR3C1,PCDHB3,PHLDA1,PLXNA4,PM20D2,POMGNT1,PPP1R12B,PPP2R2A,PRDM2…
miR-380-3p (miRNAs w/seed AUGUAAU)		mature microrna	Inhibited	-2.405	4.60E-08	AHNAK,ARHGEF3,ARPC5,C10orf88,CALD1,CCDC186,CDC73,COPS2,CTBS,CUL4A,CUL5,CXCL5,DNAJC21,ELOVL7,FSD1L,H2AFV,HAUS3,HIVEP2,IPMK,ITM2A,LOX,LTN1,LYPLA1,MED19,NR3C1,NUPL1,PDE5A,PRKAA2,PSMA8,PTPN12,RCOR3,RIOK3,SCN1A,SLC6A15,SPAST,TMEM33,TRIM36,TRIM41
miR-4318 (miRNAs w/seed ACUGUGG)		mature microrna		-0.195	4.67E-08	ABCD3,ADGRA2,AEBP2,ARPP21,B3GAT1,BCL11A,C6orf89,CALD1,CBX3,CD24,CDKN2B,CEP170,CIT,CNR1,CPM,DCAF8,DCUN1D4,DHX9,DPYSL5,DTNA,EXOC8,FN1,GAB1,GLRA3,GOPC,GPLD1,GPR85,H3F3A/H3F3B,HECTD2,HEG1,INIP,JMY,KIAA1045,KLHDC10,KPNA1,LARP1B,LHFPL2,LHFPL3,MTURN,MYLK,MYO16,NCAM1,NR2C2,NR3C1,PARD3,POLR2J,PPP1R3D,RAPGEF6,RBM33,RBMS3,RERG,RNF207,RTP1,SCN2A,SEC22B,SGSM3,SIKE1,SMOC1,SORT1,SRSF10,SSBP2,STARD13,STOX2,SUSD4…
miR-2355-5p (miRNAs w/seed UCCCCAG)		mature microrna		1.900	4.67E-08	ABAT,ADAM11,ADGRA2,AGPS,AMACR,ANKS1B,AQP4,AR,ARHGAP1,ARHGAP5,ARL3,ARRDC3,ASAP3,ASPH,ATG12,ATPAF1,BCAS1,BCR,BGN,C15orf62,C6orf89,C8orf48,CACNA1E,CACNB1,CBX5,CCNB1,CCNL2,CCSER2,CDC42,CDKN2B,CELF1,CHD8,CHST3,CLCN5,CNNM3,CNTNAP2,CPM,DLC1,DTNA,ELAVL3,EML4,ENTPD3,ERRFI1,EXTL3,FAM120AOS,FAM217B,FAM84A,FAM89A,FBXL14,FIGN,FMNL3,FNIP1,FUS,FZD7,GAREM,GOPC,GPR85,GRIN2A,HBS1L,HHIPL1,IPO9,KCMF1,KIAA0232,KIAA20…
miR-1910-5p (miRNAs w/seed CAGUCCU)		mature microrna		1.275	4.76E-08	AIF1L,AKT3,ARHGAP1,ARL10,ASAP3,ASB14,BMPER,CCDC186,CELF1,CHM,CLIC4,COQ10B,CYP2U1,DCAF7,DCAF8,DENND1B,DLC1,DLG5,DPYD,EGFR,ELP6,EXTL3,EZR,FAM168B,FOXO1,FSCN1,GALNT7,GIT1,GOPC,GPC1,GPR161,GPR183,GPR85,GPRC5B,GUCY1A3,HGSNAT,IRS2,KBTBD3,KCNIP1,KCTD15,KIAA1045,KLF6,KNDC1,L3MBTL2,LCP2,LGALS8,M6PR,MARCKS,MEIS1,MFAP3L,MKX,MR1,MRPL35,MTHFD2,MTMR1,MYOZ2,ORAI2,PAX6,PDE4DIP,PPTC7,PRKAB2,PSEN1,RAP2A,RARB,RFX5,…
miR-330-5p (and other miRNAs w/seed CUCUGGG)		mature microrna	Activated	3.918	4.86E-08	AAK1,ABAT,ABI2,ADRB1,AHCYL2,ARID5B,ARPP21,ATP2A3,ATP2B2,ATPAF1,C14orf1,C16orf72,CACNA1E,CACNG8,CASKIN1,CD81,CFLAR,CHST3,CLCN4,CLMN,COPS2,CRHR1,CRIM1,DNAJA3,DPYD,DPYSL5,DTNA,DYRK3,ELFN2,ELOVL4,ERBB2IP,ERC1,ESRRA,FBXL16,FBXL20,FBXO10,FGF11,FGFR1,FGFR2,FLOT2,FMNL3,FNDC1,FOXL1,FSCN1,GAB1,GABBR2,GATC,GM2A,GNAO1,GPRC5B,GRAP,GRIN1,GRIN2A,HECTD4,HTR7,IGFBP3,INADL,ITSN1,KAT6A,KCMF1,KCNC4,KCTD15,KHNYN,KIAA…
miR-3093-3p (and other miRNAs w/seed GUGGACA)		mature microrna		1.485	4.91E-08	ADPRHL1,ALKBH5,ARF3,ASAH1,ASAP1,AZI2,BACE1,C2orf69,CAMK2A,CCDC85A,CIT,CLMN,CPED1,CRIM1,CSF1R,DCAF8,DDA1,DKK2,DTNA,ELL2,FAM217B,FGF5,FLCN,FN3K,FOPNL,GBE1,HECTD2,HEG1,HOMER2,IGSF8,INHBE,INIP,IPMK,KCNAB1,LAS1L,LRP6,LRPAP1,M6PR,MAP9,MDGA1,MGLL,MPRIP,MTMR9,MXD1,MXD4,NAV1,NF1,NHS,NR3C1,NRXN2,ORC4,PARD3,PDE4A,POLR2J,PPP1R12B,PSEN1,PSMA8,PTCD3,PURA,RASA3,RND2,RNLS,RPA1,SASH1,SEC24B,SHISA9,SIKE1,SNX6,SPG2…
miR-4742-3p (miRNAs w/seed CUGUAUU)		mature microrna	Inhibited	-2.581	4.94E-08	ADAMTSL1,AKAP5,AMN1,ARL6IP6,ASPH,ATP11C,B3GAT1,BEND6,C5orf28,CDKN2B,CLIC1,COMMD8,CYBRD1,DENND1B,EML4,EZR,FAM206A,FAM81A,FBXO28,GBE1,GM2A,GMCL1,GOLPH3L,GRIN2A,HECTD2,IRF2BP2,KCTD9,LGALS8,LSAMP,LYPLA1,MAP4K5,MAPK9,MFAP3L,MTAP,MTMR4,MXD4,MYO16,NAPG,NCOR1,NUFIP2,OPRM1,ORC4,PGAM5,PPAPDC3,PTCD3,RFFL,RND3,SLC39A6,SLC6A1,SUSD5,TDO2,TDRD6,THSD7A,TMEM99,TRIM36,TTC37,UBR3,ZIC1,ZNF143,ZNF214,ZNF770,ZNF823
miR-3121-5p (miRNAs w/seed CCUUUGC)		mature microrna		0.210	5.04E-08	ABR,AMN1,ARHGAP5,ARHGEF3,ARVCF,ATG2B,BACE1,C11orf30,C15orf62,C16orf72,C2orf69,CAMSAP1,CFL2,CLINT1,COLEC12,CPED1,CYP2U1,DIP2C,DNM3,ELOVL4,EZR,FAM136A,FAM168B,FAM84A,FAXC,FIGN,FRZB,GALNT7,H3F3A/H3F3B,HECTD2,KCTD9,KIAA2018,MAP4K5,MARK1,MBP,MED12,MFAP3L,MTX3,MVB12B,NUDT13,OPRM1,PCDH7,PCSK2,PIGF,PLXDC2,PRDM2,RERG,RFFL,RGS10,RMND5A,ROBO2,RPA1,RPE,RUNX1T1,SDCBP2,SHISA9,SLC16A1,SOCS7,SS18L1,STX3,SYN1,TAB…
miR-4257 (miRNAs w/seed CAGAGGU)		mature microrna		0.823	5.26E-08	AASDHPPT,ACER3,ADAM11,AEBP2,AKAP12,AKAP5,ANKRD46,ASCL1,ASPH,ATCAY,ATXN7,CDC42,CDK2,CELF1,CEP135,CEP350,CFLAR,CNIH1,CPM,CSNK1E,CUL5,CXCL5,DCUN1D4,DLGAP4,EEA1,FAM168B,FAM81A,FGF5,FN1,FUS,GBP1,GPNMB,GYG2,HBS1L,HEY1,HLA-E,HTR5A,KCTD9,KLHL28,LBH,LCP2,LEPROT,LRP6,LYRM1,M6PR,MAP9,MAX,MRAP2,MYOF,NCOA2,NFIA,NMNAT1,OPRM1,PBX1,PDHX,PLA2G6,PPP1R10,PPP1R3D,PRDM2,PRKAR2A,PTPN18,PTPRJ,QKI,RBMS1,RHOU,RPE,RPS6KC1…
miR-4697-3p (miRNAs w/seed GUCAGUG)		mature microrna		0.880	5.49E-08	ADAMTSL3,AEBP2,APBB2,ARPC5,ARRDC3,ASAP1,ATP7A,BAZ1B,C18orf54,CAMSAP1,CAST,CHRNA3,CLCN4,COPS2,CRHR1,DCHS1,DOCK9,DPF2,DPP4,ECE2,EFCAB13,EIF4E3,EML4,FAM198B,FAR1,FBXL14,FOPNL,GABRA5,GALNT7,GPRC5B,GRM7,KAT6A,KCMF1,KIAA1919,KPNA3,LARP4,LARP4B,LDLRAD3,LONRF2,LRP6,LRRC7,MAPT,MPRIP,MVB12B,NFIA,NLGN2,OR7D2,OTUD4,PDE4B,PDE5A,PDS5A,PLXNA4,PSEN1,PXDNL,PYROXD1,RAB9B,RALA,RALGAPB,RASGRP1,RNF182,RPL23A,RPL3,SLC…
miR-580-3p (miRNAs w/seed UGAGAAU)		mature microrna		-1.765	5.62E-08	ADAM9,ASAH1,ASAP1,C16orf72,CCDC102B,COL5A2,COX11,CPM,CROT,DCP2,DDHD1,DNAJC21,EGLN3,EYA4,FAM199X,FNDC1,FRY,GOPC,H3F3A/H3F3B,HSF2,INHBE,IPO9,IRS2,JUN,KIAA1462,LIX1,LRRC7,MAP4K5,MEGF6,MTMR9,NR2C2,PDCD6IP,PDE4DIP,PDLIM5,PPP2R2A,PYROXD1,RAD54B,SEC22B,SIAH1,SLC41A1,SLC6A1,SPG20,STAU1,STXBP5L,SUMO2,SYNPR,TAB2,TAF8,TIAM1,TP53INP1,UBE2J1,VTA1,ZBTB11,ZNF493
miR-485-3p (and other miRNAs w/seed UCAUACA)		mature microrna	Inhibited	-2.115	5.72E-08	ABHD17B,ANKRD46,C10orf88,CADM4,CAMSAP1,CCDC186,CCNL2,CDH8,CEP170,CLEC1B,CNR1,CPED1,DENND1B,DMXL2,DNAJC27,GALC,GBE1,GPC1,GPD1L,GRSF1,GTF3C3,HS6ST3,IDS,IFIT1,IPMK,IQGAP1,ITM2A,KLF6,LPPR5,LRRK2,MBP,MFN1,MRPL19,MTMR9,MTRF1,NTM,NTRK3,OTUD4,PCDH7,PDCD6IP,PDE4DIP,PDHX,PER3,PM20D2,PPP4R4,PRKAR2A,PROX1,PTPN2,RALGAPB,RAP2A,RBM11,RBMS1,RCCD1,RHOQ,RNF182,RPL23A,RYR2,SCAI,SFMBT1,SLC6A15,SLC8A1,SMPX,TMEM108,TN…
miR-3058-5p (and other miRNAs w/seed CAGCCAC)		mature microrna		0.383	5.77E-08	ACER3,AKT3,APC,ARHGAP24,ARRDC3,ARTN,ASB14,ATG4A,ATP2B2,ATP2B3,AZI2,BAALC,BATF2,BCR,BLOC1S2,C10orf82,C16orf72,C1orf95,C8orf37,CAMK2A,CCDC6,CCR6,CD24,CDK9,CIT,CMPK1,CRHR1,CSNK1E,DAB2IP,DCTN2,DDA1,DDHD1,DENND5B,DNAJC16,DNM2,DOK6,DTNA,ELFN2,ENSA,ENTPD3,ERRFI1,ETV5,FAM135A,FAM198B,FAM84A,FAXC,GPR107,GPR161,GPRC5B,GRAMD2,GRIA3,GUCY1A3,HDAC9,HECTD4,HHIPL1,HMGCLL1,ICA1,IL16,IRAK2,KHNYN,KLHL28,KY,LAMP2,LB…
miR-4495 (miRNAs w/seed AUGUAAA)		mature microrna	Inhibited	-2.192	5.81E-08	ABHD13,ARPC5,ATXN7,C11orf30,C18orf54,CAST,CPEB3,CPED1,DLG1,DNAJC27,DOK6,ETNK1,FNIP1,GLRA3,GLRB,HECTD2,IPMK,KIAA1804,KLHL20,LOX,LRRC7,MICU2,NMD3,PDS5A,PLCH1,PM20D2,PNPLA8,PPP1R12A,PTPRC,QKI,RERG,RUNDC3B,SIKE1,SNX10,SOX5,TCTE3,TGFBR2,THSD7A,TMEM33,TNFSF13B,TNPO1,VTA1,ZMYM2
miR-1269a (and other miRNAs w/seed UGGACUG)		mature microrna	Activated	2.729	6.23E-08	ADPRHL1,AGK,ARID5B,BMPER,CA5B,CAPN2,CFL2,CFLAR,CHST3,CLCN4,CNNM3,CPED1,CTNNA1,CX3CR1,DEF6,DENND5B,DLGAP4,DNAH1,EGFR,EIF5A2,EPB41L3,FHDC1,FOXO1,GLRA3,GNAO1,GPR161,HLA-E,INTS6,KCNA1,KIAA0430,KMT2A,LHFPL2,LIX1,LSAMP,M6PR,MAPK1,NAV3,NTM,NUP62,OPRM1,PCDH17,PCDHGA11,PCDHGA3,PCDHGC3,PDE4B,PDPN,PM20D2,PPP1R12B,PRDM2,PTCHD1,PTPN21,RAD23A,RASGRP1,RBFOX2,RBMS3,RERG,RHOB,RIOK2,SEZ6,SLC38A2,SMAD3,SOX6,TAF5L,T…
miR-1953 (and other miRNAs w/seed GGGAAAG)		mature microrna	Activated	2.291	6.25E-08	ABHD13,ABI2,AK5,ALDH1B1,ALKBH5,AMACR,AMN1,ARF3,ARHGAP18,ARHGEF3,ARID5B,ARL10,ASPH,BACE1,C18orf25,C1orf95,C6orf89,C9orf72,CA5B,CACNB1,CAPRIN1,CBX5,CDC42,CHD3,CHD8,CMIP,CSTF2T,CYBRD1,DCAF7,DDA1,DLC1,DNAJC27,DNM3,DPF2,EIF1AD,ENTPD3,ENTPD4,FGF18,FRA10AC1,FZD7,GPLD1,GPR183,GPR37L1,GRM5,HNRNPD,HYDIN,IGFBP3,ITSN2,KCMF1,KIAA0430,KLHDC10,KMT2A,KPNA3,MIA3,MLF2,NAV1,NFIA,NLGN2,NOTCH1,NR3C1,PAPPA,PCSK2,PPIP5…
miR-548q (miRNAs w/seed CUGGUGC)		mature microrna	Activated	2.112	6.25E-08	AKT3,ANKS1B,ASCC2,ATG12,ATG2B,C1orf95,CACNG4,CACNG8,CARM1,CDH8,CDKN2B,CLIC4,CLIP1,COMMD8,DIP2C,DTNA,DUSP3,ENTPD4,ETV5,EXT1,FAM120AOS,FBXL20,FNDC1,FRZB,GPLD1,HEG1,ITSN2,KPNA5,LAPTM4B,LDB2,LMO4,LRRC48,MAPK1,MED12,MTSS1L,NTRK3,NUP62,OSBP2,PDPN,PHLDA1,PLAUR,PLCB4,PRKCB,PRRC2B,PTMS,RALGAPB,RRP12,RUNX1T1,SASH1,SERTM1,SLC24A2,SLC25A40,SLC39A14,SLC44A2,SLMAP,SMOC1,SNX13,SPARCL1,STAU1,STMN4,SUSD2,SYT7,TBC…
miR-4520-3p (miRNAs w/seed UGGACAG)		mature microrna		0.218	6.25E-08	ANKRD50,ARF3,ASB14,ASCL1,BACE1,BPNT1,CADM3,CAMK2N1,CAPN3,CBFA2T2,CCDC6,CCNL2,CEP68,CIB1,CNIH1,COL14A1,CSF1R,DLAT,DMBX1,DTNA,EPAS1,FGFR1,FLOT2,GALNT6,GCNT4,GLRA2,GPR107,GRB2,GRSF1,HNRNPD,ICA1,IPMK,ISL1,JAK1,KBTBD3,KCNS2,KLF9,LARP1B,LHFPL3,LIFR,LRP6,MAPK9,MAST4,MTMR4,MXD4,NAV1,NAV3,NFIA,NRSN1,ORC4,PGK2,PLEKHA3,PLEKHA8,PLXNA4,PLXNC1,PPP1R3D,PTPN18,RALA,RCAN1,RHOQ,RNF180,RPA1,SCN1A,SIKE1,SLC24A2,SLC3…
miR-3929 (and other miRNAs w/seed AGGCUGA)		mature microrna		0.286	6.31E-08	ABCD3,AHNAK,ALDH1B1,APBB2,APLP2,ARHGAP1,ARHGAP5,ATP11C,ATXN3,C10orf88,C2orf69,C9orf72,CA5B,CAV2,CBX5,CDC73,CEP83,CHAC2,CHD3,CHMP5,CRIM1,DCAF13,DCAF7,DPY19L2,EGFR,EIF4E3,EIF5A2,FAM162A,FBXL20,FMNL2,FOXK2,FOXL1,GABRB2,GATC,GSKIP,GUCY1A3,KHNYN,KIAA2018,KIR2DL1/KIR2DL3,LCP2,MDM4,MIA3,MTDH,MTMR4,MTMR6,MTSS1,NAV2,NCOR1,NEFM,NSL1,NUP62,ORAI2,OTUD4,PCDH7,PDE4DIP,PHLDA1,PIK3AP1,PIP4K2B,PM20D2,PRUNE,QKI,RA…
miR-670-5p (miRNAs w/seed UCCCUGA)		mature microrna		-0.212	6.32E-08	ACADSB,ACER3,ADAM9,APBB2,APC,ARHGEF18,ARHGEF2,ARMT1,ARRDC4,ATP2B3,BATF2,BEND6,BRSK2,BUB3,C1QTNF2,CCDC126,CEP68,CLIC4,CNTNAP2,CPM,EIF4E3,ELOVL4,ESRRG,EZH1,FAM217B,FBXO10,FGFR2,FOXL1,FZD7,GLB1L2,GLT1D1,GP2,GRAMD2,GYG2,H2AFV,IER3IP1,INSR,INTS6,IPMK,KCTD15,KHNYN,KLF3,KNOP1,LEPROT,LIX1,M6PR,MARK1,MAX,MBD1,MOB3B,MRPL19,MTMR6,MXD4,MYRF,NAP1L1,NAV1,NSL1,PBX1,PCDH7,PCTP,PER2,PLA2G16,PLA2G5,PLCH1,PLEKHA8,P…
miR-4777-3p (miRNAs w/seed UACCUCA)		mature microrna	Inhibited	-2.782	6.32E-08	ALDH6A1,ANKRD50,AP1S2,ARPC5,ATP2C1,BCL11A,CDC42,CHMP5,CHORDC1,DDHD1,DENND5B,DLGAP4,EFCAB13,FAXC,FGF5,FZD7,GBE1,GNG2,GPR85,GRIA3,HIVEP2,HLA-E,HS6ST3,KCTD12,KIAA1107,LCP1,LRP6,LRRFIP1,MARK1,MDM4,MTAP,MTRF1,NAPG,NCOA2,NMD3,ORC4,OTUD4,PARG,PLAA,PRKAB2,QKI,RAB9B,RCHY1,RCOR3,RNF180,RUNX2,SAMD5,SCAI,SHC1,SLC6A15,SSFA2,SSX2IP,ST18,SYNPO2,TAF5L,TBC1D19,TMEM108,TMEM170B,TMEM99,TRMT10A,UCHL5,UPF3B,WASL,WDHD…
miR-4713-3p (miRNAs w/seed GGGAUCC)		mature microrna	Activated	4.107	6.43E-08	ABAT,ADD1,ARHGEF11,ARTN,B3GAT1,BAALC,C1QTNF2,CDH8,CDHR5,CDK2,CDKN2B,CELF1,CFLAR,CLCN4,CLMN,CSF1R,CX3CL1,DBF4,DBT,DENND2D,F8,FAM136A,FARSB,FCGR2A,GALNT6,GDPD5,GNAO1,GPR37L1,GRAP,HECTD4,HIST1H2BD,IGFBP3,IL16,JAM3,L1CAM,LARP4,LDLR,LIFR,LLGL1,LMO4,LTN1,MAP7D2,MDGA1,MECP2,MGLL,MICU3,MTAP,MXD4,NCAM1,NTRK3,OBSL1,OLIG1,PBXIP1,POLR2A,PPP1R12B,PPP2R2C,PSEN1,PTBP1,PTPN11,PTPRJ,RASGRP1,RBP1,RCOR1,RNF182,RPL2…
miR-4314 (and other miRNAs w/seed UCUGGGA)		mature microrna	Activated	2.056	6.51E-08	AAK1,ABHD10,ABI2,ADGRA2,ARHGEF18,ASPH,BATF2,BUB3,C15orf62,C18orf54,C2orf69,C6orf89,C7orf26,C9orf72,CACNG4,CBX5,CEP350,CFLAR,CHST3,CNOT8,CSNK1D,CTNNA1,CYBB,DCAF8,DNAJC27,DNALI1,ENSA,ENTPD3,ERCC8,ESRP1,FA2H,FAM199X,FGF18,FNDC1,GAB1,GALC,GALNT6,GATC,GRIN2A,GRM5,HECTD4,HGSNAT,HPCAL4,IDS,IFI6,INHBE,IP6K1,JAK1,KCMF1,KIAA1462,KIAA1919,KPNA1,LARP1B,LINC01600,LONRF3,LPCAT2,MCAM,MEGF6,MOB3B,MOB3C,MTRR,MXD1…
miR-299a-3p (and other miRNAs w/seed AUGUGGG)		mature microrna		1.644	6.64E-08	ADD1,ADGRA2,APC,ARHGEF11,ARL6IP5,BAALC,BAZ1B,BCL11A,CLCN4,CPM,CTBS,CTNNA1,CUX1,DCN,DKK2,DNM3,DTX3,ECE2,EEF1A1,EIF4E3,ESRRG,FAXC,FMNL2,GAREM,GIT1,GNG2,HMGCLL1,HS6ST3,JMY,KCTD15,KNDC1,KPNA3,LAPTM4B,LIFR,LYRM7,M6PR,MAP7D2,MAPK8IP3,MDGA1,MTRR,MYSM1,NAV2,NMD3,NRP1,PALB2,PAPOLA,PAPPA,PDPK1,PLEKHH2,PPP1R3D,PRKAA2,RAB11FIP3,RASAL2,RSL1D1,SCD5,SGSM1,SHC1,SHISA9,SIRPA,SLC39A8,SOX5,SUMO3,TACR1,TCF4,TLL1,TME…
miR-4758-3p (miRNAs w/seed GCCCCAC)		mature microrna	Activated	4.195	6.82E-08	ADAMTSL1,ADGRA2,ADRA1D,AKAP12,ALKBH5,AMACR,APBB2,APC,ARL6IP6,ASS1,ATG2B,ATP2C1,ATPAF1,BCL11A,BCR,BRSK2,C10orf82,CACNG8,CALR,CAMK2B,CASKIN1,CASQ1,CCKAR,CDHR5,CDK9,CELF1,CELF4,CELF5,CHD6,CLMN,CREBBP,CRHR1,CSMD2,CTTNBP2,DAB2IP,DCAF8,DHCR24,DNALI1,DNASE1,DOK7,EIF4E3,ELAVL3,ERC1,FAM81A,FAM89A,FBXL16,FBXO10,FCHSD1,FHDC1,FMNL3,FOXK2,FOXO1,FURIN,GABBR1,GBGT1,GIT1,GOLGA2,GOPC,GPR161,GPR37L1,GRAP,GRIN1,GRN…
miR-3140-3p (miRNAs w/seed GCUUUUG)		mature microrna		-0.008	6.82E-08	AEBP2,ASPH,ATG2B,ATG4A,ATPAF1,ATXN7,C2orf69,C2orf88,CAST,CAV2,CEP135,CLCN4,CNOT8,CNTNAP2,DDHD1,DNAJC21,FAM168B,GATC,GLRA3,GRM5,HECTD2,ICA1,IGDCC3,IPO11,LAMP2,M6PR,MBP,MOB3B,NCOR1,NR3C1,OTX2,PCDH7,PHLDA1,PRPF4B,PSMA8,RBM11,RHCE/RHD,RNASEL,RND2,SACM1L,SENP5,SH3BGRL,SIAH1,SLC25A40,SLC6A6,SMARCA2,SOX3,SPINK6,SSX2IP,STXBP5L,TSTD1,UBE2G1,XAF1,ZER1
miR-619-3p (miRNAs w/seed ACCUGGA)		mature microrna		0.284	7.08E-08	ADAM11,AFF3,AKAP7,AMACR,ANKRD44,APC,ASAP1,BACE1,C2orf88,C8orf37,CD24,CLCN4,CLCN5,CPM,DENND2D,DENND5B,DFFA,DNM3,DPY19L2,ENSA,ESRRG,FAXC,FBXL20,FRA10AC1,GALNT6,GATC,GLRA3,GMCL1,GOPC,GRIN2A,HAUS3,IDS,IL13RA1,INHBE,KCNA1,LCP1,LETM2,LONRF2,MAPK9,MARC2,MKL2,MR1,NANOS1,NUFIP2,NUPL1,PAPOLA,PHACTR4,PHLDA1,PIP4K2B,POLR2J,POU6F1,PPP1R10,PPTC7,PTPRA,RAB2B,RAB3IP,RALA,RCCD1,RCOR1,RUNX1T1,RUNX2,SACM1L,SFMBT1,S…
miR-4468 (miRNAs w/seed GAGCAGA)		mature microrna	Activated	3.028	7.13E-08	ABHD17B,ACER3,ADAM22,ADD1,AGK,AHCYL2,AKT3,ALOX5AP,AMACR,ARHGEF11,ATP7A,BCAT1,BUB1,C1QTNF2,C9orf72,CASKIN1,CD74,CELF1,CHST3,CLCN4,CPM,CRIM1,CSTF2T,DNAJA3,DUSP8,E2F7,EEPD1,EIF4E3,FBXL20,FHL1,GABBR1,GLRA2,GNAI3,GPD1L,GRN,HEG1,HIPK2,HYDIN,IGDCC3,INADL,KCTD15,KHNYN,L1CAM,LARP4B,LDLRAD3,LHFPL2,LLGL1,LPCAT2,LRRC7,LSAMP,LSS,MAPK8IP3,MTURN,NEBL,NF1,NT5DC3,NUP98,OSBP,OTUD5,PLEKHG2,PLOD2,PPM1L,PPP1R37,PPTC7…
miR-4696 (miRNAs w/seed GCAAGAC)		mature microrna		-1.835	7.46E-08	ADO,ANKRD46,AQP4,ARL3,ARPC5,ATG2B,BEND6,C11orf30,CCSER2,CMPK1,CNOT8,CNR1,CREBBP,CUL5,DDA1,DPYD,EXOC8,G3BP1,GABRB1,GOLPH3L,GPR37L1,IGFBP3,IGSF8,IL16,KCNAB1,LIX1,LMTK2,LRRFIP1,LSAMP,MAX,MRAP2,MYO16,NUP98,OLIG1,OPRM1,ORC4,PIGW,POLR1B,PPP2R2A,PYROXD1,RARB,RFX5,RGS5,RIOK2,RSL1D1,SCGB1D2,SIKE1,SLC11A2,SLC17A6,SLC6A6,SLC8A1,SLITRK6,SNRNP48,SREK1,THRB,TMEM243,TRIM13,TRIM36,UBE3A,VAV3,VEZT,VPS53,WDR55,YPE…
miR-3159 (miRNAs w/seed AGGAUUA)		mature microrna		-1.226	7.47E-08	ADD1,AKIP1,AMN1,ANKRD46,BAALC,BPNT1,C16orf72,CAPRIN2,CDH8,CEP350,CHD6,CHD8,CHM,COPS2,DENND1B,FNIP1,GAS2,GPR85,GRB2,GYG1,IFI16,IGFBP3,ING3,LHFPL2,LRRC7,LTN1,MAP4K5,MGLL,MR1,MRPL35,PLAA,PRDM2,RSL1D1,SACS,SCAI,SEC31A,SFMBT1,SLC38A2,SLC6A15,STK3,THAP10,TRPC3,UHMK1,YY1,ZDHHC20,ZKSCAN1
miR-875-3p (miRNAs w/seed CUGGAAA)		mature microrna		-0.430	7.53E-08	AES,AFF3,AKT2,ATP7A,CAPRIN1,CAST,CD53,CEP170,CNTNAP2,COL14A1,CTBS,CYBB,DCN,DENND5B,DHX9,EGLN3,ELOVL7,ERRFI1,ETV5,FIGNL1,FNDC1,FOXO1,GALC,GPR161,GRIA3,HIPK2,INHBE,KAT6A,KCNIP1,KIAA1919,LHX9,LOX,LSS,LYPLA1,MAP7,MAST4,MBNL2,MED28,MRPL19,MTHFD2,MTMR6,MTX3,MXD1,NOL6,NT5DC3,PARG,PCDH7,PNPLA8,POU3F2,PPIP5K2,PPP1R12B,PPP2R2A,PTBP1,RASAL2,RBMS3,RELL1,RFTN2,RNF180,RNF182,RPA1,RPE,SCD5,SLC16A10,SLC39A14,SNR…
miR-4736 (and other miRNAs w/seed GGCAGGU)		mature microrna	Activated	4.094	7.75E-08	ABCD3,ADAMTSL3,AES,AKAP13,AKAP5,ALKBH5,ARL10,ARL6IP5,ARL6IP6,ASAP3,ATP2B2,ATP2B3,ATXN7,BCL2L10,BRF1,C10orf82,C6orf89,CACNB1,CADM2,CAMK2A,CARM1,CBX5,CCSER2,CD24,CD300A,CDH8,CEP135,CLCN4,CX3CL1,DCN,DDA1,DHCR24,DHX34,DLGAP4,DNALI1,EEF1A1,EEPD1,ERC1,ESRRG,ETV5,F8,FAXC,FMNL2,FOXF2,FUS,GALNT7,GLT1D1,GYG2,H2AFV,HS6ST3,IGSF3,IRAK2,KCTD15,KHSRP,KIAA1045,KLF12,KLF6,KLHDC10,LDLR,LINC01600,LLGL1,LOC102724159…
miR-199a-3p (and other miRNAs w/seed CAGUAGU)		mature microrna		-1.262	7.88E-08	ACVR1C,ADAM22,ADAMTSL3,ADRB1,AGPS,ANKRD44,APLP2,ARHGEF3,ARL15,BCAR3,C9orf72,CAPRIN1,CFL2,CHMP5,CMIP,COPS2,CPEB4,DBT,DDHD1,DPYD,EFCAB13,EML4,ESRP1,ETNK1,FAM199X,FAXC,GALNT7,GATC,GPM6A,HECTD2,HHIPL1,IL13RA1,IRAK2,KCNAB1,LAMP2,MECP2,MYOZ2,MYSM1,N4BP2L1,NACC2,NANOS1,NF1,PCDH7,PDE4B,PLEKHA3,PPP2R2A,PRKCB,PRKCI,PTPRC,PTPRF,QKI,RAP2A,RNF14,SCAI,SCP2,SLC24A2,SLC25A46,SMAD1,SPG7,SUMO3,SYNJ1,SYNPO2,TAB2,TA…
miR-4527 (and other miRNAs w/seed GGUCUGC)		mature microrna	Activated	2.880	8.08E-08	AAK1,ACER3,ALG9,AMN1,ARHGEF3,ARL10,ARVCF,ATP2A3,CBX5,CCPG1,CELF5,CEP170,CLCN4,CUX1,DLG5,DOHH,EHMT1,FAM160B1,FAM168B,FN1,FOXL1,FUS,GBGT1,GDPD5,GOLPH3L,GUCY1A3,HEG1,HHIPL1,IER3IP1,IP6K1,IPO9,KCTD15,LONRF2,LPCAT2,LRP6,MAP7,MBP,MOB3B,MOB3C,MXD4,NAV3,NFASC,NT5DC3,OTUD4,PCDH17,PDPK1,PKIB,PNMA3,PPAP2B,PPDPF,PPIL6,PPP1R12A,PTBP1,PTPN18,RAPGEF1,RBFOX2,RFX5,RHCE/RHD,RPA1,SASH1,SENP5,SEZ6L,SGSM2,SIX4,SLC39A…
lipopolysaccharide		chemical drug	Inhibited	-2.257	8.11E-08	ALOX5AP,APOE,AQP4,AR,ARHGAP1,ARHGEF3,ARVCF,ASAP1,ASS1,BACE1,BAG3,BCL6,BGN,BLZF1,CALR,CAPN2,CAV1,CCNB1,CCNI,CCR6,CCRN4L,CD53,CD74,CDH11,CFLAR,CHST3,CLIC4,COL5A2,CORO1A,CP,CREBBP,CRHR1,CSF1R,CTH,CTSK,CX3CL1,CX3CR1,CXCL16,CXCL5,CYBB,DCN,DHCR24,DUSP8,DYRK3,ETV3,ETV5,FBN1,FCER1G,FLOT2,FN1,FOXL1,FOXO1,FSCN1,FST,FURIN,GAB1,GBP1,GLRB,GPR183,GPR85,GUCY1A3,H19,HDAC9,HEY1,HIVEP2,HLA-A,HMGB2,IFI16,IFI44L,IFI…	585 (17)
miR-3162-5p (miRNAs w/seed UAGGGAG)		mature microrna		0.780	8.15E-08	ACVR1C,ADO,AHCYL2,AR,B3GAT1,BACH1,BCL11A,C18orf54,C21orf2,CELF4,CEP97,CHORDC1,CLCN5,CYBB,CYP2U1,CYP46A1,DCN,DMBX1,EFCAB13,EIF1AD,EIF4E3,FBXO28,GABBR2,GOLPH3L,GTF3C3,HECTD4,KCNC4,KCTD9,KIFC2,KLF12,LHFPL3,LHX9,LRPAP1,LSAMP,MAPT,MBP,MOB3B,MPP7,MVB12B,NAV2,NCOA2,NRSN2,NSL1,PBX1,PCBD1,PHIP,PLEKHH2,PNMA3,POLR3A,PPP1R12B,PTCHD1,PTK2B,PTPN11,RAPGEF1,SCN4B,SEC31A,SERPINF1,SLC24A2,SMARCA2,SUPT6H,TBC1D30,TD…
miR-188-3p (miRNAs w/seed UCCCACA)		mature microrna		1.168	8.38E-08	ABHD13,ACADSB,ACVR1C,ADO,AKAP12,ALDH1B1,ARF3,ARID5B,ARL3,ARL6IP5,ARPP21,ARRDC3,ATP11C,BACE1,BCL6,BRK1,C10orf82,C8orf37,CARM1,CCR6,CDC73,CHORDC1,CLINT1,CLMN,CMIP,CX3CL1,CXCL5,CYB561,DDHD1,DENND5B,DHCR24,DKK2,DNAJC27,DOK4,DOK7,ELOVL4,ENSA,FAM84A,FIGNL1,FOXF2,GAB1,GIMAP6,GLT1D1,GLYR1,GNAI3,GPNMB,GTPBP4,GUCY1A3,HADH,HIPK2,HOMER2,IGDCC3,IL13RA1,IRS1,ISL1,KCNAB1,KCNIP1,KLHDC8B,KLHL29,LARP4B,LINC01600,L…
miR-2114-5p (miRNAs w/seed AGUCCCU)		mature microrna		0.297	8.66E-08	ACRC,AEBP2,AKAP7,AP1S2,ATP2C1,BACE1,BCL6,BCL7A,CAPRIN1,CFL2,CHMP5,CHRNA3,CPEB3,CPED1,CSTF2T,CYBB,DCAF8,DPP4,ELFN2,FAM81A,FCGR2A,FGF11,FGF18,FGF5,FOXK2,GPR85,GRAMD2,GRIA3,HBS1L,HDHD2,INHBE,IPO7,KIAA0232,KIAA1045,LDLRAD3,LRRC16B,MCAM,MEF2C,MOB3B,MTMR9,MYLK,NFIA,NPTXR,OPRM1,ORAI2,ORC4,PCDH7,PDLIM5,PLCH1,PRKCI,PRPF4B,PTPN12,PTPRA,RMI1,RND2,RNLS,RSL1D1,RUNX1T1,RUNX2,SGSM1,SLC23A2,SLC36A4,SLC39A8,SOCS5…
miR-4475 (miRNAs w/seed AAGGGAC)		mature microrna		-0.375	8.90E-08	ADAMTSL1,AIF1L,ANKRD46,ASPH,BCL11A,BLOC1S2,C18orf25,CARM1,CCNL2,CCRN4L,CEP68,DCUN1D4,DHCR24,DOK7,EGFR,EML4,ENSA,ERRFI1,ETV3,FAM181B,FBXO28,FHL1,FLOT2,FNDC1,GABBR1,GAREM,GRAP,GRSF1,HYDIN,KIAA1045,KIAA1107,LIX1,MARK1,MAZ,MBP,MIA3,MTSS1,NAV3,NCOA2,NEBL,NKD1,NLGN2,PBX1,PDE4B,PGAM5,PHLDB2,POU3F2,PRKAA2,PRUNE2,RAP2A,RFX5,RHOQ,RND2,RRP1B,SGSM2,SMAD2,SOCS5,SPG7,SRI,SRSF10,SSR1,STXBP5L,SYNJ1,TAB3,TDRP,TME…
miR-3682-3p (miRNAs w/seed GAUGAUA)		mature microrna		-0.810	9.33E-08	ADAM9,AGPS,ARHGEF18,DLAT,DLG1,DNALI1,ETV3,F8,FAM198B,FAXC,FHL1,HNRNPD,IQCA1,IRS1,JMY,KCNAB1,KIAA1804,KLF3,LEPROT,MAGI1,MAST4,MICU3,MKL2,NKAIN4,NSL1,PARG,PCDH7,PCDHB3,PHLDA1,PNPLA8,RBM22,RPA1,RSL1D1,RUNX2,SCAI,SMARCA2,SOX2,SRGN,TACR1,TAF1,TRUB1,UBR3,USP8,WDHD1,ZBBX
miR-105-5p (and other miRNAs w/seed CAAAUGC)		mature microrna		-1.694	1.05E-07	ABCD2,ARTN,ATP2C1,BCAT1,BMP2K,C16orf72,CA5B,CAMK2G,CDK9,CELF1,CEP97,CFL2,CP,DBF4,FDFT1,FHL1,FNIP1,G3BP1,GIMAP6,GNG2,GPR107,H3F3A/H3F3B,INTS6,KCTD9,KIAA0430,KIAA1033,KLF12,LAMP2,LDLRAD3,LMO7,MAGI1,MEF2C,MOB3B,MRAP2,MRPS25,NSL1,OR7D2,PDHX,PPIP5K2,PRKAB2,RERG,ROBO2,SDCBP,SLC11A2,SMNDC1,SNX4,SPAG8,SPARCL1,STXBP5L,TAF2,TCF4,TEAD1,TUBGCP3,UNC13C,WWP1,YPEL5,ZBBX,ZEB1,ZIC1,ZIC3,ZNF677
miR-1231 (miRNAs w/seed UGUCUGG)		mature microrna		1.899	1.06E-07	AIF1L,AQP4,ASB14,BCL11A,BEND6,BGN,BLOC1S2,C9orf72,CACNG8,CAMK2A,CDH8,CELF4,CSTF2T,DENND5B,DOK7,ESRP1,EXOC8,FGF18,FOXF2,GAS2,GIT1,GNAI3,HECTD4,HTR7,ITGB5,KANK1,KCNA1,KCNC4,KPNA1,LARP4B,LRRC48,LYPLA1,LYRM1,MBP,MECP2,MFAP3L,MICU2,MPP7,MTURN,NANOS1,NCAM1,NCOA2,NEFM,NR2C2,NUDT13,PALB2,PHF21B,PHIP,PLAUR,PLEKHG2,PNMA3,PPP2R1B,PRKACA,PRKCI,QKI,RBM33,RFTN2,RNASEL,RNF207,RPS6KB1,SLC6A1,SMARCA2,SPON1,ST6GAL…
miR-1587 (and other miRNAs w/seed UGGGCUG)		mature microrna	Activated	3.209	1.12E-07	ABR,ADAMTSL3,AHNAK,ARID5B,ARL10,ATP2C1,BAZ1B,BEND6,BEND7,BRK1,CACNG8,CCSER2,CDK5R2,CLMN,CNTNAP5,CUX1,DCAF7,DDR1,DHCR24,DNAJC16,DOK4,DOK7,ECE2,EEF1A1,EPB41L3,EXOC8,FBN1,FBXL16,FBXO10,GAB1,GLB1L2,GNG2,GPR107,GRIN2A,GTF3C3,IQGAP1,ITSN2,KCMF1,KIAA1033,KIAA1045,KLF6,KY,LIFR,LMTK2,LSS,MAGI1,MAPK8IP3,MBP,MDGA1,MECP2,MKX,MPRIP,MYSM1,NCOR1,NRSN2,NT5DC3,OSBP2,PBXIP1,PCDHGA11,PCDHGA3,PCDHGC3,PCSK2,PDPN,PDZR…
FSH		complex		-1.072	1.12E-07	AKAP12,AKAP7,AR,ARHGAP1,ARL6IP5,BCL11A,CAMK2G,CFLAR,CLIP1,CSNK1A1,CX3CL1,DUSP3,DYRK3,EGFR,ELL2,EZR,FGFR1,FOXK2,FST,GBP1,GPRC5B,GRIN2A,GRK5,HSF2,IGFBP3,ITGB5,JUN,LDLR,LOX,MAP3K7,MEF2D,MINOS1-NBL1/NBL1,MYRF,NEO1,NPPC,PIK3CD,PPP2R5B,PPP2R5C,PTPN21,PTPRF,RASAL2,RGS5,RHOB,SMAD1,SMAD2,SMARCA4,TFRC,TGFBR2,TIMP2,TMBIM6,TNFAIP3,TPM2,TRIB1,WT1,YBX3,ZEB1,ZNF519	499 (16)
miR-4445-5p (miRNAs w/seed GAUUGUU)		mature microrna		-1.063	1.16E-07	ABCD3,ADAM9,ANKS1B,ARID5B,ATG4A,CBS/LOC102724560,CCSER2,CHST3,CLCN5,DCAF13,DOK6,DPY19L2,DPYD,ERC1,ETNK1,FAM171B,FNBP1L,GPSM2,GTF3C3,IER3IP1,INADL,KLHDC10,LUC7L2,LYPLA1,MBNL1,MEIS1,MTX3,NAV1,NFASC,NR2C2,ORC4,PCSK2,PID1,PLAA,RASSF8,RBMS1,RGS5,RSPH1,SNX13,SOX5,SPIN4,STXBP5L,WEE1,ZBTB33
miR-708-5p (and other miRNAs w/seed AGGAGCU)		mature microrna		1.257	1.17E-07	AAK1,AHNAK,ALG9,AP5M1,ATCAY,ATPAF1,BAZ1B,C16orf72,C1orf95,CAPRIN1,CBX5,CCDC6,CCNL2,CDC73,CDKN2B,CIT,CRIM1,CROT,DHRS2,DNAJB14,DNM3,ECE2,EIF4E3,ENSA,ERICH1,EXTL3,FAM217B,FDFT1,FMNL3,FOXJ3,FOXO1,FRA10AC1,GALNT6,GPM6A,GPR107,H3F3A/H3F3B,HGSNAT,IER3IP1,IQGAP1,ITSN1,JAK1,KAT6A,KBTBD11,KLHDC8A,LBH,LDLRAD3,LPPR5,LRRK2,MAPK1,MAX,MDGA1,MTSS1,MYO16,NANOS1,NAV1,NFE2L2,NLGN2,NOL4L,NT5E,NTM,NUFIP2,NUP98,OLFML3…
miR-4256 (miRNAs w/seed UCUGACC)		mature microrna		0.223	1.17E-07	AAK1,ARPC5,ASPH,ATCAY,ATP2A3,BCAS1,CCDC6,CCDC82,CFL2,CMPK1,CSNK1D,DBF4,DBT,DCUN1D4,DFFA,F8,FAM160B1,GALNT6,GIMAP6,GLRA3,GNAI3,GPR107,GRAMD2,HADH,HPCAL4,HTR7,ITGB5,KCTD15,KIAA2018,KLF3,LIX1,LRIG1,LSS,MAP4K3,MCAM,MED28,MICU3,MOG,MPRIP,MTMR9,NAV2,NOL4L,NSMAF,NT5E,PBX1,PER3,PHAX,PHLDA1,PID1,PIK3CD,PIP4K2B,POT1,POU3F2,POU6F1,PPTC7,PRKCI,PSMD9,QKI,RHCE/RHD,RPE,SENP5,SEZ6L,SLC11A2,SLC22A9,SLC24A1,SNX4,S…
miR-532-3p (miRNAs w/seed CUCCCAC)		mature microrna	Activated	3.499	1.22E-07	AEBP2,AGPS,AKAP13,ATXN7,BRF1,C11orf30,C2orf80,CACNG8,CADM3,CAMK2G,CAPRIN1,CDK5R2,CDK9,CDKN2B,CELF1,CFAP126,CFLAR,CHD3,CYB561,DNAJC27,DOK7,DOT1L,DPF2,ENSA,EZH1,FAM84A,FGF5,FGFR1,FOXF2,FOXJ3,GALNT6,GIMAP6,GLB1L2,GPLD1,GPNMB,GTF3C3,GUCY1A3,GYG2,HADH,HEG1,HIPK2,HTR7,INHBE,IPO11,IRAK2,IRS2,KCNAB1,KCTD9,KLHL28,KMT2A,LARP4B,LBH,LDLR,LDLRAD4,LMO7,LRRFIP1,LSAMP,LTN1,MAPT,MBD1,MDGA1,MDM4,MECP2,MED28,MEX3D,…
miR-1202 (and other miRNAs w/seed UGCCAGC)		mature microrna		0.609	1.23E-07	ADAM11,ADAMTSL1,AKIP1,ARHGAP24,ARHGAP5,ARHGEF18,ARID5B,ARL3,ATP2C1,B3GAT1,BACE1,BCAT1,BCL7A,CAMSAP1,CDK9,CHST13,CHST3,CLIC4,CNNM3,CPEB4,CRHR1,CUL5,CYB561,DBT,DCN,EIF1AD,EML4,FAM136A,FAM168B,FAM189B,FAM217B,FBXL16,FOXF2,GNAI3,GNAO1,GOLGA2,GRAP,GRIN2A,GYG2,H3F3A/H3F3B,HECTD4,HLA-DRA,HTR2A,IPMK,JAK1,KBTBD11,KLF12,LAMP1,LARP4,LGALS8,MAP4K3,MAPT,MAX,MBP,MID1IP1,MYRF,NAV1,NFE2L2,NLGN2,NRP1,NSL1,NUDT13,…
miR-4266 (miRNAs w/seed UAGGAGG)		mature microrna		0.206	1.24E-07	AARS,ABI2,AGK,AK5,ALG9,APBB2,ARL6IP5,ATP11C,BATF2,BUB3,CCDC141,CFLAR,CSTF2T,DENND1B,DMWD,DUSP3,EEF1A1,EIF5A,ERC1,FAM217B,FGFR2,GLRA2,GPD1L,GPLD1,GPR37L1,INTS6,IPO7,ITSN1,KLF12,LCP1,LHX9,LPL,MAPT,MBP,MTDH,MYBPC1,OSBP,OSBPL1A,PAPPA,PARD3,PARG,PLEKHA8,PPP2R1B,PPP2R5C,PRPF4B,PSMD9,RAB11FIP3,RAB2B,RAD23A,RASGEF1B,RFK,RIOK3,SCN2B,SHISA9,SIKE1,SLC25A46,SMARCA4,SNRNP48,SNX22,SS18L1,STIL,SYNPO2,TFRC,TMED1…
miR-766-3p (miRNAs w/seed CUCCAGC)		mature microrna	Activated	3.467	1.28E-07	ADAM9,ADAMTSL1,ADGRA2,ALKBH5,AMER3,ARHGAP1,ATP2A3,B3GALNT2,C18orf25,C2orf80,CA5B,CACNG8,CADM2,CADM3,CD24,CDK9,CELF1,CELF5,CHD8,CNNM3,COBL,CPED1,CTSK,CUL5,DAB2IP,DLC1,DNAJC27,DTNA,EIF1AD,EIF4E3,ENSA,ERC1,ERRFI1,F8,FARSB,FMNL3,FOPNL,FRZB,FUS,GDPD5,GIT1,GLB1L2,GNAI3,GPC1,GPNMB,HHIPL1,HMP19,HS6ST3,IRS2,ITSN2,KCTD15,KIR2DL1/KIR2DL3,KLF6,KLHL28,KLHL29,KNOP1,L3MBTL2,LARP4,LDLRAD4,LLGL1,LRP1,LRPAP1,LRRC1…
miR-4684-5p (miRNAs w/seed UCUCUAC)		mature microrna		-0.110	1.29E-07	ALDH1B1,AMACR,APBB2,ARHGAP18,ATP2A3,B3GNT5,BPNT1,DENND5B,EEF1A1,FAM199X,FRY,GRIP1,GSDMC,HECTD2,HLA-E,HMGB2,IFIT1,IGFBP3,IGSF3,IRAK2,JAM3,KCNS2,KIAA1804,LAMP2,LEPROT,LMO4,LRP6,LRRC48,MFAP3L,MICU3,MKX,MTURN,MYOZ2,NTRK3,OR7D2,ORAI2,ORC4,PCDHB3,PCGF6,PHLDB2,PPP1R3D,PTPN11,RGS5,RNF207,SERTM1,SHISA9,SLC16A1,SLC23A2,SLC38A9,SLC6A1,ST6GALNAC2,STXBP5L,SYNPO2,TAB3,TAF8,THEM4,TIAM1,TPK1,TRIB1,TRIM13,TRMT10A…
miR-4324 (miRNAs w/seed CCUGAGA)		mature microrna		0.375	1.29E-07	ABI2,AKAP13,ALG9,AMACR,ATG2B,ATP11C,ATPAF1,BACH1,BCAS1,CHM,CLIC4,DCP2,DDHD1,DENND2D,DPP4,EML4,FAM81A,FAM84A,FBXO10,FGF5,FMNL3,GABBR2,GALNT6,GBP1,GIMAP6,GLT1D1,GP2,GSKIP,H3F3A/H3F3B,HAUS3,HHIPL1,HLA-DRB1,HS6ST3,HTR7,IGDCC3,IL16,IPO9,KBTBD3,KIAA1033,LCP1,LEPROT,LPPR5,MBP,ME1,MOB3C,NCOR1,NRP1,NUP98,NXPE3,PCNXL2,PCTP,PLEKHH2,PPP1R12B,PSEN1,PTCD3,PTPN18,PTPN2,PXDNL,RAB9B,RET,RFTN2,RGS10,RHOQ,RNF180,RY…
miR-885-5p (miRNAs w/seed CCAUUAC)		mature microrna	Inhibited	-2.501	1.33E-07	AASDHPPT,ADD1,AHNAK,ARPP21,ARRDC4,ATG12,BMPER,CDC73,CLCN5,CPEB3,CYBB,ELAVL4,ELL2,EML4,ERBB2IP,EZR,FAM81A,HGSNAT,HMGCLL1,JMY,KIAA2018,KLHL29,KNOP1,LCP1,LRRK2,LYPLA1,MAP4K3,MAP7,ME1,MEX3D,MRPS25,MTMR9,NEFL,PGK2,PPP1R12A,QKI,RASGRP1,RET,SCAI,SLC11A2,SLC38A2,SYNCRIP,TMEM230,TTC37,WDHD1,WWP1,ZFHX4,ZNF281,ZNF518A
miR-4277 (miRNAs w/seed CAGUUCU)		mature microrna		-0.801	1.37E-07	ADAM22,AKR7A3,ALYREF,ANKRD44,APLP2,BCL2L10,CAV1,CDH11,CLCN4,CREBBP,DCN,DENND1B,DENND5B,DKK2,DLG1,DUSP11,EIF4E3,FBXO28,FOXJ3,FOXO1,GCNT4,GRK5,HEG1,HS6ST3,HTR7,LAMP2,LDLRAD4,LIX1,LONRF2,MAPK9,MBLAC2,MBP,MTHFD2,MTX3,NRP1,NXPE3,PCDH17,PCNXL2,PDHX,PREPL,PTCD3,PURA,QKI,RAB9B,RALGAPB,RANBP6,RFK,RNF207,ROBO2,RUNX1T1,RYR2,SACS,SETD5,SIX4,SLC11A2,SMAD1,SMARCA2,SPON1,SRSF10,STOX2,STRN,TTYH3,TXNDC9,UST,VCPIP…
miR-3650 (miRNAs w/seed GGUGUGU)		mature microrna	Activated	2.144	1.37E-07	ADAMTSL3,AFF3,AHNAK,ALPK1,BCR,C15orf62,C1orf95,CADM2,CAST,CPED1,CSMD2,CUX1,DCAF8,DDA1,DENND2D,DENND5B,DMXL2,DNALI1,DTNA,EDNRB,EYA4,FBXL20,FBXO10,GCNT4,GM2A,GPLD1,HHIPL1,HRH3,IFI16,JAM3,KCMF1,KCNIP1,KIAA0430,LLGL1,LONRF2,MEF2C,MEF2D,MRPL35,MRPS25,MTSS1,N4BP2L1,NCAM1,PAPPA,PLXNA4,POLR1B,POLR3B,PPP1R12B,PRKAA2,PRKAB2,PRKCB,PTCHD1,PTPDC1,RAPGEF1,RBM25,RBM33,SLC11A2,SMAD1,SNED1,SNTG1,SPTBN1,SREK1,TAF2…
miR-3689a-5p (and other miRNAs w/seed GUGAUAU)		mature microrna		-0.266	1.38E-07	AGK,AKT3,ALPK1,ANKRD50,AQP4,ARPP21,ATXN7,B3GALNT2,B3GNT5,BNIP3,COQ10B,CUX1,DCP2,DENND5B,DNM3,DTNA,EMC2,ERC1,FAM206A,GALNT7,GLRA2,GLRB,GPR85,GTF3C3,HDAC9,HYDIN,KCMF1,KIAA1107,LIX1,LPCAT2,NANOS1,ORC4,PCBD1,PIWIL2,PLCB4,PSMA8,RAD54B,RALA,RNF180,SLC24A2,SLC25A40,SLC39A6,SSBP2,SSFA2,TCOF1,TMEFF2,TRNT1,TXNDC9,USP21,ZIC1,ZNF230,ZNF519,ZNF677
miR-4675 (and other miRNAs w/seed GGGCUGU)		mature microrna	Activated	5.268	1.40E-07	AAK1,ABR,AES,ALPK1,AP5M1,ARHGAP1,ARHGEF18,ARID5B,ASB14,ATP2C1,BAZ1B,BEND6,BRF1,CBFA2T2,CCSER2,CD300A,CPED1,CRIM1,DCAF7,DDR1,DHCR24,DNAJA3,DOK4,DOK7,DPYSL5,DRC7,ECE2,EIF5A,ELFN2,EPB41L3,FA2H,FAM199X,FBXL16,FBXO10,FNBP1L,GLB1L2,GNG2,GPR107,GPRC5B,GRIN2A,HIPK2,HLA-B,HPCAL4,IGDCC3,IQGAP1,ITSN2,JUN,KCMF1,KCNS2,KIAA1045,KIR2DL1/KIR2DL3,KLHDC8A,KNDC1,L1CAM,LAS1L,LIFR,LMTK2,LSS,LTN1,MAGI1,MAPK1,MAPK8IP3,…
miR-3177-5p (miRNAs w/seed GUGUACA)		mature microrna		-0.693	1.42E-07	AAK1,ABCD2,ABR,AK7,APLP2,ASAP1,ATP2B2,ATXN7,C10orf88,CCDC186,CDC73,COMMD8,CP,CSNK1A1,DCAF7,DCAF8,DKK1,DKK2,DTNA,FAXC,FBN1,FNIP1,FRY,FUS,GBE1,GPD1L,GPLD1,GRAMD2,GRN,GTF3C3,HECTD2,HTR7,INTS6,IQCA1,IRS1,JAM3,JMY,KBTBD3,MAP7,MAPK9,MAX,MEF2D,MGLL,MRPL19,MTMR6,NEO1,NLGN2,OSBPL10,PDPN,PLAA,PPARD,PTCD3,PTPRF,PURA,RBM25,RBM33,RELL1,RHOQ,RHOU,RMND5A,RNLS,SENP8,SLC24A2,SSR1,ST18,STAU1,STX3,STXBP5L,SYNJ1,TAB…
miR-3179 (miRNAs w/seed GAAGGGG)		mature microrna	Activated	2.314	1.43E-07	ABI2,ACVR1C,AEBP2,ALG6,ANKRD29,APC,ARF3,ARL3,ATXN3,BAZ1B,BUB3,C1orf95,C1QTNF2,CACNB1,CADM3,CADM4,CAMK2G,CDC42,CDH8,CDK2,CHD3,CHST3,CLIC4,CLMN,CPEB4,CUL4A,CX3CL1,CYB561,DDR1,DLGAP4,DMWD,DNAJC27,DPYD,F8,FAM181B,FCHSD1,FGF5,GLYR1,GNAI3,HGSNAT,IL13RA1,KBTBD11,KCNC4,KIAA1045,KLF12,KLF6,KLHL9,KPNA3,L1CAM,LITAF,LMNA,LMO4,LPCAT2,MBNL1,MECP2,NAV2,NCOR1,NFASC,NLGN2,NPTXR,NRARP,NRSN1,NRSN2,NUP98,OSBP,OSBP2,…
miR-3145-5p (miRNAs w/seed ACUCCAA)		mature microrna		-1.273	1.46E-07	ALG6,ALG9,AMN1,ANKRD44,AP1S2,APBB2,ARMCX5,ARMT1,C16orf72,CALD1,CCNB1,CCNI,CDC73,CDK8,CELF1,CHORDC1,CLIC4,CLMN,CMPK1,CNOT8,COL9A2,COPS2,CSNK1D,CUL5,DCN,DCP2,DDHD1,DENND5B,DPF2,ELOVL4,ENSA,F8,FOPNL,G3BP1,GALNT7,GRSF1,HES6,KIAA1919,KY,LARP4,M6PR,MAX,ME2,NAP1L1,NFE2L2,OSBP2,PALB2,PBXIP1,PDCD6IP,PDE4B,PDS5A,PPP2R5C,PRKCI,PTPRJ,RAP2A,RIOK2,RNLS,SCN1A,SMARCA4,SNRNP48,ST6GAL1,STRN3,TAB3,TAF5L,TMBIM6,TSNA…
miR-663b (miRNAs w/seed GUGGCCC)		mature microrna	Activated	4.980	1.53E-07	AES,AHCYL2,ARHGAP1,ARHGEF18,ARVCF,ASAP1,ASCC2,ATCAY,BCAT1,BCR,BEND7,BFSP1,C15orf62,C1orf95,C5orf28,CACNA1E,CACNG8,CALR,CAMK2B,CBX5,CCDC80,CD24,CHM,CLCN5,CLIC4,CSMD2,CUX1,DAB2IP,DDA1,DLG5,DOK4,DPF2,DUSP3,EEPD1,ELAVL3,FAM168B,FBXO10,FGF11,FIGNL1,FIP1L1,GIT1,GLYR1,GRAMD2,HECTD4,HHIPL1,HMP19,HS6ST3,ICA1,IGDCC3,IPO11,KCTD12,KHNYN,KIAA1045,KIFC2,LAMP1,LCP1,LMNA,LONRF2,LOX,LRP1,M6PR,MAPT,MCAM,MEGF6,MFI2…
miR-3130-3p (miRNAs w/seed CUGCACC)		mature microrna	Activated	2.794	1.55E-07	ABHD13,ACRC,ADO,AP1S2,ARPC5,ARPP21,ATP11C,BUB3,CACNA1G,CAMSAP1,CBFA2T2,CCNL2,CCSER2,CFAP52,CFLAR,CLINT1,CSNK1D,CTNNA1,CTSK,CYB561,DHX34,DPYSL5,DUSP8,EYA4,FAM168B,FAM171B,FHDC1,FMNL2,FOXJ3,GFRA3,GOLGA2,HS6ST3,IL16,INTS6,ITSN1,KIAA1804,KIAA1919,KLF6,KPNA3,LMTK2,LPL,LRRC7,MAPT,MECP2,MEGF6,MFAP3L,MINOS1-NBL1/NBL1,MKX,MPO,NAV2,NFASC,NRP1,NTM,NUFIP2,OLIG1,PARVB,PHF21B,PLEKHA8,PLEKHH2,PLXDC2,POLG,PPM1L,…
miR-122-5p (miRNAs w/seed GGAGUGU)		mature microrna		0.876	1.56E-07	AACS,AAK1,AKT3,ASAH1,ASB14,BATF2,BCR,CCAR1,CCDC186,CCDC6,CCRN4L,CDH8,CLIC1,CLIC4,COLEC12,CRHR1,CUX1,DLAT,DTNA,EEF1A1,EGLN3,EIF4E3,ELFN2,ENTPD4,F8,FAM84A,FGF11,FMNL3,FOXJ3,FOXK2,GALC,GCNT4,GIMAP6,GIT1,GP2,GPD1L,GPLD1,GPR107,GUCY1A3,HPCAL4,IQGAP1,KLHL20,MAPK9,MBNL1,MECP2,MEF2D,MICU3,MOB3C,NCAM1,NMNAT1,NOL4L,OSBP2,P4HB,PAPOLA,PAPPA,PPP1R9B,PSME1,PTPN2,RIMKLA,RPS6KC1,RUNX2,SLC41A1,SLC7A1,SNED1,SORT1,…
miR-3907 (miRNAs w/seed GGUGCUC)		mature microrna		1.651	1.56E-07	AAK1,AMER3,ARL15,ARMT1,ASAP3,ASPH,AZI2,BAZ1B,CACNA1E,CAV2,CBFA2T2,CCDC186,CELF1,CEP350,CHD6,CNNM3,COL5A2,CX3CL1,DFFA,DUSP3,EEF1A1,EIF5A,ENSA,ERC1,FAM160B1,FHDC1,FOXK2,GCNT4,GNAO1,GOPC,GRIN1,HPCAL4,ITSN2,JAM3,KCNC4,KCTD15,KIAA1919,KIR2DL1/KIR2DL3,KLF3,KMT2A,MARCKS,MCAM,MDM4,MPO,MRPL35,MRPS25,MXD4,NKD1,NTRK3,OR7D2,OSBP2,PARVB,PCDH17,PCGF6,PCTP,PDE4DIP,PDPN,PDZK1,PLCB4,PLXNA4,PNMA3,PPARD,PPP1R12B,PT…
miR-4728-3p (miRNAs w/seed AUGCUGA)		mature microrna	Inhibited	-2.717	1.59E-07	AP1S2,ATPAF1,B3GNT5,C11orf30,C9orf135,CAMSAP1,CEP170,CFLAR,COL14A1,DCAF13,DDHD1,DPYD,EIF5A2,ENTPD3,ESRP1,FAM149B1,FAM217B,FAXC,FGFR2,FHIT,G3BP1,GABRB2,GALC,GOLPH3L,GRM5,GRSF1,HADH,KLHL9,LAMP2,LONRF2,LRRFIP1,MAPK1,MYO16,PARD3,PDS5A,PER2,PID1,PLXNA4,PPP4R4,PRDM5,PRPF4B,RASSF8,RCCD1,RFK,RNLS,RUNDC3B,SACM1L,SCN1A,SCYL2,SLC11A2,SNX13,SOS1,SPG7,SPTBN1,SS18L1,SSR1,TBC1D22B,TCF4,TGFBR2,THAP10,TLL1,TMEM33…
miR-1266-5p (and other miRNAs w/seed CUCAGGG)		mature microrna	Activated	5.166	1.60E-07	AAK1,ADRA1D,AGPS,ANKS1B,ARL15,ASCC2,BCAS1,C10orf82,C1orf95,CACNA1E,CACNB1,CASQ1,CDK2,CNTNAP5,DCAF8,DCHS1,DENND1B,DLGAP4,DOHH,DPP4,DTNA,DUSP3,E2F7,EFCAB13,EIF1AD,EYA4,FAM198B,FAM199X,FAM217B,FAXC,FBXL20,FBXO10,FGF11,GABRA5,GPC1,GRAMD2,GRAP,H2AFV,HAUS6,HHIPL1,HMP19,HS6ST3,KCNS2,KHNYN,KLF6,KNDC1,LAS1L,LHFPL3,LITAF,LONRF2,LRRFIP1,LSS,MBD1,MBP,MDGA1,MGAT3,MOB3B,MPRIP,MRPL19,MRPL35,MTSS1L,MTURN,MVB12B,…
miR-1184 (miRNAs w/seed CUGCAGC)		mature microrna		0.512	1.63E-07	AADAT,AAK1,AARS,ADPRHL1,ALKBH5,ARHGEF3,ASAP3,ATG12,ATP2B3,C11orf30,C1QTNF2,C6orf89,CACNG4,CAMK2G,CAPRIN1,CCDC6,CCR6,CCSER2,CDK2,CDKN2B,CELF4,CNNM3,CNTNAP5,COL5A2,CSMD2,CTNNA1,DBT,DFFA,EIF5A2,ENTPD3,ERRFI1,ESRP1,FAM149B1,FAM168B,FAM217B,FAM35A,FBXL20,FCGR2A,FGFR1,FLCN,FUS,GABBR2,GNAO1,H2AFV,HHIPL1,HPCAL4,HTR2A,IGFBP3,IL16,INSR,JMY,KCNC4,KCTD15,KCTD9,KIAA1804,KIAA2018,KLHDC8A,LARP4B,LBH,LCP1,LRPAP1…
miR-4530 (miRNAs w/seed CCAGCAG)		mature microrna	Activated	2.536	1.71E-07	AAK1,ACER3,ADRA1D,ARHGAP24,ARHGEF3,ARL3,ARPP21,ATP2A3,ATP2C1,BACE1,C14orf1,C2orf80,C8orf37,CACNG8,CAMK2A,CAMK2G,CARM1,CD24,COBL,CSMD2,CX3CL1,DAB2IP,DCP2,DOK4,DTNA,EEF1A1,EFCAB13,EGLN3,ELOVL7,ERC1,EXTL3,EZR,F8,FAM122B,FGFR1,FLCN,FOPNL,FOXF2,FOXO1,FRZB,FUS,FZD7,GALNT6,GLB1L2,GRIN1,HDAC9,HECTD4,HGSNAT,INTS6,IPO9,IRS1,IRS2,ITSN1,KCTD15,KIAA1462,KIR2DL1/KIR2DL3,KLHDC8B,LAPTM4B,LARP4,LLGL1,LRPAP1,MBP,M…
miR-1188-3p (and other miRNAs w/seed GAGGCUC)		mature microrna	Activated	3.520	1.73E-07	AAK1,ADD1,AGPS,AKAP12,ALKBH5,ALPK1,ARHGAP18,ARL10,ARMCX5,CACNA1E,CAMK2A,CCDC85A,CCSER2,CELF5,CHD3,CSNK1E,DOK6,DPF2,ERC1,ETNK1,FAM168B,FBXO28,FRZB,GABRB2,GLT1D1,GM2A,GNG2,GOPC,GPR107,GRIA3,GRK5,GUCY1A3,HLA-B,HMP19,IDH2,INADL,INSR,IPMK,IQGAP1,ITSN1,KBTBD11,KCTD12,KLF6,KPNA3,L3MBTL2,LAPTM4B,LCP1,LEPROT,LILRA2,LSS,MAPT,MAST4,MAZ,MR1,MRPL35,NAV3,NMNAT1,NXPH3,OSBP,PAPPA,PBXIP1,PCDHB3,PHIP,PIP4K2B,PLEKH…
miR-323-5p (and other miRNAs w/seed GGUGGUC)		mature microrna	Activated	2.158	1.76E-07	AKR7A3,ANKRD46,ARPP21,ATP2B3,ATP6V0C,CBFA2T2,CBX5,CCDC80,CDH8,CIT,CLCN5,CNR1,COL5A2,CREBBP,CUX1,DBF4,DIP2C,DMXL2,DOK4,EEPD1,EGFR,ELFN2,ERC1,FAM81A,FNDC1,FOXF2,GABRA5,GLRB,GNAO1,HLA-E,HPCAL4,IFI16,ITSN2,KLF6,LONRF2,MAPK9,MOB3B,MTDH,MVB12B,MXD4,MYCN,MYO16,NANOS1,NAV3,NCAM1,NUP62,OSBP2,OTX2,PDPK1,PGAM5,PITPNM2,PNMA3,PPP1R12A,PPP1R9B,PRUNE2,PSEN1,PTPN18,RET,RIOK2,RND2,SEZ6,SIRPA,SLC22A9,SLC25A40,SLC2…
miR-1302 (and other miRNAs w/seed UGGGACA)		mature microrna	Activated	2.247	1.78E-07	AACS,ARID5B,ARPP21,ATCAY,ATP2C1,C2orf88,C9orf72,CAMSAP1,CBX5,CCPG1,CDC42,CELF1,CFLAR,DCP2,DDA1,DNAJC16,DUSP3,EEPD1,ENSA,ETNK1,EXT1,EZH1,FAM81A,FCER1G,FCGR2A,FGFR2,FMNL2,FNBP1L,FOPNL,FSCN1,FUS,GABRA5,GALNT6,GBP1,GOLPH3L,GPR37L1,GRAMD2,GRM5,HGSNAT,IL16,IQGAP1,ITGB5,KCNC4,KCTD12,KHNYN,LRRFIP1,LSAMP,MAP2K6,MAZ,MBD1,MCAM,MPRIP,MRPL35,MTX3,MXD1,NKD1,NXPH3,OBSL1,PDCD6IP,PDE4DIP,PPARD,PRUNE2,PTK2B,RBP1,R…
miR-4779 (miRNAs w/seed AGGAGGG)		mature microrna	Activated	5.729	1.86E-07	AARS,ABI2,ADD1,AGK,AIF1L,ALKBH5,APBB2,ARF3,ARHGAP5,ARL10,ARL6IP5,ASPH,ATP6V0C,ATXN7,B3GAT1,BATF2,C18orf25,CACNB1,CADM3,CAMK2B,CBX5,CCDC141,CCDC6,CDC42,CDH8,CHD3,CHST3,CSTF2T,DENND1B,DMBX1,DMWD,DOT1L,DPF2,DUSP3,DUSP8,ECE2,EEPD1,EGFL6,EIF5A,ENSA,EPAS1,ESRRA,F12,FAM120AOS,FAM189B,FBXL20,FOXO1,FURIN,GIT1,GLRA3,GNAO1,GNG2,GPD1L,GRAMD2,GRB2,H1F0,HES6,HIPK2,HOXC6,IRS2,ITSN1,KIAA1045,KIR2DL1/KIR2DL3,KLF1…
miR-4300 (and other miRNAs w/seed GGGAGCU)		mature microrna	Activated	4.132	1.89E-07	AAK1,ABHD10,ABI2,AMER3,ARHGEF3,ARL15,ARL3,ARPP21,ASPH,ATPAF1,C18orf25,C8orf37,CALR,CAMK2G,CAMSAP1,CARM1,CAV2,CBFA2T2,CCDC85A,CD300A,CHD8,CLMN,COL9A2,COQ10B,CSMD2,CSNK1D,CX3CL1,DAB2IP,DDA1,DENND2D,DNAJA3,DNM2,DOT1L,DUSP3,EIF5A,ESRRA,ETV3,EXTL3,FA2H,FBXO10,FCGR2A,FCHSD1,FHDC1,FOXL1,FST,GAB1,GALNT6,GRN,IL16,IL3,ITGB5,KAT6A,KCTD15,KHNYN,KIFC2,KIR2DL1/KIR2DL3,KMT2A,KNDC1,LARP4,LDLRAD4,LHFPL3,LHX9,LONR…
miR-5096 (miRNAs w/seed UUUCACC)		mature microrna		-1.895	1.91E-07	ADRA1D,ALG6,APLP2,BEND7,BMPER,CAPRIN2,CCDC141,CCRN4L,CFLAR,CHD8,CPM,DCP2,DUSP8,ELL2,ELOVL7,EZH1,FAM160B1,FAM198B,FAM199X,FAM89A,GATC,GTPBP8,GUCY1A3,HIPK2,IDS,KCNA1,MAPK9,MBNL1,MPP7,MTHFD2,NAP1L1,NMNAT1,NR3C1,ORAI2,PCSK2,PGM2,PHAX,POT1,PTPN2,RCOR3,RNLS,RPS6KB1,RPS6KC1,SASH1,SHISA9,SLC17A4,SMPD1,SOCS7,SRSF10,SYNCRIP,TBC1D4,TMED7,TNRC6C,UTRN,WASL,WNT2,ZDHHC21,ZFP1,ZMYM2,ZNF493,ZNF548,ZNF770,ZNF785
miR-3117-5p (miRNAs w/seed GACACUA)		mature microrna		-0.964	1.92E-07	ADAM22,ASAP1,B3GNT5,CADM2,CRTAC1,CSNK1E,DNAJA3,DPYD,EYA4,FOXJ3,HDAC9,HNRNPD,HSF2,IRS1,KLHL28,LSS,LYSMD2,MAPK9,MEF2C,NAV2,NCAM1,NF1,NR3C1,NT5DC3,PDE5A,PER2,PGM2,PLA2G5,PLXNC1,PRUNE2,PTCHD1,RAPGEF6,RARB,RCHY1,RCOR1,RGS5,RPL23A,SLC16A1,SLC38A9,SLC39A14,SMAD2,SMAD3,SNX13,SPG20,SPON1,SYNCRIP,TFRC,TGFBR2,TSPYL5,VCPIP1,VSTM4,VTA1
miR-4744 (miRNAs w/seed CUAAAGA)		mature microrna		-1.655	2.01E-07	ALOX5AP,ARL6IP5,ARRDC3,CCDC141,CDC73,CHAC2,CHM,CPED1,DHCR24,DUSP11,FIGN,FRY,GAS2,GNG2,GTF3C3,HSF2,LAMP2,LHX2,LMO7,LSS,MECP2,MVB12B,PAX6,PDZK1,PID1,PLXNA4,PPP2R5C,RGS5,RIOK2,RIOK3,RNLS,RUNX1T1,SASH1,SLC16A1,SOCS5,SSR1,TEAD1,TMBIM6,TRMT10A,TRUB1,VCPIP1,ZMAT3,ZMYM2,ZNF214
miR-146a-5p (and other miRNAs w/seed GAGAACU)		mature microrna		0.326	2.03E-07	AEBP2,ARL10,ARPC5,ATG12,B3GNT5,BCL11A,BRK1,C9orf72,CAMSAP1,CCDC6,CPM,CSF1R,CUX1,DCN,DDHD1,DLC1,DPY19L2,EDNRB,EIF5A2,FAM120AOS,FANCM,FBXO28,FLOT2,FMNL3,FRY,GIMAP6,GRSF1,HNRNPD,IFIT3,IQGAP1,IRAK2,KBTBD3,KCMF1,KCTD15,KIAA1804,LEPROT,MAPT,MARK1,MBP,MR1,MTDH,NFASC,PAPPA,PGK2,PID1,PLEKHH2,PM20D2,PTPDC1,PTPRA,QKI,RARB,RASGRP1,RBM11,RCAN1,RFTN2,RNASEL,RPL27A,RUNDC3B,RUNX1T1,SDCBP,SDCBP2,SEMA3G,SIKE1,SIX4…
miR-3158-3p (miRNAs w/seed AGGGCUU)		mature microrna		1.401	2.03E-07	ACADSB,ADD1,ADGRA2,AGPS,ARF3,ATP7A,ATPAF1,ATXN3,BPNT1,CCNL2,CD53,CDC73,CELF4,CHORDC1,CNTNAP2,COX11,CSTF2T,CYP46A1,DCN,DLAT,DNALI1,DPY19L2,EGFR,ENTPD4,ERCC8,FAM84A,FAXC,FLT3LG,FN1,GBE1,HS6ST3,HTR2A,IDS,IP6K1,KCTD15,KIAA1045,KLF9,KPNA3,L1CAM,LGALS8,LIX1,MAST4,MBD1,MECP2,MFN1,MKX,MRPL35,MTRF1,MYRF,NCOA2,NHS,NKD1,NPTXR,PAX6,PHLDA1,PPAPDC3,PPP2R1B,PREPL,PRPH,PYGO2,RASSF8,RFX5,RND2,SCP2,SHISA8,SIRPA,SL…
miR-4426 (and other miRNAs w/seed AAGAUGG)		mature microrna	Inhibited	-2.267	2.05E-07	ALG9,ANKRD50,ATP11C,AZI2,C2orf88,C9orf72,CCSER2,CD24,CDK5R2,CELF1,CSE1L,DUSP11,ERC1,FAR1,FNBP1L,GABBR1,GAREM,GLRB,H3F3A/H3F3B,INIP,JMY,KAT6A,KLHDC10,KNOP1,LIFR,LPCAT2,LRIG1,LYSMD2,MTMR4,NT5E,OPRM1,PER2,PER3,PIGW,PRSS23,PTPN12,PTPRN2,RASAL2,RELL1,RIOK2,RNLS,SCYL2,SLC16A1,SLC24A1,SMU1,SOX6,SPAG8,STARD13,STRN3,THEM4,TPK1,TRUB1,TSPAN14,USP47,USP8,VCPIP1,VEZT,WEE1,YPEL5,YTHDC2,ZNF655,ZWILCH
miR-1179 (miRNAs w/seed AGCAUUC)		mature microrna	Inhibited	-2.937	2.05E-07	ABHD17B,ANKRD29,ANKRD44,ARHGAP18,ASCL1,ATP7A,C16orf72,C2orf69,C5orf28,CALD1,CNTNAP5,COL5A2,DENND1B,DENND5B,DNAJB14,ERICH1,FGF11,FNDC1,GLRA3,GPM6A,GRIA3,IPMK,ISL1,KCNS2,KLF6,LSAMP,MAGI1,MEF2C,MICU3,MKX,MPP7,MRPS25,MTRR,MTX3,NAP1L1,NCAM1,OSBPL10,PDS5A,PPP1R12A,PPP2R2A,PRKCB,PTPRM,RERG,RNF180,RPE,RUNDC3B,RUNX1T1,SCN1A,SLAIN2,SLC19A2,SLMAP,SPARCL1,SREK1,SUMO3,TGFBR2,THSD7A,TMF1,TNFSF13B,UCHL5,WDR11,W…
miR-3194-3p (miRNAs w/seed GCUCUGC)		mature microrna	Activated	3.019	2.10E-07	ABAT,ADAMTSL1,ADPRHL1,ALKBH5,ALPK1,AMER3,AP1S2,ARRDC3,ATP2B2,B3GAT1,C15orf62,C1QTNF2,C8orf37,CACNG8,CADM3,CCDC85A,CCKAR,CCPG1,CDKN2B,CLCN5,CMIP,CNTNAP2,CPEB4,CRHR1,CSNK1A1,CSPG5,CUL5,CUX1,CX3CL1,CYB561,DENND1B,DNM3,DOHH,DPYSL5,EEPD1,ENSA,EPAS1,ERBB2IP,ESRRA,EXT1,EZH1,FAM149B1,FAM199X,FDFT1,FNBP1L,GIMAP6,GLB1L2,GNAO1,GPC1,GUCY1A3,GYG1,HSF2,IFIT3,INADL,IPO9,ITSN1,KBTBD11,KCNC4,KIAA1033,KIAA1919,KLH…
miR-592 (and other miRNAs w/seed UUGUGUC)		mature microrna		0.355	2.17E-07	ADAMTSL1,ALPK1,BCL11A,C2orf69,C2orf88,CD24,CEP135,CNTNAP2,CP,DNAJC21,EAF1,EEA1,EIF4E3,EIF5A2,ESRP1,FAM168B,FERMT2,FGFR1,FMNL3,FOXL1,FOXO1,GAREM,HIPK2,HPCAL4,INSR,IPO9,IRAK2,KAT6A,KLHL29,KPNA3,LIX1,LRP6,LRRFIP1,LSAMP,MAGI1,MARCKS,MBP,MIA3,MOG,MYOZ2,NFASC,NFIA,NSL1,NUFIP2,PAPPA,PCDHB3,PDE4B,PLXNA4,PPP2R2A,PRUNE2,PTBP1,RALGAPB,RBMS3,RNF182,SIX4,SPAST,SUSD5,SYNPO2,TAF2,TEAD1,TNRC6B,VPS13D,VSTM4,XAF1,…
miR-3620-3p (and other miRNAs w/seed CACCCUG)		mature microrna	Activated	2.347	2.19E-07	AES,AMER3,ARRDC3,ASCL1,BACH1,BCR,C1orf95,C21orf2,C6orf89,CACNA1E,CAMSAP1,CAPRIN1,CIT,COLEC12,DNALI1,DNM2,DTNA,ELAVL3,ENSA,ENTPD4,ETV3,FAM189B,FBF1,FMNL2,FOXF2,GLB1L2,GNAO1,GPC1,GRSF1,HHIPL1,HLA-E,HMP19,HTR7,JAM3,KIFC2,KLHL29,LARP1B,LUC7L2,MARK1,MAZ,MECP2,MEX3D,MFAP3L,MRAP2,MVB12B,NCOA6,NCOR1,NLGN2,NUFIP2,PCBD1,PDE4A,PDE4DIP,PDHX,PLEKHA3,PM20D2,POU6F1,PRKCI,PTK2B,PTPN18,PYGO2,RAP2A,RASGRF1,RBMX,RE…
miR-4717-5p (and other miRNAs w/seed AGGCCAC)		mature microrna		1.726	2.29E-07	ABAT,ABCD2,ADAM11,AKT2,AKT3,ARL10,ARRDC3,ARRDC4,ASAP1,BACH1,BAZ1B,BEND7,BNIP3,BRK1,C10orf82,C15orf62,CACNA1E,CACNG4,CAMK2G,CCNL2,CCPG1,CCRN4L,CDC27,CEP350,CFLAR,CLMN,CMPK1,CNR1,CSNK1D,DCAF13,DDA1,DDHD1,DHCR24,DLAT,DNALI1,DTNA,EHMT1,ELL2,EPAS1,ERCC8,EZH1,FAM168B,FAM171B,FBXO10,FSD1L,FURIN,GRM5,HMGCLL1,IGDCC3,IL16,INSR,IRF2BP2,KBTBD3,KCNJ4,KLF9,LARP4B,LMO7,LRIG1,LRPAP1,LYRM7,MAPK8IP3,MEGF6,MOB3C,MT…
miR-6808-5p (and other miRNAs w/seed AGGCAGG)		mature microrna	Activated	2.203	2.33E-07	ABCD3,ADGRA2,ADO,AGK,AKT2,ARF3,ARHGAP1,ARL10,BMPER,C1orf95,C8orf37,CA5B,CACNB1,CADM2,CAMK2A,CBFA2T2,CBX5,CCDC80,CELF4,CRHR1,DCAF7,DDA1,DFFA,DMBX1,DNALI1,ECE2,EIF1AD,ELP6,ERCC8,ESRRA,ESRRG,FA2H,FAM160B1,FBXL14,FBXL20,FUS,GLT1D1,GPR161,GPR37L1,GRAMD2,GYG2,HAUS3,HEY1,ICA1,IL16,INADL,KIAA1045,KLF3,LIFR,MAP2K6,MCF2,MDM4,ME2,MFAP3L,MOB3B,MTSS1L,MYOF,NEO1,NKD1,NOL4L,NT5DC3,NTM,NUP98,OR7D2,ORAI2,OSBP,PDE…
miR-3614-3p (miRNAs w/seed AGCCUUC)		mature microrna		-1.663	2.34E-07	ADAMTSL1,AHCYL2,AKT3,ANKRD46,ARHGEF3,ATG2B,ATP2B2,C10orf82,CA5B,CACNG4,CBFA2T2,CCDC141,CCPG1,CFLAR,CHORDC1,COX11,CPEB3,CROT,CXCL5,DCAF7,DDHD1,ENSA,FAR1,GABRB2,GALNT6,GPR107,H3F3A/H3F3B,HEG1,HTR7,KCNAB1,KLHDC10,KLHL28,KY,LCP1,MAP3K7,MAPK1,MARC2,MEGF6,MRPL19,MTDH,MTMR9,MTRR,NEFL,OTUD4,PITPNM2,PLEKHA8,PLEKHH2,PPARD,PRKAB2,PRRT2,PSMA8,PTCHD1,PTPDC1,PTPN11,PTPRJ,RALA,RBMS1,RFK,RUNX2,SENP8,SLC39A14,STR…
miR-3974 (miRNAs w/seed AAGGUCA)		mature microrna		0.481	2.39E-07	AAK1,ACRC,ANKRD44,APC,ARHGEF3,ARPP21,ASPH,ATPAF1,BUB3,C16orf72,C1orf95,C2orf80,CBX5,CELF1,CEP135,CFLAR,CRTAC1,DCAF8,DKK1,DLGAP4,DNAH6,DNAJC27,EPB41L3,FAM122B,FBXO28,FDFT1,GRIA3,H2AFV,IL13RA1,INTS6,IQGAP1,KIAA0232,KPNA3,LARP4,LRRFIP1,LST1,LYRM7,MAP7,MAP7D2,MARCKS,MFI2,MTURN,MXD1,NCOR1,NXPE3,OLIG1,PABPN1,PGM2,PHIP,PIK3AP1,POLR3A,POU3F2,PTBP1,QKI,RBM33,RFTN2,RFX5,RNASEL,RND2,RND3,SLC39A8,SLC6A6,SMAD…
miR-493-3p (miRNAs w/seed GAAGGUC)		mature microrna		1.989	2.41E-07	AAK1,AKT2,ALG9,ANKRD29,ASAH1,BAALC,C14orf1,C18orf54,CDC27,CELF5,CEP68,DKK1,DOK4,ECE2,ELOVL7,ERCC8,ITGB5,KCTD15,LIN7A,LITAF,LTN1,MAPK1,MPP7,MRPL35,MTMR9,MXD1,NCOR1,NFASC,NKD1,NXPE3,OPRM1,PER3,PGAM5,PHIP,PLXNA1,PPP1R10,PPP2R2C,PRUNE2,PSME1,RCOR3,RND2,RRBP1,RYR2,SCYL2,SGSM1,SLC24A2,SMAD3,SUSD4,SYN1,SYNCRIP,SYNGAP1,THEM4,TIMP2,TLR5,TTC39B,UBE3A,UBE3B,VPS4B,ZMAT3,ZNF468,ZNF784,ZNF827
miR-4660 (miRNAs w/seed GCAGCUC)		mature microrna	Activated	2.268	2.43E-07	ACVR1C,AK5,AKT2,AMER3,ANKRD50,AP1S2,ARHGAP24,ATP2A3,ATP2B3,B3GAT1,BACH1,C1orf95,C21orf2,C6orf89,CACNB1,CAMK2A,CCR6,CELF4,CFLAR,CHST3,CSNK1D,CTBS,CYBB,DAB2IP,DLGAP4,DNAJA3,DNAJC27,EEPD1,EML4,ENSA,FAM120AOS,FAM193B,FNIP1,FOXK2,FRY,FST,GABBR1,GRIN2A,HBS1L,HES6,HHIPL1,HLA-B,HPCAL4,HTR7,IGSF3,IPMK,ISL1,KCNAB1,KCNS2,KIAA1033,KIAA1045,KPNA3,KY,L3MBTL2,LAMP2,LRRC49,MARC2,MBP,MECP2,MFAP3L,MGAT3,MINOS1-NBL…
miR-3658 (miRNAs w/seed UUAAGAA)		mature microrna		-0.076	2.50E-07	AADAT,ABAT,ADAMTSL3,AEBP2,ALOX5AP,AMN1,ATXN7,C2orf80,CCDC102B,CEP97,CFAP52,CLIP4,CLMN,CNIH1,DCUN1D4,FAM162A,FGF5,FNBP1L,G3BP1,GBP1,GPR183,GUCY1A3,ISL1,LDLR,LRP6,MICU3,NUP98,PLEKHA8,PLEKHH2,PLOD2,RCOR3,SCP2,SLC11A2,SPAST,SPTBN1,TDRP,UCHL5,UHMK1,WASL,ZBTB1
miR-3082-5p (and other miRNAs w/seed ACAGAGU)		mature microrna		0.300	2.58E-07	AAK1,AASDHPPT,ACADSB,ADRA1D,AKAP5,APC,ASPH,BAG3,C8orf37,CADM2,CALD1,CBFA2T2,CBX5,CCDC80,CDC42,CELF1,CLCN4,DCP2,DCUN1D4,DNAJC27,DNM2,DOK4,FAM160B1,FAM81A,FLT3LG,FOXK2,FRY,GALNT7,H2AFV,HECTD2,HOXC6,IFIT3,INHBE,ITSN1,KAT6A,KCTD9,KHNYN,KLF12,KLHL20,LACTB2,MAX,MEF2C,MOG,MRPL19,MYOF,NCAM1,NEBL,PDZK1,PER3,PPP1R9B,PPP2R2C,PRDM2,PTCHD1,QKI,RAB2B,RBMS1,RHOQ,SEC24B,SLC16A1,SLC36A4,SLC6A6,SLC8A1,SMAD1,SNX6,S…
miR-507 (and other miRNAs w/seed UUUGCAC)		mature microrna		-0.745	2.61E-07	AADAT,AASDHPPT,ADAM22,ADRA1D,AMN1,ANKRD46,ARPC5,ATXN7,BCAR3,BCL11A,BCL6,BCL7A,CCR6,CELF1,CHRNA3,CLCN4,CSTF2T,CUL4A,DLC1,DMRT2,E2F7,ESRRG,FST,GLRA3,GRIP1,HBS1L,HNRNPD,KIAA0232,KPNA1,KPNA3,LAMP2,LGALS8,LOX,MAP7,MEIS1,MOG,MTDH,NAPG,NCOA2,NEFL,NR2C2,PAX6,PDE5A,PLXNA4,PLXNC1,PPP1R3D,PTPRM,RAB9B,RBMS3,RFTN2,RPS6KB1,SACM1L,SCN1A,SCYL2,SMU1,SOX2,SREK1,TCF4,TTYH2,UNC13C,USP47,VSTM4,WWP1,ZER1,ZMYM6
miR-3664-5p (miRNAs w/seed ACUCUGU)		mature microrna		0.276	2.62E-07	ADAMTSL3,ARRDC4,ASAP1,B3GNT5,BMPER,C10orf88,C18orf25,C1QTNF2,CCDC85A,CDC27,CFLAR,CSPG5,CSTF2T,CTBS,DLGAP4,DNAJC16,DNAJC27,ECE2,EGFR,FAM136A,FAM198B,FOXK2,GALNT7,GAS2,GPM6A,H2AFV,HAUS3,KCNA5,KCNAB1,LAMP1,LIX1,MOG,MTDH,NANOS1,NEO1,NF1,NMNAT1,OR7D2,ORC4,PHIP,PITPNM2,PLA2G5,PTPN11,PTPRJ,RASGRF1,RPE,SCAI,SCN1A,SLC16A1,SLC30A1,SMAD1,SRI,SYNJ1,TDRD6,TRIM26,TXNDC9,USP27X,VPS53,ZBTB1,ZC3H8,ZNF273,ZNF655,Z…
miR-4279 (miRNAs w/seed UCUCCUC)		mature microrna	Activated	2.721	2.65E-07	ACRC,ADRB1,ATP2B3,BACE1,C15orf62,C2orf69,CACNA1E,CACNG8,CADM4,CAMK2N1,CCDC186,CCNL2,CLCN4,CREBBP,CXCL16,DBT,DCAF8,DENND1B,DLG1,DTX3,EEPD1,EPAS1,EZH1,F8,FAM199X,FAM81A,FMNL3,FOPNL,GABRB2,GLRA2,GNG2,GPR4,HEG1,HIPK2,HIST1H2BD,IGDCC3,IRAK2,KIAA1919,KIAA2018,KY,L1CAM,LMO4,MAPT,MFI2,MGAT3,MPRIP,MVB12B,NAV1,NFASC,NMD3,NOL6,NT5DC3,NUP98,OPRM1,PCDH17,PCGF6,PNPLA8,POU6F1,PPP1R10,PRDM2,PRUNE,PTPN18,QKI,RAB1…
dexamethasone		chemical drug		0.427	2.66E-07	AACS,AKAP13,ALDH1B1,ALDH6A1,ALOX5AP,APOE,ARHGDIA,ARHGEF2,ASPH,AXIN2,B3GNT5,BACE1,BCL6,BGN,BLZF1,BMP5,BTF3P11,C9orf72,CALR,CAV1,CCDC102B,CD74,CDK2,CDKN2B,CEP135,CFLAR,CLIC1,CLIC4,COL9A2,CP,CPEB4,CRHR1,CSF1R,CSNK1A1,CTSK,CX3CL1,CX3CR1,CYBB,DAPK3,DBT,DCN,DHCR24,DHX9,DLG1,EDNRB,EEF1A1,EGFR,EGLN3,EPAS1,ERRFI1,ETV5,EZR,FGF5,FN1,FOXO1,FST,FURIN,GAB1,GABRB1,GBP1,GLRA2,GLRA3,GPLD1,GRK5,GRN,HLA-DRB1,HOMER2…	627 (17)
miR-4693-3p (miRNAs w/seed GAGAGUG)		mature microrna		0.890	2.77E-07	AAK1,ABAT,ALPK1,AP5M1,ASAP3,ATP11C,ATXN7,CASQ1,CNTNAP2,CSMD2,CX3CR1,CYP2U1,DCAF8,DDR1,EDNRB,FCER1G,FIP1L1,FLOT2,FUS,GAREM,GBGT1,GNAO1,GRIA3,HAUS3,IFI6,ITSN2,JUN,KCNIP1,KLF12,KLF6,KLHDC10,LAMP2,LARP4,LARP4B,LETM2,LRP6,LRPAP1,LYRM1,MGLL,MPRIP,MYLK,NFIA,NKD1,PCDH17,PDS5A,PGAM5,PKIB,PRKAR2A,PSEN1,PTPN18,RASAL2,RBMS3,RUNDC3B,SHISA9,SLAIN2,SLC6A1,SLC6A15,SLITRK6,SMU1,SPARCL1,TEAD1,TRIM26,TRIP6,TXNIP,VP…
miR-34c-3p (and other miRNAs w/seed AUCACUA)		mature microrna	Inhibited	-3.638	2.84E-07	ADAMTSL1,APC,ATP11C,C16orf72,CAPRIN1,CCPG1,CDC27,CFL2,CHM,CTNNA1,CYBB,DHX9,DNAJC16,DNAJC21,EIF4E3,FAM122B,FANCM,FAR1,GABRB2,GAREM,GBE1,JAM3,MAP4K5,MAP9,MTMR6,MYSM1,PCDH7,PCDHB3,PHIP,PM20D2,PPIP5K2,PRPF4B,PRSS23,RASGRP1,RCCD1,RNF14,SLC8A1,SRSF10,SYNPR,TMEM33,TSNAX,USP10,VEZT,YPEL2,YTHDC2,ZDHHC21,ZNF106
miR-203b-3p (miRNAs w/seed UGAACUG)		mature microrna		-1.469	2.87E-07	ASPH,ATG12,ATP2B3,BAALC,C10orf88,C11orf30,CCDC82,CCKAR,CLCN5,DOK6,ELL2,ESRRG,ETNK1,FAM149B1,FAM71B,FHDC1,FMNL3,FRA10AC1,GLT1D1,GM2A,GP2,HDAC9,HNRNPD,IFIT3,LARP4B,LONRF2,LRPAP1,MARCKS,MBNL1,MBNL2,NACC2,NCAM1,NSL1,PCTP,PDCD6IP,PDE4B,PRPF4B,PYROXD1,QKI,RBMX,RCOR3,RERG,RHOQ,RIMKLA,RSL1D1,SFMBT1,SIAH1,SLC23A2,SLC6A15,SRSF10,SYNCRIP,TIMP2,TPK1,UNC13C,USP9X,ZNF92
miR-1915-3p (and other miRNAs w/seed CCCAGGG)		mature microrna	Activated	6.952	2.87E-07	ABR,ADGRA2,AIF1L,AKT2,AKT3,ALG9,AMER3,ARHGEF2,ARHGEF3,ARL10,ARPP21,ARTN,ARVCF,ASAP1,ATP2A3,BAALC,BCR,C12orf75,C1orf95,C21orf2,C6orf89,C9orf72,CACNG4,CADM3,CCNL2,CCR6,CD81,CDK9,CELF1,CELF5,CFLAR,CHD3,CLMN,CNNM3,CNTNAP5,COQ10B,CRHR1,CSMD2,CSNK1A1,CUX1,CYB561,DAPK3,DCAF8,DCHS1,DDA1,DFFA,DHCR24,DNAJA3,DNAJC27,DOT1L,DUSP3,ECE2,EEPD1,ELAVL3,ELFN2,EPAS1,ESRRA,EXTL3,FAM35A,FAXC,FGF18,FHDC1,FMNL3,FN1,FSCN…
miR-4638-3p (and other miRNAs w/seed CUGGACA)		mature microrna		0.001	2.89E-07	AGK,APLP2,ARHGAP18,ARL10,ARL6IP5,ARPP21,ASB14,ATG12,BACE1,BGN,C6orf89,CAMK2N1,CCDC82,CDK8,CELF4,CHORDC1,CLCN5,CPEB3,CRHR1,CUX1,DLAT,EML4,EXOC8,EZH1,FBXL20,GABBR2,GRSF1,HECTD4,IFI6,IGDCC3,KCNIP1,KIAA1804,LARP1B,LPCAT2,MAP2K6,MAPK9,MARK1,MDGA1,MFAP3L,MPP7,NFIA,NR2C2,NRP1,NT5E,NUPL1,P4HB,PAK1,PALB2,PDCD6IP,PDIA4,PDS5A,PHAX,PLXNA4,POMGNT1,PPP1R3D,PRKAR2A,PSMA8,QKI,RALGAPB,RASSF8,RBM22,RBP1,SF3A1,SLC1…
miR-1237-3p (and other miRNAs w/seed CCUUCUG)		mature microrna		-0.102	2.90E-07	AAK1,AMACR,BCAR3,BCL6,BCR,BUB3,CASQ1,CCKAR,CEP97,CHM,CLCN5,CPEB4,DCP2,DDHD1,DHCR24,DIP2C,EEF1A1,FAM217B,FIGN,FOXJ3,GLB1L2,GM2A,GOPC,GPR107,GTPBP8,GYG2,H3F3A/H3F3B,HPCAL4,HTR7,IPO9,IQGAP1,KCTD15,KCTD9,KLHL20,MAZ,MFI2,MICU2,NEBL,NOL4L,NR3C1,NRP1,NUDT13,NUP98,OBSL1,OSBP,PAX6,PHIP,PHLDA1,POU6F1,PRDM5,PRKAA2,PTPRS,RASAL2,RASSF8,RNF207,RPS6KC1,RUNX2,SLC39A8,SNED1,SNX22,SPG20,SUSD4,TBC1D20,TFAP2C,THSD4,…
miR-4712-5p (and other miRNAs w/seed CCAGUAC)		mature microrna		1.169	2.95E-07	ADAM22,AFF3,ALG9,AQP4,BACE1,C4orf17,CARM1,CAV2,CCDC102B,CCDC85A,CNR1,COL5A2,CPEB3,CXorf65,DENND5B,DLG1,DTNA,ELL2,ELOVL4,FAM136A,FGF5,GOPC,GPD1L,IPMK,KIAA2018,KLHL28,KPNA1,MARCKS,MARK1,MBP,MDM4,MOG,MR1,MTX3,NAP1L1,NCOR1,NKAIN4,NRP1,PBX1,PCDHB3,PLXDC2,PTPN2,PURA,RMI1,RNLS,SACS,SHISA9,SLC17A6,SORT1,SOX2,SPIN4,SRSF10,STRN3,TEAD1,TFAP2C,THEM4,TP53INP1,TSPYL5,UBE2J1,UBR3,VTA1,WWTR1,XAF1,XRN2,ZCCHC2,ZNF…
miR-1252-5p (miRNAs w/seed GAAGGAA)		mature microrna		0.217	2.98E-07	ABCD3,ABHD10,AHNAK,AMN1,ANKRD44,AQP4,ARHGEF11,ARRDC4,ASAP1,ASAP3,ATP7A,B3GNT5,BAALC,BCAT1,BCL7A,C8orf48,CACNA1G,CEP350,CFLAR,COX11,CPEB3,CX3CR1,DKK2,DLG1,DOK6,ELAVL4,EML4,EYA4,FN1,FNBP1L,GALNT6,GIMAP6,GRIA3,HDAC9,HS6ST3,LARP4,LRRK2,LSAMP,MAP4K5,MDM4,MINOS1-NBL1/NBL1,MOG,NAV1,NRSN1,ORC4,OSBP,OTUD4,PDE4B,PHF21B,PLCH1,PPIL6,PPP1R12B,PTBP1,QKI,RAPGEF6,RBM22,RCHY1,RGS10,RND2,RPS6KC1,SEC22B,SIAE,SLC11A…
miR-210-3p (miRNAs w/seed UGUGCGU)		mature microrna		1.817	3.00E-07	AKAP7,ALPK1,AMER3,ARRDC4,ASCL1,ATP2B3,CAMK2B,CCNL2,CELF1,CHRM3,CNTNAP5,ELFN2,GPD1L,HIVEP2,HMP19,KCMF1,KLF12,KPNA1,KY,MDGA1,MID1IP1,MTMR9,NCOR1,PAX6,PGAM5,PTPN21,RAB9B,RHOQ,RRP1B,SEC24B,SERTM1,SH3BGRL,SLC24A2,SLC6A1,SLC8A3,SMARCA4,SYNGAP1,TBC1D30,TFRC,THSD7A,TMEM108,TMEM40,TNPO1,TRIB1,WLS
miR-1914-5p (miRNAs w/seed CCUGUGC)		mature microrna		1.198	3.02E-07	ABCD2,ABCD3,ACADSB,AMER3,ATP2C1,B3GAT1,C21orf2,CALD1,CASKIN1,CCDC126,CCDC186,CCDC80,CCRN4L,CDKN2B,CEP350,CHD6,CLMN,CNR1,CRTAC1,DBT,DKK2,DNAJA3,DOK4,DPY19L2,DPYSL5,ELOVL7,ENTPD4,EZH1,FAM81A,FGFR1,GAD2,GFRA3,GPR107,GRIP1,HIVEP2,HLA-E,IL16,IPMK,ITSN1,KCNC4,KHNYN,KIAA0226L,KIAA1462,KLF9,KLHDC10,KLHDC8A,KLHL29,LONRF2,LRIG1,LRRFIP1,LSS,MAPK1,MECP2,MGAT3,MKL2,MYO16,NCAM1,NOL4L,PBX1,PBXIP1,PCSK2,PDE4A,PD…
miR-3169 (miRNAs w/seed AGGACUG)		mature microrna		-0.793	3.03E-07	AARS,AGPS,AKT2,AKT3,ARF3,ARHGAP24,ATG12,B3GAT1,BACE1,BGN,BUB1,COBL,COMMD8,CX3CL1,CYBRD1,DCP2,DLG5,DNAJC27,DOCK9,ELAVL3,EYA4,F8,GCNT4,GPR107,HPCAL4,HTR5A,IER3IP1,ING3,IRS2,KBTBD11,KCNC4,KIAA1804,KLF3,KLHDC10,LHX2,LRRK2,LUC7L2,MBP,MDM4,ME1,MKX,MTMR4,MYH7B,MYO16,NANOS1,NF1,NR3C1,NRSN1,NT5DC3,PAAF1,PAPPA,PBX1,PCDH7,PHAX,PTCHD1,PTPDC1,PTPRF,RALA,RNLS,SCP2,SENP5,SORT1,SYNCRIP,SYNJ1,TAF1,THSD4,TMBIM6,TM…
miR-1288-3p (miRNAs w/seed GGACUGC)		mature microrna		1.523	3.09E-07	AARS,ACVR1C,AGK,AKT2,ARID5B,ATG12,ATP2C1,ATP7A,BATF2,C15orf62,CA5B,CAMK2G,CD81,CDK5R2,CEP68,CFAP52,CFLAR,CLMN,CTNNA1,CYBRD1,DENND1B,DNAH1,DOK6,E2F7,EGFR,FAR1,FHDC1,FLCN,FOXO1,GNAO1,GRAP,GRB2,GRM5,IER3IP1,IL1RAPL1,INTS6,KIAA1462,KMT2A,LAMP2,LSAMP,LSS,M6PR,MPP7,MTAP,NKD1,NUPL1,PAPPA,PCDH7,PFDN1,PHAX,PM20D2,PPIL6,PRKAA2,PROX1,PRUNE,PTCHD1,RASGRP1,RBMS3,RIOK2,SEC22B,SENP5,SF3A1,SGSM2,SLC24A2,SLC6A6,S…
miR-615-5p (and other miRNAs w/seed GGGGUCC)		mature microrna	Activated	5.932	3.14E-07	AAK1,ACADSB,ACVR1C,AIF1L,ARID5B,ARTN,ATCAY,ATG2B,ATP2B2,BCAT1,BLZF1,BPNT1,C10orf82,C1orf95,C1QTNF2,C21orf2,CBFA2T2,CCNL2,CELF5,CHST13,CMPK1,CSNK1D,DDR1,DMBX1,DNALI1,DUSP8,EFCAB13,EIF5A2,ELAVL3,ELFN2,ERC1,ESRRA,EXTL3,FA2H,FAXC,FBF1,FBXO10,FGF11,FHDC1,FLOT2,FN1,FURIN,G3BP1,GOLPH3L,GPC1,GPR85,GPRC5B,GRN,HLA-E,HMP19,HOXC6,IGDCC3,IP6K1,IPO9,IQCA1,KCNJ4,KCTD12,KHSRP,KIAA0226L,KLF6,KLF9,KNDC1,L1CAM,LDLR…
miR-198 (miRNAs w/seed GUCCAGA)		mature microrna	Activated	2.012	3.18E-07	AAK1,ADPRHL1,AGPS,APBB2,ARHGAP1,ARHGAP24,ASAP3,ATG12,BUB3,C1orf95,CACNA1E,CAPN2,CBS/LOC102724560,CD300A,CDH11,CEP350,CLMN,CNR1,CP,CRHR1,CROT,DDR1,DENND2D,DUSP3,ESF1,FAM136A,FAM199X,FGF11,FGF5,GABRB2,GBP1,GPSM2,H3F3A/H3F3B,HS6ST3,IDS,INIP,IPO9,IRS1,JAM2,KCTD15,KPNA3,LGALS8,LHFPL2,LILRA2,LIX1,LSS,MBNL2,MEIS1,MOB3B,NAV2,NEBL,NSL1,NXPE3,NXPH3,OTUD5,OTX2,PAPOLA,PBX1,PDE4DIP,PER2,PGLS,PLXDC2,POU6F1,PPP…
miR-290b-3p (and other miRNAs w/seed AGUGCCC)		mature microrna		1.712	3.20E-07	ADAM11,APC,ASPH,B3GAT1,BRSK2,C12orf75,C1QTNF2,CACNA1E,CADM4,CD81,CDK9,CHRNA3,CLMN,CMPK1,CPEB3,CRHR1,DCAF8,DDA1,EHBP1L1,EIF1AD,EIF5A2,EXTL3,FAM189B,FBXL20,FBXO28,FGFR1,FMNL3,FURIN,GABBR2,GOPC,GPR183,GPR4,GRIA3,GRIN2A,HDAC9,HES6,HPCAL4,HTR7,ICA1,IGFBP3,IL13RA1,INHBE,KLF12,LGALS8,LHFPL3,LMO4,MAPK1,MAPT,MBNL1,MXD4,NAV1,NEFH,NFASC,NTM,NUFIP2,OR7D2,PDE5A,PID1,PLCB4,PLXNC1,PPARD,PPP2R2A,PRDM2,PREPL,PTPN…
miR-702-5p (and other miRNAs w/seed UGAGUGG)		mature microrna		0.989	3.28E-07	ADO,AK5,ARHGAP24,ARPP21,ASPH,CACNA1G,CARM1,CAV2,CNTNAP5,CORO1A,CSNK1E,DHX34,DNALI1,DPYD,DTNA,ELL2,ETV3,EXT1,FAM89A,FBXL20,FRY,GRIA3,GRIN2A,GRK5,GUCY1A3,HEG1,HIST1H2BG,KCTD12,KCTD9,LETM2,LHFPL3,LONRF2,MKL2,MOB3B,MOB3C,MR1,MTRR,NANOS1,NAPG,NCAM1,PARG,PHACTR4,PLEKHG2,PM20D2,POT1,PPP2R2A,RAB9B,RBM11,RGS5,RIMKLA,RPA1,SEC31A,SLC36A4,SLC6A15,SLC7A1,SNX22,SOS1,SZRD1,TAF8,TCF3,USP45,WASF2,WDR36,ZBTB11,ZFP…
miR-1272 (miRNAs w/seed AUGAUGA)		mature microrna	Inhibited	-2.600	3.32E-07	ABCD3,ADAM9,ALOX5AP,ARRDC4,ATG12,C12orf75,C16orf72,CALD1,CCPG1,CEP135,CLIC4,CTBS,DNALI1,EML4,FAM198B,FBN1,GAS2,GOLPH3L,HBS1L,HEY1,HPCAL4,IPO7,IQCA1,IRS1,LGALS8,LOX,LYRM7,MAST4,OPRM1,PLEKHH2,PPTC7,PRKCI,QKI,RAB9B,RBM25,SGOL2,SLC17A4,SLC19A2,SLITRK6,SLMAP,SMNDC1,SNX4,ST5,SYNCRIP,SYNPR,TAF5L,TRUB1,TTC37,UBR3,WDHD1,ZEB1,ZNF281
miR-4536-3p (miRNAs w/seed CGUGCAU)		mature microrna		-1.078	3.52E-07	ADAM9,ANKRD29,APBB2,ASAH1,ATP2C1,C1QTNF2,CACNB1,CLIC4,COL5A2,DENND1B,FAM181B,FAM217B,FNDC1,FOXF2,FOXJ3,FRZB,GAB1,GLRB,GRIP1,ISL1,KCNS2,LARP1B,LDLR,MFAP3L,MTMR9,NFIA,NKD1,PCDH7,PDPK1,POLR1B,PPP2R2C,RFK,RRP1B,SDCBP,SRSF10,TNIP3,TRMT1L,WNT4,ZEB2,ZNF521
miR-4752 (miRNAs w/seed UGUGGAU)		mature microrna		0.361	3.56E-07	AAK1,ADRB1,AEBP2,BCAR3,BCAT1,C2orf69,C5orf28,CALD1,CCDC85A,CEP170,CEP68,DHCR24,DNAJC27,DTNA,E2F7,F8,FAM81A,FAXC,FIGN,FN1,FNDC1,INHBE,IPO9,JMY,KLHDC8A,LARP1B,LHFPL3,LIFR,LIX1,LRRFIP1,MRPL35,NFASC,NT5E,NUDT13,NXPE3,PARG,PHACTR4,PIK3AP1,PLCB4,PLEKHG2,PTPN21,QKI,RBMX,RELL1,RFTN2,RPS6KC1,SARM1,SCAI,SENP8,SERTM1,SLC25A40,SLC39A14,SORT1,SPON1,SSH3,THSD4,TMEM108,TNS1,UBE2G1,ZCCHC12,ZCCHC18,ZKSCAN2,ZNF519…
miR-4273 (and other miRNAs w/seed UGUUCUC)		mature microrna		-0.138	3.58E-07	ABCD3,AK5,AKAP12,ARHGAP18,ASPH,ATG2B,ATXN7,B3GNT5,BCL2L10,BEND6,CD24,CNR1,COMMD8,COX11,DDHD1,DEF6,DKK2,E2F7,EHMT1,FAM89A,FCGR2A,FUS,GAD2,GPR183,HIPK2,IER3IP1,IRF2BP2,KHNYN,KHSRP,LAMP2,LAPTM4B,LHFPL2,LOX,MBP,MDGA1,MEIS1,MYLK,NANOS1,NFASC,PCDH7,POLR3B,PTPDC1,PTPN11,RPS6KC1,SEC22B,SEZ6,SLC11A2,SLC17A4,SMNDC1,STK3,TACR1,TNRC6B,TNS1,TUBGCP3,UBR3,UNC13C,WDR1,XPNPEP1,YPEL5,ZFP1,ZNF281
miR-4659a-5p (and other miRNAs w/seed UGCCAUG)		mature microrna		-0.896	3.64E-07	AAK1,ABHD13,ADAM22,AGK,ASPH,C1QTNF2,CCDC82,CCDC85A,CDC27,CEP97,CFL2,CFLAR,CLCN4,CORO1A,CP,CSPG5,CUL4A,CXCL5,DBT,DENR,DIP2C,DKK1,DNM3,DPYD,EEPD1,EML4,ETV3,EYA4,FMNL2,GPNMB,ITSN1,JMY,KCTD15,LMO4,LMTK2,LPPR5,LRRFIP1,MBD1,MICU3,MKL2,MRAP2,MRPS25,MTMR9,MTURN,MTX3,ORC4,PHLDB2,PM20D2,PRSS23,PTPDC1,PTPRJ,RAB3IP,RARB,RBFOX2,RBMS3,RIOK2,RNF207,ROBO2,RPS6KC1,RRAGC,SERTM1,SLC16A1,SLC38A9,SNX4,SOCS7,SOX2,ST5,…
miR-1238-3p (miRNAs w/seed UUCCUCG)		mature microrna		-0.518	3.64E-07	AMACR,APBB2,ATXN3,CIT,CLMN,COMMD8,CREBBP,ERC1,FAM120AOS,FBXL16,GRIA3,IGSF3,IRS1,JAM2,LHX2,MAGI1,MAP4K5,MCAM,MTAP,PABPN1,PBX1,PHAX,PPP1R12B,PTPRA,RUNDC3B,RUNX1T1,SASH1,SENP8,SFMBT1,SPAST,SSR1,VPS13D,ZBTB1,ZFP1,ZNF106,ZNF92
miR-3090-3p (and other miRNAs w/seed CCCAGGU)		mature microrna	Activated	3.770	3.68E-07	ABAT,ADAM11,AIF1L,ALG9,ALPK1,AMER3,ARHGEF2,ARRDC4,ARTN,ATP2A3,BLZF1,C1orf95,C5orf28,CACNA1E,CACNB1,CADM3,CAV2,CCNB1,CDC27,CDK5R2,CELF1,CFLAR,CLIP4,CLMN,CNNM3,CNTNAP5,CPM,CYBB,DBF4,DBT,DCAF8,DCHS1,DDHD1,DFFA,DHCR24,DNAJA3,DNAJC27,EGLN3,EIF4E3,EML4,ENTPD4,EZH1,FAM81A,FBXO10,FHDC1,FMNL3,FZD7,GAS2,GIT1,GOLGA2,GRB2,H2AFV,HEG1,HLA-E,HMP19,HRH3,HTR2A,IFIT3,IL13RA1,IL16,ING3,INIP,IP6K1,IPO11,IPO9,KCTD15,…
miR-1976 (and other miRNAs w/seed CUCCUGC)		mature microrna		1.891	3.73E-07	ACRC,ACVR1C,ADAM9,AKAP5,AKT2,ALPK1,ARHGAP24,ARL3,ASAP3,ATP2A3,BCL11A,BMPER,C11orf30,C1QTNF2,C21orf2,C2orf88,C9orf72,CACNG8,CAMK2G,CBX5,CLMN,CNTNAP2,CSNK1D,CTNNA1,CUL5,CYB561,DAB2IP,DBT,DCAF7,DCP2,DFFA,DNM2,DPYSL5,DUSP8,EEF1A1,ELFN2,ENTPD4,ESF1,EXTL3,FAM149B1,FGFR1,FGFR2,FLCN,GALNT6,GBP1,GOLGA2,GP2,GPR107,GRB2,H1F0,HADH,HAUS3,HECTD4,HHIPL1,HLA-E,HMGCLL1,IFIT3,IGDCC3,INIP,INSR,KBTBD11,KCTD15,KIAA19…
miR-4480 (miRNAs w/seed GCCAAGU)		mature microrna		-0.551	3.78E-07	ACRC,ALG9,AMACR,ARHGEF18,ASAP1,B3GALNT2,BLOC1S2,C16orf72,C18orf25,CCDC6,CDH11,CFL2,CLINT1,CPEB4,CRTAC1,CYP2U1,ELL2,ERRFI1,FAR1,FBN1,FOXO1,GABBR2,GPD1L,GPR85,GRIP1,HIPK2,HSF2,IL16,IRF2BP2,IRS1,KBTBD3,KPNA1,LHX9,MAX,MCAM,MTHFD2,MVB12B,NANOS1,NEBL,NF1,NLGN2,NR3C1,NT5E,NUFIP2,OTUD5,PDE4DIP,PHLDA2,PID1,PLAUR,PLEKHG2,PLEKHH2,POLR1B,PTPRS,RCHY1,SAMD5,SF3A1,SLC25A42,SLC25A46,SLC39A14,SLC6A6,SYNJ1,SYNPO2,…
miR-2909 (miRNAs w/seed UUAGGGC)		mature microrna		-1.234	3.84E-07	ABHD10,ACER3,ADGRA2,ALG9,B3GNT5,C18orf25,C5orf28,CBS/LOC102724560,CELF4,CHD6,CLIP4,CNTNAP2,COPS2,COX11,CSTF2T,CUX1,DLAT,DNAJC16,EGFR,ERCC8,FLOT2,GABRB2,GPR85,HECTD4,HTR2A,INHBE,KCMF1,KCTD15,KIAA0226L,KIAA1033,KIAA1045,LCP1,LIFR,MAST4,MBNL1,MRPL35,PHIP,PHLDA1,PKIB,POT1,PSMD9,RASSF8,RFX5,RNF180,RUNX1T1,SERTM1,SLC24A2,SLC41A1,SORT1,SOX5,SSBP2,SSR1,SYN1,TAB2,TAF5L,TIAM1,TLR5,UBE2QL1,USP47,WASF2,WDHD1…
miR-4264 (miRNAs w/seed CUCAGUC)		mature microrna		-0.855	3.88E-07	ABCD2,AGPS,AIF1L,ALG6,AMACR,ARL6IP6,ATG4A,AXIN2,C11orf30,CDK5R2,CFAP52,CPED1,DENR,DLG5,EAF1,ELOVL4,ESRP1,FAM171B,GOPC,GPR107,GPR4,HBS1L,HLA-A,HLA-B,HLA-E,IRF2BP2,KHNYN,KLHL28,LHFPL2,LYRM7,MARC2,MEGF6,MFAP3L,MOB3B,MYOZ2,NF1,NRSN1,OSBPL1A,PCDHB3,PHIP,PLEKHA8,PPP1R12A,PRDM2,PRRC2B,PTCD3,PTPDC1,PTPN11,RASSF8,RNF14,RPA1,SASH1,SCN2B,SCN4B,SHC1,SLC17A4,SLC6A15,SOAT2,SSX2IP,SYNPO2,THRB,THSD4,TMEM176A,TNI…
miR-4693-5p (miRNAs w/seed UACUGUG)		mature microrna	Inhibited	-2.062	3.88E-07	APC,ARPP21,ARRDC4,BACE1,BPNT1,CALD1,CD53,CEP68,CNR1,COQ10B,DDHD1,ETV3,F8,FMNL3,GAREM,GAS2,GBE1,GBGT1,GLRA3,GOPC,GSKIP,HDAC9,HECTD2,INADL,KANK1,KAT6A,KLHL28,LPCAT2,LRIG1,MTURN,MYLK,MYSM1,NR3C1,NUDT13,NUP98,PCDH7,PDCD6IP,PLEKHA3,PLEKHA8,PPM1L,PPP2R5B,PTPN2,QKI,RAB2B,RCOR3,RET,RMND5A,RNF180,RNF207,SIAH1,SLC39A14,SLC8A3,SMAD2,SORT1,STARD13,STXBP5L,SUSD5,TACR1,TBC1D23,TBC1D30,THAP10,UNC119B,VCPIP1,WDH…
miR-4471 (and other miRNAs w/seed GGGAACU)		mature microrna	Activated	2.140	3.90E-07	ABI2,ABR,ANKRD44,ANKRD50,APBB1IP,BATF2,C8orf37,CA5B,CHM,CNNM3,CNR1,COL14A1,CTSK,DMWD,ECE2,EGFL6,ENTPD3,EPB41L3,ESRRG,ETV3,ETV5,EZH1,FAM199X,FGF11,FUS,GABRB2,GLRA3,GPR161,HECTD2,HECTD4,HMP19,IGSF3,IPO9,IQGAP1,IRS1,ITSN2,KCMF1,KLF4,L3MBTL2,LAMP2,LMO4,LYSMD2,ME1,MEGF6,MTAP,NACC2,NR3C1,NT5DC3,NUP62,ORAI2,OSBP,PARVB,PCP4L1,PDE4DIP,PIP4K2B,POU6F1,PPP1R10,PTPN18,PTPRC,RANBP6,RBM33,RBMX,RBPMS2,RET,ROBO2,…
miR-548aa (and other miRNAs w/seed AAAACCA)		mature microrna		-0.755	4.03E-07	ADAM28,ANKRD44,AZI2,C18orf54,CADM4,CBX5,CHRM3,CX3CR1,CYBB,DCUN1D4,DLG1,DOK6,DPYD,DTNA,DUSP8,EEF1A1,ESRRA,ETV5,F8,FAM171B,FAM198B,FAM208B,FNBP1L,FOXO1,GRM5,HIPK2,HOMER2,IER3IP1,INSR,INTS6,KIAA0226L,KLHDC10,KLHL20,LARP4,LMNA,MAP4K3,MBNL1,NF1,NKAPL,NSMAF,NUP98,PAPOLA,PBX1,PDE5A,POT1,PPP1R10,RBMS3,RCOR3,RET,RFX5,RMI1,RUNDC3B,RUNX2,SGOL2,SMAD1,SNX10,SRRM2,SSFA2,SSR1,TBC1D22B,TBC1D23,TBC1D30,TCF3,TMEM3…
miR-3189-3p (miRNAs w/seed CCUUGGG)		mature microrna	Activated	3.935	4.10E-07	ABAT,ABCD2,ADAM11,AKAP13,ANKRD44,ANKS1B,ARF3,ATPAF1,BAZ1B,BCL7A,BEND7,C10orf82,C21orf2,C6orf89,CACNG4,CAMK2A,CD74,CDHR5,CFL2,CLCN4,DAB2IP,DDA1,DEF6,DHCR24,DIP2C,DLC1,DOK4,EML4,ENSA,EXTL3,FNIP1,FUS,GATC,HINT1,HMGCLL1,IGDCC3,IL16,JAM3,KCNA5,KLHL29,KPNA1,LDLRAD4,LEPROT,LRP6,MCHR1,MEIS1,MGAT3,MICU3,MID1IP1,NAV3,NOL6,OLIG1,PAAF1,PGAM5,PPAPDC3,PPARD,PSEN1,PTPRS,RANBP6,RBMX,RBP1,RELL1,RND2,ROBO2,RPE,RPL…
miR-4476 (and other miRNAs w/seed AGGAAGG)		mature microrna	Activated	3.119	4.13E-07	AGPS,AMN1,ARF3,ATXN7,BLOC1S2,C10orf82,C1orf95,C21orf2,CA5B,CALD1,CDK2,CELF1,CLIC4,CSNK1E,CSTF2T,CTSK,DDA1,DDR1,DHCR24,E2F7,EGFR,ELFN2,FAM217B,FAM89A,FMNL3,FRZB,GALNT6,GLRB,GP2,GPNMB,HDAC9,HECTD2,IFI44L,IPO11,KCTD12,KIAA1804,KLHDC8B,KLHL20,L1CAM,LDLR,LRPAP1,LSAMP,MOB3B,MPRIP,MR1,MTMR6,MTURN,NACC2,NAV2,NEBL,NFASC,NR3C1,NRSN2,NRXN2,OSBP,OSBP2,PID1,PLXNA4,PPP1R9B,PRKAA2,PRKACA,PSMD9,QKI,RAB2B,RASAL2,…
miR-4749-3p (miRNAs w/seed GCCCCUC)		mature microrna	Activated	5.636	4.17E-07	ABCD3,ABR,ADAM11,ADGRA2,ADRB1,AHNAK,AK5,ALKBH5,AMER3,ARHGAP1,ARL3,ATCAY,ATP2B3,BCAS1,BGN,BRSK2,C1orf95,CACNB1,CACNG8,CADM3,CAMK2B,CCDC80,CCNL2,CDK8,CHD8,CHST3,CIT,CLCN4,CLCN5,CLIP1,CREBBP,CRIM1,CSMD2,DCAF8,DDHD1,DHX34,DLGAP4,DPYSL5,DUSP8,EEPD1,ELFN2,ETV3,ETV5,EXTL3,F8,FAM122B,FAM217B,FBXL16,FBXL20,FURIN,GIMAP6,GLT1D1,GM2A,GNAO1,GPC1,GSKIP,GYG2,HGSNAT,HHIPL1,HIPK2,IPMK,JUN,KCNS2,KLF12,KMT2A,KPNA1,…
miR-1322 (miRNAs w/seed AUGAUGC)		mature microrna		-1.356	4.18E-07	AHCYL2,AKT2,ARPP21,BAZ1B,BMPER,C2orf80,CADM2,CCDC138,CDC42,CHM,CHMP5,CHST3,CRIM1,CTTNBP2,DCP2,DDHD1,DNAJC21,DTNA,EGFL6,EIF5A2,ENSA,ESRP1,EYA4,FAM171B,GBP1,HLA-E,ITFG1,KCNC4,KLF12,LRRC48,MTRF1,MYOF,N4BP2L1,NEBL,NR2C2,NRP1,OPRM1,PCDH7,PLEKHA8,PM20D2,PTPRF,QKI,RBM11,RBM25,RBPMS2,RCOR1,RFFL,RFK,RIOK3,SMAD2,TCP11L2,THSD7A,TLL1,TMEM230,TMTC1,USP47,VAV3,ZC2HC1A,ZDHHC21,ZNF655
miR-3925-5p (miRNAs w/seed AGAGAAC)		mature microrna		-1.598	4.18E-07	AEBP2,AK5,ALOX5AP,ANKRD44,ANKRD46,ASPH,ATP2C1,BCAT1,C9orf72,CBX5,CLIP4,CTBS,DCUN1D4,DPY19L2,EDNRB,EFCAB13,ERICH1,ERRFI1,FAM168B,FAM81A,FDFT1,GRM7,ITFG1,JUN,KANK1,KLF3,KLHL29,LAMP2,MAP7D2,MOB3B,MTRF1,MYLK,NTRK3,OPRM1,PBX1,PER3,PKIB,PM20D2,PPP2R1B,RASGRP1,RBM11,RSL1D1,SCAI,SDCBP,SFMBT1,SLC6A15,SPIN4,SYNJ1,SYNPO2,TEAD1,TMX3,TRMT1L,UNC13C,VEZT,VPS13D,WDR11,WNT3,ZC3H8,ZNF385B,ZNF548,ZNF670,ZNF704
miR-296-5p (miRNAs w/seed GGGCCCC)		mature microrna	Activated	8.770	4.33E-07	AAK1,ADAM11,ADAM22,ADD1,ADGRA2,ADPRHL1,ADRA1D,AGK,AIF1L,AKT2,ARHGEF18,ARID5B,ASCC2,ATCAY,ATG2B,ATP2A3,ATP2B3,B3GAT1,BATF2,C1orf95,CACNA1E,CACNB1,CACNG8,CADM3,CAMK2B,CASKIN1,CCNL2,CELF5,CIT,CMIP,CUX1,CX3CL1,CYP46A1,DEF6,DENND5B,DFFA,DLC1,DLGAP4,DMWD,DNAJA3,DNM2,DOK7,DPYSL5,DUSP8,EHMT1,ELAVL3,ELFN2,ENSA,FA2H,FAM193B,FAM19A5,FBXL16,FCHSD1,FGF11,FGFR1,FMNL3,FURIN,GABBR2,GALNT6,GAREM,GLB1L2,GLT1D1,GLY…
miR-4455 (miRNAs w/seed GGGUGUG)		mature microrna	Activated	2.853	4.34E-07	ADAM11,ADAMTSL1,ADGRA2,APBB2,ARRDC3,ATCAY,BCL11A,C16orf72,CA5B,CAMK2B,CHD3,CHST3,CNNM3,CORO1A,CREBBP,DDA1,DENND1B,DLAT,DMBX1,DNAJC27,DOK6,DPF2,DTNA,FAM120AOS,FBXL16,FBXL20,FRZB,FURIN,GFRA3,GNAI3,GOLPH3L,GPLD1,H1F0,HAUS3,HECTD4,IGSF3,LDLRAD3,LEPROT,LMTK2,LOX,LPPR5,LRP1,MCAM,MOB3C,MPRIP,MXD4,N4BP2L1,NAP1L1,NCOA2,NFASC,NOL4L,NRSN2,NT5E,NXPE3,NXPH3,P4HB,PAPPA,PAX6,PCDH7,PCP4L1,PDPK1,PITPNM1,PLAA,PM20…
miR-1303 (miRNAs w/seed UUAGAGA)		mature microrna		0.584	4.47E-07	AADAT,AKT2,AMACR,ATP2C1,BACH1,BMP2K,BUB3,C2orf69,CADM2,CCDC85A,CEP97,CNTNAP2,COBL,COPS2,CRIM1,CROT,CYP2U1,EYA4,FAM81A,FAM84A,FGF11,GAD2,GATC,GM2A,GOLPH3L,HMGCLL1,HPCAL4,IFI44L,KCNA1,KCTD12,KIAA0226L,KIAA1107,LPL,LRRFIP1,MAGI1,MAST4,MAX,MIA3,MOB3B,MYLK,NCAM1,NSMAF,OPRM1,POLR3B,PSEN1,RDX,RHOB,RSL1D1,SLC32A1,SOS1,SRI,SSFA2,SSX2IP,TAB2,THSD7A,TLL1,TMEM108,TMEM40,TRNT1,TUBGCP3,UNC13C,VAMP3,ZMAT3,ZNF704
miR-516a-3p (and other miRNAs w/seed GCUUCCU)		mature microrna		0.953	4.48E-07	AKAP5,AKT3,ALG9,AMER3,ARMT1,ARVCF,ASPH,ATG2B,ATXN3,AZI2,BATF2,C21orf2,CA5B,CCPG1,CDC73,CFLAR,CSF1R,CTNNA1,CUL4A,DCAF7,DLC1,ECE2,EEF1A1,ENTPD3,EPAS1,ESRP1,F8,FNIP1,GABBR1,GPR107,HECTD4,HSF2,HTR7,IL13RA1,IPO9,IQGAP1,JMY,KCNIP1,KIAA0226L,KIAA0430,KPNA1,LAMP2,LBH,LDLRAD3,LDLRAD4,LHFPL3,LRRFIP1,LRRK2,LYRM7,MED19,MINOS1-NBL1/NBL1,MKL2,MOB3B,MTX3,NCOR1,NUDT13,PCDH7,PDE4B,POU6F1,PPIL6,PPIP5K2,PPP2R2C,PRP…
miR-517a-3p (and other miRNAs w/seed UCGUGCA)		mature microrna		0.756	4.78E-07	ADAM9,ANKRD29,AP1S2,APBB2,CACNG4,CLIC4,DENND1B,ELFN2,EZR,FAM189B,FOXJ3,IRF2BP2,ISL1,KCNS2,LARP1B,LDLR,MAPK9,NFIA,NKD1,NTAN1,PIK3AP1,POLR1B,PPP2R2C,PRUNE,PTK2B,RFK,RPL27A,RRP1B,SACS,SMOC1,TFAP2C,TMIE,TNIP3,TTBK1,VAMP2,WNT4,ZNF521
miR-4497 (miRNAs w/seed UCCGGGA)		mature microrna	Activated	3.365	4.86E-07	AAK1,ABAT,ADRA1D,AKAP13,ANKS1B,ATG4A,BCL7A,BGN,BPNT1,CDK5R2,CELF5,DDA1,DOCK9,DOHH,E2F7,ELFN2,ERC1,ETV5,FOPNL,GRIN2A,IRS2,ITGB4,KCTD15,KLF12,KMT2A,LRRC48,LRRC7,MFAP3L,NEFH,NOVA2,NRXN2,NXPH3,PCSK2,PDE4A,PITPNM2,PLA2G16,PPAPDC3,PPP1R12B,PSEN1,PTCD3,RYR2,SDCBP,SERPINH1,SGSM1,SIRPA,SNED1,STK11,SYN2,SYNPO2,TACR1,TBC1D20,TBC1D22B,UBE3B,VPS53,VRK3,WEE1,ZFP36L1,ZNF827
miR-4529-3p (miRNAs w/seed UUGGACU)		mature microrna		0.137	4.86E-07	ADAMTSL3,ADPRHL1,ANKS1B,ARID5B,BMPER,CHST3,CLCN4,CLIP4,CNNM3,COL5A2,DCP2,DENND5B,ELOVL7,EYA4,FAM189B,FBN1,FOXO1,GAB1,GALC,GCNT4,GPR107,HBB,HDAC9,INTS6,IPO11,KCNS2,KLF9,KPNA3,LIX1,LMTK2,LUC7L2,MRPS25,NAPG,NAV3,NOTCH1,OPRM1,PDCD6IP,PDZRN3,PHYH,PLXNA4,PM20D2,PPTC7,PRKAR2A,PTPRC,RAB2B,RBFOX2,RERG,RFTN2,RRP1B,SHISA9,SNX6,SOCS5,SOX5,TAF5L,TBKBP1,TNFSF13B,TRUB1,ZCCHC2
miR-328-3p (and other miRNAs w/seed UGGCCCU)		mature microrna	Activated	2.301	4.99E-07	ADPRHL1,AKT2,ANKRD44,ANKS1B,ARHGEF18,ARVCF,ASAP1,ATG4A,ATPAF1,BACE1,C1orf95,CACNA1E,CACNG8,CADM4,CAPRIN1,CCNL2,CD74,CEP350,CHST3,CLINT1,CNR1,CSMD2,DCAF7,DENR,DHCR24,DOK7,EFCAB13,EPAS1,ESRP1,ESRRA,FAM193B,FAM199X,FAM206A,FAXC,FBXO10,FERMT2,FGF11,FRY,FZD7,GPM6A,HECTD4,HHIPL1,HPCAL4,HS6ST3,IP6K1,IPMK,IPO11,IPO9,IRS1,KIAA1045,KNDC1,KY,LHFPL2,LIN7A,LMO4,LPPR5,LRP6,LRRK2,MAGI1,MAX,MAZ,MBP,MECP2,MPP7,MT…
miR-4267 (miRNAs w/seed CCAGCUC)		mature microrna	Activated	3.680	5.22E-07	ABR,ADAMTSL1,ALPK1,ARHGAP1,ARL3,ASAP3,ATCAY,ATP2A3,ATPAF1,AXIN2,BATF2,BRF1,C21orf2,CAMK2A,CAMSAP1,CBX5,CCDC186,CDK5R2,CELF5,CFLAR,CHST3,CLMN,CNNM3,CNR1,COPS2,CPEB3,CPED1,DAPK3,DCAF7,DDHD1,DNAJC27,DOCK9,DUSP11,EIF4E3,ELFN2,EZR,FAM181B,FAXC,FCHSD1,FRA10AC1,GDPD5,GFRA3,GPLD1,GTPBP4,GYG1,H1F0,HECTD4,HEG1,HMP19,IDS,IRF2BP2,ITGB4,KBTBD11,KCMF1,KLF12,KLF6,KNDC1,L3MBTL2,LDLRAD4,LLGL1,LRRC16B,MBD1,MCAM,ME…
miR-3103-5p (and other miRNAs w/seed GAGGGAG)		mature microrna	Activated	4.908	5.31E-07	AAK1,AIF1L,AKAP13,AMACR,ARF3,ATG2B,ATP2A3,ATXN3,ATXN7,BATF2,BCL11A,C15orf62,C18orf25,C1QC,CACNA1E,CACNB1,CACNG4,CARM1,CCDC105,CDK5R2,CEP170,CHD3,CLMN,CNNM3,DAB2IP,DCAF7,DDR1,ELFN2,ENTPD3,EPAS1,EZH1,EZR,F8,FBXO10,FGFR1,FRY,G3BP1,GNA11,GOLPH3L,GPR183,GPR85,GRAP,GRB2,H1F0,HECTD4,HES6,HIPK2,HOXC6,HRH3,IGSF8,INTS6,KHNYN,KIAA1045,KIAA1462,KIR2DL1/KIR2DL3,KLHDC10,KLHL9,KPNA1,LHX2,LRPAP1,LSAMP,LSS,MAPK1,…
miR-4689 (and other miRNAs w/seed UGAGGAG)		mature microrna		0.414	5.44E-07	AKAP13,AMER3,APBB2,ASPH,ASS1,BAZ1B,BCAT1,BRK1,C10orf88,C18orf54,CFLAR,CHD3,CIT,CLIC4,CP,DCP2,DHRS2,DLG1,DNM3,DPY19L2,DPYD,ECE2,ENSA,EXOC8,FAM122B,FAM171B,FAM217B,FAXC,FMNL3,GABRB2,GALNT6,GRAP,GRIN2A,GSDMC,HGSNAT,HTR5A,IL13RA1,ING3,LEPROT,LONRF2,LYPLA1,MAPK8IP3,MAST4,MBP,MDGA1,MOG,MPRIP,MTAP,MYO16,NAV1,NOL4L,NR3C1,NRSN2,OSBP,PAK1,PCDHGA11,PCDHGA3,PCDHGC3,RARB,RIMKLA,SCP2,SEZ6,SLC11A2,SLC24A2,SPTBN…
miR-4772-3p (and other miRNAs w/seed CUGCAAC)		mature microrna	Inhibited	-3.140	5.52E-07	ADAMTSL1,ADO,AEBP2,ALKBH5,ARL6IP5,ATG2B,BLZF1,CAMK2N1,CCDC82,CDC42,CLIP4,COX11,CPEB3,DBT,DFFA,DMRT2,DNM3,EEA1,EFCAB13,ELOVL7,FGF5,GLB1L2,GLRA2,GLRB,GNAI3,HAUS6,IPO9,LAMP2,LDLRAD4,MAP4K5,MBP,MEF2C,MRPL19,MTMR6,MTMR9,MTX3,NANOS1,NKAPL,NT5E,NUFIP2,PDCD6IP,PHAX,PIWIL2,PLCB4,PTPN2,PTPRJ,QKI,RAB9B,RPS6KC1,RRP1B,SACM1L,SACS,SLC17A6,SMAD2,SPAST,TBC1D30,TDRP,TFRC,TLR5,TMEM161B,UNC119B,ZNF281,ZNF385B,ZNF51…
miR-4422 (miRNAs w/seed AAAGCAU)		mature microrna	Inhibited	-3.419	5.64E-07	ABCD3,ABHD17B,ARMT1,ARRDC3,ASPH,ATP7A,ATXN3,CAV2,CCDC82,CD24,CDC27,CDH8,CHST1,CLCN4,CYP2U1,DBT,DENND5B,DNAJC21,ERCC8,ERICH1,ETNK1,FIGN,FST,GAS2,INADL,ING3,ITM2A,KBTBD3,KLHL20,LDB2,LRRK2,MAPK1,MDM4,ME1,MFAP3L,MIA3,NCOR1,ORC5,PCDH17,PDZK1,PGM2,PHLDA1,PPP1R12A,PRR16,PSMG4,QKI,RCAN1,RCHY1,RMND5A,RNF180,RNF182,RUNDC3B,RUNX2,SH3BGRL,SRGN,TDP2,UBE2G1,UNC13C,USP45,WDHD1,ZBTB11,ZDHHC20,ZDHHC21
miR-3923 (miRNAs w/seed ACUAGUA)		mature microrna	Inhibited	-3.358	5.83E-07	ABHD13,ACADSB,AGPS,ASPH,BNIP3,C5orf28,CAPRIN1,CBX3,CEP350,CPED1,CYBRD1,EIF5A2,FAM122B,FAM136A,FAM199X,FBXO28,FNIP1,GATC,GPM6A,GPR85,HS3ST1,IPO11,IPO9,IWS1,KCNAB1,KLHDC10,KLHL9,LACTB2,LIFR,MTAP,NCOA6,NR2C2,NSL1,PHAX,PKIB,RAB3IP,RAB9B,RBFOX2,SYNJ1,TBC1D23,TNIK,UBE2J1,UCKL1,VPS53,ZDHHC21,ZIC5
miR-4649-3p (miRNAs w/seed CUGAGGC)		mature microrna	Activated	3.290	6.01E-07	AAK1,AGPS,AHNAK,AKAP12,AKR7A3,ANGPTL6,ANKRD29,ATCAY,ATG12,ATXN3,AZIN2,BCL6,BCR,BGN,CACNA1E,CACNG4,CCDC85A,CDK9,CHD3,CNNM3,COBL,CPEB3,CPEB4,CSNK1E,CYBB,CYP2U1,DCAF8,DOK4,EIF1AD,ENTPD4,ETNK1,EZH1,FAM217B,FCGR2A,FGF11,FHL1,FMNL3,FRA10AC1,GIMAP6,GLRA2,GRSF1,HAUS6,ICA1,INADL,INSR,KPNA1,KPNA3,KY,LCP1,LEPROT,LHFPL2,LSS,MAPK8IP3,MDM4,MEF2C,MRAP2,MRPL35,MTMR9,NCAM1,NF1,NLGN2,NRP1,NUPL1,ORAI2,PBXIP1,PCDHGA…
miR-4463 (miRNAs w/seed AGACUGG)		mature microrna		0.319	6.02E-07	ADAM22,ALG9,AMN1,ANKRD44,AZIN2,BAZ1B,BCAS1,BCR,BLOC1S2,CAV1,CELF1,CFLAR,CHD3,CMIP,DBT,DENND5B,DOK6,DTNA,DUSP11,EAF1,FGF5,GABRB1,GNAO1,GOPC,GSDMC,INIP,KCNA5,KCNAB1,KLF12,LYPLA1,MRPL35,MTDH,MTURN,N4BP2L1,NAV2,NCOA2,NLGN2,PPIL6,PPP1R10,PRKAB2,PSMD9,PYROXD1,RFX5,RND2,RPA1,RPE,SLAIN2,SLC28A1,SLC39A14,SNX13,SOS2,SSR1,TAF5L,THEM4,TLR5,TNFSF13B,TNIK,VEZT,WEE1,WNT6,ZDHHC21,ZKSCAN1,ZMYM2,ZNF785
miR-330-3p (and other miRNAs w/seed CAAAGCA)		mature microrna		-0.794	6.02E-07	AK7,ANP32B,ARL3,ATP2C1,BFSP1,CCPG1,CEP170,CMPK1,CNTNAP5,CTTNBP2,DCAF7,DCP2,DDHD1,DENND5B,DNM3,EEF1A1,ENSA,EPB41L3,EXOC8,F12,FAM120AOS,FAM35A,FGFR1,FOXO1,GALNT7,GLYR1,GRIA3,GRM5,GSKIP,GUCY1A3,HSF2,IP6K1,JMY,KIAA1033,KIAA1462,KNOP1,LAPTM4B,LDLRAD4,LRRC49,LTN1,MARK1,MYBPC1,MYRF,NAP1L1,NEFL,NUPL1,PAPOLA,PDE5A,PDZRN3,PHAX,PLOD2,PRKAB2,PRKCB,PRRC2B,PTPRA,PTPRM,PURA,RALA,RAP2A,RCAN1,RELL1,RHOQ,RMI1,RMND…
miR-455-3p (miRNAs w/seed CAGUCCA)		mature microrna		-0.236	6.15E-07	AAK1,AMACR,ANP32B,ARL10,ARL15,ASPH,BEND7,C11orf30,C16orf72,CALR,CAMK2N1,CAMSAP1,CBFA2T2,CCDC186,CDH8,CDHR5,CHST3,COLEC12,COQ10B,CSF1R,CSNK1A1,DCAF7,DENND1B,DMWD,DMXL2,DNAJB14,DOK4,FAM122B,FAM168B,FAM171B,FCER1G,FMNL2,FRY,GOPC,GPR85,GRAP,GRSF1,IPMK,IRS2,KCMF1,KCNAB1,KPNA3,LHX2,LILRA2,LOX,M6PR,MEGF6,MFAP3L,MICU3,MR1,MRPL35,PARG,PAX6,PDCD6IP,PDE4DIP,PM20D2,PPP1R10,PPP2R2A,PRKAB2,PTK2B,RARB,RASSF8,RG…
miR-4499 (and other miRNAs w/seed AGACUGA)		mature microrna		-1.203	6.17E-07	AKT3,ANKRD44,AQP4,ARL3,AZI2,BEND7,C10orf88,CEP170,CHAC2,CUL5,DTX3,EMC2,EML4,EXOC8,FAM120AOS,FAM199X,FBXL14,G3BP1,GABBR1,GAREM,GOLPH3L,HADH,HBS1L,ING3,IPO7,KCNA5,KIAA0226L,KIR2DL1/KIR2DL3,LAMP2,LIX1,LRRFIP1,LSS,MDM4,NR2C2,PDPK1,PHACTR4,PLA2G5,PLXNA4,PM20D2,POU3F2,PTCHD1,PTPDC1,PVRL1,RBMS3,RFX5,RSL1D1,SCN4B,SIRPA,SLC19A2,SLC39A8,SLC6A6,SLC8A1,SPG7,SSX2IP,TIAM1,TNPO1,TRMT1L,TRUB1,VEZT,ZEB1,ZNF785
miR-1279 (miRNAs w/seed CAUAUUG)		mature microrna		-1.288	6.49E-07	ARHGAP24,ARMCX5,CCDC186,CHAC2,CPEB4,CYBRD1,DENND1B,DLAT,DLC1,DPYD,DUSP3,EIF5A2,HSF2,ITM2A,KCTD9,KPNA3,MGAT3,MRPL19,NRP1,OPRM1,PDLIM5,PTPRC,RFTN2,TBX1,TRUB1,TXNDC9,UCHL5,ZNF518A
miR-3671 (miRNAs w/seed UCAAAUA)		mature microrna	Inhibited	-2.744	6.59E-07	AAK1,ABHD13,ADAMTSL1,AEBP2,ARHGAP5,ATP7A,C9orf72,CCDC141,CLMN,CYP2U1,DDHD1,DNM3,EGFR,FAM122B,FAM84A,FAXC,JMY,KIAA1033,LONRF2,LTN1,LYPLA1,MDM4,MTX3,PDPN,PRKACA,PRPF4B,PRSS23,PTPDC1,PTPN12,QKI,RAPGEF6,RBMS3,RPS6KB1,SENP8,SOX2,SSX2IP,TDG,TMEFF2,TMF1,VEZT,ZC2HC1A,ZCCHC2
miR-490-3p (miRNAs w/seed AACCUGG)		mature microrna		1.554	6.80E-07	ADAM28,AK5,ALOX5AP,ANKRD44,BAALC,C6orf89,CDC73,CDK2,CMIP,CNR1,COBL,CPM,CSTF2T,DPYD,ELL2,ERRFI1,FCGR2A,FOXO1,FRA10AC1,GABRB1,GALNT7,GATC,GNAI3,GOLPH3L,GPNMB,GRIN2A,HIPK2,INHBE,JMY,KCNS2,LDLR,LZTS2,MAGI1,MAP4K3,MAP7,MARC2,MEF2D,NR2C2,NUFIP2,NXPE3,PAPOLA,PAPPA,PCDH17,PER3,PHACTR4,PHLDB2,PIP4K2B,POLR1B,PTPN12,RASAL2,RMND5A,RPL27A,RUNX1T1,RUNX2,SCN4B,SEC22B,SLAIN2,SLC16A1,SLC39A14,SLC6A6,SPON1,SYN3,TA…
miR-648 (miRNAs w/seed AGUGUGC)		mature microrna		1.290	6.82E-07	AP1S2,ARL15,BCAR3,BCL7A,BLOC1S2,BMP2K,C1QTNF2,CALD1,CCDC186,CCDC6,CHST3,CNOT8,CUL5,DMXL2,EDNRB,ELOVL7,EPAS1,EZR,FBXL20,FGF5,GLT1D1,GPM6A,GPNMB,GPR107,H3F3A/H3F3B,HES6,HIST1H2BD,HTR2A,HTR7,IPMK,IPO7,ITSN2,JAK1,KANK1,KIAA2018,KLF12,KLF6,LYRM7,MAP4K3,MARCKS,MARK1,MBNL1,MEIS1,MOG,MRAP2,MYO16,NAP1L1,NCAM1,NRARP,NT5E,NTRK3,PDE4DIP,PHIP,PHLDA1,PM20D2,PPAPDC3,PPIP5K2,PPP1R12B,PRKCI,PTPN21,QKI,SAMD5,SCN2A…
miR-4781-3p (miRNAs w/seed AUGUUGG)		mature microrna		-1.426	6.84E-07	ABI2,AQP4,ATXN3,AZI2,C18orf54,C5orf28,CCDC141,CCDC186,CCR6,CEP170,CLCN4,CTTNBP2,GRAP,GYG1,HDAC9,ING3,IRF2BP2,LAMP2,LIX1,ME1,PDE4DIP,PPP1R3D,PSMD9,PTPN2,RAB3IP,RFTN2,RND3,SCN1A,SH3BGRL,STAU1,STX3,SYT9,TEAD1,TMEM165,TNIK,VCPIP1,WASF2,ZIC1
miR-1243 (miRNAs w/seed ACUGGAU)		mature microrna		-1.835	6.97E-07	ABCD2,ACADSB,AEBP2,AGK,AKAP7,ARHGAP18,ATP7A,C10orf88,C2orf69,C5orf28,CAV1,CD53,CDC42,CHD6,CLINT1,CYBB,DOK6,EFCAB13,FAM122B,FGF5,FMNL3,FOXJ3,FRRS1L,GLRA2,GM2A,GOPC,GRSF1,HIVEP2,JMY,KCTD9,KLHL28,LMO7,MAP9,MTAP,NOSTRIN,NUFIP2,PCTP,PPP2R1B,PPP2R2C,PTPN11,PTPRN2,RAPGEF6,RHCE/RHD,RMI1,RMND5A,SCD5,SLC11A2,SLC24A2,SLC36A4,SMAD2,SNRNP48,SRI,SRSF10,TCP11L2,TDG,TLL1,TMTC1,UPF3B,VEZT,WEE1,ZCCHC12,ZEB2,ZFP1,Z…
miR-4715-3p (miRNAs w/seed UGCCACC)		mature microrna		1.877	7.16E-07	ABHD13,ACADSB,ADAM28,ADRA1D,AHNAK,ANKS1B,ARHGAP5,B3GAT1,BCAS1,BCR,BMPER,C2orf88,C4orf17,CAST,CCDC186,CD300A,CDK9,CELF1,CEP89,CHST3,CNTNAP5,CPEB3,DCP2,DENND5B,DFFA,DLG5,DMBX1,DNAJA3,DPF2,DUSP8,FAM168B,FAM198B,FAM89A,FAXC,FBXL20,FGFR1,FHDC1,FIGN,GALNT6,GALNT7,GM2A,GOLGA2,GYG2,HAUS3,HDAC9,HES6,IGSF3,IL16,INIP,IPO9,JMY,JUN,KCNA5,KIAA0226L,LAMP2,LDLR,LITAF,MDM4,MFI2,MGLL,MPRIP,MRAP2,MTMR9,MXD1,N4BP2L1…
miR-4511 (miRNAs w/seed AAGAACU)		mature microrna		-1.808	7.16E-07	ABCD2,AK7,AKAP5,AQP4,CAMK2A,CAPN2,CDH11,COL5A2,CSPG5,DKK1,F8,FMNL2,FMNL3,HMGB2,KIAA0226L,KIAA1033,KLF12,KLHL29,LDLRAD4,LMO7,LRRC7,MBNL2,ME2,MTDH,NAP1L1,NSMAF,OR7D2,ORC5,PLEKHA8,PPP4R4,PRDM5,RBMS1,SCP2,SMOC1,SMPX,SOS2,SUSD5,SYNCRIP,TCF4,TDRP,TIAM1,TRMT1L,TRNT1,TXNDC9,USP10,UTRN,VWA8,YTHDC2,ZBTB33,ZNF106,ZNF518A
miR-548m (miRNAs w/seed AAAGGUA)		mature microrna		-1.218	7.18E-07	ABI2,AEBP2,AK7,AP1S2,ATXN3,B3GNT5,BEND6,CAPRIN1,CAV2,CCDC126,CTTNBP2,CYBRD1,DCP2,DNAJB14,DNASE1,DPYD,ELAVL4,EYA4,FAM135A,FCGR2A,GPM6A,INTS6,IPMK,IRF2BP2,KIAA0226L,LARP1B,LEPROT,MAP7,MAST4,MKL2,MPRIP,MTURN,NAP1L1,NOSTRIN,NRARP,PAPPA,PLXDC2,PRUNE2,PSEN1,PSMA8,PTPN12,RASAL2,RRP1B,SH3BGRL,SLC25A46,SMNDC1,SMU1,SNX6,SREK1,SRGN,TAF2,TMED7,TRPC3,TSNAX,UST,ZNF770
miR-1254 (and other miRNAs w/seed GCCUGGA)		mature microrna	Activated	5.024	7.53E-07	AACS,ABHD10,ADAM11,ADAMTSL1,ADPRHL1,AFF3,AKT2,AKT3,AMACR,ARHGAP1,ARHGAP5,ARL10,ATP2B2,AZI2,BATF2,BLOC1S2,C15orf62,C18orf25,C1QTNF2,CACNA1E,CACNA1G,CACNG8,CADM3,CALR,CAPN3,CAPRIN2,CAV2,CBX5,CCDC186,CEP350,CLIP1,CNNM3,CREBBP,CSNK1D,CX3CL1,CXCL16,DAPK3,DHCR24,DNM2,DUSP3,DUSP8,EAF1,EYA4,FAM136A,FAM35A,FAXC,FGFR1,FLCN,FOXK2,FOXL1,FURIN,GM2A,GPNMB,H2AFV,HES6,HIPK2,HOXB1,HOXC6,HPCAL4,HTR5A,IFI6,ING3,INS…
miR-4421 (and other miRNAs w/seed CCUGUCU)		mature microrna		1.636	7.60E-07	ACRC,ADRB1,AK5,ANKS1B,ARL3,ARRDC4,ATCAY,AXIN2,BACE1,BCAT1,BLOC1S2,C1QTNF2,C6orf89,CA5B,CACNG8,CAPRIN1,CCDC141,CCR6,CFLAR,CLMN,CNNM3,CROT,CSTF2T,DBT,DNAJA3,DNALI1,DPY19L2,EGLN3,EIF5A2,FLCN,GABBR2,GABRB1,GRB2,H1F0,HMP19,IFI44L,IQGAP1,KBTBD11,KIAA1462,KLHL29,KLHL9,KMT2A,LHFPL2,LRPAP1,LRRK2,MAP3K7,MAP4K5,MDM4,MPP7,NAP1L1,NPTXR,NSMAF,NT5DC3,NXPH3,ORAI2,PDE4DIP,PLEKHA8,PPARD,RBP1,RTP1,SARM1,SCD5,SGSM1,…
KRAS		enzyme	Activated	2.673	7.60E-07	APLP2,AXIN2,BGN,BNIP3,CAV1,CCDC80,CD74,CX3CL1,EEF1A1,EIF5A,ETV5,FBN1,FLOT2,GRN,HLA-DRB1,IFI6,IFIT1,IFITM1,ISG15,ITM2A,JUN,LAMP1,LAMP2,LBH,LOX,MCAM,MINOS1-NBL1/NBL1,MTRR,MYCN,MYLK,NCAM1,NFE2L2,NKD1,NR3C1,NT5E,PAK1,PDE4B,PDPN,PPARD,PRPH,PTK2B,RHOB,SIRPA,SORT1,ST5,TGFBR2,TIMP2,WT1,ZEB1,ZFP36L1	453 (16)
miR-134-3p (and other miRNAs w/seed UGUGGGC)		mature microrna	Activated	3.187	7.82E-07	AAK1,ABI2,ADAMTSL1,ADGRA2,ADRB1,AES,ALDH1B1,AMER3,APC,ARID5B,ASB14,ASPH,BCAT1,BCR,BGN,C1orf95,CACNA1E,CBX3,CBX5,CCSER2,CDKN2B,CEP170,CMIP,CNR1,COBL,CREBBP,DLG5,DMBX1,DOK6,DPYSL5,EGFR,ETV5,FA2H,FBXL16,FMNL2,FNBP1L,GALNT6,GFRA3,HECTD4,HS6ST3,IER3IP1,IFI44L,IFIT3,INTS6,IQGAP1,ITGB5,ITSN2,KCNJ4,KIR2DL1/KIR2DL3,KMT2A,KPNA1,LAPTM4B,M6PR,MAPT,MBD1,MBP,MCHR1,MLF2,MR1,MXD1,MYOF,NCAM1,NCOR1,NKD1,NSL1,NTM,O…
miR-335-5p (and other miRNAs w/seed CAAGAGC)		mature microrna		1.240	7.85E-07	ACVR1C,ADPRHL1,AGK,ALOX5AP,AP5M1,ARHGAP18,ARHGEF2,ASPH,ATP2B3,B3GNT5,BEND7,CDH11,CDK2,CEP350,COL5A2,CRIM1,DCP2,DDHD1,DENND5B,DOK6,EIF5A2,ELFN2,FBXO28,FMNL3,GBP1,GFRA3,GLYR1,HPCAL4,INO80B,ISL1,ITM2A,KIAA1462,KLF12,KLHL28,LARP1B,LRPAP1,LSAMP,LSS,M6PR,MAX,MBNL1,MDM4,MTMR4,MTMR9,NAP1L1,NCOA2,NXPE3,PLEKHA8,PPP1R9B,PPP2R5C,PRDM2,PRKAA2,PRPF4B,PRUNE2,PTPN11,PYGO2,RAP2A,RASA3,RBFOX2,RBM33,RBMX,RPA1,SETD5…
miR-3911 (and other miRNAs w/seed GUGUGGA)		mature microrna	Activated	3.718	8.03E-07	ADAM11,ADAMTSL1,AK5,AKT2,ARHGAP1,ATP2B3,AXIN2,B3GAT1,C8orf37,CCDC80,CD24,CHST1,DDA1,DHCR24,DLAT,E2F7,ELL2,ELP6,ENSA,FBXL14,FCGR2A,FDFT1,FGF11,FNDC1,GNAO1,GPD1L,GPR107,H3F3A/H3F3B,HECTD2,HPCAL4,IL13RA1,IPO9,KIAA0226L,LDB2,LIX1,LLGL1,MAP7D2,MEIS1,MOB3B,MOB3C,MTRF1,MTSS1L,NCAM1,NEO1,NF1,NFASC,NFIA,NPM3,PAPPA,PARD3,PARG,PCP4L1,PHACTR4,PLEKHG2,PNPLA8,PPP2R1B,PURA,RNF207,SACM1L,SHISA9,SNED1,SRI,SSR1,ST…
miR-3584-5p (and other miRNAs w/seed GGAGGAG)		mature microrna	Activated	6.381	8.08E-07	ABI2,ADAMTSL1,AGK,AHCYL2,ALG9,ANKRD50,ARHGEF11,ASCL1,B3GAT1,BATF2,BCAS1,C1QC,CACNA1G,CADM4,CALD1,CALR,CAMK2A,CAPN3,CASKIN1,CBFA2T2,CBS/LOC102724560,CDK2,CDK5R2,CELF4,CEP68,CFLAR,CLMN,CNTNAP5,COL14A1,COLEC12,CSF1R,CSNK1D,CSTF2T,CYP46A1,DAB2IP,DDR1,DENND1B,DHRS2,DLG5,DNM2,DOK4,DPF2,DTNA,DUSP8,EIF5A,EIF5A2,ESRRA,EZH1,FAM168B,FAR1,FARSB,FCER1G,FGF5,FOXK2,GAB1,GNAO1,GPC1,GPR37L1,GPSM2,HES6,HGSNAT,HHIP…
miR-610 (miRNAs w/seed GAGCUAA)		mature microrna		-0.730	8.37E-07	ACER3,AGK,AKT3,AP1S2,ARL3,ARPC5,C9orf72,CDK2,CFLAR,CHMP5,CHST3,CIT,CTBS,CUL4A,CYBRD1,DCN,DLAT,DNM3,E2F7,EEA1,FANCM,FBXL20,FGFR1,GALNT7,GTF3C3,GTPBP4,KLF12,KLHL28,MAP7D2,MAP9,MAPK9,MRPL35,NFE2L2,OPRM1,PABPN1,PHYH,PPP2R2C,PRUNE2,RASA3,RASGEF1B,RET,RHOQ,RIMKLA,RIOK3,ROBO2,SIX4,SSR1,TBC1D4,TFRC,THAP10,TRPC3,TSNAX,UBE2D1,UHMK1,ZNF281
miR-4504 (miRNAs w/seed GUGACAA)		mature microrna		0.453	8.39E-07	ARMT1,BCAT1,BEND6,C1R,CACNG4,CAPRIN1,CD53,CHD6,CHM,CNNM3,CSNK1A1,DBF4,DBT,DLG5,E2F7,EEF1A1,EIF4E3,EIF5A2,ENTPD3,FERMT2,FN1,FNIP1,GAB1,GAD2,GM2A,GTPBP4,HECTD2,HS6ST3,IGDCC3,JUN,LBH,LRRK2,LUC7L2,MEIS1,MKL2,NAV3,NEO1,NF1,PAPPA,PPP2R1B,PRKAB2,PRR16,RASA3,RASGRP1,RBM33,RBP1,RIMKLA,RPS6KB1,RRP1B,SCN1A,SCN2A,SDCBP2,SEC24B,SLC6A15,SLC6A6,SNX13,SREK1,STK3,TDP2,TUBGCP3,WLS,WWTR1,YPEL5,ZFHX3,ZFHX4,ZFP36L1,Z…
miR-935 (miRNAs w/seed CAGUUAC)		mature microrna		-1.640	8.46E-07	AAK1,ADO,ADRB1,ANKRD44,B3GALNT2,CCDC126,CDC27,CFL2,CHM,CNR1,CSTF2T,CYBRD1,DENND1B,DLAT,DNAJB14,E2F7,EEA1,ETNK1,FAM84A,FOXJ3,GOPC,GPNMB,GTF3C3,HDHD2,IRS2,KIAA0226L,KIAA0232,KLHL9,LIFR,MAP7D2,MBLAC2,MPP7,MTSS1,MXD1,NAP1L1,NOL11,NR2C2,PCDH17,PDE4DIP,PLEKHH2,PLXNA4,PLXNC1,PTPN2,QKI,RAB3IP,RERG,RFFL,RPL27A,SCAI,SDCBP2,SLC41A1,SUMO2,TBC1D23,TMEM33,TPK1,TSPYL5,WASF2,YPEL5,ZNF704
miR-4302 (miRNAs w/seed CAGUGUG)		mature microrna		0.138	8.48E-07	ABHD17B,ADAMTSL3,AP1S2,ARHGEF11,AZI2,BUB1,C2orf88,CALR,CAPRIN1,CAST,CCDC6,CD24,CFAP126,CXCL16,CYP46A1,DHX34,DLAT,DTNA,ETNK1,EZH1,FAM166A,FAM189B,FAM206A,FAR1,FAXC,GAREM,GNAO1,HBS1L,HLA-E,HTR2A,IL16,IPO7,ITSN1,KCMF1,KCNA5,KCNIP1,KIR2DL1/KIR2DL3,KLF4,KLF6,KLHL29,LDLRAD3,LZTS2,MAP4K3,MAPT,MARK1,MBNL1,MEIS1,MICU3,PDE5A,PDHX,PITPNM2,PPM1L,PPP1R12B,PPP4R4,PREPL,PTK7,PTPDC1,PYROXD1,RALGAPB,RBM33,RFX5,RM…
miR-4678 (miRNAs w/seed AGGUAUU)		mature microrna		0.769	8.48E-07	ADAM9,ALOX5AP,ANKS1B,AQP4,B3GNT5,BAG3,BCAS1,C2orf69,C4orf17,CADM2,CPED1,CTBS,CTTNBP2,DHCR24,DKK1,DNASE1,EIF5A2,ELAVL4,EYA4,FAM198B,FHIT,GABRB2,GTPBP8,HECTD2,IGDCC3,KIAA1462,KIAA1919,LAMP2,LEPROT,LIFR,LRP6,LRRK2,LUC7L2,MTURN,MYCN,NAP1L1,NRARP,NSL1,NUP62,OTUD4,PDZRN4,PHIP,PPP4R4,PSEN1,PTPRJ,RPL27A,SGOL2,SLAIN2,SLC39A8,SRGN,SUSD2,TAB2,THAP10,TMBIM6,TMEM170B,TTLL11,TXNDC9,UST
miR-3158-5p (and other miRNAs w/seed CUGCAGA)		mature microrna		0.140	8.68E-07	ADAM22,AFF3,ANKRD50,ARL15,ASB14,BACH1,BCL6,C6orf89,CAMK2B,CAPN3,CCDC6,CCSER2,CD24,CHM,CHMP5,CIT,CSMD2,DBT,DENND1B,DFFA,DKK2,DMRT2,E2F7,EIF5A2,ENSA,EXTL3,FAM120AOS,FIGN,FMNL3,FOXJ3,FST,GALC,GALNT7,GPR85,GPRC5B,GYG1,HHIPL1,HIPK2,HTR7,JMY,KBTBD11,KCTD9,KIAA0226L,KIAA1045,KIAA1804,KLHL28,LHFPL2,LMTK2,LONRF2,LRRC16B,MAP4K5,MED28,MEGF6,MRPL19,MXD4,MYBPC1,N4BP2L1,NEO1,NKD1,NR2C2,NUFIP2,PLCB4,PRKAR2A,PTC…
miR-593-3p (miRNAs w/seed GUCUCUG)		mature microrna	Activated	2.371	8.69E-07	AKAP13,ALOX5AP,AMN1,AP5M1,ASB14,BAG3,CHD6,CHRNA3,CHST3,DCP2,DPYD,DTNA,ELFN2,ENTPD3,ERBB2IP,ESRRA,FAM198B,FGF5,FNDC1,GLT1D1,GSKIP,HBS1L,HECTD2,IGFBP3,IGSF3,KAT6A,KCNIP1,KIAA1045,KLF3,KMT2A,LITAF,LMO4,MGLL,MIOS,MRAP2,MTX3,NAV2,NR2C2,NRP1,NTM,NTRK3,OTUD5,OTX2,PAPPA,PHACTR4,PIWIL2,PLEKHA8,PPP4R4,PSEN1,PTPN5,PVRL1,RHCE/RHD,RNLS,RRP12,RUNDC3B,RYR2,SCN2A,SETD5,SEZ6L,SIRPA,SLC25A46,SOCS7,SOX10,SPG7,SPON1…
miR-4474-5p (miRNAs w/seed UAGUCUC)		mature microrna	Inhibited	-2.219	8.72E-07	ADAM28,ASPH,ATG12,ATP2B2,C1QTNF2,CA5B,CHORDC1,CMPK1,FBXO28,GAB1,GALC,GOPC,H3F3A/H3F3B,IL3,IPO7,KCMF1,KCNAB1,KPNA1,KPNA3,LAMP2,MAP7,MAST4,MBNL2,MED19,MKL2,MTX3,MXD1,NR2C2,NUFIP2,PCGF6,PDS5A,PRKCB,RCAN1,RNF180,RYR2,SCD5,SETD5,SIKE1,SLC24A1,SSFA2,TAF5,TRMT10A,TRNT1,TTC37,VPS13D,WDHD1,XG,XPNPEP1,ZBTB33,ZEB2,ZFHX3,ZNF521
miR-3176 (and other miRNAs w/seed CUGGCCU)		mature microrna	Activated	3.723	8.72E-07	AAK1,ADGRA2,AHNAK,AKAP7,ALKBH5,ARHGEF3,ARL10,ARPC5,BRF1,CADM4,CASQ1,CD300A,CDK9,CELF1,CFLAR,CHORDC1,CHST3,CLCN5,CLIP1,COX11,CPM,CRHR1,CX3CL1,CXCL5,DCAF8,DHCR24,DNAH6,DNAJC16,DNALI1,EAF1,ERBB2IP,ESRRA,ETV5,EXTL3,FAM168B,FAM198B,FARSB,FHDC1,FLOT2,FMNL3,FOXL1,GLYR1,GMCL1,GNAO1,GOLGA2,GPR4,GPR85,GRAMD2,HEG1,HMP19,HPCAL4,HS6ST3,IRS1,ITGB5,KCNC4,KCND3,KCNS2,KIAA1045,KLF6,KY,LAMP1,LDLRAD4,LIFR,LIX1,LRPA…
miR-4438 (miRNAs w/seed ACAGGCU)		mature microrna		-0.564	8.79E-07	AEBP2,AGPS,AMN1,APLP2,AQP4,ASAP1,ATP7A,ATXN3,C5orf28,CCDC186,CCSER2,CDKN2B,CEP135,CHM,CIT,CLCN4,CNIH1,CNR1,CROT,DDA1,DFFA,DKK2,DNAJC27,DNM3,DOK4,DRC1,DTNA,EMC2,EZH1,FAM136A,FAM198B,FGFR2,FHDC1,FIGNL1,FNIP1,FOXO1,G3BP1,GLYR1,GOPC,GRB2,GYG2,HECTD2,HHIPL1,IDS,IFI44L,INIP,IPMK,KCMF1,KCTD12,KIAA0430,KIAA1919,LPL,LRP6,LYRM1,MAP7,MKX,MYCN,MYRF,NMNAT1,NT5DC3,PAAF1,PDE5A,PDS5A,PHAX,PIK3AP1,PIWIL2,POT1,PPA…
miR-4278 (miRNAs w/seed UAGGGGG)		mature microrna	Activated	2.623	8.87E-07	ABAT,ADO,ADPRHL1,ADRA1D,AKT2,ANKS1B,ASAH1,ATP2B2,BACE1,CAMK2A,CAPN3,CCNL2,CCSER2,CD81,CEP97,CHORDC1,CLIC4,COL5A2,CX3CR1,DBF4,DCAF8,DLAT,FAR1,FBXL16,FBXL20,FERMT2,FGF18,GAD2,GNAI3,GPD1L,GPHA2,GRN,HECTD2,IL13RA1,KCMF1,KLHL9,LAS1L,LCP1,LMO4,LTN1,MTAP,MTMR9,MVB12B,MYRF,NAV1,NMNAT1,NT5DC3,PBX1,PCP4L1,PHIP,PNMA3,PRDM2,PRRT2,PRUNE,PTPN18,PTPRN2,RAB2B,RAPGEF1,RBMX,RFK,RTP1,SHISA9,STRN3,SUSD2,SYNGAP1,SYNP…
miR-3667-3p (miRNAs w/seed CCUUCCU)		mature microrna		1.708	8.87E-07	AASDHPPT,ABR,ACVR1C,AGPS,AHCYL2,AIF1L,AMACR,ANKRD50,ARL15,ARPP21,ASAP3,ATG2B,ATP2B3,BATF2,C10orf88,C6orf89,CACNB1,CALD1,CAMK2B,CCKAR,CCRN4L,CDC42,CDK9,CDKN2B,CELF1,CNNM3,CUL5,DBF4,DCAF8,DLAT,DOK4,DTNA,ECE2,ENSA,FAM89A,FGF5,FLCN,FUS,GABBR1,GFRA3,GOLGA2,GOLPH3L,GPR161,GRM7,HIPK2,HYDIN,IL16,INSR,IP6K1,ITSN2,KIAA1462,KLHDC10,LARP4,LRPAP1,LRRC49,LRRFIP1,LSAMP,LYRM7,MAP7D2,MEF2D,MIA3,MPP7,MR1,MTMR6,MXD…
miR-4666a-3p (miRNAs w/seed AUACAAU)		mature microrna		-1.524	8.93E-07	AASDHPPT,AEBP2,C10orf88,CCDC126,CDC73,CFAP43,CHM,CLIC4,CLIP1,EEA1,ESF1,ESRRG,FA2H,FANCM,FLT3LG,FOPNL,FOXJ3,FOXO1,GALNT7,GTF3C3,HIPK2,HSF2,IRF2BP2,KLHL28,LONRF2,LRRC7,NCOA2,NEBL,NF1,NR3C1,PDE5A,PDHX,PDLIM5,PRDM2,PTPDC1,QKI,SF3A1,SPIN4,STXBP5L,SZRD1,TMEM161B,TRPC3,TSNAX,ZNF273,ZNF493,ZNF519,ZNF92
miR-3690 (miRNAs w/seed CCUGGAC)		mature microrna	Activated	2.922	9.10E-07	AFF3,AHCYL2,AKAP7,APBB2,ATXN7,BCR,BLOC1S2,C11orf30,CADM3,CAPN2,CAPRIN2,CBS/LOC102724560,CCDC141,CCDC80,CD300A,CELF4,CHD8,COL9A2,CTNNA1,DAB2IP,DCN,DEF6,DENR,ENSA,ERC1,FAM162A,FAM84A,FCHSD1,FHDC1,FOXL1,GABBR2,GABRB1,GALNT6,GATC,GRSF1,IFI6,INADL,KCNIP1,LMTK2,LONRF2,LRRFIP1,MBP,MDGA1,MFN1,MGAT3,MKL2,MRPL19,NOL4L,NR2C2,NRP1,OR7D2,PAPOLA,PLXNA4,POU6F1,PPM1L,PPP1R12B,PPP2R1B,PPP2R5C,PRKCB,PTK2B,PVRL1,QK…
miR-3127-3p (and other miRNAs w/seed CCCCUUC)		mature microrna	Activated	5.643	9.22E-07	AGPS,ALDH6A1,ALKBH5,AMACR,ARHGAP18,ARRDC4,BRSK2,C15orf62,C1QC,C21orf2,C2orf88,C7orf26,CACNG4,CADM4,CAMK2A,CCR6,CELF1,CFLAR,CHST3,COL9A2,CPM,CSNK1A1,CX3CL1,DDA1,DHCR24,DOCK9,DOK6,EEF1A1,EEPD1,ELAVL3,ENSA,ESRRA,FAM136A,FAM149B1,FAM168B,FAM19A5,FOXL1,GALC,GAREM,GM2A,GOPC,GPC1,GRN,H1F0,HPCAL4,HTR7,IGFBP3,ING3,IP6K1,IPO9,IRS2,KANK1,KCND3,KCTD15,KIAA1919,LAMP1,LONRF3,LPPR5,LRPAP1,LRRFIP1,LSAMP,MAPK8IP3…
miR-6859-5p (and other miRNAs w/seed AGAGGAA)		mature microrna		-0.904	9.75E-07	ABHD10,AKAP12,ALG9,APC,AR,ARHGAP24,ARL15,ARL3,BCL7A,BNIP3,CADM3,CAPRIN1,CBX3,CDC37,CDK5R2,CELF4,CNR1,CSNK1A1,CTBS,CTTNBP2,CUL4A,CUL5,CX3CR1,CYBB,DCAF7,DKK1,DKK2,EFCAB13,EML4,ESRP1,ESRRG,GABRB1,GNAI3,HAUS6,HGSNAT,HLA-DRA,INTS6,IRS2,JMY,KLHL20,KPNA1,LETM2,LHX9,LINC01600,LOX,LPCAT2,LUC7L2,MARCKS,MBP,MFN1,MR1,NAV3,NCOR1,NEFL,NMNAT1,NUP98,ORAI2,PHIP,PLEKHA3,PM20D2,PPP2R1B,PRKACA,PTK7,RALA,RAP2A,RAPGEF…
miR-4658 (and other miRNAs w/seed UGAGUGU)		mature microrna		-0.548	9.92E-07	ARID5B,ARPP21,ASAH1,BCL7A,BMP2K,CCKAR,CDKN2B,CELF4,COQ10B,CPM,DPP4,EDNRB,FAM208B,FAM84A,FBXL20,GAREM,GBP1,HADH,IRS2,JMY,LMO7,MR1,MYBPC1,NCAM1,NEBL,OSBPL10,OSBPL1A,PGM2,PHLDA1,PHLDB2,PLXNA4,PPP2R5C,PRSS23,PSMD9,PTCHD1,RAB9B,RARB,RASGEF1B,RBM11,RBMX,RIMKLA,RPS6KC1,SCAI,SHISA9,SIKE1,SNAP91,SOS1,SPG20,STXBP5L,TIMP2,TRIB1,TTC37,UBE2D1,WLS,XPNPEP1,ZCCHC2,ZNF670
miR-4292 (and other miRNAs w/seed CCCUGGG)		mature microrna	Activated	6.418	9.92E-07	ABAT,ACER3,ADAM11,ADAM9,ADRB1,AGK,AHCYL2,AKR7A3,ARF3,ARHGAP1,ARHGAP18,ARHGAP24,ARHGDIA,ARHGEF18,ARPC5,ARVCF,ATG2B,B3GALNT2,BCL7A,BCR,BGN,BUB3,C6orf89,CA5B,CACNA1E,CACNB1,CACNG8,CAMK2A,CCNL2,CIT,CLCN5,CNTNAP5,COLEC12,CPEB4,CRTAC1,CX3CL1,CX3CR1,CXCL5,DAB2IP,DCAF7,DDR1,DMBX1,DMWD,DNM2,DUSP8,ECE2,EEPD1,EHMT1,EIF1AD,EIF4E3,ELFN2,F8,FAM217B,FAM71B,FBXL20,FBXO10,FGF11,FOXK2,FRZB,GLB1L2,GM2A,GNAI3,GNAO1,…
miR-197-3p (and other miRNAs w/seed UCACCAC)		mature microrna		0.041	1.00E-06	ACVR1C,ADO,AKAP5,ARHGAP18,BCAT1,BCL2L10,BCL7A,BEND7,BMP2K,CALD1,CBX3,CD53,CLCN5,CPEB4,CPM,CTNNA1,CTSK,CX3CR1,CYB561,DCAF8,DCUN1D4,DENND2D,DIP2C,DOCK9,E2F7,EAF1,ELAVL3,ELOVL4,EPB41L3,FAM122B,FAM199X,FCHSD1,FLCN,FOXK2,FRZB,GABRA5,GAREM,GPR85,GRIN1,GUCY1A3,H2AFV,HAUS3,HBS1L,HIPK2,HNRNPD,HTR7,IGFBP3,INIP,KCNA1,KLHL28,LHFPL2,LSAMP,MAPK1,MAPK9,MDM4,MTX3,NAP1L1,OSBP,PBX1,PDPN,PHIP,PLEKHA8,PPP1R12B,PRKCB…
miR-4289 (miRNAs w/seed CAUUGUG)		mature microrna		-1.747	1.02E-06	AACS,ABAT,ADO,AK5,C18orf54,C9orf72,CELF1,CEP170,CFL2,CHAC2,CUL4A,DNAJC16,DPY19L2,DPYD,DTNA,EGLN3,ENSA,FAXC,GABRB2,GBP1,GRB2,IPO7,IRS2,KIAA1804,KLHDC8A,LDB2,LRRK2,PDE4B,PLAA,PLXNC1,RASSF8,RPE,RPS11,RUNX1T1,SCD5,SLC11A2,SLC24A1,SLC25A40,SLC6A15,SYNPR,TAF1,THAP10,TRIB1,TRIM36,TRNT1,VSTM4,YTHDC2,ZNF468
miR-125a-3p (miRNAs w/seed CAGGUGA)		mature microrna		0.586	1.03E-06	AEBP2,ALG6,AMACR,APBB2,ARHGAP24,ARHGEF18,ASAH1,BCAS1,CAST,CCSER2,CDK9,CELF5,CPED1,DBT,DCAF7,DDR1,DHCR24,DMBX1,DUSP8,ELFN2,EPB41L3,FAM160B1,FRY,GATC,GLB1L2,GMCL1,GP2,GPHA2,GPM6A,GRSF1,GYG2,HIPK2,HMP19,INADL,IPO9,IRF2BP2,JAK1,JAM2,KCNC4,KLF6,KLHL20,KY,LARP4,LDB2,LDLRAD4,LEPROT,LRPAP1,MAPK1,MAPK8IP3,MAPK9,MBD1,MOB3B,MPRIP,MTAP,MVB12B,MYOZ2,NCOA2,NF1,NOL4L,NPTXR,NUFIP2,PARD3,PCDH7,PDE5A,PHAX,PPIL6,PR…
miR-3688-3p (and other miRNAs w/seed AUGGAAA)		mature microrna	Inhibited	-2.170	1.03E-06	ACVR1C,ADAM22,ALYREF,ATP11C,ATXN3,B3GNT5,BEND6,C4orf17,CAST,CBX5,CCDC102B,CCDC6,CCDC82,CD24,CFL2,CLCN5,COL14A1,CPEB4,DBT,DNAJC21,ELL2,FNBP1L,FOPNL,GABRA5,GALC,H3F3A/H3F3B,KCTD9,KPNA1,LDB2,LSAMP,MAGI1,MEF2C,MIA3,MTAP,MTX3,MYSM1,NAPG,NHS,NR2C2,NUFIP2,PCDHGA11,PDCD6IP,PDE5A,PLOD2,PRKAB2,PRRC2B,RELL1,RTP1,RUNDC3B,SCN2A,SERTM1,SHC1,SIKE1,SLC38A2,STRN,TIAM1,TMF1,TMTC1,UBE3A,VAV3,YPEL5,ZNF230
miR-504-5p (and other miRNAs w/seed GACCCUG)		mature microrna	Activated	2.600	1.04E-06	AAK1,ABR,ACADSB,AKT3,ANKS1B,ARHGEF18,ASAP3,BATF2,BLOC1S2,C6orf89,CACNA1E,CACNG4,CADM2,CBX3,CELF1,CEP170,CEP83,CFLAR,CHD3,CHD6,CHMP5,CMPK1,COBL,CORO1A,CRTAC1,DAB2IP,DLC1,DOHH,DOK6,EFCAB13,ELFN2,EXOC8,FAM84A,FBN1,FBXL16,FCHSD1,FHDC1,FMNL3,FZD7,GIMAP6,GPR107,GPR4,H3F3A/H3F3B,HIPK2,HPCAL4,HTR5A,ICA1,IL16,IP6K1,KBTBD11,KIAA1462,KIAA2018,KLF3,KLHDC8B,LDLRAD3,LMO4,MBP,MDGA1,MDM4,MGAT3,MOB3B,MPRIP,MTHFD2…
miR-4435 (miRNAs w/seed UGGCCAG)		mature microrna		1.490	1.06E-06	ABI2,ADAMTSL3,ADPRHL1,AKAP12,AKAP13,AKAP5,ALPK1,ANGPTL6,ARL6IP6,ATCAY,ATP11C,ATPAF1,B3GNT5,BACE1,BAZ1B,BCAS1,C18orf54,C1QC,C5orf28,C6orf89,CA5B,CAPRIN1,CCR6,CFLAR,CLIP1,DBF4,DBT,DNALI1,DOK4,DPY19L2,DPYSL5,DTX3,EEF1A1,FAM81A,FERMT2,FGF5,FGFR2,FLOT2,FMNL3,FNDC1,G3BP1,GBP1,GDPD5,GIT1,GOLGA2,GOLPH3L,GP2,GPR161,GPR4,GRAP,GTPBP4,HBS1L,ICA1,IDS,INIP,ITGB5,KCMF1,KIAA1045,KNDC1,LAMP2,LIFR,LIX1,MAP7D2,MED1…
miR-3160-5p (miRNAs w/seed GCUUUCU)		mature microrna		-0.440	1.07E-06	ADAMTSL1,AKAP12,ANKRD29,ARHGEF3,ASAP3,ATP11C,C16orf72,CACNA1G,CAMK2N1,CCSER2,CELF5,CHM,CNR1,COMMD8,COQ10B,CYBRD1,EDNRB,EZR,FAM84A,FAM89A,FARSB,FIGN,GPLD1,INSR,ISL1,KIAA0430,LINC01600,LPPR5,MDM4,MICU3,MPRIP,MTMR6,NEFM,NSMAF,NTAN1,OLIG1,OSBPL10,PBX1,PCSK2,PDE4B,PDZRN3,PLA2G16,PLXNA4,PLXNC1,PRSS23,PRUNE,PSEN1,PYROXD1,QKI,RBMS3,RCOR3,RHOQ,RMND5A,RNF180,SASH1,SF3A1,SGSM3,SLC16A10,SLC17A4,SMAD2,SMU1,SN…
miR-514a-3p (and other miRNAs w/seed UUGACAC)		mature microrna		-1.551	1.07E-06	ABHD17B,ACADSB,ADAM22,AMER3,ATXN3,B3GNT5,BAALC,BEND7,CELF5,CHORDC1,COQ10B,CUL4A,DDHD1,DNAJB14,DPY19L2,EFCAB12,EGFR,EIF4E3,FAM168B,GAD2,HBS1L,HDAC9,HECTD2,IL13RA1,JAK1,KIAA0232,KIAA1033,LONRF3,MAGI1,MIA3,MID1IP1,MPRIP,MVB12B,NCOR1,NR3C1,PAK1,PGM2,PPP1R12A,PPP2R2A,PRUNE2,RAPGEF6,RELL1,SEC31A,SLC39A14,SNED1,SNX13,STXBP5L,TDRD6,TIAM1,TPPP,UCHL5,UPF3B,USP27X,VCPIP1,VTA1,WDR36
miR-4515 (miRNAs w/seed GGACUGG)		mature microrna		1.538	1.08E-06	ABAT,ADAM11,AGK,AKT3,ARHGAP24,ARL10,BACE1,BGN,C10orf88,C1orf95,C21orf2,CARM1,CELF5,CFLAR,CMIP,COL9A2,COMMD8,CPED1,CTNNA1,CX3CR1,DCP2,DLC1,DNAH1,DUSP8,EGFR,ELL2,FCHSD1,FHDC1,FOXO1,GFRA3,GNAO1,GOLPH3L,H2AFV,HOXB1,HTR5A,INTS6,ITSN1,KBTBD11,KCNC4,KCTD15,KIAA0430,KLHL9,KMT2A,LDB2,M6PR,MAPK1,MCAM,ME1,MEGF6,MGLL,MIA3,MKX,MVB12B,NAV3,NOL4L,NXPE3,OLIG1,OR7D2,OSBPL1A,PBX1,PDE4B,PDPN,PM20D2,PPP1R12B,PTPDC1,…
miR-885-3p (miRNAs w/seed GGCAGCG)		mature microrna	Activated	3.841	1.10E-06	ABR,ADAM11,ADAM9,AKT2,APLP2,ARHGAP18,ARHGEF11,ARPC5,ATCAY,ATG2B,ATP2B2,ATP7A,BCL11A,CARM1,CCNB1,CDC42,CELF1,CFLAR,CLIP4,COPS2,CROT,CRTAC1,CSNK1E,CYBB,DDR1,DFFA,DNAJC16,DOHH,DTX3,DUSP3,EGFR,ERC1,EXTL3,EZR,FAM122B,FGF11,FOXJ3,GABBR1,GABRB1,GALC,GALNT7,GDPD5,GLT1D1,GNAO1,HECTD4,IP6K1,L1CAM,L3MBTL2,LZTS2,MAP7,MAPK1,MGAT3,MINOS1-NBL1/NBL1,MIOS,MYO16,MYRF,NAPG,NXPH3,OTUD5,P4HB,PAPPA,PDPK1,PDPN,PHF21B,P…
miR-3919 (miRNAs w/seed CAGAGAA)		mature microrna		0.220	1.10E-06	AEBP2,ALG9,ALOX5AP,ALS2CR12,ANKRD46,AQP4,ARL15,ATP2B2,ATP2C1,ATXN3,BMPER,BUB3,C16orf72,C1QTNF2,CAPRIN1,CDC27,CELF1,CHORDC1,CLCN5,CREBBP,CSNK1A1,DCAF8,DENND1B,DMXL2,EIF4E3,FAM217B,FBXO10,FERMT2,GABBR2,GNAO1,GRAMD2,GRIP1,GYG1,HTR5A,IER3IP1,IFI44L,IGSF3,IQGAP1,KCNIP1,KIAA1033,LAMP1,LHX2,LPCAT2,MGAT3,NRSN1,NUP62,PAPPA,PDLIM5,PGAM5,PIK3AP1,PLA2G5,PLEKHA8,POU3F2,PPP1R3D,PRKRIR,PRUNE2,PTPRJ,RFTN2,RNASEL…
miR-409-3p (miRNAs w/seed AAUGUUG)		mature microrna		-1.653	1.11E-06	AQP4,ATXN3,C5orf28,CADM2,CHM,CYBRD1,DLG1,ENSA,EPAS1,GAD2,IRF2BP2,MAP4K3,MBNL1,MRPL35,MTRR,MYLK,NSL1,PPP1R3D,PTPN11,RCHY1,RDX,RNF180,SCP2,SYNCRIP,SYNPO2,TBC1D4,TDP2,TNFAIP3,TTC37,UBE2D1,UBR3,ZIC1,ZNF519
FN1	-0.964	enzyme		-1.053	1.15E-06	ADD1,APLP2,APOE,BCAT1,CAPN2,CCNI,CLIC4,CORO1A,CXCL5,DHCR24,DLGAP4,DPF2,EGFR,EIF5A,FERMT2,FN1,G3BP1,HLA-B,IRS1,LAMP1,LGALS8,MAP3K7,MARCKS,MAX,PLAUR,PTBP1,RDX,RUNX2,SDCBP,SMARCA4,TCF4,TGFBR2,TIMP2,UBE2H	528 (17)
miR-3976 (miRNAs w/seed AUAGAGA)		mature microrna		-1.814	1.15E-06	ACVR1C,AEBP2,AK7,BMPER,C9orf72,CACNA1G,CCDC126,CCDC186,CELF4,CFLAR,CNR1,DPYD,ELOVL7,ENTPD4,F8,FAM120AOS,FST,GUCY1A3,HDAC9,HS3ST1,IFI44L,LAMP2,LYSMD2,MAP4K5,MAP7D2,MEF2D,MTMR4,MYSM1,NEFL,NMD3,NOL4L,PCSK2,PDS5A,PER2,PHLDB2,PNPLA8,POT1,PPTC7,PRKAB2,PTPN21,RAD54B,RBMS3,RFK,ROBO2,SLC38A9,SLC6A1,SOS2,SPIN4,SYNJ1,THSD7A,TRMT1L,TTC39B,TTLL4,TXNDC9,VPS13D,WDHD1,WNT11,YTHDF3,ZNF230
miR-888-5p (miRNAs w/seed ACUCAAA)		mature microrna	Inhibited	-2.488	1.22E-06	AAK1,ANKRD50,ATP2C1,C2orf69,C8orf48,CDC42,CHAC2,COL5A2,COQ10B,CRIM1,DCN,DOK4,FAM217B,FAR1,FNIP1,GNG2,GSKIP,GTPBP4,H2AFV,HDAC9,HIST1H2BD,HMGCLL1,KLHL9,LHFPL2,MAGI1,MAP4K5,MDM4,MFN1,MTHFD2,MYCN,N4BP2L1,PCDH7,PDZK1,PPP1R12B,PRPF4B,RNF182,RPE,SNX13,SOCS5,SOS2,SPG20,SPTBN1,SYNPO2,TRIB1,TRIM36,TRUB1,UBE3A,USP45,VEZT,WDR36,WLS,ZBTB33
miR-4722-3p (and other miRNAs w/seed CCUGCCA)		mature microrna	Activated	3.159	1.24E-06	AADAT,ABI2,ACRC,ADAM22,AKAP12,AKT3,AMER3,ARHGAP18,ASAP3,ASPH,AZIN2,BCL11A,BRF1,C15orf62,C1QTNF2,C6orf89,CACNG8,CAPN2,CAPRIN1,CCDC102B,CDH8,CFLAR,CNTNAP2,COBL,CRIM1,CSMD2,DBT,DENND2D,DFFA,DLGAP4,DOK4,DPYD,ELAVL3,ENSA,ERCC8,ESRRA,EZH1,EZR,FA2H,FAM199X,FAM84A,FAXC,FGFR1,FGFR2,FMNL3,FNBP1L,FOXL1,GALNT6,GLT1D1,GOLGA2,GP2,H2AFV,HHIPL1,HIST1H2BD,IL16,ITSN2,JMY,KBTBD11,KCTD15,KLHDC8A,LRPAP1,LRRC7,MGAT3,M…
miR-343 (and other miRNAs w/seed CUCCCUC)		mature microrna	Activated	4.593	1.27E-06	ABI2,ADGRA2,ADO,ADRB1,ALG9,ALPK1,AMACR,AMER3,APBB1IP,ARMCX5,AXIN2,B3GAT1,BAALC,BACE1,BCAS1,C5orf28,CACNA1E,CACNG8,CADM3,CADM4,CAPRIN1,CAPRIN2,CASQ1,CD300A,CHD3,CNOT8,COQ10B,CSNK1D,CX3CL1,DNAJA3,DNAJC21,DUSP3,EIF1AD,EIF4E3,ELFN2,EXTL3,EZH1,FAM171B,FAM199X,FBXL20,FBXO10,FERMT2,FGF11,FOXF2,GLRA2,GLT1D1,GNAO1,GPD1L,GPLD1,GPR107,GPR37L1,GPR4,GPRC5B,GRB2,GRSF1,HEY1,HIPK2,HNRNPD,HNRNPL,HTR7,INHBE,IPO7,K…
miR-513a-5p (miRNAs w/seed UCACAGG)		mature microrna		-0.755	1.28E-06	ACVR1C,ADAM9,ADAMTSL3,AGPS,AKAP13,ALG9,AP5M1,APLP2,AQP4,ARRDC4,BAALC,BCAT1,BUB3,C11orf30,CALD1,CCDC82,CDH8,CNR1,CNTNAP2,COX11,CTH,CX3CL1,DCAF13,DCP2,DCTN2,DCUN1D4,DENND5B,DNAJC16,DOK7,DPYD,DPYSL5,DTNA,EDNRB,EEF1A1,ELFN2,F8,FAM217B,FAM35A,FN1,GAB1,GATC,GRB2,GRSF1,HS6ST3,KIAA1462,KLF3,LIFR,LMTK2,LONRF2,LPPR5,LRRK2,M6PR,MAP4K5,MAPK9,MARK1,NAPG,NEO1,NR2C2,PARD3,PCSK2,PDZRN4,PNMA3,POLR3B,PPAP2B,PPM1L,…
miR-4276 (and other miRNAs w/seed UCAGUGA)		mature microrna		-1.348	1.29E-06	AASDHPPT,AKAP7,ALS2CR12,ANKRD44,AP5M1,ARPC5,ASAH1,ASAP1,ASPH,ATCAY,BNIP3,C12orf75,C2orf88,CALD1,CBFA2T2,CLCN5,COBL,COPS2,CPEB3,CSTF2T,DBF4,DNALI1,DUSP3,EPAS1,EXOC8,FAM84A,FBXL14,FERMT2,FOXL1,GABRB1,GRIN2A,GRM5,HLA-DRA,HS3ST1,JAK1,KBTBD3,KIAA1045,KIAA1804,LGALS8,LHFPL2,LPCAT2,LRRC7,LRRFIP1,MARK1,MBNL2,MICU2,MICU3,MOG,MPO,NUPL1,OR7D2,ORC4,PBX1,PCDHGA11,PER2,POLR2J,PREPL,PRUNE,QKI,RASGEF1B,RASGRP1,R…
miR-548b-3p (miRNAs w/seed AAGAACC)		mature microrna	Inhibited	-2.119	1.34E-06	AEBP2,ARL3,ARMT1,ARRDC4,ASPH,C18orf25,CBX5,CDC27,CHORDC1,CLINT1,CLIP4,CREBBP,DLAT,DTNA,EFCAB13,ETV3,FAM120AOS,FAM171B,FAM181B,FBXO28,GPD1L,HECTD2,KLHL20,LDB2,LMO7,MAP7,MAPK1,MBLAC2,MECP2,NAP1L1,PHLDA1,PID1,RAP2A,RBMS1,RCOR3,RHCE/RHD,RPA1,RPE,RPL27A,SHISA9,SLC11A2,SOAT2,SS18L1,TDRP,THAP10,TTLL11,TXNIP,UBE2G1,WNT2,ZDHHC21,ZIC5,ZMYM2,ZNF518A
miR-4740-3p (miRNAs w/seed CCCGAGA)		mature microrna	Activated	2.802	1.36E-06	AAK1,AES,AKAP7,ARL3,ARPC5,ATP2B2,CAMK2B,CDK9,CHST1,CNNM3,GRIN1,IGDCC3,IL3,IP6K1,ISL1,KCNJ4,KCTD15,LDLR,LMTK2,MAPK8IP3,MAPT,MCHR1,MTAP,NAV2,NKD1,PDE4DIP,PFDN1,PHF21B,PID1,POLR2A,PPP2R5C,RND2,SCN4B,SHC1,SLC17A4,SLC38A2,SMOC1,SPTBN1,TAB3,TEAD1,TMEM184C,TRAF7,TTYH3,VAV3,ZFHX4,ZNF518A
miR-4451 (miRNAs w/seed GGUAGAG)		mature microrna		0.953	1.37E-06	ABHD3,ADAMTSL1,ADAMTSL3,AHCYL2,AKAP5,ANKRD29,AP5M1,APBB2,APLP2,ASAP3,ASPH,BACH1,CACNG8,CEP350,CNTNAP2,CX3CR1,CYP2U1,DDHD1,DFFA,DNM2,DNM3,EFCAB13,ENSA,FAM171B,FGF11,FLT3LG,FRA10AC1,GRIP1,HPCAL4,INSR,JAK1,KCTD15,L3MBTL2,LHFPL3,LIFR,LRRFIP1,MKL2,MRAP2,MYSM1,NEO1,NUP98,PDPK1,PLCB4,PM20D2,PRUNE,QPRT,RBP1,RNF180,SDCBP2,SEC22B,SLC25A40,SNX22,SOX6,STMN4,STRN,THSD7A,TMBIM6,TMF1,TRIM13,TRUB1,UBE2G1,UHMK1,U…
miR-4764-5p (miRNAs w/seed GGAUGUG)		mature microrna		0.823	1.39E-06	AMN1,ASAP1,ASAP3,ATP2A3,B3GNT5,CBX5,CEP350,CHAC2,CHST1,CLMN,CNTNAP2,COMMD8,CXCL16,DNAJC16,DTNA,EGLN3,ELOVL4,ERRFI1,FA2H,FAM189B,FCGR2A,GLB1L2,GLRB,GNG2,GPLD1,GTPBP8,IQGAP1,ITGB5,ITSN2,KIAA0226L,KLF12,LAPTM4B,LHFPL2,LMTK2,LRRC48,MAPT,MAST4,ME2,MEGF6,MIA3,MKX,NANOS1,NUDT13,OSBP,PCDHGC3,PCSK2,PCTP,PDE4DIP,POLR3A,RET,RGS5,RMND5A,RNF207,SIX4,SLC16A10,SLC28A1,SLC32A1,SLC6A6,SNX13,SS18L1,ST18,ST8SIA5,TC…
miR-4718 (miRNAs w/seed GCUGUAC)		mature microrna		-1.098	1.40E-06	ABHD13,ANKS1B,ARL3,ARRDC3,ASPH,ATG12,BCAT1,BCL7A,CCDC80,CCNL2,CFL2,CNTNAP2,CPEB3,CRIM1,DCUN1D4,DNM3,ENTPD4,FAM166A,FGL1,GABRB2,GBE1,GRIP1,H2AFV,HBS1L,HDAC9,HIVEP2,KCMF1,KLHL20,KLHL28,MED19,MRPL35,MTSS1,MVB12B,NAP1L1,NR3C1,ORC4,PDPK1,PDS5A,PRKAB2,PSEN1,PSME1,QKI,RASSF8,RDX,SCD5,SFMBT1,SGSM1,SLC30A1,SLC38A2,SMU1,SNRNP48,SRRM2,STK3,SYN2,SYN3,SYNPO2,SYT9,TBC1D23,THRB,TMBIM6,TNRC6B,TRUB1,XG,ZIC3,ZNF143
miR-4491 (and other miRNAs w/seed AUGUGGA)		mature microrna		-1.097	1.48E-06	ADGRA2,AEBP2,ARID5B,ASPH,ATP2C1,C2orf69,CCDC6,CEP170,CLCN4,CNIH1,CUX1,DBT,DCAF13,DTNA,EGFL6,FAR1,FCGR2A,GCNT4,GTPBP4,HDAC9,HECTD4,HIVEP2,JMY,LHFPL3,LPPR5,LRRFIP1,LYRM7,MAP7D2,MBNL1,MDGA1,MRPL35,MXD1,MXD4,MYSM1,OLFML3,ORC4,PARG,PDCD6IP,PDE4DIP,PLAA,PSMA8,PTPN21,RCCD1,RFTN2,ROBO2,RPS6KC1,SACS,SARM1,SCAI,SCD5,SENP8,SIRPA,SLC24A2,SLC25A40,SLC25A46,SLC28A1,SLC39A8,SMAD2,SNED1,SOX10,SPG7,SPON1,SYN1,THS…
miR-4803 (miRNAs w/seed AACAUAA)		mature microrna		-1.510	1.49E-06	AAK1,ACVR1C,ADAM22,BMP2K,CAPRIN1,CAV2,CEP170,DNAJC21,EDNRB,ERCC8,FAM162A,FOXJ3,FOXO1,FUS,KLHL28,LEPROT,LPCAT2,LPPR5,MKX,NR3C1,NRARP,PBX1,PFDN1,POU3F2,PPIP5K2,PTCHD1,QKI,SACS,SSX2IP,TAF2,TMEM165,TNFSF13B,WNT2,ZEB1,ZIC3,ZNF493
miR-491-5p (and other miRNAs w/seed GUGGGGA)		mature microrna	Activated	4.929	1.51E-06	ACER3,ADAMTSL1,ADD1,ADGRA2,AKT2,ALDH1B1,AR,ARF3,ARHGEF11,ATP2A3,ATP2B3,BATF2,BRSK2,C1orf95,C6orf89,CACNA1E,CAMK2B,CBFA2T2,CDK5R2,CDK9,CHD3,CMIP,CNNM3,CP,CSMD2,CSTF2T,CUX1,DDHD1,DMWD,DNAJA3,DNAJC16,DNALI1,DOK4,DOT1L,DPYSL5,DTX3,DUSP3,EEPD1,EGFR,EIF1AD,EIF5A,ELAVL3,ELAVL4,EPAS1,ETV3,EXOC8,EXTL3,FBXL16,GALC,GIMAP6,GIT1,GOPC,GPLD1,GPR37L1,GPR85,HOXC6,HPCAL4,HTR5A,HTR7,ICA1,INO80B,KBTBD11,KCNAB1,KCNC4…
miR-4708-5p (miRNAs w/seed GAGAUGC)		mature microrna		0.011	1.52E-06	ARL15,ASAP3,ATXN7,C2orf69,C9orf135,CACNA1E,CACNG4,CCDC141,CDK9,CEP97,CHD6,DLC1,DLG1,FHDC1,FIGNL1,FMNL3,FSCN1,FST,GLB1L2,GP2,HGSNAT,IFIT3,KCND3,KLHDC10,LARP4,LGALS8,MAPK1,MEF2C,MFI2,MKL2,NEBL,PARG,PCGF6,PDCD6IP,PPP1R9B,PPP4R4,PRKAB2,PRKCB,PRRT2,PTPN2,RALGAPB,RASGRP1,RCHY1,RCOR1,RFTN2,RPA1,SEMA3G,SEZ6L,SH2D3C,SLC11A2,SPTBN1,STIL,STOX2,STRN,SUSD4,SYT9,TAB2,TACR1,TAF1,TAF8,THEM4,TMEM242,TMEM33,TMEM40…
miR-1900 (and other miRNAs w/seed GCCGCCC)		mature microrna	Activated	6.260	1.60E-06	AKAP13,AKT2,ARHGEF18,ARVCF,ATP2A3,BACE1,BCAS1,BCL7A,BRSK2,C15orf62,C1orf95,C6orf89,CARM1,CASKIN1,CBFA2T2,CELF1,CELF4,CFLAR,CHD8,CIB1,COL9A2,DBF4,DNAJC21,DNM2,DOT1L,EEPD1,EHBP1L1,FAM19A5,FURIN,GALNT6,GIT1,GNAI3,GNG2,GRB2,HIPK2,IP6K1,JUN,KIAA1462,LAMP1,LCP1,LITAF,MAPK8IP3,MBP,MEF2D,MEX3D,MTSS1L,NKAIN4,NRARP,NT5DC3,NXPH3,OTUD5,PARVB,PCDHGA11,PCDHGA3,PCDHGC3,PLXNA1,PODXL2,PPP2R2C,PRDM2,PRKCG,PTBP1,PT…
miR-3473g (and other miRNAs w/seed AAAAGUG)		mature microrna		0.800	1.64E-06	ABAT,ABI2,ADO,AQP4,C14orf1,C9orf72,CCDC102B,DOK4,FOXL1,GAREM,HNRNPL,HTR2A,KCNAB1,LPCAT2,LSS,MARC2,MFAP3L,MIOS,MTMR9,NEO1,PSMA8,RBMX,SCAI,SLAIN2,SMOC1,SYNPO2,TP53INP1,UBR3,WDR36,XAF1,YY1,ZDHHC21,ZNF106,ZNF493
miR-548ae-3p (and other miRNAs w/seed AAAAACU)		mature microrna		1.824	1.64E-06	ACVR1C,B3GALNT2,C11orf30,CCDC102B,CPEB4,DDA1,FBXL20,GUCY1A3,HDAC9,HECTD2,IGFBP3,ING3,LHX9,MKL2,NPM3,PLXNA4,QKI,RBMS3,SCAI,SOS2,TNRC6B,VCPIP1,ZDHHC21,ZNF704
miR-4738-3p (miRNAs w/seed GAAACUG)		mature microrna	Inhibited	-2.022	1.70E-06	ABCD3,AZI2,CAPN3,CD300A,COL5A2,DIP2C,DNAJA3,ETNK1,EXOC8,FAM89A,FGF18,FRZB,GABRB2,GAREM,GRIN2A,H3F3A/H3F3B,KBTBD3,LDLRAD4,LHFPL2,LRRC7,MAPK9,MVB12B,MYLK,MYOZ2,NCAM1,NHS,PBX1,PDE4B,PGM2,PLEKHA8,PRUNE,RELL1,RFFL,RNF180,RPS6KB1,SACM1L,SCYL2,SIAH1,SLC38A2,SLC6A15,STXBP5L,TAB3,THEM4,TLL1,TNFSF13B,TNRC6C,TRUB1,WWTR1,ZBTB11,ZC3H8,ZMAT3,ZNF493
miR-1263 (miRNAs w/seed UGGUACC)		mature microrna	Inhibited	-2.496	1.74E-06	ANKS1B,ARPP21,ARRDC3,CA5B,CCDC85A,CEP97,CLIP1,DCUN1D4,DNAJA3,EAF1,FAM122B,FAM136A,FAM162A,FBXO28,FHDC1,FMNL3,FOXK2,GABRA5,GATC,GBE1,GBP1,GLRA2,JAK1,KLF4,KLHL29,MAP9,MEGF6,MFAP3L,MRPL35,MTHFD2,MTRR,NAP1L1,NEBL,NHS,NOTCH1,PPIP5K2,PPP1R12A,PPP2R2C,PRPF4B,PRPH,RASSF8,RBM33,RTP1,SHISA9,SLC38A2,SMNDC1,SNAP91,SSRP1,STX3,SUSD5,TDP2,TDRD6,TLE1,TRIB1,TRMT10A,UCHL5,USP8,WDR41,ZEB2,ZMAT3,ZNF548
miR-3120-5p (miRNAs w/seed CUGUCUG)		mature microrna		1.792	1.75E-06	ARHGEF3,ATP11C,BAALC,BACH1,C6orf89,CLMN,CSMD2,DBT,DCUN1D4,DLG5,DPYSL5,DTNA,ENSA,FAM135A,FNIP1,GNG2,GRIN1,HECTD4,HTR7,IPO9,KCNC4,KIFC2,KMT2A,LAMP2,LRRC48,LSS,MAPK9,MDM4,ME2,MFAP3L,MPP7,MTDH,MTRF1,MTURN,NACC2,NCOA2,NTM,OTUD5,PALB2,PDE4B,PER3,PHAX,PHF21B,PLA2G16,PLAA,PPAP2B,PROX1,PSEN1,PTPN18,PTPN5,RAPGEF1,RBFOX2,RNF182,SCN2B,SEMA3B,SLC41A1,SMAD3,SOCS5,SRSF10,ST6GAL1,SZRD1,TAF5,TLL1,TMEM184C,TNFSF13…
miR-1253 (miRNAs w/seed GAGAAGA)		mature microrna		-1.086	1.86E-06	ABHD17B,AGPS,ANKRD44,ANKRD50,ASAP3,BCL6,CAPRIN1,CDC73,COX11,CYP2U1,DCAF8,DMRT2,DUSP3,EGFL6,ENSA,FAM81A,FAM84A,FGL1,FRA10AC1,GRIP1,HDHD2,HSF2,ING3,INSR,IPO9,JUN,KAT6A,KCTD12,KIAA0226L,KY,LRRC7,LYPLA1,M6PR,MCF2,MECP2,MED19,MFAP3L,MINOS1-NBL1/NBL1,NCOA6,NCOR1,PDE4B,PGM2,POLG,POLR1B,PPARD,PPIP5K2,PRKCI,PSEN1,QKI,RBM33,RBP1,RFX5,RPS6KB1,SLC16A1,SLC25A42,SLC36A1,SNX13,SNX4,SYNJ1,TAB2,THEM4,TRABD2A,UCHL…
miR-467f (and other miRNAs w/seed UAUACAC)		mature microrna	Inhibited	-2.019	1.89E-06	ABHD10,ASCL1,ASPH,ATP2B3,BEND7,BMPER,CDC73,CHM,CNTNAP5,COLEC12,DCUN1D4,DENND1B,DYRK3,EEA1,EXOC8,FAM122B,FAM160B1,FAXC,GRB2,GTF3C3,HAUS3,HECTD2,HMGB2,KIAA1033,KLF3,LAMP2,LIN7A,LRP6,MCAM,MEF2D,MYSM1,NANOS1,NR2C2,PCGF6,PCSK2,PCTP,PDCD6IP,PDE4DIP,PDS5A,PHLDB2,PITPNM1,PTPRA,PTPRC,PURA,QKI,RAB11FIP3,RBFOX2,RCHY1,RFK,RMND5A,RPE,SF3A1,SLC38A2,SLC6A6,SOCS5,SS18L1,STRN,SYNJ1,TFAP2C,TRMT1L,UBE2H,USP42,USP9X…
miR-149-5p (miRNAs w/seed CUGGCUC)		mature microrna	Activated	3.609	1.90E-06	AAK1,ACER3,ACSF2,ADAMTSL1,AKT3,AMN1,ARHGEF18,B3GAT1,BGN,BRF1,C15orf62,CACNG4,CBX5,CCDC6,CCNI,CDC73,CDHR5,CLCN5,CNTNAP2,CSNK1E,CXCL5,DAB2IP,DRC1,EEPD1,EGFR,EGLN3,ELFN2,ELOVL7,ELP6,ERC1,EXT1,FAM168B,FBXL16,FCHSD1,FGF11,FOPNL,GAREM,GIT1,GOLPH3L,GPR37L1,GRAMD2,GRIA3,HEG1,IPO9,KCNC4,KCNIP1,KHSRP,KIAA0226L,KNDC1,LARP4,LMTK2,LOX,LPL,LRRC7,LZTS2,M6PR,MDGA1,MEGF6,MIA3,MTMR9,MTSS1L,MVB12B,MXD1,MYRF,NAV1,NA…
miR-1255b-5p (and other miRNAs w/seed GGAUGAG)		mature microrna		1.853	1.93E-06	ACADSB,AK5,ALKBH5,ARHGAP24,ARHGEF2,ATCAY,BCL6,BRF1,C18orf25,CAMK2G,CBX3,CBX5,CCDC6,CELF4,CHM,CSF1R,DHCR24,DIP2C,DNALI1,DNM3,ESRRG,FAM160B1,FGF5,FUS,GAB1,GBE1,GPR4,HIST1H2BD,IL16,INADL,INSR,KIAA0226L,KLHDC10,LINC01600,LITAF,LIX1,LRRFIP1,MAX,MFAP3L,MKX,MOG,NKD1,NXPH3,PDCD6IP,PHLDA2,PNMA3,POU6F1,PPM1L,PPP2R1B,PSEN1,PTK7,RRP12,RUNX1T1,SCN2A,SLC17A6,SLC6A1,SLC6A15,SNX10,SPAG8,SSH3,ST6GALNAC2,STMN3,THS…
miR-1286 (miRNAs w/seed GCAGGAC)		mature microrna		0.334	1.94E-06	ADAMTSL1,ADPRHL1,ALPK1,ARHGDIA,ARHGEF3,ARL10,ASCC2,ASPH,BAZ1B,BCL11A,BCL7A,BRF1,C16orf13,CCDC141,CCNL2,CDKN2B,CFAP43,CFL2,CHST3,COBL,CSMD2,CYBB,DBF4,DCP2,DRC1,EAF1,EGLN3,ELFN2,F8,GRSF1,IGDCC3,IL3,INSR,IPO11,JAK1,KLF12,KLF3,LGALS8,LITAF,LRRC7,LSAMP,MAST4,MBNL2,MFAP3L,MRPS25,MTMR9,NFASC,NOVA2,NT5DC3,PCDH17,PHLDA2,PIK3AP1,PLXNA4,PREPL,PRKAA2,PRR16,PRRT2,PTMS,PTPN5,PTPRN2,QKI,RAPGEF1,RASGEF1B,RASGRF1…
miR-2052 (miRNAs w/seed GUUUUGA)		mature microrna	Inhibited	-3.331	1.97E-06	ANKS1B,AR,ARL6IP6,ATG2B,ATG4A,CHORDC1,CNTNAP2,DENND1B,DNAJC21,EDNRB,ELOVL7,EXT1,FBN1,GRSF1,HECTD2,HYDIN,KBTBD3,KCNAB1,KPNA3,MAST4,MBNL1,ME2,MEGF6,MTRF1,NAP1L1,OPRM1,PGM2,PLAUR,PLCB4,POT1,PPP2R5C,PREPL,RNASEL,SGOL2,SPG20,SRSF10,SWAP70,TNFSF13B,USP8,XPR1,XRN2,ZNF333
miR-767 (and other miRNAs w/seed GCACCAU)		mature microrna		-0.998	1.98E-06	ABAT,ADO,ADRB1,AHNAK,AKAP7,AP1S2,ARPC5,ARPP21,ARRDC4,ASPH,ATP2B2,AXIN2,BCL11A,BMPER,C18orf25,C8orf37,CACNB1,CBFA2T2,CCDC186,CHST13,CMPK1,CTSK,DBT,DIP2C,DPYSL5,FBN1,GATC,GM2A,GPR107,GRIA3,GRIP1,GRM5,HDAC9,HLA-A,HMGCLL1,IDH2,IGSF3,ING3,ISL1,ITSN1,KCTD9,KLF12,KLF6,KLHL28,LOX,LPCAT2,LPL,LTN1,MAP7,MAPK9,MRPL35,MXD1,MYCN,NANOS1,NAV2,NEFM,NFIA,OTUD4,PARVB,PIK3CD,PLXNC1,PRKAB2,RIOK3,RND3,RNF207,RPS6KB1,S…
miR-1276 (miRNAs w/seed AAAGAGC)		mature microrna		-1.920	1.98E-06	ABHD3,ATP2B2,BEND7,BMP2K,BPNT1,BUB3,CADM2,CDC27,CHMP5,CLMN,DLC1,DOK4,DPYD,ENTPD3,F8,FMNL3,FN1,FOXO1,GABRB1,HS3ST1,ING3,IP6K1,ITM2A,ITSN1,JMY,KCNS2,LAMP2,LDLRAD3,LMO4,LRRC7,MARK1,MINOS1-NBL1/NBL1,MTSS1,N4BP2L1,NOL11,ORAI2,PARG,PHYH,PPIP5K2,PPP2R5C,PRRC2B,RIMKLA,RPS6KB1,RUNX2,RYR2,SHISA9,SIAE,SLC25A40,STIL,TFAP2C,TFRC,THRB,TNFAIP3,USP10,VTA1,WT1,YTHDF3
miR-4512 (miRNAs w/seed AGGGCCU)		mature microrna	Activated	2.441	2.02E-06	ABI2,ABR,AGK,ALG9,AMER3,ANGPTL6,ARHGEF3,ATCAY,BATF2,BEND7,BLOC1S2,C6orf89,CACNB1,CACNG8,CAMK2G,CBX5,CCDC141,CD74,CDC27,CDKN2B,CLIC1,CSMD2,CX3CL1,CXCL5,DAB2IP,DCAF8,DMBX1,DNAJC27,DOK6,DPF2,DPYSL5,EFCAB13,ELOVL7,ERC1,FAM168B,FAM199X,FGFR1,FMNL3,FOPNL,FOXK2,GIT1,GLT1D1,GLYR1,GMCL1,GNAO1,GNG2,GPM6A,GPR37L1,GRAP,HECTD4,HOXC6,IPMK,IRAK2,KHNYN,KIAA1045,KIAA1462,KLHL28,LBH,LMO4,MDM4,MINOS1-NBL1/NBL1,MPP7…
miR-3622a-5p (miRNAs w/seed AGGCACG)		mature microrna		0.158	2.02E-06	AAK1,ABCD2,ACVR1C,ADRA1D,AFF3,AHCYL2,AKAP13,ANKRD29,ANKRD50,ATG12,ATP2C1,BLOC1S2,CCDC141,CDK2,CELF1,CEP135,CHST3,DOK7,EAF1,ENTPD3,FAM162A,FMNL2,FURIN,GAREM,HEY1,IFI16,KCTD9,KIR2DL1/KIR2DL3,LHX2,LIFR,LIX1,LMO4,LPL,MAPK9,MCAM,NMNAT1,PGAM5,PLAUR,PLEKHG2,PLXNA4,PPP1R3D,PRKAA2,PSEN1,RAB2B,RUNX2,SCN2A,SCN4B,SGSM1,SLC36A1,SLC38A2,SLC44A2,SLC8A1,SMPX,SNX13,SOCS5,SPTBN1,TCF3,TCF4,TMEM33,TNS1,VAMP3,ZC2HC1A…
GLI1		transcription regulator		-0.817	2.03E-06	ARPC5,CAV1,CD24,CDH11,CDK2,CRHR1,DKK1,EZR,FHL1,FOXL1,GRIA3,IDS,IRS1,KLF4,LMNA,LOC158402,MEF2C,MTMR1,MYCN,NAV3,PDZRN3,PHLDA2,PRKCI,RAP2A,RGS10,RHOB,RNASEL,RUNX2,SCD5,SOX2,SOX5,SOX6,TNFSF13B	431 (12)
miR-3667-5p (miRNAs w/seed AAGACCC)		mature microrna		0.711	2.06E-06	AAK1,ACRC,ADAM11,AKT3,ALG9,ANKS1B,APC,ATP2B3,BCAT1,BUB3,CBX3,CELF1,CEP68,CHD3,CHMP5,CIT,CPEB3,DLC1,DMBX1,DNAJB14,EGFL6,ELP6,FAM136A,FAXC,FUS,GNAO1,GRIP1,IRS2,JAM3,LBH,LRPAP1,LRRFIP1,MARCKS,MCHR1,MRAP2,MYOF,NAV1,NCOR1,NEBL,NTAN1,NUP98,OSBP2,PIK3CD,PLA2G16,PLXNA4,PRKAB2,PRSS23,PSEN1,PYGO2,RCCD1,SLC38A2,SLC39A8,SMNDC1,SOCS5,SOX6,SPINK6,ST18,ST5,SYNCRIP,SYNPO2,TRNT1,TSPAN14,TTLL4,UST,VWA8,YBX1,ZBTB1,…
miR-1207-3p (and other miRNAs w/seed CAGCUGG)		mature microrna	Activated	2.139	2.08E-06	ABHD10,ADAM11,AKT2,ARHGAP1,ARHGAP24,ARHGEF18,ARID5B,ARL3,C21orf2,C6orf89,CAMK2G,CBX5,CCDC105,CELF1,CEP350,CHST13,CLIP4,CNTNAP2,CSNK1A1,CUL4A,CYBB,DCAF8,DIP2C,DLG5,ECE2,EDNRB,EGFR,ETV5,EZR,FAM168B,FAM193B,FOXK2,GABBR2,GALC,GDPD5,GPRC5B,HEY1,HGSNAT,HS6ST3,IL16,JAK1,KIAA0232,KLF12,KLHDC8A,KY,LBH,LDLRAD3,LYPLA1,LYRM1,MAP7D2,MBNL2,MFAP3L,MIA3,MPO,MPRIP,MR1,MTDH,MXD4,MYRF,NANOS1,NAV1,NEO1,NPTXR,NRSN1,N…
miR-4716-5p (miRNAs w/seed CCAUGUU)		mature microrna		-0.285	2.11E-06	AASDHPPT,ADAM22,AHCYL2,ALPK1,AMACR,ANKRD50,AP1S2,ATP2C1,BMP2K,CCDC126,CCDC85A,CCRN4L,CEP135,COLEC12,DKK2,EDNRB,FHL1,HEY1,INTS6,IRF2BP2,KCNA5,KPNA1,LAPTM4B,LDLR,MAPT,MTMR1,NANOS1,NAV3,NCAM1,NF1,NFIA,NKAIN4,NRSN1,NUPL1,PCDH7,RASA3,RBMX,RPS6KC1,RSL1D1,SACS,SCP2,SLC24A1,SLC24A2,SNX6,TAF5L,TBC1D23,TLR5,TPPP,TSNAX,TSPYL5,USP9X,VSTM4,VWA8,ZEB2,ZFHX3,ZFHX4,ZNF548,ZNF823
miR-3126-5p (and other miRNAs w/seed GAGGGAC)		mature microrna	Activated	2.224	2.13E-06	AACS,AAK1,ADRA1D,AGK,ANP32B,ASAP3,ATP2B3,ATP7A,BATF2,C16orf72,C6orf89,C8orf37,CACNB1,CAMK2G,CAV1,CD81,CDC27,CDK9,CRHR1,CUX1,DCAF7,DCHS1,DLGAP4,DPYD,DUSP3,ECE2,EFCAB13,F8,FAM160B1,FAM181B,FGFR1,GPD1L,GPLD1,GPR183,HECTD4,HIPK2,HNRNPD,HYDIN,INTS6,KCNAB1,KCNIP1,KHNYN,KIAA1045,LMTK2,LRPAP1,LRRC16B,M6PR,MBNL2,MECP2,MVB12B,NKAPL,NRXN2,NTM,NXPH3,OBSL1,PCDH7,PCP4L1,PDE4A,PDE4DIP,PDS5A,PGAM5,PIK3AP1,PLCH1,…
miR-4705 (and other miRNAs w/seed CAAUCAC)		mature microrna	Inhibited	-2.003	2.13E-06	ADAMTSL1,AHCYL2,AMACR,ATP2C1,BCAT1,BEND6,C16orf72,C18orf54,CCDC102B,CD24,CDK2,CPEB3,CPEB4,CTNNA1,CUL4A,CYBRD1,DCP2,DNAJC21,EAF1,EEA1,ERRFI1,FAM122B,FCGR2A,FLCN,FUS,IPO9,KHSRP,KLHL9,LACTB2,MAP3K7,MBNL1,MBP,MYSM1,NAP1L1,PDE4DIP,PIGF,PPP4R4,PRRC2B,RASL11A,RIMKLA,RIOK2,RND3,SEZ6L,SLC17A6,STARD13,TMEM33,TMF1,TMTC1,TMX3,TRIM13,TRMT5,TSPAN5,UBE3A,VEZT,WDHD1,XPR1,ZNF677
miR-4464 (and other miRNAs w/seed AGGUUUG)		mature microrna		-0.009	2.16E-06	AK5,AKAP8L,BCL7A,C1QTNF2,CDC42,CDKN2B,CELF4,COL14A1,CXCL5,DCUN1D4,DMRT2,DMXL2,DNAJA3,DYRK3,EIF5A,ERBB2IP,FBXO28,GM2A,H2AFV,HAUS3,HPCAL4,IPO11,ITGB4,KLHDC10,LARP4B,MTHFD2,NACC2,NCAM1,NEBL,ORC4,OSBPL1A,PDZRN4,PHLDB2,PM20D2,PRDM2,PURA,RNF180,RNF207,SACM1L,SFT2D2,SLC6A1,SMU1,SOCS5,SPG20,TCP11L2,TRIM36,UBXN10,UTRN,WDHD1,WDR36,ZNF468,ZNF493
miR-337-3p (miRNAs w/seed UCCUAUA)		mature microrna	Inhibited	-2.238	2.16E-06	ABCD3,ANKRD44,ARL6IP5,ASAP1,CA5B,CHM,CHORDC1,CNIH1,CRIM1,DBT,EEA1,FAR1,FNBP1L,GAB1,GOPC,IER3IP1,IL13RA1,ING3,KLHL9,KMT2A,LEPROT,MAP7,MARK1,MKX,NAPG,NSMAF,NUPL1,PDHX,PHLDB2,PLCB4,PLXNA4,PPIP5K2,PRKAA2,PRKAB2,PTPRN2,RBM25,RBMX,RELL1,RPS6KC1,SCP2,SYNPR,TEAD1,TGFBR2,TMF1,UBE2J1,USP8,VPS13D,VWA8,ZFHX4,ZNF548,ZNF770,ZWILCH
miR-1539 (miRNAs w/seed CCUGCGC)		mature microrna	Activated	3.394	2.17E-06	AKAP13,APBB1IP,APBB2,ATCAY,BCL7A,BCR,C1orf95,CALD1,CBFA2T2,CHD6,CLCN5,CUL4A,DNM2,DOHH,DPYSL5,DUSP3,EML4,ESRRA,ETV5,EXTL3,F12,FLCN,FOXL1,GNAO1,GPC1,INSR,IPO9,ISL1,KBTBD11,KCNA5,KIAA1045,KLHDC8B,LITAF,MAPK8IP3,MBD1,MEGF6,MGAT3,NFASC,NFIA,NR3C1,OLIG1,PPP1R37,PTPRJ,RASAL2,RHCE/RHD,SEMA3B,SLC6A6,TNRC6B,TRMT5,UBE2H,UBE3B,VAMP3,VPS53,ZER1
miR-4782-5p (and other miRNAs w/seed UCUGGAU)		mature microrna		0.866	2.18E-06	ABHD10,ACER3,ADAMTSL1,AGK,AKAP13,ARHGAP24,ARHGAP5,ARPP21,ASPH,BCL11A,C21orf2,CAST,CBS/LOC102724560,CEP97,CFLAR,CPM,CTBS,DENND1B,DUSP3,EPB41L3,FAM206A,FIGN,GALNT7,GCNT4,GMCL1,GPR107,HECTD2,HIPK2,HOMER2,IFI6,KBTBD3,KCNA1,KCNAB1,KCNIP1,KIAA2018,LPCAT2,LRRFIP1,MARCKS,MFI2,MID1IP1,MXD1,MYOZ2,NANOS1,NFASC,NLGN2,NUPL1,PCDH7,PGM2,PTCD3,PTPDC1,PTPN21,PTPN5,RASAL2,RIOK2,RPL27A,SASH1,SCN2A,SCP2,SOX6,SPAG8,S…
miR-3675-5p (miRNAs w/seed AUGGGGC)		mature microrna	Activated	4.739	2.18E-06	AAK1,ABR,ACVR1C,ADRA1D,AFF3,AIF1L,AMER3,AQP4,ARHGAP1,ARHGAP24,ARHGDIA,ASAP3,BAZ1B,C6orf89,CASQ1,CBFA2T2,CD300A,CDK2,CHST3,CYB561,DENND5B,DFFA,DLG1,DNAJC27,EGLN3,FCHSD1,FGFR2,FLT3LG,GALNT6,GLB1L2,GNAO1,GPD1L,GPR37L1,GRAP,GUCY1A3,HLA-DRA,HSF2,IFI44L,IGSF3,IP6K1,IPO9,ITSN2,KCMF1,KCND3,KCTD15,KLHL29,KNOP1,LONRF2,LSS,MAPT,MDGA1,MPRIP,MRAP2,MYO16,MYOF,NAV2,NEFL,NF1,OLFML3,ORC4,PAK1,PFDN1,PIK3CD,PLXNA4,…
miR-4650-5p (miRNAs w/seed CAGGCCU)		mature microrna	Activated	3.079	2.19E-06	ADAM11,AMN1,ARF3,ARHGAP1,ARHGEF11,ARHGEF3,ARVCF,ASPH,ATG12,BCL11A,BCR,BRF1,C15orf62,C21orf2,CADM3,CALR,CARM1,CBFA2T2,CHST3,COX11,CPM,CRIM1,CRTAC1,CYP2U1,DAB2IP,DENR,DNM2,DOT1L,DUSP11,EDNRB,EZR,FBF1,FERMT2,FMNL3,FSD1L,GABBR2,GATC,GDPD5,GNAI3,GPC1,GRIN1,HGSNAT,HHIPL1,IDS,JAM3,KIAA1462,KIAA1804,KLHL29,LARP4B,LEPROT,LRPAP1,MBD1,MCHR1,MECP2,MGAT3,MRPS25,MVB12B,MYSM1,NEO1,NRSN2,NRXN2,NXPH3,PCTP,PDPK1,P…
miR-3547 (and other miRNAs w/seed GAGCACC)		mature microrna	Activated	2.858	2.20E-06	AHNAK,ALG9,APBB2,ARL15,ARL3,ASAP1,ATG2B,ATP11C,ATP2B2,B3GNT5,BCAT1,C16orf72,CACNA1E,CBFA2T2,CDC42,CMPK1,CP,CX3CR1,CXCL16,CYBB,DCP2,DLG5,DMBX1,DOK7,DOT1L,DTNA,EEPD1,EIF1AD,EIF4E3,ERRFI1,EZR,FBN1,FBXO10,FGF11,FSCN1,ING3,IP6K1,IPMK,ITM2A,KCTD15,LEPROT,LHFPL2,LRPAP1,LRRFIP1,MAPK1,MDGA1,MEF2D,MTX3,MXD1,NSL1,NUFIP2,PDE4DIP,PDPN,PDZRN3,PLXNA1,PLXNA4,PLXNC1,PPP2R1B,PPP2R2C,PRUNE,PTPN21,R3HDM4,RANBP6,RAP2…
miR-487b-3p (miRNAs w/seed AUCGUAC)		mature microrna		-1.137	2.25E-06	ABHD13,C2orf88,CEP350,CLIP1,DLAT,GUCY1A3,IDS,IRS1,IRS2,ITSN1,LAPTM4B,LRP6,NFASC,NRARP,ORC4,PCDH7,PCDHGA11,RHOU,RNF182,SMAD2,SNAP91,TMEM40,UNC13C,ZIC1
miR-1258-5p (and other miRNAs w/seed GCUGAGC)		mature microrna		1.991	2.26E-06	ABHD3,ADD1,AGPS,AHCYL2,AKT3,ASAP3,ATP2B3,ATPAF1,B3GAT1,BCR,C16orf72,C1orf95,C21orf2,CACNG8,CADM3,CBFA2T2,CBS/LOC102724560,CCDC6,CD74,CEP68,CFLAR,CHST3,CIT,CLCN4,CUX1,CXCL5,CYP2U1,DENND2D,DMBX1,DOK7,ELL2,FAM160B1,FAM171B,FGF11,FLOT2,FRZB,GABBR1,GATC,HAUS3,HEG1,HPCAL4,IRS2,ITSN1,KHNYN,KIAA0430,KY,L1CAM,LBH,LRPAP1,MDGA1,MEX3D,MFAP3L,MRPL19,MTMR4,MTX3,NEO1,NFASC,NPTXR,NSL1,NT5DC3,NUP62,OSBP,PAK1,PARD…
ERG		transcription regulator	Inhibited	-2.178	2.28E-06	ADD1,AR,ARHGAP24,ARHGEF2,AXIN2,BCR,CLIP1,CNR1,EPB41L3,EXT1,FHL1,FMNL2,FMNL3,GFRA3,GUCY1A3,MAGI1,MYCN,PLAUR,PPAP2B,PRKCI,PTPN11,RAPGEF1,RBMS1,RPA1,RPL27A,RPS11,SLC24A1,SREBF2,TGFBR2,UTRN,VWF,WNT11,WNT2
miR-3162-3p (miRNAs w/seed CCCUACC)		mature microrna	Activated	2.775	2.28E-06	ABAT,ADAM11,ALKBH5,ATG2B,BLOC1S2,CACNA1E,CBX5,CCDC141,CDC27,CELF5,CEP68,CLCN4,CNNM3,COPS2,CSPG5,DCAF8,DCHS1,DCUN1D4,DOHH,EEPD1,ENSA,FCHSD1,FGFR1,FZD7,GFRA3,GM2A,GPM6A,GRIN2A,H1F0,HEG1,HS6ST3,KCTD9,KIAA2018,KLF9,LONRF2,LRP6,LSAMP,MAP4K5,MECP2,MEX3D,MGAT3,MTURN,NACC2,NAP1L1,NKD1,NMD3,NT5DC3,PCDHGA11,PCDHGA3,PCDHGC3,PCTP,PDE4A,PDE4B,PLA2G5,PLXNA4,PM20D2,PNMA3,POMGNT1,PPAP2B,PPP2R2A,PVRL1,SACM1L,SCN2…
miR-4790-3p (miRNAs w/seed GAAUGGU)		mature microrna	Inhibited	-2.932	2.31E-06	ABCD2,ABCD3,AMACR,AP5M1,CEP170,CEP68,CTBS,DDHD1,DENND1B,DPYD,DTNA,ENTPD3,FAM217B,FAXC,GNG2,HECTD2,KLF12,LHFPL3,LHX9,MAP7D2,MAP9,ME1,MTURN,PDS5A,PDZK1,PLEKHA8,PREPL,RCCD1,RCHY1,RIMKLA,RMI1,RUNX2,RYR2,SIKE1,SLC17A4,SLC39A8,SMAD3,SRI,TAF5L,TDG,TLL1,TMEM33,TRIM13,VCPIP1,WT1,YBX3,YPEL5,ZNF385B,ZNF677,ZNF785
miR-451b (miRNAs w/seed AGCAAGA)		mature microrna		-0.403	2.41E-06	AAK1,ABHD17B,ADO,ANKRD46,ANKS1B,ARHGAP18,ARPC5,ARPP21,ATG12,BNIP3,C9orf72,CBX5,CDK2,CLCN4,CLINT1,CLIP4,CUX1,DCAF7,EGLN3,ENSA,EPB41L3,ESRP1,ETNK1,FAM171B,FAM217B,FAM89A,FAXC,FLCN,GAREM,GPR37L1,GRM7,HINT1,HIPK2,IRS2,KHSRP,KIAA0232,KPNA3,LHFPL2,LOX,LPL,M6PR,MAP7D2,ME2,MKL2,MPO,MYO16,NSL1,PABPC1,PBX1,PDCD6IP,PPAPDC3,RFFL,RFTN2,RPE,SERTM1,SLC16A1,SRI,STRN3,STXBP6,SUMO3,TBC1D30,TDG,TMEM59L,TSPYL5,TTC37…
miR-337-5p (miRNAs w/seed AACGGCU)		mature microrna		1.105	2.41E-06	AQP4,BCL11A,CLIP1,DLG1,DNAJB14,ETNK1,FAM168B,FBXO10,FCGR2A,H2AFV,HAUS3,HDAC9,HECTD4,IPO7,ITSN1,KLHL9,LACTB2,LARP4B,MAPK1,MAPT,MEX3D,MTMR1,MVB12B,NACC2,NMD3,NUP62,PARD3,PLXNA4,PPAPDC3,PPP2R1B,PPTC7,PTPN11,SLC39A14,SNAP91,SYNPO2,TBC1D22B,VPS53,YPEL5,ZIC2
CREB1		transcription regulator		0.075	2.43E-06	AKAP13,AKAP8L,AKT3,APOE,ARL15,BAG3,BNIP3,CCDC85A,CDC37,CDH11,CDH8,CRIM1,CYP46A1,DKK2,DOK4,ERRFI1,ESRRG,ETV3,FGFR2,FN1,GABRA5,GAD2,GPNMB,GRIA3,GRM5,HLA-A,HLA-DRA,HTR2A,IRS2,JUN,KCNC4,LAPTM4B,LDLR,LGALS8,LITAF,LPL,LSS,MCAM,MDGA1,MTSS1,NEO1,NF1,NRP1,NRSN1,OPRM1,PER2,PLXDC2,PLXNC1,POLR2A,PRL,PSEN1,PVRL3,RASGEF1B,RASGRF1,RBMX,RERG,RUNX1T1,SLC16A1,SLC17A6,SLC32A1,SLC6A1,SMS,SRSF10,SSBP2,SYN2,TFRC,TMEFF2	438 (11)
miR-4731-3p (and other miRNAs w/seed ACACAAG)		mature microrna		-1.208	2.43E-06	ADD1,ADRB1,ALG6,ASPH,ATPAF1,BAZ1B,C12orf75,C14orf1,C15orf62,C5orf28,CCDC85A,CDK9,CELF1,CPEB4,CPED1,CSE1L,CUL4A,DENND1B,DENR,ELL2,ESRRG,EYA4,FAM122B,GAD2,GALNT7,GPM6A,GPNMB,HECTD2,HLA-DRA,HMGB2,IDS,ITFG1,LYPLA1,LYRM7,MBLAC2,MCF2,MEX3D,MTDH,MTSS1,MYO16,NCAM1,NF1,NRP1,PDE4A,PDS5A,PDZD8,PHLDA1,PLXNA4,POLR1B,PTPN12,QKI,RAB9B,RAPGEF6,RBFOX2,RCHY1,RFK,ROBO2,SIRPA,SLC16A1,SOCS7,SPTBN1,SYNCRIP,TAF1,TBC1D2…
miR-1229-3p (miRNAs w/seed UCUCACC)		mature microrna		-0.453	2.44E-06	ADAMTSL3,ALPK1,ARL6IP5,BLZF1,CACNA1E,CADM3,CELF5,CHD3,CHM,CLCN4,CTH,CUL5,DENR,DMBX1,EFCAB13,ENSA,FDFT1,FGF5,FMNL3,GABRA5,GOPC,GPRC5B,GYG1,HIPK2,IER3IP1,KBTBD3,KIAA2018,KLF4,LHX9,LTN1,LYRM1,MAPK1,MFI2,MKX,MRPL19,NT5DC3,PAPPA,PCDH17,PIWIL2,PKIB,PLAUR,PPP4R4,PTPRJ,RALA,RASAL2,RBPMS2,RCAN1,RFFL,RIMKLA,RRP12,RSL1D1,SEMA3G,SHC1,SHISA9,SLC11A2,SLC24A1,SMAD2,SOCS7,ST6GAL1,STARD13,SUPT6H,SYNPO2,TDRD6,THSD…
miR-1283 (miRNAs w/seed CUACAAA)		mature microrna		-1.401	2.47E-06	AFF3,AK7,ASPH,ATP7A,C4orf17,COPS2,CPEB4,CROT,CYBRD1,DKK2,EIF5A2,ESRP1,FAM149B1,FAM198B,FOPNL,FRA10AC1,GAB1,GALNT7,GPR85,HS6ST3,KCNA1,LEPROT,LTN1,MAPK9,MECP2,MRPL19,MTSS1,NCOA2,NEBL,NMD3,NUFIP2,OSBPL10,OTUD4,PDZRN3,PHLDB2,PKIB,PRDM2,PREPL,PTPRC,RAPGEF6,RBM25,RDX,SACM1L,SEZ6L,SLITRK2,SMNDC1,SNRNP48,SOX6,STXBP6,SUSD5,SYNPO2,TCF4,TEAD1,TMED7,TMEM33,ZFHX4,ZNF493
miR-1299 (miRNAs w/seed UCUGGAA)		mature microrna		1.240	2.59E-06	AFF3,AGK,ATCAY,ATP6V0C,BCR,C15orf62,CAST,CCDC80,CD24,CD53,CFLAR,CNTNAP2,CTBS,DLAT,DNAJA3,DNM3,EGLN3,ELOVL7,EYA4,FAXC,FHL1,GALC,GIMAP6,GPR107,GPR161,GPR4,GRIA3,HEG1,HGSNAT,HIPK2,HLA-B,HTR7,IPO7,JUN,KCNIP1,KPNA5,LHX9,LMO7,LOX,LPCAT2,LSS,LYPLA1,MAST4,MBNL2,MFI2,MTHFD2,MTMR6,MTX3,MXD4,MYSM1,NOL6,PARG,PCDH7,PCNXL2,PNPLA8,PPIP5K2,PRKCB,PRKRIR,PTCHD1,RALGAPB,RBMS3,RFFL,RMND5A,RNF180,RNF182,SHC1,SIAH1,SL…
miR-4793-5p (miRNAs w/seed CAUCCUG)		mature microrna		1.506	2.59E-06	ADAMTSL1,ADAMTSL3,ARHGAP1,ATP2C1,BCAS1,C10orf88,CBX5,CCNL2,CD53,CHM,EIF1AD,ESRRG,FAXC,FOXO1,FRZB,GAD2,GRAP,H3F3A/H3F3B,HDAC9,HLA-DRB1,HS3ST1,HYDIN,IFI44L,IL13RA1,IL16,INIP,KIAA1462,LDLR,LIX1,LSAMP,LYPLA1,MAGI1,MCHR1,MR1,NCOR1,NRSN2,PBX1,PCTP,PDPN,PLEKHA8,PPAP2B,PSMA8,PTCD3,PTPN21,RHCE/RHD,RRP12,SACM1L,SACS,SCAI,SCD5,SCN2A,SEMA3G,SFT2D2,SLC17A4,ST18,ST6GALNAC2,STK3,STX3,SYNPO2,TACR1,TDP2,THRB,TRIB…
miR-3685 (miRNAs w/seed UUCCUAC)		mature microrna		-1.117	2.73E-06	ANKRD46,ARL6IP6,ARMT1,BACE1,C18orf25,CADM2,CEP350,CHM,CLCN5,COLEC12,CXCL5,CYBRD1,DENND1B,DENND2D,DLC1,EAF1,ELOVL4,ENSA,FN1,FOXJ3,GBP1,GPSM2,HMGB2,HYDIN,IDS,IFIT1,IGSF3,IRF2BP2,KBTBD11,KIAA1033,KIFC2,KLHDC10,LARP1B,LRRK2,MIA3,MRPL19,MYLK,NT5E,OSBPL10,OTUD4,PCDH7,PLEKHA8,PTPN21,PTPRC,RASAL2,RASGEF1B,RCAN1,RET,RNF14,RRP1B,SCN4B,SLC25A40,SMPD1,SNRNP48,ST18,STX3,SYN3,USP45,ZBTB1,ZNF154
miR-664-3p (and other miRNAs w/seed AUUCAUU)		mature microrna		-1.471	2.75E-06	ARHGEF3,ARMT1,ASB14,BCAR3,C16orf72,C4orf17,CAV2,CPEB4,CTTNBP2,CYBB,DBT,EGFR,GABRB2,GLRA3,HS6ST3,IPO7,KCMF1,LARP1B,LRRK2,MAP4K5,ME1,MGST1,MTDH,NCOR1,PCTP,PHIP,PLXNA4,PPP1R12A,PPP4R4,PTPRN2,RAPGEF6,RNF180,RPS6KB1,SYNPO2,TAF5L,TBC1D4,UBE2D1,YTHDC2
miR-3945 (miRNAs w/seed GGGCAUA)		mature microrna		0.129	2.76E-06	AASDHPPT,ACVR1C,AGK,AGPS,ANKRD29,ARPC5,ATG2B,CACNG8,CADM2,CELF1,CEP135,CHST3,CMIP,COBL,CSMD2,DBT,DCP2,DENND5B,DMBX1,EDNRB,EFCAB13,ERBB2IP,ESRP1,FLCN,FLOT2,GCNT4,GLRA2,H3F3A/H3F3B,HNRNPD,IGDCC3,JAK1,KCNS2,KCTD12,LCP2,ME1,MYOF,NRSN1,NT5E,NXPE3,ORC5,PCDHB3,PCSK2,PDLIM5,PLEKHG2,PRKAA2,PSEN1,RAPGEF1,RELL1,RERG,RNASEL,RNF182,RPS29,SAMD5,SHISA9,SLAIN2,SLC38A9,SMAD2,SOCS5,SRGN,TMEM108,TMIE,UBE2G1,WDR6,WN…
miR-4740-5p (miRNAs w/seed GGACUGA)		mature microrna		-0.331	2.78E-06	AGK,ARF3,ARHGAP1,ARID5B,ATG12,BCL11A,BMPER,CA5B,CFL2,CLCN4,CTNNA1,DENND5B,DLG5,DNAH1,EIF5A2,ELAVL3,EPB41L3,F8,FAM136A,FHDC1,FOXO1,GATC,GCNT4,GLRA3,GNAO1,GRB2,GSDMC,HPCAL4,ING3,INTS6,KCNA1,KCNC4,KIAA1107,KIAA1804,KMT2A,LGALS8,LRRK2,LSAMP,LST1,LUC7L2,M6PR,MAPK1,MTMR4,MXD4,NT5DC3,NTM,NUP62,PAAF1,PCDH7,PCDHGA11,PCDHGA3,PCDHGC3,PM20D2,PPP1R12B,PRDM2,PTPRF,RALA,RAPGEF6,RASGRP1,RBFOX2,RBMS3,RHOB,RND2,RN…
miR-3183 (and other miRNAs w/seed CCUCUCU)		mature microrna	Activated	3.623	2.82E-06	ACRC,ACVR1C,ADRB1,AIF1L,ANKRD44,ARF3,ARL3,ARMT1,C10orf82,C15orf62,CD53,CDH11,CDKN2B,CELF1,CHD3,CNOT8,CNTNAP5,CPEB3,CSPG5,DENR,DNAJC27,DNASE1,DNM3,DOK6,DTNA,EAF1,ELFN2,EZH1,FAM120AOS,FBXL16,FCGR2A,FMNL3,FRZB,GABBR2,GATC,GRAP,GRIA3,KLF6,KLHDC8B,KLHL9,LDB2,LOC102724159/PWP2,LPPR5,LRIG1,LRP6,LRRFIP1,M6PR,MAP4K5,MAPT,MBP,MRAP2,MTSS1L,NAV1,NF1,NKD1,NR3C1,NT5DC3,NXPE3,PABPN1,PCP4L1,POU6F1,PPP1R12B,PRDM2…
geldanamycin		chemical - endogenous non-mammalian	Activated	2.434	2.82E-06	AR,BGN,CDK9,CFLAR,EGFR,EIF1AD,FGFR1,GBP1,GNAO1,HLA-DRA,IRS1,IRS2,JUN,KCNA5,LBH,MAPT,NR3C1,PDPK1,RNASEL,SCN2B,SLC16A10,SLC32A1,STXBP5L,TACR1,TNRC6B,TPPP,WEE1	517 (17)
miR-451a (and other miRNAs w/seed AACCGUU)		mature microrna		-0.610	2.87E-06	ACADSB,AEBP2,AQP4,ARHGEF3,C11orf30,C16orf72,CAV1,CDKN2B,CXCL16,EGLN3,FAM168B,FAM208B,GRSF1,HEG1,KLHL28,LSS,MBP,MEF2D,MEGF6,MR1,NSMAF,NT5DC3,POU3F2,SETD5,SLC36A1,SMARCA2,SNRNP48,SOS1,SWAP70,TBX1,YTHDF3,ZIC3,ZMAT3
miR-3684 (miRNAs w/seed UAGACCU)		mature microrna		-0.340	2.88E-06	ANKRD44,ASPH,CCDC6,COBL,CRIM1,DBT,DNALI1,DUSP11,EFCAB13,EZH1,FAM199X,FAM217B,FAM81A,FZD7,HEG1,HOMER2,IFI16,IL13RA1,KY,L3MBTL2,LAMP2,LYRM7,MARK1,MBNL2,MTMR9,NANOS1,PDZRN3,PHIP,PHLDA1,PLA2G5,PPM1L,PTPRJ,QPRT,RET,RFFL,RIMKLA,SHC1,SLC39A8,SNED1,SNX10,SNX6,TBC1D23,TIAM1,TMEM170B,TMEM184C,TP53INP1,TRMT1L,WEE1
miR-3198 (and other miRNAs w/seed UGGAGUC)		mature microrna		-0.011	2.99E-06	ABCD3,AHCYL2,ALDH6A1,APC,ARHGAP24,ARHGAP5,ARHGEF2,ARRDC4,ASPH,C2orf69,CACNG4,CCAR1,CCDC186,CCR6,CDH8,CELF4,CEP350,CPM,CSNK1D,CTBS,DLAT,DMBX1,DOCK9,DPP4,DTNA,ESRRA,FAM198B,FAXC,FBXL20,FIGN,FRY,GAREM,H2AFV,IFIT3,IGDCC3,KCNA1,KLHL9,LHFPL2,LMO4,LRPAP1,MOG,MRPL19,MTMR4,NLGN2,NSL1,PCSK2,POU6F1,PPA2,PPAPDC3,PPARD,PRKRIR,PRUNE2,RAB11FIP3,RANBP6,RAPGEF6,RASGRF1,RASSF8,RBMS3,RUNDC3B,SDCBP2,SEC22B,SLC30A1,S…
miR-3064-5p (and other miRNAs w/seed CUGGCUG)		mature microrna		1.982	3.28E-06	AAK1,ADD1,ADRB1,AKT3,ANKRD44,ARHGDIA,ARHGEF18,ARHGEF3,ARL15,ASPH,ATP11C,BGN,CBFA2T2,CBX5,CCDC186,CCDC6,CCDC80,CDH11,CELF1,CHST3,CLCN5,CRIM1,DHCR24,DMBX1,DPP4,DRC7,ELOVL7,ELP6,EZH1,FAM206A,FGF11,FLT3LG,FURIN,GABRA5,GABRB2,GNAO1,GPR107,GPRC5B,GRAMD2,HDAC9,IDH2,KCNAB1,KCTD15,KHSRP,KIAA1033,KLF3,KLF4,L3MBTL2,LBH,LITAF,LIX1,LPCAT2,LZTS2,M6PR,MAP7D2,MBNL2,MEGF6,MOB3C,MYH7B,N4BP2L1,NFASC,PCTP,PDLIM5,PFD…
miR-3064-5p (and other miRNAs w/seed GGCUGUU)		mature microrna		0.494	3.32E-06	AP5M1,ARHGAP18,ARHGEF3,ARL15,ASAH1,ASB14,ATP2C1,BCR,BGN,CCR6,CELF1,CMIP,CNIH1,CRIM1,DHCR24,DKK2,DNAJC21,EGFR,EML4,ETNK1,FAM122B,FAM206A,FBXL16,FIGN,FNBP1L,FNIP1,FOXO1,GABRA5,GALNT6,GPLD1,GPR107,GPRC5B,HDAC9,HPD,HTR5A,IDS,KCNAB1,KCTD15,KLF3,LHFPL2,LMO4,LPCAT2,LRRFIP1,M6PR,NEFH,NLGN2,PCDH7,PFDN1,PIK3CD,PLA2G16,PLEKHA8,PPM1L,PPP1R3D,PRKAA2,PRKACA,PTCD3,PTPN18,RASSF8,RBMS1,RGS5,RNLS,SEZ6,SIKE1,SMAD2,…
miR-1273h-5p (and other miRNAs w/seed UGGGAGG)		mature microrna		1.187	3.33E-06	AAK1,ABHD17B,ACADSB,ADAMTSL1,AKIP1,ALDH1B1,AMER3,ANKS1B,APBB2,ARHGAP1,AZI2,BCAT1,BCL7A,C8orf37,CACNB1,CALD1,CAST,CBX5,CD24,CD53,CFLAR,CHD3,COL9A2,CORO1A,CPM,CSF1R,CSMD2,CX3CL1,CXCL16,DDA1,DDHD1,DENR,DMRT2,DOK4,DOT1L,DUSP8,EEF1A1,EIF1AD,ELOVL7,ENTPD3,FBXL20,FBXO10,FCGR2A,FHDC1,FLCN,FNIP1,FOPNL,FRA10AC1,FURIN,FUS,GCNT4,GNAO1,GPC1,GPR37L1,GPR4,GRAMD2,GRM5,GRSF1,GYG2,HAUS3,HMGCLL1,HPCAL4,IFI6,IGSF8,I…
miR-432 (and other miRNAs w/seed CUUGGAG)		mature microrna		1.094	3.34E-06	AHCYL2,ARHGEF2,ARID5B,ASPH,BACE1,BCL11A,CASKIN1,CD74,CDKN2B,CSNK1D,CX3CL1,CYP46A1,DAB2IP,DLC1,FABP7,FAM120AOS,FNBP1L,GABRA5,GNG2,GRAMD2,KIAA0232,KLF6,LPL,MBLAC2,MPP7,NACC2,NEBL,OR7D2,PAPOLA,PCSK2,PDE4DIP,PFDN1,PPDPF,PPM1L,PRKAA2,PRKCB,PRPF4B,PTPN18,PTPRF,PURA,RANBP6,RASGRF1,RBM33,RFTN2,RND3,RUNX2,SOCS5,SORT1,SPTBN1,STARD13,STRN3,SYN1,SYN2,TBC1D22B,TGFBR2,THRB,TMEM242,TRPC3,UTRN,WASF2,ZKSCAN2,ZNF5…
miR-3925-3p (miRNAs w/seed CUCCAGU)		mature microrna		-0.025	3.38E-06	AAK1,ADGRA2,AKAP12,AKAP7,ARHGAP1,ARHGAP5,ARL6IP5,ATP2B2,ATXN7,BCAT1,C16orf72,CADM2,CARM1,CAST,CDH8,CDK9,CELF1,CELF5,CLIP1,CLMN,CP,CPEB3,CPM,CYBB,DOK6,EEF1A1,EIF4E3,ENSA,EYA4,FGF11,FN1,GATC,GTPBP8,HS6ST3,IFI44L,IPMK,JMY,KLHL29,LAMP2,LARP4B,LRP6,LRRFIP1,MBNL1,MDM4,ME2,MOG,MRPS25,MYRF,NAV3,NTM,NUP98,OSBP,OSBP2,PAPOLA,PDE4A,PPIP5K2,PPP1R12B,PURA,QKI,RAB3IP,RASA3,RBM25,RCAN1,RCHY1,RELL1,RGS5,SARM1,SCN…
miR-1291 (and other miRNAs w/seed GGCCCUG)		mature microrna	Activated	5.446	3.45E-06	ADAM11,ADAMTSL1,AIF1L,AKT2,ALPK1,ANKS1B,ARF3,ARHGEF18,ARHGEF2,ARL10,ARVCF,ATPAF1,B3GAT1,BATF2,BRF1,BRSK2,C2orf88,CACNG4,CACNG8,CADM4,CASKIN1,CCNL2,CD74,CELF5,CFAP126,CHST3,CIB1,CLINT1,CLMN,CSMD2,CSNK1D,CUX1,DENR,DFFA,DNAJC27,DOK4,DOK7,DOT1L,DUSP8,ESRRA,ETV5,FAM168B,FAM199X,FAXC,FBXO10,FERMT2,FGF11,FRY,GABBR2,GALNT6,GLYR1,GM2A,GNAO1,GPC1,GPM6A,GPR37L1,GRB2,GRIN1,HECTD4,HHIPL1,HMP19,HOXC6,HPCAL4,IG…
miR-28-3p (and other miRNAs w/seed ACUAGAU)		mature microrna	Inhibited	-3.101	3.45E-06	ANKRD46,AQP4,ATP11C,C8orf37,CACNA1G,CMPK1,CSNK1A1,CTSK,ELOVL7,FAM168B,FAM217B,FIGNL1,FNBP1L,GAS2,GOPC,IGSF3,IPO9,KLHL28,LAMP2,MAP9,PAPOLA,PDLIM5,RAPGEF6,RBMS1,RMI1,RND3,RNF182,RSL1D1,SACS,SASH1,SLC38A2,SREK1,SSX2IP,STK3,TRUB1,TTC37,UBE2H,UCHL5,USP45,WASL
miR-1231-3p (and other miRNAs w/seed GCCCUGU)		mature microrna	Activated	2.978	3.46E-06	ABAT,AFF3,AKAP7,ARHGDIA,ASPH,B3GALNT2,BRK1,C6orf89,CACNA1E,CAMK2A,CAMK2N1,CDK9,CELF4,CEP89,CMPK1,CNTNAP2,COL9A2,CPEB4,CSMD2,CUX1,DCAF7,DIP2C,DNAJC16,DNAJC21,E2F7,EGFR,EHBP1L1,EXTL3,F8,FAM160B1,FAM35A,FAM84A,FBXO28,FMNL3,GALNT6,GAS2,GDPD5,GM2A,GNAO1,GPC1,GPHA2,GPR4,GRAMD2,GRAP,GRM5,GSKIP,HDHD2,HEG1,HMP19,HPCAL4,IGFBPL1,IGSF3,INHBE,KIAA0226L,KIAA1033,KLHDC8B,KY,LARP4B,LMO4,LRRFIP1,MAPK8IP3,MAPK9,MD…
miR-1265 (miRNAs w/seed AGGAUGU)		mature microrna		0.688	3.50E-06	ABAT,ABHD3,ADAMTSL3,AKAP12,ASPH,ATP2B3,CAMK2A,CAST,CBX3,CDH8,CNTNAP2,DTNA,EDNRB,EGLN3,ENTPD3,ESRP1,GOPC,GPLD1,H2AFV,HECTD2,INIP,INTS6,ITM2A,JMY,KIAA0430,KLHL9,LAMP1,LAPTM4B,LARP4,MBD1,MKX,MRPL19,MXD1,NF1,PARD3,PAX6,PDE4DIP,PGAM5,PHLDB2,PKIB,PLA2G5,PRKAA2,RNLS,RSL1D1,SLC16A10,SLC39A8,SNX4,SPG20,SRSF10,SS18L1,ST8SIA5,TBC1D30,TCOF1,TUBGCP3,UCHL5,ZFP36L2,ZIC5,ZNF154
miR-1273g-5p (miRNAs w/seed GUGGUUG)		mature microrna		1.012	3.52E-06	AGK,AGPS,ALDH1B1,ALG6,ARL10,ASAP3,C10orf88,C9orf72,CACNG8,CALD1,CAMK2B,CAV2,CDH8,CDK8,CNR1,DLC1,DMRT2,DTNA,FBN1,GATC,GBGT1,GLRA3,GRAMD2,ING3,KCNIP1,KIAA0232,KLHDC10,KY,LRIG1,MAP4K3,MAPT,MCF2,MVB12B,OSBPL10,PAK1,PAPPA,PCTP,PDPK1,PITPNM2,PNPLA8,PPAP2B,PRSS23,PTPN2,QKI,QPRT,RBM25,RCOR3,SEMA3G,SEZ6L,SLAIN2,SLC44A2,SMU1,STOX2,SYT9,TAF5,TCOF1,UBE3A,ZBBX,ZFHX3,ZIC1,ZKSCAN1
miR-4679 (miRNAs w/seed CUGUGAU)		mature microrna		-0.153	3.52E-06	ADAM28,AFF3,ALG9,ARL15,ASAH1,ATP2B3,ATXN7,B3GALNT2,BEND7,C18orf25,CALD1,CAPRIN1,CCRN4L,CD53,CELF1,CUX1,DCP2,ELOVL4,FAM122B,GLRB,IGSF3,KIAA1462,LMO4,LONRF3,LSS,MAP4K3,MKL2,MTMR4,NEBL,NF1,NR3C1,NUFIP2,PAAF1,PCP4L1,PKIB,PPA2,PRSS23,RAB2B,RAB9B,RBMX,RFX5,RGS5,SHISA9,SLC6A15,SMAD2,SMU1,SSBP2,SUSD5,SYNPO2,TMEM170B,TMEM242,TPPP,TSPAN5,UNC13C,UTRN,VRK3,ZBTB1,ZFHX4,ZNF518A,ZNF519,ZNF677
miR-5107-3p (and other miRNAs w/seed AACCUGU)		mature microrna		-1.250	3.52E-06	ACER3,AGPS,AKIP1,ALG9,ASAH1,ATP2C1,C8orf37,CAPRIN1,CCDC6,CHM,COPS2,DENND1B,DKK2,DNAJA3,DNAJB14,DPYD,EIF5A2,ELAVL3,FAM81A,FCGR2A,FNBP1L,GALNT7,GPD1L,HDAC9,IPO11,KIAA0232,KIAA1045,KPNA1,LRRC49,MARK1,MAX,MBD1,MTMR9,MYLK,NFASC,PAPPA,PCDH17,PDCD6IP,PHLDB2,PLOD2,PTCD3,QKI,RALGAPB,RAP2A,RBMS1,RELL1,SCN2A,SENP5,SLC24A2,SYN3,TDRD6,TIMP2,TMEM99,TNRC6B,TNRC6C,TRUB1,VPS4B,ZDHHC21,ZIC5,ZNF273,ZNF704
miR-3909 (and other miRNAs w/seed GUCCUCU)		mature microrna		1.121	3.58E-06	AAK1,ACRC,ADGRA2,ADO,ANGPTL6,ARID5B,ATP2B3,BLOC1S2,C16orf72,CACNA1E,CELF1,CEP68,CHM,CHST1,CSMD2,CTSK,DDR1,DIP2C,DNAJC27,DNASE1,EIF1AD,EZH1,GABRB1,GATC,GLB1L2,GRAP,HAUS6,HBS1L,HEG1,HS6ST3,IER3IP1,KCTD15,KIAA1045,KPNA1,L3MBTL2,LARP1B,LEPROT,LLGL1,LMO4,LMTK2,LSS,MAZ,MBP,MECP2,MEF2C,MOG,MTMR9,MTSS1L,MVB12B,NEO1,NHS,NMNAT1,NR3C1,NRSN2,NSL1,OSBP,PDE5A,POLR1B,PTK7,RASAL2,RBM25,RCOR3,RND2,RTP1,SAMD5,SCP2…
miR-4700-3p (miRNAs w/seed ACAGGAC)		mature microrna		1.356	3.58E-06	AAK1,ABCD3,ADGRA2,AKT2,ANKRD29,ARL15,C9orf72,CACNB1,CAMK2G,CASQ1,CAV1,CCPG1,CELF1,CEP170,CNR1,CNTNAP2,DCUN1D4,DNAJC16,DTNA,DUSP3,EIF1AD,ELFN2,EZH1,FBXO28,FHL1,FOXO1,FUS,FZD7,GALC,GPSM2,GYG2,IGDCC3,IRAK2,ISL1,KCMF1,KIAA1804,KIAA2018,KLF6,KLHDC10,LONRF2,MAP9,MBP,MED19,MEF2C,MEF2D,MVB12B,NAV3,NEO1,NR3C1,PAX6,PCTP,PER2,PNMA3,POLR2J,POLR3A,PTPN21,PTPRJ,QKI,RASGRF1,RCOR1,SASH1,SCD5,SENP5,SIKE1,SLC39A8,…
miR-219b-5p (and other miRNAs w/seed GAUGUCC)		mature microrna		1.452	3.61E-06	AKT3,BCL7A,C16orf72,CAPN2,CCDC141,CDH11,CROT,DDA1,DDR1,DNM3,DOK6,ELAVL3,EML4,EYA4,FAM168B,GPR85,HS6ST3,IL3,KIAA0232,KLHDC10,LBH,LPPR5,LSAMP,M6PR,MAPK9,MAST4,MED19,MGAT3,MOG,MTURN,NAV2,NPTXR,NSL1,PDCD6IP,PGLS,PHLDA1,PLEKHA8,PPP1R37,PYROXD1,RHOU,RRP1B,SETD5,SFMBT1,SGOL2,SLC39A8,SLC41A1,SLMAP,SOX5,SREK1,STXBP5L,SYNGAP1,TCF4,TDG,TMEM108,TMTC1,TNS1,TRIB1,UBE2D1,UST,WNT11
miR-4473 (miRNAs w/seed UAGUGCU)		mature microrna		-1.340	3.67E-06	AAK1,ADAM9,ADAMTSL3,AQP4,ARMT1,ATXN7,C2orf69,CA5B,CAMSAP1,CAPRIN2,CCDC6,CCSER2,CHRNA3,CYP2U1,DENND1B,FBN1,FNBP1L,GABRA5,GAS2,GLRB,IGSF3,INTS6,IPO7,KBTBD3,KCNAB1,KIAA0430,KIAA1045,LPL,LYRM1,MKL2,NANOS1,NAP1L1,NRP1,NUPL1,PDE4DIP,PLEKHA8,PLXNC1,POT1,PRDM2,PRKAR2A,RARB,RFK,SIKE1,SLC24A2,SLC25A40,SLC36A1,SLC7A1,SLMAP,SSX2IP,ST18,SYT9,TAB3,THRB,TNRC6B,USP8,WASL,WDR36,ZEB2,ZFP36L2,ZIC5,ZMYM2,ZNF670
miR-2117 (miRNAs w/seed GUUCUCU)		mature microrna		0.490	3.69E-06	ACER3,AK5,ARHGEF18,ATXN7,B3GNT5,C8orf48,CDC27,CIT,COMMD8,COX11,DDHD1,DEF6,DENND5B,DKK2,DTNA,DUSP3,EHMT1,ERC1,GAD2,GPR183,HAUS6,HEG1,HIPK2,IGFBP3,KHNYN,LAMP2,LAPTM4B,LARP4,LOX,LSAMP,MCHR1,MDGA1,MEIS1,MYLK,NANOS1,NCOR1,NFASC,ORC4,OSBPL1A,PAK1,PCDH7,PDE5A,PLEKHG2,PLXNA4,POLR3B,PTCD3,PTPDC1,RANBP6,RIOK3,RMND5A,RPS6KC1,RUNX1T1,SDCBP2,SEZ6,SLC11A2,SLC17A6,SOX2,SSR1,STRN,TACR1,TFRC,TLR5,TNIK,TNRC6B,TUBG…
miR-936 (miRNAs w/seed CAGUAGA)		mature microrna		-0.179	3.69E-06	ADAM22,ADAMTSL3,ADGRA2,AK5,ANKRD44,ANKRD46,AQP4,ARHGAP18,ARL6IP6,ATP7A,BAALC,BNIP3,C11orf30,C1QTNF2,CALD1,CNR1,CPEB3,CPEB4,CTH,CYP2U1,DENND1B,DTNA,ELOVL4,FAM198B,FAM81A,FOXK2,FZD7,GALNT7,GCNT4,GLRA2,GTF3C3,H2AFV,HDAC9,HYDIN,L1CAM,LRRFIP1,LSAMP,MLF2,MPP7,MPRIP,MTHFD2,MYSM1,PCDH17,PCDH7,PDS5A,PROX1,QKI,RAPGEF6,RASGRP1,RHCE/RHD,RIMKLA,SHISA9,SLC11A2,SLC24A2,SLC7A1,SLMAP,SMAD1,SMARCA2,SPAST,SRSF10,SU…
miR-744-5p (miRNAs w/seed GCGGGGC)		mature microrna	Activated	7.711	3.74E-06	AARS,ADAM11,ADAMTSL1,ALDH6A1,ARHGDIA,ARL15,ATP2A3,ATP2B2,B3GAT1,BRSK2,CADM3,CASKIN1,CSMD2,DAB2IP,DDR1,DLGAP4,DNAJC16,DOHH,DOK7,DUSP8,EHBP1L1,EPAS1,EZH1,EZR,FAM199X,FAM81A,FAM84A,FBXL16,FLCN,FNDC1,GLT1D1,GPC1,GPRC5B,GRAMD2,GRAP,GRIN1,HOMER2,HRH3,IP6K1,IPO9,JUN,KCTD12,KIAA1045,KIAA1462,KNDC1,L3MBTL2,LARP4B,LDLRAD3,LLGL1,LMNA,LRP1,MAPK8IP3,MBP,MDGA1,MFI2,MGLL,MINOS1-NBL1/NBL1,MTSS1L,MXD4,NCAM1,NFASC…
miR-3651 (miRNAs w/seed AUAGCCC)		mature microrna		-0.682	3.76E-06	ABCD2,ATG2B,ATXN3,B3GNT5,C9orf72,CACNA1G,CAMK2N1,CBFA2T2,CCR6,CDK2,CHMP5,CNNM3,COX11,CPED1,CRIM1,CYBRD1,DCP2,DENR,DOK4,E2F7,FAM160B1,FAM206A,GNAI3,GRIA3,GRM5,GRSF1,HEY1,HHIPL1,ITSN2,KIAA0430,KIFC2,KLHL20,NOL6,NUP98,PDE4DIP,PDE5A,PHIP,PTCD3,RALGAPB,RANBP6,RNLS,SCAI,SGSM2,SLC36A1,SMAD3,SYNJ1,TAF8,TBX1,TEAD1,TMED7,TMEM161B,TMTC1,TRIB1,TRMT5,VAV3,YTHDC2,ZC2HC1A,ZNF333
PKD1		ion channel		0.762	3.84E-06	ADAM22,ALG6,ASPH,BCAT1,CPEB3,CREBBP,CXCL16,EGFR,EZH1,FGFR1,FOXO1,HDAC9,KLHL28,LARP4B,LOX,MYSM1,PCDH7,PDE4B,PRKCB,PSEN1,RAB9B,SLC8A1,SOX6,ST5,STK11,TBC1D4,TNS1,VWF,YY1,ZFHX4
miR-4709-5p (miRNAs w/seed CAACAGU)		mature microrna	Inhibited	-2.860	3.93E-06	ABHD3,AFF3,ALDH6A1,ANKS1B,ARPP21,ASAP1,ASPH,ATPAF1,ATXN3,C8orf37,CCNB1,CDH11,CFL2,DDA1,DLG1,DNAJA3,DTNA,EML4,ERBB2IP,FIGN,HAUS6,HS6ST3,INTS6,LARP4,LDLRAD4,LIX1,MAGI1,MAPK9,MARK1,NAV1,NCOA6,NF1,NR3C1,PAPOLA,PAPPA,PIK3AP1,PLCH1,POLR1B,QKI,RALGAPB,RDX,RND3,RPS6KB1,SMAD1,SNAP91,SNX6,STRN,STRN3,TBC1D23,TFRC,TMEM161B,TPK1,TTC39B,UHMK1,USP10,VAMP3,WDR11,YPEL5,ZDHHC20,ZFP36L1,ZIC1,ZNF521
miR-3190-3p (and other miRNAs w/seed GUGGAAG)		mature microrna		1.452	4.11E-06	AACS,ACADSB,ADGRA2,AK5,APLP2,ATCAY,C18orf25,C1R,C6orf89,CBX3,CCDC80,CDH11,CDH8,COPS2,CTSK,DBT,E2F7,EGFR,ENSA,ESRRG,FBXL14,FCGR2A,FIGN,FMNL2,FMNL3,FOXK2,GAB1,GIMAP6,GOLPH3L,GPLD1,GRIN2A,HLA-DRB1,IPO9,KIAA0226L,KLHL9,KPNA1,LRIG1,LRRFIP1,LYRM7,MOB3B,MOG,MRPL35,MXD4,NAV2,NCOR1,NTRK3,PARG,PTPRJ,RAB2B,RASSF8,RBMX,RIMKLA,RMI1,SASH1,SCAI,SMAD2,SPON1,SPTBN1,ST6GAL1,TCOF1,TNIP3,WWP1,XG,ZDHHC21,ZFP36L1,ZKSC…
TGFB1		growth factor	Inhibited	-3.359	4.12E-06	ABI2,ADRA1D,AHNAK,AIF1L,ALOX5AP,APOE,ARID5B,ASS1,BACE1,BCL6,BGN,BUB1,C1QC,CALD1,CAMK2G,CAMK2N1,CAPRIN1,CAV1,CAV2,CCNB1,CCR6,CD300A,CDH11,CDK2,CDKN2B,CHST3,CLIC4,CNIH1,CSF1R,CTSK,CUL5,CX3CL1,CX3CR1,CYB561,CYBB,DCN,EDNRB,EEF1A1,ESRP1,EXT1,FBN1,FCER1G,FERMT2,FGF5,FGFR1,FGFR2,FHL1,FN1,FOXO1,FSCN1,FURIN,FUS,GABBR1,GABRB2,GBP1,GDPD5,GNAO1,GNG2,GPR85,GPRC5B,GRIN2A,GRM7,GYG1,HADH,HEY1,HINT1,IFI16,IFIT3,I…	617 (19)
miR-711 (miRNAs w/seed GGACCCA)		mature microrna	Activated	4.455	4.21E-06	ABR,ACSF2,ADGRA2,ANKRD29,ATXN3,B3GAT1,BRF1,C15orf62,C16orf72,CACNA1E,CAPRIN1,CCDC80,CEP83,CHST1,CHST3,CSMD2,DENND1B,DLG5,DLGAP4,DNM2,DOK4,ECE2,ELFN2,ERC1,EXTL3,FAM160B1,FBXO10,FMNL2,GBGT1,GIMAP6,GLT1D1,GPRC5B,GRAMD2,GRIN1,GRM5,HGSNAT,HNRNPD,HOXC6,IL13RA1,IP6K1,ITSN1,KBTBD11,KCTD15,KIAA0226L,KMT2A,L3MBTL2,LARP1B,LIX1,LRPAP1,MEF2D,MGAT3,MKL2,MYRF,MYSM1,NAV2,NCAM1,NCOR1,NRSN2,NTRK3,NXPH3,OLIG1,ORAI2…
miR-3202 (miRNAs w/seed GGAAGGG)		mature microrna	Activated	3.973	4.25E-06	ABR,ADAMTSL1,AFF3,AGK,APBB1IP,APLP2,AQP4,ARF3,ARID5B,ATCAY,ATG4A,B3GALNT2,BLOC1S2,C12orf75,C18orf25,C6orf89,CADM3,CAMK2N1,CCDC141,CFL2,CHMP5,COX11,CX3CL1,DDR1,DNAJC21,DPYD,DUSP3,ELFN2,FAM89A,FGF5,FMNL3,FURIN,FUS,GAB1,GLRA2,GLYR1,GNAO1,GPR107,GRB2,GRIN2A,HLA-A,HPCAL4,IDS,IGDCC3,ITGB5,KAT6A,KCNJ4,KIAA1045,KLF6,KPNA3,L1CAM,LMNA,LST1,LYRM1,MAZ,MCHR1,MECP2,MFI2,MGLL,MOB3B,MOB3C,MTRR,MXD4,MYLK,NACC2,NA…
miR-933 (miRNAs w/seed GUGCGCA)		mature microrna		0.693	4.30E-06	ARL3,ASPH,ATP2B3,CDC27,CDK9,CELF1,COBL,CUX1,DAB2IP,DCHS1,DLG1,ECE2,EHMT1,EIF5A2,ELAVL4,FAM84A,HAUS3,HGSNAT,IGFBP3,IL16,JAM3,KCMF1,KPNA1,LDLRAD4,LGALS8,MBP,MID1IP1,MRAP2,NANOS1,NR3C1,PER3,PLXNA1,RET,RHCE/RHD,SEMA3G,SPG7,SS18L1,TMBIM6,TNPO1,TSPYL5,UBE3B,VPS4B,ZNF521
miR-4776-3p (miRNAs w/seed UUGCCAU)		mature microrna	Inhibited	-3.315	4.30E-06	AAK1,ABHD13,ADAM22,AQP4,ASB14,ATG2B,AZI2,B3GNT5,BACH1,BMP2K,C1QTNF2,CCDC82,CCSER2,CDC27,CEP97,CFL2,CHD6,COPS2,CP,CXCL5,DENND1B,DIP2C,DNM3,EEF1A1,EFCAB13,EIF5A2,EPB41L3,FAM89A,GLRB,GLYR1,HBS1L,IDS,IPO7,ITSN1,LRRC7,LYPLA1,LYRM1,MAGI1,MBD1,MICU2,MKL2,MRPS25,MTMR9,MTX3,NACC2,NFIA,OR7D2,PALB2,PCSK2,PLAA,PLXNC1,POT1,POU3F2,RARB,RIOK2,ROBO2,RPE,RRAGC,SCD5,SEZ6L,SHISA9,SIAH1,SLC38A2,SMNDC1,SMPX,ST5,STRN,…
miR-4682 (miRNAs w/seed CUGAGUU)		mature microrna		-1.125	4.32E-06	ABCD3,ABR,ACVR1C,ADAMTSL1,ASAP1,ATG2B,CCDC102B,CCNL2,CELF4,CLMN,CPEB4,CX3CR1,CYP2U1,EEA1,EGLN3,FNIP1,GATC,GCNT4,GLRA3,IL3,INSR,KCNA1,KIAA1033,KLF12,KPNA3,LARP1B,LARP4,LIX1,LPPR5,LTN1,LZTS2,MAP7,MAP9,MBNL1,MRPL19,NEFH,PLCH1,PLEKHA8,POLG,PTPN21,RAP2A,RAPGEF6,RCHY1,RFK,RPL23A,SEZ6,SH3BGRL,SLC39A14,SNRNP48,SSBP2,SSR1,STARD13,STXBP5L,SYNJ1,SYNPO2,TMEM242,ZBTB1,ZER1,ZNF214,ZNF230,ZNF827
miR-1972 (miRNAs w/seed CAGGCCA)		mature microrna	Activated	2.864	4.34E-06	AADAT,AMACR,ANKRD50,ARHGEF11,ARTN,ASPH,ATG4A,ATPAF1,BACE1,BACH1,BCR,BGN,C15orf62,C1orf95,CALR,CAMK2G,CCNL2,CCRN4L,CDHR5,CEP89,CSNK1D,CX3CL1,DENR,DHCR24,DLG1,DOT1L,DRC1,DUSP11,EMC2,EZR,FBXO10,FGF11,FLCN,FNBP1L,FNDC1,GABBR2,GAS2,GDPD5,GLT1D1,GNAI3,GSKIP,H2AFV,HAUS3,HEG1,HHIPL1,HLA-DRB1,IDS,IL16,IRAK2,JAM3,KBTBD3,KCNC4,KCNJ4,KIAA1045,KIAA1462,L3MBTL2,LAPTM4B,LRPAP1,MAPK9,MAPT,MBD1,MECP2,MEIS1,MPRIP,…
miR-1470 (miRNAs w/seed CCCUCCG)		mature microrna	Activated	3.582	4.34E-06	AACS,ABAT,ADAM11,ADGRA2,AKAP13,APC,APLP2,B3GAT1,BCAS1,BCL7A,CACNA1E,CACNG8,CADM3,CAMSAP1,CARM1,CDK5R2,CEP97,CNR1,CNTNAP2,CPEB3,CSMD2,DNAJC27,DOK4,EGFR,ESF1,FGF11,FLCN,GNAO1,GRAP,GRM5,GRN,GYG2,HDHD2,HHIPL1,HIPK2,INHBE,KLF6,KLF9,KY,LIFR,LMO4,MAGI1,MAPT,MARC2,MECP2,MEF2D,MINOS1-NBL1/NBL1,MTAP,MTSS1L,NAV1,NKD1,NLGN2,NPTXR,NR3C1,NUP98,NXPH3,OPRM1,PABPN1,PCGF6,PCTP,PDPK1,PHACTR4,PRKCB,RASA3,RHOB,RND2,S…
miR-4778-5p (miRNAs w/seed AUUCUGU)		mature microrna		-1.404	4.39E-06	ABCD3,ADRA1D,AEBP2,AKAP5,ATP11C,BACE1,BCL11A,CLIC1,DBF4,DENND1B,DPY19L2,EAF1,ERBB2IP,EZR,FAM217B,GATC,GRIN2A,H1F0,IFI6,KBTBD3,LSAMP,LYRM7,MAP4K5,MRPL19,MTSS1,NAP1L1,NKAPL,PDLIM5,PDZK1,PDZRN3,PHLDB2,PLA2G16,PLCH1,PPP2R5C,RAB9B,RAD54B,RBMX,RNF14,RNF180,RRP1B,SLC36A4,SLC6A15,SMU1,STARD13,TAF8,UNC119B,VPS53,WWTR1,ZIC1,ZMYM2
miR-3128 (and other miRNAs w/seed CUGGCAA)		mature microrna		-1.286	4.44E-06	ARHGAP18,ARHGAP24,ARL10,ARRDC3,ATPAF1,BLOC1S2,C16orf72,C18orf25,CACNG4,CAMK2A,CCDC126,CDC27,CEP97,CHM,CNTNAP2,DCUN1D4,DENND1B,DLC1,DNALI1,DPYSL5,EGFR,EGLN3,ELAVL3,ENSA,FAM149B1,FAM81A,FOXJ3,GPR183,GSKIP,HMGCLL1,HS6ST3,KCNA1,KCNS2,KIAA1033,KLF3,KLHDC8B,MAP7D2,MAP9,MARK1,MBNL2,MDGA1,MED28,MOB3C,MRPL35,MTDH,MTX3,NF1,NMD3,OPRM1,OTUD4,PCGF6,PLEKHG2,PNMA3,PPAP2B,PRUNE,PTPRC,RASGEF1B,RASGRF1,RASSF8,RCOR…
miR-4308 (and other miRNAs w/seed CCCUGGA)		mature microrna	Activated	5.625	4.65E-06	ABI2,ACER3,ADAM11,ADAM9,AHCYL2,ARF3,ARHGAP18,ARHGAP24,BACE1,BCR,BUB3,C11orf30,C15orf62,C1orf95,C1QC,C6orf89,CASQ1,CAV1,CCNL2,CD300A,CDKN2B,CELF1,CHST3,CLMN,CNOT8,CNR1,COL14A1,COPE,CTBS,CX3CL1,CYP2U1,DAB2IP,DDR1,DENND5B,DHCR24,DMWD,DRC1,EFCAB13,EGLN3,ERC1,FAM217B,FBXO10,FERMT2,FOXO1,GLB1L2,GOLGA2,GYG2,HECTD4,IFI44L,IL13RA1,KIAA1919,KLF6,KY,L3MBTL2,LAPTM4B,LCP1,LHX9,LRRFIP1,MAPK8IP3,MARCKS,MAZ,MDGA…
TERT		enzyme			4.69E-06	AMACR,AR,ASAP1,BNIP3,C2orf69,CALD1,CAV1,CD24,COL5A2,EGFR,EIF5A2,HLA-B,IFI16,IFIT1,IL13RA1,ISG15,PCDHGA11,PCDHGA3,PCDHGC3,PLOD2,PRSS23,RASA3,SASH1,SMAD3,SPON1
miR-891b (miRNAs w/seed GCAACUU)		mature microrna	Inhibited	-2.030	4.81E-06	ACADSB,ADAMTSL3,AEBP2,ARL6IP6,ARMCX5,BAG3,BAZ1B,BCAS1,CCDC6,COBL,COL5A2,COX11,CRIM1,CTNNA1,DCP2,DCUN1D4,DFFA,DMBX1,DMRT2,DOCK9,EGFR,ELOVL4,ERBB2IP,ESRRG,EYA4,FIGN,FNBP1L,GAREM,H3F3A/H3F3B,IL16,ITSN1,KIAA2018,LDLRAD4,MAST4,MOG,MRPL19,MTMR9,MYOZ2,OSBPL1A,PAX6,PDLIM5,PDZD8,PGK2,PPIL6,PPP1R12A,PPTC7,PRKCB,PSMA8,PTPN12,RASSF8,RELL1,RMND5A,SMAD2,SPAST,TBC1D23,TLR5,TMEM161B,TNRC6B,USP10,VPS37B,ZNF670,ZN…
miR-3144-5p (miRNAs w/seed GGGGACC)		mature microrna	Activated	5.093	4.83E-06	ACADSB,ADAMTSL1,ADD1,AGK,AIF1L,AMACR,ARHGEF18,ASS1,ATP2B2,BCAS1,BLOC1S2,C18orf54,CACNG8,CADM3,CADM4,CAMK2B,CAMK2G,CARM1,CDC37,CELF4,CHST3,CMIP,COL5A2,COL9A2,CSNK1E,CUX1,CX3CL1,DAB2IP,DAPK3,DIP2C,DUSP3,DUSP8,EEPD1,EIF5A,ELFN2,ENSA,FGF11,FGFR2,FLT3LG,GABBR1,GABRB1,GDPD5,GIT1,GLYR1,GNAI3,GNAO1,GNG2,GPC1,GPR107,GRAMD2,GRAP,GRB2,GRIN1,GRIN2A,H2AFV,HIPK2,HS6ST3,IDS,INSR,IWS1,KCNJ4,KCTD15,KIAA1045,KIR2D…
miR-3682-5p (miRNAs w/seed UACUUCU)		mature microrna		-0.837	5.09E-06	AADAT,AASDHPPT,AKT3,APC,ARID5B,ASAH1,BCL11A,C9orf72,CAV1,CD300A,CLINT1,CUL5,CYBRD1,DNM3,DUSP8,EEA1,EHMT1,FAM198B,FBXO28,FOPNL,GLRB,HBS1L,INADL,INTS6,KIAA0232,LHFPL3,LHX9,MBD1,MBLAC2,MDM4,MICU2,MICU3,NR3C1,PHIP,PIK3CD,POLR1B,RIOK2,RNF180,SAMD5,SLC19A2,SLC23A2,SLC24A2,SYNJ1,TDRP,TTLL11,USP47,VAV3,WWTR1,ZEB2,ZNF154,ZNF548,ZNF92
miR-3665 (miRNAs w/seed GCAGGUG)		mature microrna	Activated	2.097	5.10E-06	ABHD10,ADO,AEBP2,AGK,AHNAK,ARHGEF18,ATCAY,ATP2A3,ATP2B3,AZIN2,C10orf88,C6orf89,CAMK2A,CCNL2,CCSER2,CDHR5,CEP350,CFL2,CHD6,CHST3,CLMN,COPE,COPS2,COQ10B,DMWD,EEF1A1,EIF5A2,ELFN2,EPB41L3,ERC1,F8,FAM149B1,FAXC,FGFR1,FOXF2,GALNT6,GIT1,GLT1D1,GMCL1,GUCY1A3,HLA-A,HNRNPD,HRH3,IPMK,IRAK2,KLF6,KLHDC10,KLHL20,KMT2A,KY,LAMP2,LBH,LEPROT,LLGL1,MAP7D2,MAPK9,MAPT,MFAP3L,MRPL35,MYSM1,NAV2,NEO1,NF1,PBX1,PCNXL2,PDP…
miR-3168 (miRNAs w/seed AGUUCUA)		mature microrna	Inhibited	-2.084	5.13E-06	ACVR1C,ARHGEF18,CAPRIN1,CCDC141,CFAP52,CHM,CIT,CROT,DBT,DIP2C,EIF4E3,FAM199X,FBN1,GNAI3,GPR37L1,HIST1H2BD,INADL,KAT6A,KIAA0232,LUC7L2,MBLAC2,MIA3,MYSM1,NR3C1,PAPOLA,PDLIM5,PHIP,QKI,RBMX,RCHY1,RYR2,SLC11A2,SLC16A1,STIL,STK3,TNFSF13B,UBR3,YBX1,YTHDC2,ZDHHC21,ZMAT3,ZNF770,ZWILCH
miR-184 (and other miRNAs w/seed GGACGGA)		mature microrna	Activated	5.331	5.19E-06	AARS,ABAT,ADAM22,ADGRA2,ADO,ADPRHL1,AKT2,AMER3,ARHGDIA,ARHGEF2,BEND7,BRSK2,BUB3,CAMK2A,CAMK2B,CARM1,CNTNAP2,CX3CR1,DFFA,DMWD,EPHX1,FAM193B,FBXO28,FGFR1,FSCN1,GABBR2,GRIN1,HOMER2,ITGB4,KNOP1,LONRF2,MTSS1L,MXD4,NOL4L,PHF21B,PITPNM2,PPAP2B,PRKCB,PRRC2B,RASGRF1,RRP1B,RTTN,SHANK1,SIRPA,SMARCA4,SOX6,SUMO3,TBC1D20,TBKBP1,TLE1,TMED1,TNRC6B,TRIM41,VAMP3,ZNF493,ZNF784
miR-188-5p (and other miRNAs w/seed AUCCCUU)		mature microrna		-0.728	5.19E-06	AAK1,ABCD2,ANKRD29,ATXN7,BUB3,C9orf72,CCDC6,CD74,CEP97,CNIH1,CX3CR1,CYBRD1,DHCR24,DLG1,DLG5,DNAJC21,ELOVL4,FAM122B,FAM206A,FBXO10,FGF5,FGFR2,FNIP1,FOXL1,GAREM,GATC,HDAC9,IL13RA1,KIAA1033,KLHL20,LAPTM4B,LGALS8,MAGI1,MAP4K5,MARCKS,MBD1,MGAT3,NEFL,PCTP,PER2,PLXDC2,PLXNC1,PPIP5K2,PRKAB2,RBFOX2,RIMKLA,ROBO2,SEMA3G,SLC25A46,SOS2,TAB3,TBC1D23,TIAM1,USP47,VAV3,ZNF281
GnRH analog		biologic drug		0.190	5.50E-06	ARHGAP1,ATG4A,BUB3,CACNB1,CADM4,CALR,CIB1,CLCN5,CUL5,CUX1,CXCL5,DCAF7,EDNRB,ENSA,ESRRG,FLT3LG,FN1,FOXJ3,GAB1,GABRB2,GPSM2,GRB2,HAUS3,HINT1,JUN,KIAA0430,LRRC23,MAPK1,MIA3,NCOA6,NTRK3,PABPC1,PDLIM5,PHLDA2,PLA2G16,PPP2R2A,RALA,RBMS1,SEC22B,SMAD2,SOX10,SPG7,SRI,SRRM2,SSR1,TMBIM6,ZBTB1
miR-3680-5p (miRNAs w/seed ACUCACU)		mature microrna	Inhibited	-2.135	5.53E-06	ACRC,AGPS,ARHGAP5,ARMT1,ASPH,ATXN7,B3GALNT2,B3GNT5,BAALC,BRF1,CCDC80,CHAC2,CHD6,CLIP4,COX11,DENND5B,DTNA,ERBB2IP,GALC,HEY1,IGSF3,IRF2BP2,KBTBD3,KIAA0226L,LAMP2,LARP4B,LIFR,LONRF2,LYRM7,MAP4K3,MARK1,NEBL,NOL11,NOL4L,NT5E,OR7D2,PRKCI,PSMA8,RPE,SLC28A1,SLC39A6,SNRNP48,SOS2,SS18L1,TMEM243,TRABD2A,TSPAN5,VEZT,ZBTB1,ZDHHC21,ZKSCAN1
miR-3133 (miRNAs w/seed AAAGAAC)		mature microrna	Inhibited	-2.216	5.53E-06	AGK,AKAP5,ASPH,B3GALNT2,BEND7,C18orf25,CAMK2A,CLIP4,CMPK1,CSTF2T,CYBRD1,DENND5B,EDNRB,FHDC1,FIGN,HIVEP2,HMGB2,KHSRP,LONRF2,LRRC7,MAP4K3,MICAL2,OPRM1,OR7D2,ORC5,OTUD4,PCDH7,PID1,POU3F2,PREPL,RCOR3,RFK,RNF182,RUNX1T1,SPON1,SRSF10,SYNCRIP,TRMT1L,ZIC3,ZNF468
cyanocobalamin		chemical - endogenous mammalian	Activated	2.359	5.70E-06	APC,CSNK1A1,DKK1,EGFR,JUN,NOTCH1,PER2,PSEN1,WNT4,WNT6	388 (7)
miR-192-5p (and other miRNAs w/seed UGACCUA)		mature microrna	Inhibited	-2.190	5.73E-06	ACADSB,AMER3,ANKRD44,CHM,CPEB4,CTH,CUX1,DBT,DLG5,DOK6,DYRK3,EIF5A2,FAXC,FHDC1,H3F3A/H3F3B,HAUS3,HBS1L,IFI44L,IGDCC3,KCNA1,KIAA1033,LARP1B,LARP4,LMTK2,LRRFIP1,LYRM7,MED28,MYLK,NCAM1,NEFL,ORC4,PHAX,PIP4K2B,PPP1R3D,PREPL,RAD54B,RUNX1T1,SHISA9,SIX4,SLC19A2,SLC24A1,SLC39A6,SLMAP,SS18L1,SYNCRIP,TBC1D22B,TDG,UBE2QL1,UCHL5,USP45,VPS53,ZEB1,ZEB2,ZFHX3,ZFP1,ZMAT3,ZMYM2,ZNF468
miR-1270 (and other miRNAs w/seed UGGAGAU)		mature microrna		-0.049	5.93E-06	ARHGEF2,ASPH,BACE1,CAPRIN1,CCSER2,CIT,COPS2,DCAF7,DENND1B,ENTPD3,F8,FAM149B1,FOXO1,GABBR1,GLRA3,GPR183,GPR4,HEG1,IFI44L,IRF2BP2,JMY,LHX2,LITAF,LMTK2,LPL,MBNL2,MCHR1,MIA3,MKX,MPP7,N4BP2L1,NFIA,NOL4L,NOL6,NR3C1,NRSN1,NUP98,OR7D2,PCDH7,PDE4A,PIP4K2B,PPARD,PPM1L,PRKAR2A,PTPN18,RASAL2,RASSF8,RHOQ,RND3,SENP5,SLC39A8,SLITRK2,SMNDC1,SPTBN1,STARD13,STAU1,SYN1,TCOF1,THRB,THSD7A,TMEM242,TNFSF13B,TNPO1,TTC37…
miR-4671-3p (miRNAs w/seed UAGUGCA)		mature microrna		-1.536	5.93E-06	ADAM9,AFF3,ARHGAP24,ARID5B,ARMT1,BUB3,C12orf75,CEP170,CHST1,CLCN5,CLIP1,CXorf65,CYP2U1,DLC1,DOK6,EIF5A2,FAM135A,FAM35A,FAM81A,FAXC,FBXO28,FERMT2,FRZB,GAREM,GATC,HIVEP2,IGSF3,INADL,KCNAB1,KLF3,LDLRAD4,LRP6,LRRK2,MAP4K5,MDM4,MTMR9,NAP1L1,NFIA,NUPL1,OSBPL10,OTX2,PAX6,PDE4B,PLCB4,POU6F1,PRKAA2,PRRT2,PTPN2,RBM25,RND2,RNF180,RUNX2,SCN1A,SLC6A6,SLC8A1,SLMAP,SPG20,ST18,ST8SIA5,TNRC6B,TRIB1,UBE3B,USP47,US…
miR-379-5p (and other miRNAs w/seed GGUAGAC)		mature microrna		-0.889	6.14E-06	AAK1,ABHD3,ANKRD29,CCDC126,CCNB1,CDC37,CHD6,CHMP5,CNOT8,CREBBP,CUX1,CYP2U1,DDHD1,DNAJC27,DNALI1,DNM3,EHMT1,ESRP1,FIGN,FLT3LG,FOXF2,FZD7,GABRB1,GAREM,GPM6A,GRIP1,H3F3A/H3F3B,HLA-E,HOMER2,INADL,INSR,KCNA5,KLHL9,MAGI1,MAP4K5,MKL2,MKX,MRAP2,NAP1L1,NFIA,NRARP,PABPN1,PCDH17,PLEKHG2,RARB,RBP1,RET,RIOK2,RNF180,SFMBT1,SLC19A2,STRN,THSD7A,TMEM165,TMF1,TNRC6B,WASL,ZCCHC2
miR-378g (miRNAs w/seed CUGGGCU)		mature microrna	Activated	5.613	6.15E-06	AAK1,ABAT,ADAMTSL1,ADGRA2,AKAP13,AKT2,AMACR,AQP4,ARHGAP5,ARRDC3,ATXN7,B3GAT1,BUB3,C2orf88,CACNB1,CALR,CAMSAP1,CCDC6,CCDC80,CDHR5,CUX1,CX3CR1,DAB2IP,DNAJC21,DOK7,DPYSL5,ECE2,EFCAB12,ELFN2,ERBB2IP,ERC1,FBXL20,FLOT2,FMNL3,FZD7,GATC,GLYR1,GM2A,GNAO1,GPR107,GPR37L1,GRB2,GRIN1,GRK5,H2AFV,HES6,HMP19,HNRNPD,HRH3,HTR2A,IQGAP1,KCMF1,KCNA5,KHNYN,LDLR,LIX1,LONRF3,LRRC48,LSS,MAPK8IP3,MCF2,MCHR1,MECP2,MEGF6,ME…
miR-4284 (miRNAs w/seed GGCUCAC)		mature microrna		0.971	6.21E-06	AACS,ACER3,ACRC,ADO,AKIP1,ALPK1,ANKRD44,APBB2,ARHGEF18,BPNT1,BUB3,C10orf88,CA5B,CACNG4,CAV2,CCNI,CDK9,CELF5,CFLAR,CLCN5,CNNM3,CPM,CXCL16,CXCL5,DBF4,DENND1B,DENR,DFFA,DMBX1,DNAJC16,DTNA,DTX3,DUSP3,EIF1AD,FAM122B,FAM168B,FBN1,FGF11,FGFR2,FLCN,FOPNL,FRA10AC1,GALC,GALNT6,GBGT1,GM2A,GPR4,GRSF1,HLA-E,HSF2,HTR2A,IDS,IFIT3,INADL,INHBE,KAT6A,KCNC4,KIAA0226L,KIAA2018,LBH,LDLR,LLGL1,LMTK2,LPCAT2,LRRFIP1,MAG…
miR-4274 (miRNAs w/seed AGCAGUC)		mature microrna		-0.019	6.25E-06	AHNAK,AKAP12,ANKS1B,ANP32B,ATP11C,BRK1,C2orf80,CDC73,CELF1,CHM,CLINT1,CTNNA1,CUL5,CXCL5,DCUN1D4,DMXL2,DNAJB14,DNAJC16,DNM3,DOK4,ESRRG,FAXC,FNBP1L,GALNT7,GNAO1,GP2,GUCY1A3,H2AFV,HDAC9,INTS6,IP6K1,IPO7,KANK1,KLF3,LARP1B,LGALS8,LRRC7,MAPK8IP3,MTDH,MTX3,NEO1,NSL1,PER2,PLEKHA3,PPAP2B,PTCD3,PTPN18,QKI,RCHY1,RRP1B,RUNDC3B,SEMA3G,SIRPA,SLC39A8,SMS,ST6GALNAC2,STXBP5L,SYNPO2,TRABD2A,TRIB1,USP8,ZNF385B
miR-3551-5p (and other miRNAs w/seed CUUCACC)		mature microrna		-0.529	6.25E-06	ABHD3,ACVR1C,ADO,AKT3,ARHGAP24,ARHGEF3,ARRDC4,BCL6,C21orf2,CACNA1E,CCDC126,CCPG1,CD53,CEP83,CEP97,CHM,CLCN5,CTH,DLC1,EFCAB13,ELAVL3,FHDC1,GOLGA2,GRM5,GRSF1,H3F3A/H3F3B,HNRNPD,KCNC4,KIAA1462,KPNA5,LHFPL2,LIFR,LIX1,LMTK2,LPL,NR3C1,NRSN2,NTM,ORAI2,PCDH7,PLAUR,PNPLA8,PRDM2,PRKRIR,PTCD3,QKI,RAD54B,RBMS3,RFX5,RND3,SAMD5,SHISA9,SLC39A8,SOX6,ST18,SYN2,TAF5,TRMT10A,VAMP3,ZFHX3,ZNF106,ZNF493
miR-345-3p (and other miRNAs w/seed CUGAACU)		mature microrna		-1.009	6.28E-06	ADRB1,ANKRD44,AP5M1,APBB1IP,ARL6IP6,ATP2B3,B3GALNT2,BLOC1S2,BRK1,C2orf88,C6orf89,CALD1,CELF4,COBL,DUSP11,ELAVL3,EPB41L3,ESRRG,FAM199X,FAM35A,FBN1,G3BP1,GSKIP,HNRNPD,IL16,INSR,INTS6,IPMK,KBTBD3,KCNA5,KLHL28,LETM2,LMO4,LUC7L2,MARCKS,MYOZ2,ORC4,PLEKHA8,PLXNA4,RSL1D1,SACM1L,SERTM1,SLC11A2,SLC6A6,SNX10,SPON1,SSFA2,STRN,TDP2,THAP10,THSD7A,TMEM33,TMTC1,ZBTB33,ZC2HC1A,ZKSCAN2,ZNF655
miR-4531 (miRNAs w/seed UGGAGAA)		mature microrna		0.242	6.46E-06	AHCYL2,ARHGAP5,ASPH,ATP2C1,BACE1,CAMK2N1,CBX5,CCDC186,CD53,CDC73,CHD6,CLIP1,CUX1,CX3CL1,CYBB,ENTPD3,EPB41L3,ESF1,ETNK1,FAM122B,FBN1,FBXL20,FN1,FNDC1,FOXO1,GNG2,GOLPH3L,GRAMD2,HADH,HECTD2,HSF2,HTR5A,KIR2DL1/KIR2DL3,KLF12,KY,LPL,LSAMP,MAPT,MR1,MTRR,MYLK,MYOZ2,NEBL,NRSN1,OLFML3,OR7D2,PAPOLA,PDE4A,PHACTR4,PIP4K2B,PIWIL2,PLOD2,PNPLA8,PPM1L,PPP2R1B,PRPF4B,PRUNE2,PTPRC,RALGAPB,RANBP6,RASGRF1,RBPMS2,RNF2…
miR-600 (miRNAs w/seed CUUACAG)		mature microrna		-0.573	6.47E-06	AMN1,BEND6,BLZF1,C11orf30,C2orf88,CCDC186,CCPG1,CLIP4,CMIP,CREBBP,CRIM1,DNAJB14,DTNA,EEF1A1,FAM35A,FAM89A,FERMT2,FRY,H3F3A/H3F3B,HS3ST1,JMY,KCMF1,KCTD12,KCTD9,KLF6,KLF9,KLHDC8A,MDM4,MFAP3L,MTMR6,NF1,OPRM1,PDE4A,PXDNL,RCOR3,RPS6KC1,SLC6A6,SLMAP,TCF4,TLL1,TTC37,UBE3A,UBR3,USP27X,WT1,ZNF385B,ZNF804A
miR-411-5p (and other miRNAs w/seed AGUAGAC)		mature microrna		-1.531	6.47E-06	AKAP5,ARHGAP18,ARHGAP5,ARRDC3,ATG12,ATP2C1,BNIP3,C5orf28,C9orf72,CADM2,CAMSAP1,CCPG1,CELF1,CHM,CLCN5,CPEB4,CYBRD1,DBF4,DBT,EML4,FNIP1,FOXO1,GTF3C3,GTPBP8,HIPK2,HTR5A,KIAA0430,LRRFIP1,MRPS25,NAV3,NMNAT1,NR3C1,PDS5A,PGAM5,PM20D2,RHOQ,RUNX1T1,SCD5,SMARCA2,SZRD1,TDRP,TLL1,TNPO1,TNRC6B,VCPIP1,VPS53,ZNF518A
MKNK1		kinase	Inhibited	-3.074	6.62E-06	APC,ARVCF,BAG3,CAMK2A,CELF4,CP,GNAO1,ISG15,LAMB2,MAPK1,MAPK8IP3,MAPT,PDLIM5,PTBP1,SERPINH1,SMAD2,SYN2,TMBIM6,TXNIP,VAMP2,ZCCHC18
miR-4804-3p (miRNAs w/seed GCUUAAC)		mature microrna	Inhibited	-3.150	6.64E-06	ABCD2,ACVR1C,ARMT1,ATP11C,BEND6,CACNG4,CHORDC1,DENND1B,DKK1,FAM149B1,FOPNL,GALNT7,GLRA3,GTPBP8,IPMK,JMY,KCNS2,KLF4,KY,LAMP2,MRPL35,NT5E,PCDH17,PGM2,PHAX,RCOR3,RERG,RET,RNF14,SACS,SDCBP,SLC36A1,SLC6A15,SNX6,TDP2,TRIM26,TSPYL5,UPF3B,ZEB2,ZFHX3
miR-3675-3p (miRNAs w/seed AUCUCUA)		mature microrna		-1.250	6.89E-06	ACADSB,AEBP2,ARL10,BCAT1,CNR1,CYBRD1,DCN,DCUN1D4,DKK2,DNAJC16,DTNA,EEF1A1,ENSA,FANCM,FIGNL1,FZD7,GLRB,GOLPH3L,GRSF1,HS6ST3,IGFBP3,KCNA5,KLHL28,LAMP2,LRP6,LYRM7,MAPK9,MFAP3L,MFN1,MKL2,MRAP2,RBMS1,RDX,RND3,SAMD5,SENP5,SLC17A6,SLC23A2,SLC38A9,STXBP5L,TAF8,TBC1D23,THAP10,VSTM4,ZNF92
miR-934 (miRNAs w/seed GUCUACU)		mature microrna		-1.161	6.98E-06	AEBP2,AK7,APBB2,CMPK1,CUL5,CX3CR1,DKK1,DKK2,DLG1,DPY19L2,DYRK3,EAF1,FAM217B,GBP1,GLRA3,GTPBP4,H2AFV,HAUS6,IRS2,ITSN1,KCNA1,KPNA1,LMO4,LPCAT2,MAGI1,MBP,N4BP2L1,NANOS1,PDS5A,PFDN1,PLAA,PLEKHG2,PRSS23,PYROXD1,RBM33,RBMS1,RCOR3,RFTN2,RIOK3,RPS6KB1,RUNX1T1,SETD5,SHC1,SLC16A1,STIL,SYNCRIP,SYNPO2,UBE2QL1,ZNF333,ZNF655
miR-548l (miRNAs w/seed AAAGUAU)		mature microrna		-1.417	7.03E-06	ABHD10,ANKS1B,APLP2,ARHGEF3,CCDC126,CD24,CEP350,FAM198B,FAM89A,GRIP1,HECTD2,KCNA1,KLF3,LACTB2,MDM4,MRPL19,NFIA,OTUD4,PAPPA,PDLIM5,PGM2,QKI,RHOQ,SACS,STRN,STRN3,SYNJ1,TRMT1L,TRUB1,WDR11,ZNF493,ZNF770
ATN1		transcription regulator			7.12E-06	BCL6,CDH11,CDH8,CNR1,CSNK1D,DLG1,GRK5,HMP19,IFI16,KCNA1,MAX,MCAM,NEFH,NEFL,PCTP,PITPNM1,PRKCG,PSME1,PTBP1,PTPRF,SLC32A1,SOX10,ST8SIA5,TIAM1,ZIC3
miR-3661 (and other miRNAs w/seed GACCUGG)		mature microrna	Activated	2.875	7.16E-06	ADAM11,AKAP13,AKAP7,ALPK1,ARMT1,ATPAF1,BAALC,CADM4,CBFA2T2,CELF4,CLCN5,CTH,CUX1,DBT,DCHS1,DDA1,DFFA,DLAT,DMWD,DNAJC16,DNM3,EGFR,ELAVL3,EPAS1,FGF11,GIMAP6,GLT1D1,GMCL1,HES6,HIPK2,INSR,JAM3,KCNA1,KCTD15,KIAA1919,LPCAT2,LPPR5,MAPK9,MBD1,MEF2C,MVB12B,MYH7B,NCAM1,NEFL,NFIA,NOVA2,NR2C2,NRSN2,NUPL1,PABPC1,PCDHGA11,PCDHGA3,PCDHGC3,PHLDA1,PIP4K2B,PITPNM2,PLXNA4,POU6F1,PPP2R1B,PPP2R2C,PPTC7,PRKACA,PRRT2,PR…
miR-544b (miRNAs w/seed CCUGAGG)		mature microrna	Activated	2.469	7.31E-06	ABHD3,AKAP12,ALDH6A1,ALPK1,AMN1,ARRDC4,ASAP1,ATPAF1,ATXN3,BACE1,C16orf72,C1orf95,CAMK2A,CAPRIN1,CASKIN1,CAST,CDK9,CLMN,CNNM3,CYBB,DDHD1,DNAJC27,DOCK9,DOK4,ECE2,ELFN2,ENTPD4,EZH1,FGF5,FGFR1,FMNL3,FOPNL,FOXK2,GALNT6,GBP1,GDPD5,GLB1L2,GOPC,GPC1,GPR161,H3F3A/H3F3B,HAUS3,HMGB2,INADL,INSR,INTS6,IPO9,IRS1,KCTD15,KMT2A,KPNA1,L1CAM,LAMP2,LDLRAD4,LEPROT,MAPK8IP3,MAPT,MARK1,MBD1,MICU3,MR1,MRPL35,MVB12B,MYRF…
miR-3127-5p (miRNAs w/seed UCAGGGC)		mature microrna	Activated	2.544	7.34E-06	AARS,ADAM11,ADRA1D,ALKBH5,APBB1IP,ARHGEF2,ATP2C1,ATXN7,BACE1,BATF2,CACNA1E,CACNB1,CAMK2B,CBX5,CCNL2,CELF1,CIT,CUX1,DHCR24,DNAH6,DOCK9,DUSP3,DUSP8,E2F7,EEF1A1,ERC1,ETV5,EYA4,F8,FAR1,FAXC,FBXL14,FGF11,FOXK2,FOXL1,GALNT6,GATC,GBE1,GPHA2,GRIN2A,HEY1,IGDCC3,IPO7,IPO9,IRS2,KIAA1045,KLF12,KY,LMO4,LONRF2,LRRFIP1,LRRK2,MAP2K6,MAZ,MOB3B,MOG,MPP7,MVB12B,MYH7B,NEO1,NHS,NLGN2,NUDT13,OLIG1,OPRM1,PDLIM5,PHACTR4…
miR-154-3p (and other miRNAs w/seed AUCAUAC)		mature microrna		-0.767	7.39E-06	AKIP1,ANKRD50,ANKS1B,ATP11C,CAMSAP1,CAPRIN1,CCNL2,CDH8,CNR1,COBL,GAREM,GBE1,GLRA3,HECTD2,IPMK,LARP1B,LDB2,LRPAP1,NT5DC3,OR7D2,PDHX,PHF21B,PPP4R4,RBM11,RDX,RFTN2,RGS5,SMPX,STARD13,TAF1,TAF2,TEAD1,TFAP2C,TMEM242,TMF1,TNPO1,USP27X,WLS,YPEL5,YTHDF3,ZCCHC2,ZNF281,ZNF518A,ZNF770
miR-4436b-3p (and other miRNAs w/seed AGGGCAG)		mature microrna	Activated	2.840	7.40E-06	AARS,ADGRA2,AGK,AIF1L,ARHGEF11,ARHGEF2,ATPAF1,AZIN2,C10orf88,C14orf1,C6orf89,CAV2,CCDC80,CCNL2,CHD6,CLMN,COL5A2,CSF1R,CUX1,CX3CL1,CXCL16,CYBB,CYBRD1,DBT,DCHS1,DENND2D,DIP2C,DNAJC16,DOCK9,EFCAB12,EIF5A,FBXL14,FGF5,FHL1,FMNL3,FNDC1,FOXJ3,GABRB2,GPR85,GUCY1A3,HDAC9,HHIPL1,HLA-A,HRH3,IER3IP1,INHBE,KCMF1,KCNIP1,KIAA0226L,KIR2DL1/KIR2DL3,KLF12,KLF3,LAPTM4B,LBH,LCP1,LGALS8,LITAF,LIX1,LLGL1,LMNA,MAGI1,MA…
miR-2278 (miRNAs w/seed AGAGCAG)		mature microrna		0.127	7.60E-06	ADAM22,AFF3,AKAP13,ALOX5AP,ANKRD44,AP5M1,C14orf1,C9orf72,CAMSAP1,CDC73,CELF1,CELF4,CHD6,CLINT1,CRIM1,CYP2U1,DCAF7,DEF6,DLGAP4,DNAJC27,DPF2,E2F7,EGLN3,EIF5A2,ELL2,ELOVL7,FAM193B,FBXO28,FIGNL1,FNBP1L,GABRA5,GAREM,GLRA2,GPD1L,GRIN2A,KCTD15,KIAA0232,KLF9,LDLRAD3,LSAMP,MAP3K7,MAPK8IP3,MAX,MCHR1,NF1,NR3C1,OSBP,OTUD5,PAPPA,PBX1,PCDH7,PDE5A,PDHX,PLEKHA3,PLOD2,POLR2J,PPTC7,PRRC2B,PTK7,RAB3IP,RBP1,RET,RIMK…
miR-542-3p (miRNAs w/seed GUGACAG)		mature microrna		0.693	7.60E-06	ACVR1C,AP5M1,APBB2,ARHGAP5,ATG4A,B3GNT5,BRK1,C11orf30,C18orf25,C18orf54,C2orf88,CAPRIN1,CBX5,CDK2,CHM,CLIP4,CMIP,CMPK1,CNOT8,COPS2,CTBS,DBT,DDR1,DOCK9,DTNA,EEF1A1,EGFR,ELL2,F8,FBN1,FBXL20,FGF5,FIGN,GAB1,GBE1,GRSF1,HBS1L,IGDCC3,INADL,KCMF1,KCNA1,KCTD9,KLF12,L3MBTL2,LIX1,LOC102724159/PWP2,LSAMP,MAP7,MAP7D2,MARK1,MDM4,MEIS1,MKL2,MPRIP,NAP1L1,NAV1,NCOR1,NEBL,NUDT13,NUP62,NXPE3,OTUD4,PHIP,PLEKHA8,PPP2…
miR-3197 (miRNAs w/seed GAGGCGC)		mature microrna	Activated	4.391	7.73E-06	AMACR,ANKS1B,ARVCF,ATP2A3,ATXN3,BRSK2,CACNB1,CDK5R2,CHST3,CNTNAP2,CUX1,CYP46A1,DAPK3,DCAF7,DDA1,DLGAP4,EXTL3,FAM168B,FAM181B,FAM89A,FBXL14,FCGR2A,FGF18,FOXJ3,GPRC5B,HECTD4,HGSNAT,HLA-DRB1,HOXC6,KLF12,KNDC1,KY,MBP,MDM4,MEGF6,MGLL,MTRR,MXD1,NEO1,NRARP,OLIG1,PARD3,PER2,PPP1R3D,PPP2R5B,PPP2R5C,PTPN2,PTPRF,SYNPO2,SYNPR,SYT9,TBKBP1,TRAF7,TRIB1,UBE3B,WNT6,ZNF827
miR-1538 (and other miRNAs w/seed GGCCCGG)		mature microrna	Activated	6.332	7.90E-06	AACS,ABR,ARVCF,ASCC2,ATP2A3,ATP6V0C,BCR,C1orf95,C21orf2,C6orf89,CACNG4,CADM3,CAMSAP1,CASKIN1,CBX3,CHST13,CHST3,CIB1,CLCN4,COL9A2,CREBBP,CRHR1,CUX1,DDA1,DLGAP4,DNM2,DUSP8,EEPD1,EHBP1L1,EXOC8,FAM168B,FAM19A5,FBXO10,FNIP1,FUS,FZD7,GNA11,HIPK2,INSR,KHSRP,KLF12,KLF6,KNDC1,LAMP1,LHFPL3,LMNA,LONRF2,LRPAP1,LZTS2,MFI2,MINOS1-NBL1/NBL1,MYRF,NACC2,NAV2,NF1,NFIA,NKD1,NRARP,OLIG1,OPRM1,OSBP2,PBX1,PFDN1,PNMA3,…
miR-602 (miRNAs w/seed ACACGGG)		mature microrna	Activated	3.368	7.92E-06	AACS,ABI2,ADAM11,ADD1,AKAP13,ASPH,CASKIN1,CELF5,CNNM3,CREBBP,CUX1,CYB561,DHX9,DLG5,DOCK9,DPF2,DTX3,EPB41L3,FBXL20,FHL1,FMNL3,FOXF2,FOXK2,GNG2,GPR85,GRM5,H2AFV,ITSN1,KCNAB1,LRPAP1,LZTS2,MAX,MCAM,MYO16,NFIA,NUP62,OPRM1,ORAI2,PARD3,PGAM5,PITPNM2,PTPRS,R3HDM4,RBM22,RHOB,RNF182,SCN2B,SERPINH1,SMOC1,TACR1,TCF3,TFAP2C,TMEM33,TNS1,USP42,ZNF785
miR-302f (miRNAs w/seed AAUUGCU)		mature microrna		-1.242	8.19E-06	AK5,AKAP12,AKAP5,ALDH1B1,ASPH,ATXN3,BCL7A,C2orf88,CHM,CSMD2,DIP2C,DLG1,DNAJC21,FBXO28,FMNL2,GAB1,GBP1,GOPC,GUCY1A3,L1CAM,LMO4,MICU3,MTDH,MYOZ2,NEFL,NR2C2,NRSN1,OPRM1,PHAX,PRDM2,PRSS23,PSEN1,RCOR3,RIOK2,RPA1,SLC17A4,SOX5,TMEM170B,TSNAX,TUBGCP3,UBE2G1,UBE2H,VTA1,YTHDF3,ZNF143,ZNF92
FGF2		growth factor		-1.193	8.21E-06	AR,BCL6,BGN,CAV1,CDH11,CFLAR,CHRM3,CTSK,DCN,DKK2,EDNRB,EGFR,EPAS1,ERRFI1,ETV5,FBN1,FGFR1,FGFR2,FN1,FOXO1,GBP1,GPNMB,GRIA3,GRIN2A,GRM7,IGFBP3,IRS1,JUN,LMNA,LOX,LRP6,MAPT,MBP,MCAM,NF1,NOTCH1,NR3C1,PCSK2,PGK2,PLAUR,PPP1R12A,PRL,RUNX2,USP47,VWF,YY1,ZEB1	524 (16)
miR-654-3p (and other miRNAs w/seed AUGUCUG)		mature microrna		-0.460	8.26E-06	ADGRA2,ARHGAP24,BEND6,C2orf69,CADM2,CEP97,COLEC12,FAM120AOS,GLRA2,GNAI3,GPR107,HAUS6,KCTD12,KIAA1033,KIAA1919,KIAA2018,KLF12,KMT2A,LHX9,LIFR,LIX1,LOX,LSS,LYPLA1,MAP9,MBLAC2,MGLL,MGST1,MR1,NT5E,PAPPA,PCDH7,PTPRS,QKI,RDX,RND3,SCP2,SLC16A1,SLC17A4,SLC19A2,SLC41A1,SLC8A3,SNRNP48,SNX10,SPAST,SSBP2,SYNJ1,TAF5,TMEM242,TNIP3,WEE1,ZIC1,ZNF230,ZNF518A
miR-1281 (miRNAs w/seed CGCCUCC)		mature microrna	Activated	3.703	8.34E-06	ADAM11,AKAP13,ARF3,BCR,BGN,CACNA1G,CAMK2N1,CASKIN1,CHST1,DAPK3,DDA1,DLAT,DLGAP4,DUSP8,ESRRA,EZR,FAM199X,FAM81A,FAM84A,FGFR1,FGFR2,FSCN1,FZD7,GABBR2,GBGT1,GLT1D1,GOLGA2,GPR183,GRM5,HAUS3,HIPK2,HLA-E,HRH3,IDS,KMT2A,LCP1,MAPK1,MGLL,NANOS1,NRSN2,PDPK1,PHAX,PIK3CD,PLEKHA8,PPDPF,PRKACA,PRKCG,PRRT2,QKI,RAD23A,RCCD1,RND3,RSL1D1,SCN4B,SHISA9,SIAE,SLC17A6,SLC28A1,STAU1,STK11,SWAP70,SYNCRIP,SYNPR,TAF8,TBX1,…
miR-4481 (and other miRNAs w/seed GAGUGGG)		mature microrna	Activated	4.043	8.48E-06	ACADSB,ADAM11,ADAMTSL1,ADO,AES,AIF1L,ANKRD50,ARF3,ARHGAP24,ARHGEF11,ARPP21,ASPH,ATP2B2,ATP6V0C,CACNA1G,CARM1,CDH8,CFLAR,CHD3,CHD6,CIT,CSNK1E,CUX1,DHX34,DNM2,DTNA,DUSP8,EEF1A1,EIF5A,ERC1,ETV3,EZH1,EZR,FAM199X,FBXL20,FBXO10,FCHSD1,FGF11,FGFR1,FGFR2,FOXJ3,GAREM,GPLD1,GRIA3,HDAC9,IFI44L,KAT6A,KCTD9,KLF3,KLF6,KPNA1,LARP4B,LETM2,LMTK3,LONRF2,MECP2,MICU3,MOB3B,MOB3C,MR1,MRPL35,MXD4,MYRF,NANOS1,NCAM1,NOL…
miR-4650-3p (miRNAs w/seed GGUAGAA)		mature microrna		0.149	8.71E-06	ABHD3,ACVR1C,ADAM9,APBB2,ASCL1,ASPH,CADM2,CAPN2,CBX5,CCDC126,CCDC138,CCDC85A,CELF5,CEP135,COLEC12,CSNK1D,DCUN1D4,DDHD1,DNM3,DPYD,DTNA,EHMT1,FAM217B,FIGN,FLT3LG,FOXF2,GLRA3,GMCL1,GPM6A,H2AFV,H3F3A/H3F3B,HDAC9,INSR,KIAA1804,KIAA1919,KNDC1,LPCAT2,LRPAP1,MBNL1,MKL2,NAP1L1,PBX1,PCTP,PDZRN3,PHLDA2,PRSS23,RAB9B,RBMX,RNF180,SCD5,SLC39A8,SLC41A1,SNX6,SREBF2,STRN,STX3,TDRD6,THSD7A,TMEM33,TMIE,TRMT10A,TTLL4…
miR-4771 (miRNAs w/seed GCAGACU)		mature microrna		0.315	8.72E-06	ABCD3,AIF1L,AKAP13,ASAP1,ATP2C1,BCL6,C1QC,C2orf88,CADM2,CAMK2B,CAMK2G,CAPRIN1,CBX5,CCDC6,CDK5R2,CLCN4,CNTNAP2,COBL,CREBBP,CSMD2,DNM3,ETNK1,FMNL3,FNDC1,FSCN1,GABBR2,GLB1L2,GPD1L,H3F3A/H3F3B,HAUS6,HECTD2,HTR7,IER3IP1,IRS1,JMY,KIAA0232,KIR2DL1/KIR2DL3,KLHDC10,KY,LAPTM4B,LIN7A,MOB3C,MTMR4,MTURN,OTUD4,PDPN,PER2,PFDN1,PHIP,PPARD,PPP2R1B,PPP2R5C,PPP4R4,RET,RNASEL,RYR2,SLAIN2,SOX2,SPAG8,SSBP2,SSR1,ST18,S…
miR-369-3p (miRNAs w/seed AUAAUAC)		mature microrna	Inhibited	-2.500	8.76E-06	ABCD3,AK7,C8orf37,CADM2,CNOT8,ELOVL7,ERBB2IP,FAM135A,FNIP1,FOPNL,GOPC,HEG1,KIAA0226L,MBLAC2,MGAT3,MYOZ2,NF1,PDE4B,PDLIM5,PREPL,PRKAB2,RASSF8,RCHY1,RFK,SLC6A1,TBC1D23,ZC2HC1A,ZIC3,ZNF493,ZNF770
miR-4501 (and other miRNAs w/seed AUGUGAC)		mature microrna		0.367	8.85E-06	ALG9,ANKRD50,AP1S2,AP5M1,ARID5B,ATG12,CCPG1,CLCN5,CNOT8,DLG1,DNM3,DPYD,ELOVL7,EXOC8,FRZB,FST,GNG2,HIPK2,HS6ST3,IFI44L,IRS2,KANK1,LCP2,MFAP3L,MKL2,MPRIP,MTRF1,NEO1,NKD1,NT5E,NUP98,OSBP,PDLIM5,PHLDA2,PLXNA4,PPM1L,PRDM2,PXDNL,QKI,RAB2B,RMI1,RRP1B,SCN1A,SLC16A10,SLC19A2,SLC8A3,SRI,SUMO3,TNFSF13B,TP53INP1,TRIM13,TRIM26,TRMT10A,TUBGCP3,WLS,ZKSCAN1,ZNF655
miR-4796-3p (miRNAs w/seed AAAGUGG)		mature microrna		-0.481	8.87E-06	BAALC,CCDC102B,CCDC186,COMMD8,COPS2,DKK2,EAF1,ESRRG,FAM120AOS,FNBP1L,FZD7,GAB1,GLRA2,GLRA3,HBS1L,ISL1,KLHDC10,MFAP3L,NMD3,NT5E,OR7D2,PCGF6,PLXNA4,POU1F1,PRKAA2,PRPF4B,PTBP1,PTPDC1,PURA,QKI,RALA,RBM11,RPL27A,SEZ6L,SLC11A2,SYNPO2,SYT7,TMBIM6,TNIK,TRIM13,UBR3,UTRN,WDR36,ZBTB33,ZFP36L2,ZNF518A
miR-3942-5p (and other miRNAs w/seed AGCAAUA)		mature microrna		-0.608	8.93E-06	ABCD2,ABCD3,ADAM28,ALG9,APC,ASPH,C9orf72,CCDC102B,CFL2,CLIC4,CLIP4,CMPK1,COMMD8,CXCL16,DIP2C,DKK2,DOK6,E2F7,ENTPD3,FAM135A,FAM26F,FNBP1L,GUCY1A3,HS6ST3,HTR2A,ING3,JMY,KAT6A,KPNA3,LARP1B,LEPROT,MARCKS,MICU3,MPRIP,MYOF,NAPG,NRP1,PCGF6,PHIP,PHLDB2,PIGW,PLEKHA3,PM20D2,PPIL6,PPP2R5C,PRDM2,PRKRIR,PTPRC,PYROXD1,RANBP6,RAPGEF6,RASAL2,RHOU,SLC39A6,SMAD1,SORT1,SPIN4,ST6GAL1,STAMBPL1,SYNJ1,THSD7A,WDR36,XRN2…
miR-4502 (and other miRNAs w/seed CUGAUGA)		mature microrna		-1.754	9.09E-06	AADAT,ALG6,ANKRD46,ANKRD50,CCAR1,COLEC12,CPEB4,CX3CR1,DBF4,DBT,DCTN2,DDHD1,DNAJC27,DNALI1,DTX3,EIF5A2,EML4,FAM81B,FAXC,GMCL1,GRIN2A,GRSF1,HDHD2,HMGCLL1,HNRNPD,HS3ST1,IQCA1,KIAA1033,KLHDC10,LCP1,MBP,MKL2,NSL1,PCDH17,PLEKHH2,PM20D2,POU6F1,PPAP2B,PPP1R12B,PYROXD1,QKI,RPS29,SAMD5,SCAI,SLC39A8,SS18L1,SYNCRIP,TBC1D4,TCOF1,TMED7,TMEM184C,TMEM40,TRNT1,VPS53,ZEB1,ZNF493
miR-4759 (miRNAs w/seed AGGACUA)		mature microrna		-0.423	9.19E-06	AMACR,ARF3,ATG12,B3GAT1,C2orf69,C9orf72,CCPG1,CREBBP,CSTF2T,DUSP3,EHMT1,FAM206A,FERMT2,GAB1,GLRA2,GPR107,GRB2,HAUS3,HDAC9,HPCAL4,HTR5A,INSR,IPO11,LHX2,LRPAP1,LYRM7,MAP4K5,MFAP3L,MID1IP1,NEFL,NF1,OSBP2,PABPC1,PLAUR,PNPLA8,PRKAB2,PTPRA,RAB9B,RANBP6,SEC31A,SHISA9,SLC17A6,SLC6A15,SNX4,SYNCRIP,TRNT1,TTC39B,UBXN10,UPF3B,XPR1,YTHDF3,ZCCHC2
miR-4461 (miRNAs w/seed AUUGAGA)		mature microrna		-0.968	9.19E-06	ABHD17B,AEBP2,ANKRD50,APLP2,ARPP21,CCDC126,CD53,CMPK1,COL5A2,CPM,CSTF2T,DDHD1,DMBX1,EDNRB,EGFR,EYA4,FNDC1,GABBR1,GAS2,GOPC,GPR183,GUCY1A3,HSF2,LHFPL3,LIFR,LIX1,MTMR9,MTX3,NANOS1,OTUD4,PDLIM5,PTK7,PTPRM,RASSF8,RFTN2,RPL3,RUNDC3B,SCP2,SEC31A,SHISA9,ST5,SUMO2,SWAP70,TAB2,TAF8,TIAM1,UCHL5,VTA1,VWA8,XAF1,YBX1,ZBTB1
miR-3613-5p (miRNAs w/seed GUUGUAC)		mature microrna		-1.633	9.20E-06	AFF3,ANP32B,B3GNT5,CADM2,CCDC85A,CDC73,COL5A2,COPS2,COX11,DCTN2,DLG5,FAM71B,GRSF1,IPMK,ITM2A,LDLRAD4,LEPROT,MBNL2,MEF2C,MTMR9,MYO16,PARVB,PCGF6,POLR1B,RAB3IP,RNF180,RRAGC,SERTM1,SLC6A15,SRI,SRSF10,TCP11L2,TIAM1,TMEM184C,VCPIP1,VPS13D,WWTR1,XAF1,ZNF273
miR-3935 (miRNAs w/seed GUAGAUA)		mature microrna	Inhibited	-3.058	9.47E-06	ABAT,ACER3,AK7,AP1S2,ARL6IP6,C14orf1,CDC73,CLINT1,CLIP1,COL5A2,DENND1B,EIF5A2,FAM122B,FERMT2,FRA10AC1,GRIP1,INTS6,KCNA5,KCTD9,LHFPL3,LSAMP,MAPK9,MEGF6,MFAP3L,MRPL35,NXPE3,POU3F2,PTPN2,PYROXD1,RAPGEF6,RBMS3,RGS5,RUNX2,SAMD5,SLAIN2,SLC23A2,SYNPO2,TMED7,TMEFF2,TMEM161B,TSPYL5,ZBTB1,ZFHX4,ZNF655
progesterone		chemical - endogenous mammalian		-1.936	9.68E-06	APOE,AR,BCAT1,BMP2K,C9orf72,CAPRIN2,CAV1,CCNB1,CDH11,CDK2,CDKN2B,CNR1,CP,CRHR1,DKK1,DLC1,DPP4,ECE2,EGFR,EPAS1,ERRFI1,EZR,FGFR2,FN1,FOXO1,FST,GABRB2,H19,HEY1,IDH2,IGFBP3,INSR,IRS1,IRS2,JAM2,JUN,KCNAB1,KLF9,LEPROT,LITAF,LMO7,LPL,MBP,ME1,MINOS1-NBL1/NBL1,MPO,MYCN,NCAM1,NRP1,PDPN,PER2,PPAP2B,PRL,PRSS23,RBP1,SIX4,SMAD2,TACR1,TDO2,TGFBI,TIAM1,WNT4,ZEB1,ZFHX3	546 (19)
miR-503-3p (and other miRNAs w/seed GAGUAUU)		mature microrna	Inhibited	-2.743	9.71E-06	ABCD3,AEBP2,AP5M1,ATG2B,BCAR3,C18orf54,CAPRIN1,CCNB1,CEP97,CHMP5,CPEB3,CPED1,CYBB,DOCK9,DTNA,EML4,FAM199X,FAM81A,FGL1,FOXF2,GPSM2,HIVEP2,HMGCLL1,IPO11,IRF2BP2,KCMF1,KHNYN,KIAA1033,KLF12,KPNA1,MBNL1,MRPS25,MTX3,PAPPA,PAX6,PBX1,PRKCI,RELL1,RSL1D1,SAMD5,SMAD2,SNED1,TBC1D30,TGFBR2,THRB,TMEFF2,TRAF7,TXNDC9,UBE3A,USP8,VPS4B,ZC2HC1A,ZNF804A
miR-3149 (miRNAs w/seed UUGUAUG)		mature microrna		0.589	9.81E-06	ABHD17B,AGPS,ANKRD29,ANKS1B,ASPH,CCDC141,CDH11,EGFR,F8,FUS,GABRA5,GLRA3,GRB2,HECTD2,IDS,ITSN1,MAGI1,MFI2,NKAIN4,NR2C2,PCDH17,PPAP2B,PRDM2,SPIN4,SYNJ1,SYT7,TRMT5,VPS4B,WWP1,ZNF677
miR-1287-5p (miRNAs w/seed GCUGGAU)		mature microrna		0.781	1.01E-05	ADAM22,AHNAK,ANKRD46,ASAH1,B3GAT1,BACE1,C9orf72,CCR6,CHD6,CNIH1,COL14A1,CUX1,CXCL16,CYP2U1,DCP2,DTNA,EGFR,ENTPD3,ERC1,FBXL20,FGF5,FHDC1,FHIT,FLT3LG,GABBR2,GPM6A,HS6ST3,IPO11,KAT6A,KIAA1804,KLF3,LDLRAD4,LUC7L2,MAPK1,MARC2,MBNL1,MCHR1,MEGF6,MPRIP,MRPS25,MYOF,NLGN2,NMD3,NT5E,PLXNA1,PLXNA4,PNMA3,PPM1L,PRPF4B,PTPRS,RAB2B,RALA,RBP1,RNF207,SHC1,SLC8A1,SPARCL1,SS18L1,STIL,SYT9,TCP11L2,TMEM170B,TNRC6C,TSP…
miR-554 (miRNAs w/seed CUAGUCC)		mature microrna		0.659	1.03E-05	AEBP2,AHNAK,BATF2,CHM,CHMP5,CLMN,CTSK,DCAF13,DLGAP4,EZH1,FANCM,FMNL2,FRZB,GABRB2,HSF2,IRS2,KCTD12,KIFC2,LIFR,LIX1,LRP6,LRRC16B,MCAM,NANOS1,NHS,ORC4,PDLIM5,PHF21B,PPP2R2A,QKI,RCOR3,SEC31A,SEMA3G,SERTM1,SHC1,SLC28A1,SLITRK2,SNED1,SORT1,TAF8,THSD7A,TMEM230,TNIK,UBE2J1,USP47,WDR1,ZDHHC20,ZMYM6
miR-500a-5p (miRNAs w/seed AAUCCUU)		mature microrna	Inhibited	-2.130	1.04E-05	ADRB1,C18orf54,CADM2,CEP97,CLIC4,CLMN,CROT,DHRS2,DNAJB14,ELAVL4,ERRFI1,FRA10AC1,HAUS3,IPO9,KCTD12,LARP1B,LRRC49,LTN1,MICU3,MPP7,MTHFD2,MTMR6,MTMR9,NFE2L2,NR3C1,PPP2R2A,PTPN21,PURA,RCOR3,RDX,RFTN2,SCP2,SCYL2,SLC39A8,SLITRK6,SNX13,SOX6,SRGN,SRSF10,ST6GAL1,TAF5L,TCTE3,TMEM170B,UBE2G1,UBE3A
miR-3936 (miRNAs w/seed AAGGGGU)		mature microrna	Activated	2.189	1.05E-05	AAK1,ADO,ADRA1D,AEBP2,APC,AQP4,ARF3,ARHGAP1,BCL11A,CBX5,CDC27,CHD3,CHST3,CMPK1,CPEB4,DMWD,EIF5A,EPHX1,ETV5,EXOC8,EYA4,FAM122B,FAM181B,FRZB,GIT1,GRM5,HHIPL1,HNRNPD,IGFBPL1,KLF12,L1CAM,LMO4,LRP6,MAPK1,MAX,MDGA1,ME2,MEF2D,MPRIP,NMNAT1,NPTXR,OSBPL1A,PCDH7,PDE4B,PHACTR4,PLAA,PLEKHA8,PPP1R10,PPP1R9B,PREPL,PSEN1,QKI,RBM11,RPL23A,RRAGC,SGSM1,SLC17A6,SOX10,STIL,STRN,STX3,SYNGAP1,TAF2,TBC1D23,TEAD1,TMEM165…
miR-4532 (miRNAs w/seed CCCGGGG)		mature microrna	Activated	5.444	1.07E-05	ADAMTSL1,ADD1,ADPRHL1,ADRB1,AES,AHCYL2,ARHGEF18,ATP2A3,C15orf62,C21orf2,CADM3,CAMK2A,CARM1,CASKIN1,CCNL2,CDK5R2,CELF4,CHST13,CIB1,CNNM3,CUX1,DAB2IP,DAPK3,DCP2,DIP2C,DPYSL5,EHBP1L1,ELAVL3,ELFN2,EXTL3,FAM19A5,FAM84A,FOXL1,FZD7,GIT1,GRIN1,GRK5,H1F0,HOMER2,KBTBD11,KCTD15,KNDC1,L3MBTL2,LMNA,LPCAT2,MAGI1,MAPK9,MAZ,MEF2D,MFI2,MGAT3,MPRIP,MXD4,MYO16,MYRF,NAV1,NEBL,NFASC,NTM,ORAI2,OTUD5,PIWIL2,PNMA3,PODXL…
miR-3186-3p (and other miRNAs w/seed CACGCGG)		mature microrna	Activated	3.450	1.08E-05	ADAMTSL1,AKAP13,AKAP8L,ALYREF,CBS/LOC102724560,CDH8,CELF1,ELAVL3,FAM81A,FAM84A,GLT1D1,IGDCC3,KLF9,LDLR,LDLRAD4,LRPAP1,LRRC23,MFI2,NLGN2,NXPH3,PHF21B,PLXNA1,PPP1R37,PRDM2,SEC24B,SLC6A1,SMAD3,TBC1D22B,TNRC6B,TPK1,TPPP,TSPAN5
miR-760-3p (and other miRNAs w/seed GGCUCUG)		mature microrna	Activated	3.732	1.09E-05	ABAT,AK5,AKAP12,AKAP7,ALPK1,AMER3,ARHGEF18,ASB14,ATG12,ATP2B2,ATXN7,B3GAT1,BATF2,BEND7,BGN,BRF1,C15orf62,C21orf2,C6orf89,CAMK2G,CCDC6,CHM,CHST13,CLCN5,CSNK1E,CUL5,CYBRD1,DAB2IP,DMBX1,DOT1L,DPYSL5,DTNA,EGFR,ELP6,ENSA,EPB41L3,EXT1,FAM136A,FAM193B,FBXL20,GABBR1,GALC,GIT1,GLT1D1,GRIA3,GRK5,GUCY1A3,H2AFV,HIST1H2BE,HIST1H2BG,HIST1H2BH,HYDIN,IL3,ITGB5,KBTBD11,KCNC4,KCNJ4,KCTD12,KHNYN,KY,LARP4,LBH,LDLRAD…
miR-621 (miRNAs w/seed GCUAGCA)		mature microrna		-1.824	1.09E-05	APBB1IP,ATPAF1,C10orf88,CAPN2,CAPRIN1,CCDC6,CDK8,CFL2,CLCN5,CNTNAP5,DAB2IP,ENSA,ETV5,EXOC8,FAM84A,FMNL2,GPD1L,GPR85,HECTD2,HOXC6,ICA1,ITSN2,KCNS2,KIAA0430,LAMP2,LEPROT,LMTK2,MAP7D2,MPO,MVB12B,NT5DC3,PBX1,POU6F1,PPP2R2A,PREPL,PTPN2,RANBP6,RBM11,RCOR1,RDX,RNLS,SEC22B,SFMBT1,SLC16A1,SLC24A2,SLC25A46,SLC39A8,SNX4,SPIN4,SRSF10,SUSD2,TMEM230,TRAF7,UBE2G1,VCPIP1,WDR36,YPEL5,ZFHX4,ZNF519
miR-4733-5p (miRNAs w/seed AUCCCAA)		mature microrna		-0.274	1.09E-05	ABCD3,ABHD13,ADO,AKAP7,AKT3,ALYREF,ARF3,ARPC5,ATG12,C9orf72,CAST,CHAC2,CHD6,CLCN5,COMMD8,DBF4,DCAF8,DKK1,ELOVL7,ENSA,GABBR1,GALNT7,GLRB,GRSF1,H1F0,INSR,ITGB5,LAPTM4B,LDLRAD3,LGALS8,LONRF2,LSAMP,ME1,MTRR,NFIA,OTUD4,PCGF6,PDE4DIP,PDPN,PDZRN3,PGAM5,PHACTR4,PID1,PPP2R1B,PRKCG,PYGO2,QKI,RARB,SDCBP,SLC17A6,SLITRK6,SMAD2,SMOX,SUMO3,SYT9,SZRD1,TMBIM6,TRIM13,UBE2J1,UTRN,WNT11,ZCCHC2,ZNF106,ZNF230
BDNF		growth factor		-1.191	1.10E-05	APC,AR,ARPP21,ARVCF,BAG3,CAMK2A,CAV2,CELF4,CNR1,CP,DLG1,DNAJC21,FSCN1,GAD2,GNAO1,GRIN1,GRIN2A,GRIP1,JUN,LAMB2,MAPK1,MAPK8IP3,MAPT,MBP,MYCN,NCAM1,PDLIM5,PER2,PSEN1,PTBP1,RYR2,SERPINH1,SLC17A6,SYN1,SYN2,TFRC,TIAM1,TMBIM6,TRPC3,TXNIP,VAMP2,WNT2,ZCCHC18	471 (14)
miR-331-5p (and other miRNAs w/seed UAGGUAU)		mature microrna	Inhibited	-2.358	1.12E-05	ACVR1C,ANKRD29,AQP4,ARHGAP18,BPNT1,CADM2,CHM,CPED1,CTBS,CUL5,DKK1,DNAJC27,FAM198B,FAM206A,GTF3C3,GTPBP8,IGDCC3,IL13RA1,KIAA1462,KIAA1804,KPNA3,LIFR,LRRK2,MTX3,MYCN,NSL1,NUP62,ORC4,OSBPL1A,PHIP,PTPRJ,RASGRP1,SLAIN2,SLC39A8,SLITRK6,SMAD2,SRGN,STARD13,SUSD2,SYNJ1,TDG,TMBIM6,TMEM170B,TRIB1,TRMT1L,TTLL11,ZNF655
miR-758-3p (and other miRNAs w/seed UUGUGAC)		mature microrna		1.547	1.14E-05	ABAT,ABHD10,ADD1,ANKRD46,ATP2B2,CBX5,CHD6,CLIP1,COL5A2,CPEB4,CUX1,DENND1B,EDNRB,EEA1,ERC1,FBN1,FBXL20,FZD7,GAD2,GUCY1A3,IL13RA1,INADL,IRF2BP2,ITFG1,JUN,KHSRP,KLF9,KPNA3,KPNA5,LEPROT,LIN7A,LMO4,LRRC48,MAGI1,MAP4K3,MIA3,MOB3B,MTHFD2,MTRR,MXD1,NTM,NUDT13,PAX6,PLCH1,PPAP2B,PPP2R1B,PPP2R2C,PRKAA2,RASA3,RASGRP1,RASSF8,RHOQ,RUNX1T1,SCD5,SLC6A15,SLMAP,SOCS7,STRN,STRN3,USP9X,YPEL5,ZBTB1,ZFHX3,ZFHX4,ZNF468…
miR-4641 (miRNAs w/seed GCCCAUG)		mature microrna		-0.222	1.15E-05	ABCD2,ACVR1C,ARHGEF18,BMP2K,BMPER,C16orf72,CAMK2G,CBFA2T2,CCR6,CLCN4,COBL,COL9A2,COPS2,CRHR1,DBT,DCAF7,DLAT,DNAJC21,DOCK9,DOK6,ENSA,ENTPD4,EXOC8,FLOT2,FMNL3,G3BP1,GBP1,GNG2,GRM5,GYG2,HDAC9,HHIPL1,ING3,INHBE,IPO7,IRF2BP2,KLF3,KLHDC10,LAMP2,LDLRAD3,LHX9,LOX,LYRM1,MAP7D2,MAP9,MAPT,MBLAC2,MBNL1,MR1,MTAP,MTDH,MYLK,N4BP2L1,NF1,NMD3,NPTXR,NUP62,OBSL1,PAX6,PDS5A,PKIB,POU3F2,PRDM2,PRKAR2A,PTPN2,PVRL1,RAB3…
miR-4707-3p (miRNAs w/seed GCCCGCC)		mature microrna	Activated	3.900	1.20E-05	AACS,ADD1,ADRA1D,AKT2,ARHGDIA,ATCAY,ATXN3,BRF1,CACNG8,CAMK2B,CBFA2T2,CEP135,CHST3,CPM,CTH,CUX1,CYB561,DDA1,DFFA,DNAJC21,DNM2,DOT1L,DPYSL5,DUSP8,ELFN2,ENTPD4,FMNL2,FSCN1,FURIN,GPR107,GPR161,GRAP,GRIN1,H1F0,IDS,IL13RA1,INIP,INSR,KNDC1,L1CAM,LDLR,LLGL1,LRP1,LRPAP1,LYRM7,MAPK8IP3,MCAM,MINOS1-NBL1/NBL1,MOB3B,MOG,MR1,MTMR9,MXD4,NRARP,NRXN2,NUP62,OLFML3,ORAI2,OTUD5,PCDHGA11,PCDHGA3,PCDHGC3,PCTP,PHAX,PHL…
miR-4649-5p (and other miRNAs w/seed GGGCGAG)		mature microrna	Activated	4.158	1.21E-05	ABAT,ALDH1B1,ALG9,ALKBH5,ARRDC4,ASCL1,ATP2A3,C6orf89,CACNG4,CAMSAP1,CASKIN1,CD81,CDC37,CDK9,CDKN2B,CHST13,CMIP,CPM,DDR1,GIT1,GLB1L2,GLRA2,GLTSCR2,GLYR1,GPRC5B,GSDMC,GYG2,HPD,IRS2,LRP1,MEF2D,NANOS1,NOL6,NRSN2,NRXN2,NTRK3,PER3,PIP4K2B,PLEKHH2,PPP2R5B,PRRC2B,R3HDM4,RASGRF1,RHOB,RIMKLA,ROBO2,SARM1,SLC36A1,SLC39A8,SLC41A1,SLC6A6,SNRNP48,SPG7,SPON1,SS18L1,THEM4,TLR5,TPPP,TRIM13,TTBK1,TTYH2,UBE2H,USP10,…
miR-4699-3p (miRNAs w/seed AUUUACU)		mature microrna		-1.985	1.22E-05	ARHGAP18,C18orf54,CCPG1,CCSER2,CLINT1,CMPK1,CUX1,DHX9,DPYD,FBXL20,GPR4,HBS1L,IGFBP3,KCNAB1,KCTD9,KLF3,LAMP2,MRPL35,MYRF,NCOR1,NEFL,OTUD4,PPP1R12B,PSMA8,PTPRJ,RHOU,SASH1,SLC8A1,SLMAP,SNX4,ZWILCH
miR-4320 (miRNAs w/seed GGAUUCU)		mature microrna		1.949	1.22E-05	ACADSB,ADPRHL1,AHCYL2,AMER3,ARHGEF18,C9orf72,CCSER2,CD24,CELF1,CHD6,CIT,CSNK1E,CTBS,DOK6,EZH1,FAM122B,FAM84A,FLT3LG,FOXJ3,G3BP1,GRIN2A,HAUS6,HTR7,IFI6,IRAK2,KIAA0430,LARP1B,LMTK2,LRP6,LYSMD2,MYOZ2,NFASC,NMD3,NUPL1,OPRM1,PDPN,POLR3B,PPP1R12A,PRUNE2,PTCD3,PVRL1,RAB3IP,RASGEF1B,SEC22B,SIRPA,SLC39A14,SOX2,SOX5,SUMO2,SYN1,SYT9,TAF5,TIAM1,TRIM26,WEE1
miR-210-5p (and other miRNAs w/seed GCCACUG)		mature microrna		1.636	1.23E-05	AASDHPPT,ABCD3,ADAMTSL3,AKAP5,ALG9,ANKRD29,ANKS1B,ARHGEF18,ARTN,ASCL1,BACE1,BACH1,BCAS1,BEND7,C10orf82,C10orf88,C15orf62,C8orf37,CA5B,CACNG4,CAMK2G,CCRN4L,COL5A2,COLEC12,COPS2,CXCL16,DCAF7,DCAF8,DOK6,DOT1L,EDNRB,EIF5A2,EXOC8,FAM208B,FMNL2,FOPNL,GALNT6,GIMAP6,GM2A,GPM6A,GYG1,HAUS3,HECTD2,HLA-E,IFI6,ING3,IPO9,IRAK2,JAK1,KBTBD11,KIAA1919,KIAA2018,LAMP2,LDB2,LDLRAD3,LETM2,LITAF,LMTK2,LRRFIP1,MAPT,MEC…
miR-4508 (and other miRNAs w/seed CGGGGCU)		mature microrna	Activated	3.245	1.23E-05	ADAM11,ADD1,AES,AKT2,ARHGDIA,C1orf95,C7orf26,CACNA1G,CACNG4,CSMD2,DCHS1,DLGAP4,DMWD,DNAJC16,DOT1L,EHMT1,EZR,FARSB,FGF18,FLCN,FNDC1,GIMAP6,GRIN1,HADH,HES6,ITSN1,KBTBD11,KCNJ4,L3MBTL2,LDLRAD3,LLGL1,LRP1,MAPK8IP3,MED19,MFAP3L,MFI2,MTSS1L,MYH7B,NKD1,NRARP,NXPH3,ORAI2,PFDN1,PITPNM2,PLEKHA8,POLR2J,PPARD,PPDPF,PTBP1,PTPRJ,PVRL1,RASGRF1,RBPMS2,RRBP1,SCAI,SCN4B,SEMA3B,SHANK1,SLC32A1,SLC36A1,SLC39A8,SLC7A1…
dihydrotestosterone		chemical - endogenous mammalian		-0.840	1.24E-05	AES,APOE,AR,ASCL1,AXIN2,CCNB1,CCNI,CD74,CDK2,CNTNAP2,COL5A2,CX3CL1,CYBB,DHCR24,DPP4,EGFR,ELOVL7,FGFR1,FN1,FOXO1,FST,GRN,HECTD2,HINT1,HLA-A,HOMER2,IGFBP3,INSR,IRS2,JUN,KPNA1,LDLR,LOX,LPL,MARK1,MCAM,ME1,MED16,MGLL,MYLK,NOTCH1,NR3C1,PER2,PHLDA1,RAD23A,RHOB,RPL12,RPL3,RPS12,RPS17,RPS29,RUNX2,SCP2,SHC1,SLC11A2,SLC19A2,SLC25A40,SLC32A1,SMAD3,SREBF2,SSRP1,TGFBR2,WNT4,ZEB1	553 (19)
miR-3656 (and other miRNAs w/seed GCGGGUG)		mature microrna	Activated	4.387	1.24E-05	ABR,ADPRHL1,AKAP12,AKIP1,ALDH1B1,ARHGEF11,ATCAY,ATG12,ATG2B,ATP2A3,ATP2B2,ATPAF1,AXIN2,CADM3,DNAJA3,DOT1L,DTX3,ELFN2,ERC1,ETV5,FA2H,FAM89A,FBXL16,FLCN,FUS,GNAO1,GRIN1,INSR,ITGB4,KLHDC10,LRPAP1,LRRC48,MAPK9,MAX,MBP,MED16,MFI2,MPRIP,PIK3CD,PLXNA4,PRDM2,PTPN5,RBM33,SCD5,SH2B1,SHC1,SMU1,SOX10,SYT7,TAF5L,TAF8,TCF3,TFAP2C,TRAF7,TTBK1,WDR55,ZNF493,ZNF770,ZNF785
miR-331-3p (miRNAs w/seed CCCCUGG)		mature microrna	Activated	4.091	1.29E-05	AAK1,ABI2,ADRB1,AKT2,ALDH1B1,AMER3,ARHGAP1,ARPP21,ATXN7,B3GAT1,C11orf30,C18orf54,C1orf95,CA5B,CACNB1,CACNG8,CADM3,CAMK2A,CASKIN1,CDKN2B,CHD8,CLMN,CNR1,COL14A1,CRIM1,CSF1R,CSMD2,CUX1,CX3CL1,CYB561,DDR1,DHCR24,DKK2,DMBX1,DNAJC16,DOHH,DUSP8,ECE2,EFCAB13,ELAVL3,ELOVL7,ERBB2IP,ESRP1,EZH1,FAM168B,FAM19A5,FGF11,FGFR1,FRZB,GNA11,GOLGA2,GRK5,GUCY1A3,HES6,HGSNAT,INHBE,KANK1,KCNC4,KLF12,L1CAM,LBH,LINC01600,…
miR-521 (miRNAs w/seed ACGCACU)		mature microrna		0.478	1.30E-05	ANKRD50,ARHGAP24,ASPH,AXIN2,CFL2,CSTF2T,ERCC8,GRM5,IDH2,IL16,IRAK2,KCTD12,MAP9,MTDH,MVB12B,NRARP,PAX6,PDLIM5,PIP4K2B,PPAPDC3,PSEN1,RBM33,RBPMS2,RFFL,RPA1,SLC16A10,SLC17A4,SNX6,TFAP2C,TNRC6B,VEZT,WDR1,ZNF106
miR-3097-5p (and other miRNAs w/seed ACAGGUG)		mature microrna		1.269	1.30E-05	ACADSB,AES,ALDH1B1,AMACR,ARL6IP5,ASAH1,BACE1,BCAS1,BCL11A,C5orf28,CA5B,CALD1,CAST,CAV1,CCNL2,CCR6,CFLAR,CLCN5,COBL,COQ10B,DMBX1,DNAJB14,DTX3,EEF1A1,ELOVL7,ERRFI1,FGFR2,FRY,GALNT6,GALNT7,GDPD5,GRSF1,HLA-E,HMP19,HPCAL4,IFITM1,INSR,JAK1,KBTBD11,KCMF1,KCTD9,LAMP2,LDLRAD3,LDLRAD4,MBNL2,MOG,MPRIP,MRPS25,MTAP,MVB12B,NANOS1,NF1,NPTXR,NSL1,OSBP2,P4HB,PDE5A,PGAM5,PIWIL2,POU3F2,PPARD,PREPL,QPRT,RASSF8,RCCD1…
miR-3908 (miRNAs w/seed AGCAAUG)		mature microrna	Inhibited	-2.360	1.36E-05	AP5M1,ARHGAP5,ARPC5,BEND6,BPNT1,C18orf25,CCDC82,CD53,CDC73,CHMP5,CHRNA3,CLCN5,CLIC1,COQ10B,DCAF7,DCN,DIP2C,DOCK9,EIF4E3,EML4,ERCC8,FANCM,GAD2,GPR85,GPRC5B,GUCY1A3,HS6ST3,KCNS2,LITAF,MAPK9,MYOF,N4BP2L1,NAP1L1,NR3C1,PDCD6IP,PLAA,QKI,RAB3IP,RAD54B,RAPGEF6,RASSF8,RFK,RGS10,RND3,ROBO2,SFMBT1,SH3BGRL,SIAE,SLC36A4,SLMAP,SMAD2,SMARCA2,TMEM170B,TUBGCP3,UBR3,UPF3B,YY1,ZIC3,ZNF154,ZNF655
miR-3670 (miRNAs w/seed GAGCUCA)		mature microrna		-0.278	1.42E-05	ABI2,ADAM11,AIF1L,ANGPTL6,ASAP3,ATPAF1,BCR,BPNT1,BUB3,CCPG1,CLIP1,DNAJC21,DNM3,EDNRB,EGLN3,ENSA,ETV5,EZR,FAM149B1,FAM168B,FIGNL1,FMNL2,FMNL3,FOXK2,GDPD5,H3F3A/H3F3B,HMGCLL1,IGFBP3,ITSN2,KANK1,KMT2A,LINC01600,LPPR5,MAPK1,MCF2,MFAP3L,MGAT3,MVB12B,NEFL,NFASC,NOL6,ORAI2,PCGF6,PDS5A,PGAM5,PLAUR,POLR3A,PRKRIR,PTPN5,PTPRJ,PYROXD1,RASGRF1,RBP1,RCAN1,RFK,RMI1,RND2,RRP1B,RTP1,SEC22B,SIKE1,SLC11A2,SLC39A8,S…
miR-4457 (miRNAs w/seed CACAAGG)		mature microrna		-0.501	1.44E-05	ABI2,ACER3,ACSF2,ADO,APC,ARID5B,ARRDC3,ATP7A,BEND7,BLOC1S2,CELF1,CNNM3,COMMD8,CTBS,CUL4A,CX3CR1,DENR,DHX30,DPYD,ELOVL4,EYA4,FA2H,FBN1,FBXL14,FGF5,GABRB2,GPR85,HLA-E,HOMER2,KIAA1804,KLF6,KMT2A,LIFR,LONRF2,MAP7D2,MBLAC2,MGAT3,MTMR4,MTMR6,NCOA2,NF1,NHS,NR3C1,NTRK3,OR7D2,PCTP,PSEN1,PTBP1,PTPRF,RAB3IP,RAPGEF6,RASGRF1,RBM25,RPL27A,SGSM3,SHC1,SIRPA,SLC16A1,SLC19A2,SLMAP,SMAD2,SNED1,STARD13,SUPT6H,SYNPO2…
miR-374c-5p (and other miRNAs w/seed UAAUACA)		mature microrna		-1.207	1.44E-05	ABCD3,AEBP2,ARHGAP5,ASCL1,B3GNT5,C2orf69,C8orf37,CCDC80,CCDC85A,CDC42,CDC73,CEP135,CLIC4,CNR1,CPEB3,DENND1B,DNAJA3,DOCK9,DPP4,DPYSL5,EIF5A2,FAM135A,FAM168B,FOPNL,GLRA3,GRIN2A,HECTD2,HEG1,IPMK,KIAA1804,KLF3,MARCKS,MDM4,MOB3B,MR1,MTDH,PCDH7,PDLIM5,PHF21B,PIGW,PPAP2B,PRDM2,PTPDC1,PTPRC,PTPRS,PVRL1,RAB3IP,RASSF8,RBFOX2,RFK,SCAI,SF3A1,SUSD5,SYNJ1,TAF1,TMEM161B,TMEM242,TRMT10A,TRMT5,VAV3,WEE1,ZC2HC1A,Z…
miR-583 (miRNAs w/seed AAAGAGG)		mature microrna	Inhibited	-2.079	1.46E-05	ADRA1D,ATP2B3,BNIP3,C14orf1,C4orf17,CACNA1E,CAPRIN1,DPYD,DTNA,EML4,ENTPD4,ERICH1,ESRRG,GNAI3,HAUS3,HAUS6,HIPK2,INTS6,JAK1,JMY,KAT6A,LMO7,MFN1,MVB12B,NAV3,NEFL,NUP98,PLCH1,PPARD,PRKAB2,PTK2B,RASAL2,RTP1,SIX4,SLC36A1,SLC38A9,SLMAP,SSX2IP,TDRP,TFRC,TIAM1,TMEM165,TMEM170B,TRMT10A,TUBGCP3,VAMP3,WDHD1,WNT11,XPNPEP1,YTHDF3
miR-4653-3p (miRNAs w/seed GGAGUUA)		mature microrna		-1.136	1.51E-05	ALDH1B1,ASPH,ATPAF1,BMP2K,C14orf1,CA5B,CADM2,CCAR1,CCDC85A,CEP170,CFAP52,CHM,CHMP5,CTTNBP2,CYBRD1,DMBX1,EGLN3,ESRP1,ESRRA,ESRRG,GALNT6,GNG2,GPR183,GRIN2A,GTF3C3,HSF2,IQGAP1,KNOP1,MARCKS,MRPL35,NFASC,PCDHB3,PGM2,PLAA,POMGNT1,PRKACA,PTPRN2,PURA,RBFOX2,SRGN,TAF1,TDP2,TDRD6,TMTC1,TTC37,VSTM4,VTA1,WDR11
miR-151-3p (and other miRNAs w/seed UAGACUG)		mature microrna		-0.954	1.52E-05	AKT3,ANKRD44,AQP4,AZI2,BCR,C5orf28,CALD1,CAST,CP,CX3CR1,DBT,DLC1,DLG5,EEF1A1,EXOC8,FAM120AOS,FAM199X,GAB1,HBS1L,KLF12,MBNL2,ME1,MRPS25,PCP4L1,PHACTR4,PLXNA4,PM20D2,PTCD3,PTPN12,PYROXD1,QKI,RERG,RPE,RPL27A,SLAIN2,SLC28A1,SLC8A1,SOCS5,SOS1,SUSD5,TAF5L,TIAM1,TNIK,TNPO1,WNT6,YTHDF3,ZNF785
miR-2681-3p (miRNAs w/seed AUCAUGG)		mature microrna		-1.988	1.54E-05	ATXN3,BAALC,BACH1,BCAT1,CD24,CEP135,CHORDC1,CLCN5,CLIP4,CNR1,COBL,CUL4A,DNAJB14,EMC2,ETNK1,FSCN1,GABRA5,GLRA2,GTF3C3,H2AFV,HBS1L,KLHL28,MAP4K3,MAP4K5,MBNL1,MFN1,MKL2,MTDH,MTRR,NEFL,PAX6,POU3F2,RAB3IP,RND3,RPS29,SLC30A1,SNRNP48,SORT1,TFRC,TLR5,TMEM33,TRMT5,ZNF333,ZNF770
miR-758-5p (and other miRNAs w/seed GGUUGAC)		mature microrna		-0.051	1.54E-05	AEBP2,ASCL1,ASPH,ATG12,ATPAF1,BACH1,C2orf69,CNTNAP2,DPYD,DPYSL5,ERC1,FGF18,GABRB2,IL13RA1,IQGAP1,IRS2,KCNAB1,KCTD12,KLF3,KMT2A,KPNA1,LPL,LPPR5,MAPT,MICAL2,NEFL,NKAPL,PNPLA8,PPP1R10,PPP1R3D,PRRC2B,PTCHD1,PTPN2,PTPRC,RHOU,SEC22B,SLC11A2,SLMAP,SSFA2,TRUB1,UBE3A,USP47,USP9X,ZBBX,ZCCHC12
miR-4747-5p (and other miRNAs w/seed GGGAAGG)		mature microrna	Activated	5.437	1.56E-05	AACS,AAK1,AASDHPPT,ABR,AES,AFF3,AGK,AHCYL2,AIF1L,ALPK1,ANKRD44,AQP4,ASB14,ASPH,ATG4A,ATPAF1,BCR,C12orf75,C14orf1,C1orf95,CACNA1E,CASQ1,CDC42,CEP68,CHD3,CLCN4,CNNM3,COL9A2,CP,CSTF2T,CXCL5,DCAF7,DENND5B,DKK2,DNAJC27,DNM2,DOK4,DPYD,EEF1A1,EHMT1,ELFN2,ESRRG,FAM19A5,FAM84A,FBXL16,FBXL20,FCHSD1,FHL1,GLB1L2,GLYR1,GPR37L1,GRB2,GRM7,HHIPL1,HLA-A,HLA-E,IFI44L,IGDCC3,IGSF8,ITSN1,KHSRP,KIAA1045,KLHL28,L1CAM,…
SIM1		transcription regulator	Inhibited	-2.638	1.59E-05	ADAM28,APOE,AQP4,CFL2,DNASE1,EGFR,EIF5A,ELL2,FCGR2A,FHIT,GMCL1,GRIN1,HLA-A,IFI16,LCP1,LDB2,LIFR,LRRFIP1,MDM4,PKIB,PLA2G5,POU3F2,RGS10,RYR2,SMAD3,SOX10,ST8SIA5,STRN,SYT7,SYT9,THRB,TYROBP,ZFP36L1
miR-5095 (and other miRNAs w/seed UACAGGC)		mature microrna		-0.807	1.59E-05	ABCD3,AKT2,ALDH6A1,ALG9,AMACR,APC,AXIN2,BCAS1,BMPER,BPNT1,C1QTNF2,C5orf28,CAST,CCDC186,CCR6,CCSER2,CDKN2B,CHM,CLCN4,CRIM1,DBT,DFFA,DKK2,DMBX1,DNAJB14,DNM3,DTNA,EMC2,ENTPD4,EZH1,EZR,FAM162A,FAM217B,FAXC,FGFR2,FHDC1,FIGNL1,G3BP1,GALNT6,GOLGA2,GOPC,GP2,GRB2,GYG2,H2AFV,HAUS3,HECTD2,HLA-E,IDS,IFI44L,IFIT3,IL13RA1,INIP,IPMK,IPO9,KCMF1,KCTD12,KIAA1919,KPNA1,LAMP1,LPL,LRRC49,LRRFIP1,MOB3C,MOG,MR1,MTRF1,M…
miR-4766-3p (miRNAs w/seed UAGCAAU)		mature microrna		-1.739	1.60E-05	ABCD2,ABCD3,ADAM28,ANKRD44,ANKRD46,ASAP1,ASPH,C8orf37,C9orf72,CHM,CMPK1,COBL,CTNNA1,CYP2U1,DCN,DIP2C,DKK2,DOK6,EXOC8,FAM135A,FNDC1,FOXJ3,GPR4,GPR85,HBS1L,HS6ST3,HTR2A,IQGAP1,LAMP1,LARP1B,MAPK9,MARCKS,MGLL,MYOF,NAV3,NFIA,OR7D2,PDCD6IP,PHIP,PHLDB2,PPIP5K2,PPM1L,PPP2R2A,RAPGEF6,RASAL2,RNLS,RUNX1T1,RUNX2,SCN1A,SLC36A4,SLC8A1,TMEM184C,YY1,ZIC3,ZNF804A
miR-1256 (miRNAs w/seed GGCAUUG)		mature microrna		-0.939	1.61E-05	ABCD2,ADGRA2,APC,ARPP21,C2orf88,CAPRIN2,CCRN4L,CDKN2B,CNNM3,CNR1,CROT,CYBB,DHX9,DMXL2,ESRRA,EYA4,GABBR2,GPR85,GRIN2A,H3F3A/H3F3B,HMP19,HPCAL4,IRAK2,KCTD15,KLHL9,LRRC48,MAGI1,MAPK9,MKX,N4BP2L1,NAV1,NCOA2,NR3C1,OTUD4,PCSK2,PDZRN4,PPP1R12B,PRUNE2,RAPGEF1,RHOQ,RNLS,RPS29,SCN1A,SCP2,SEZ6L,SOX5,SPON1,TAB2,TLR5,TMEM99,TRIM36,USP45,WASF2,WASL,WDHD1,ZIC5,ZNF548
miR-450b-3p (and other miRNAs w/seed UGGGAUC)		mature microrna		0.507	1.68E-05	ABAT,AMER3,ARHGEF11,ASPH,B3GAT1,BAALC,BUB3,CCNB1IP1,CDC73,CDK2,CDKN2B,CFLAR,CLCN4,COL9A2,COPS2,ERC1,ERCC8,ETNK1,EZR,F8,FAM199X,FARSB,GPR4,H2AFV,KCNA5,LARP4,LDLR,LIFR,LMO4,LYRM7,MAP7D2,MARCKS,MICU3,MKX,MTAP,NAPG,NCAM1,OSBP,PBXIP1,PPP1R12B,PPTC7,RASGEF1B,RFFL,RPL27A,RPS6KB1,SCD5,SHISA9,SOX2,STAU1,STX3,SYNCRIP,TRMT5,TTLL11,UBA7,UCHL5,UTRN,WDR36,XAF1,ZFP1,ZNF154,ZNF784
miR-1244 (miRNAs w/seed AGUAGUU)		mature microrna		0.974	1.77E-05	AASDHPPT,ABCD2,ABHD3,AMN1,ANKRD44,BACE1,BCL7A,COPS2,CREBBP,CRIM1,CXCL16,DENND1B,EML4,ERBB2IP,F8,FAM198B,FBXO28,GLRA2,GLRA3,HBB,HECTD2,ITM2A,LBH,MOG,MXD1,MYOZ2,NCOR1,NXPE3,OSBP,PLAA,PRKCB,PTCD3,QKI,RPL27A,RTP1,SCN1A,SCN2A,SERTM1,SLC38A2,SLC6A15,SSBP2,TLE1,TMEM184C,TNIK,TPPP,TSPAN14,USP8
miR-3672 (and other miRNAs w/seed UGAGACU)		mature microrna		-0.525	1.77E-05	ATP7A,CALD1,CHMP5,CNR1,CSTF2T,DFFA,DKK2,FABP7,FCER1G,FCGR2A,G3BP1,GLRB,GRSF1,H2AFV,HAUS3,HIPK2,HIST1H2BD,INADL,KAT6A,KIAA1919,LGALS8,LITAF,LPL,M6PR,MBP,NEFL,NHS,NXPH3,OR7D2,PCBD1,PDCD6IP,PDLIM5,PLEKHG2,POT1,PPP2R1B,PSMD9,QKI,RASGRF1,RET,RFX5,RNF14,RSL1D1,RUNDC3B,SGSM1,SOCS7,SPAST,STIL,TAF1,TBC1D23,TGFBR2,TMEM170B,TRMT1L,TSPYL5,UPF3B,ZFHX4,ZNF670
miR-1224-5p (and other miRNAs w/seed UGAGGAC)		mature microrna		-1.083	1.78E-05	AQP4,BCAT1,BMPER,CLIC4,CNNM3,CTBS,DCUN1D4,DHRS2,DLG5,ENSA,EXOC8,FAM160B1,FAM217B,FAM89A,FAXC,FGFR1,FMNL3,FNIP1,GCNT4,H3F3A/H3F3B,HECTD4,HGSNAT,INHBE,IRAK2,ITSN1,KIAA1804,KLF3,KPNA1,LAMP2,LIFR,LIX1,LRRK2,MAP2K6,MAP4K3,MAPK8IP3,MBP,MFAP3L,MID1IP1,NCAM1,NEBL,PBXIP1,PDE4DIP,PLCH1,PNPLA8,PPP1R9B,PRKCB,RALGAPB,RAP2A,RHOQ,RIMKLA,RND3,SCP2,SEC31A,SFMBT1,SLC17A4,SLC17A6,SMAD2,SNRNP48,SPTBN1,SYN1,SYNPO2,TH…
miR-3117-3p (miRNAs w/seed UAGGACU)		mature microrna		0.010	1.78E-05	ACER3,AGPS,ANKRD50,ARF3,ATG12,AZI2,B3GAT1,C2orf69,CAPRIN1,CHM,COL14A1,COL9A2,COMMD8,CREBBP,CSTF2T,CYBRD1,EHMT1,FAR1,FOXK2,GAB1,GBP1,GLRA2,GPR107,HBS1L,HTR5A,IER3IP1,LHX2,MOB3B,MTMR4,NF1,NRSN1,OSBP2,PABPC1,PCDH7,PDCD6IP,PDE5A,PREPL,PRKAB2,RALA,RASGRF1,RNLS,SLC16A10,SLC17A6,SLC6A15,SYNCRIP,SYNPR,TIAM1,TLL1,TRNT1,UBXN10,XAF1
miR-3144-3p (miRNAs w/seed UAUACCU)		mature microrna		-1.351	1.78E-05	ABI2,ARHGEF3,CASKIN1,CLIC4,CTNNA1,DLC1,DMRT2,DTNA,EFCAB13,ETNK1,FAM122B,GRIP1,HAUS6,HS3ST1,ICA1,IRS1,LAMP2,LMO7,LRRC7,LYPLA1,MDM4,MEF2C,MRPL19,NR3C1,NT5E,NXPE3,OPRM1,OSBP,PDCD6IP,PM20D2,PPP4R4,PTPRC,RALGAPB,RIOK2,RUNDC3B,SGOL2,SLC25A46,SPIN4,SRSF10,SYNPO2,UBR3,ZBTB1,ZDHHC20,ZNF106,ZNF273,ZNF333
miR-3677-3p (miRNAs w/seed UCGUGGG)		mature microrna		1.836	1.79E-05	AKAP12,APLP2,CAMK2N1,CIT,DCAF7,ENTPD4,GM2A,GRB2,HAUS6,HGSNAT,KCMF1,KCNA1,KCTD15,KLF12,KNDC1,LIX1,LSS,MAZ,MECP2,MTSS1,OSBP,PAX6,PPARD,PPP1R12B,RASGEF1B,RCAN1,RNLS,SAMD5,SGSM2,SHISA9,SLC36A1,SLC6A1,SORBS3,SORT1,SYNPO2,TCF3,TNFAIP3,TTLL11,TUBGCP3,UBE3B,UTRN,WDHD1,WNT6,YPEL2,ZNF785
miR-4761-3p (miRNAs w/seed AGGGCAU)		mature microrna		-0.530	1.87E-05	ACER3,ADD1,ADGRA2,ADO,AFF3,ATG2B,BMP2K,C2orf88,CA5B,CACNG8,CDC42,CEP135,CHD6,CLIP4,CMIP,DBT,DNAJC16,E2F7,EEF1A1,EFCAB13,ERBB2IP,FBN1,FHL1,FMNL3,GABRB2,H3F3A/H3F3B,HNRNPD,IRS2,KCMF1,KIAA0226L,KIAA1045,KLF12,LIFR,LIX1,LTN1,MAGI1,MBNL1,MTAP,NLGN2,NMNAT1,NOL6,OSBPL1A,OTUD4,PLCH1,PLEKHA8,PPP1R12A,PPP1R12B,PPP1R9B,PRUNE2,RAB2B,RELL1,RNF14,RNF180,SCD5,SEZ6L,SLC38A9,SNX13,SORT1,SSBP2,SSR1,STK3,SYT7,SYT9,…
miR-3924 (miRNAs w/seed UAUGUAU)		mature microrna		0.411	1.88E-05	ADAM9,AFF3,AHCYL2,ARHGEF11,ASPH,CHORDC1,CLINT1,CTBS,CX3CR1,DENR,DOK6,FAM198B,FBXL14,FST,GPM6A,GPSM2,GTF3C3,HDAC9,HMGB2,LMO7,LOX,LPCAT2,LSAMP,LYPLA1,MAP9,MARK1,MICU3,MYRF,NAPG,NCOR1,NR3C1,NUFIP2,PHIP,PLEKHG2,PRKAB2,PTPDC1,RASSF8,RMND5A,SIKE1,SLC36A4,SLC8A1,SNX4,SYNJ1,TGFBR2,TMEM108,UNC13C,VSTM4,ZNF273
miR-548h-5p (and other miRNAs w/seed AAAGUAA)		mature microrna		-1.393	1.90E-05	ARRDC4,BEND7,CCNB1,CELF1,CEP97,CLIP4,CYBRD1,DCAF13,FAM135A,FBXO28,FZD7,G3BP1,GPSM2,GRM5,GTF3C3,HEY1,IPMK,LACTB2,LARP4,LRRC7,ME1,MFN1,MYCN,PARD3,PDLIM5,PRKAA2,RAD54B,RALA,RMND5A,SACS,SF3A1,SH3BGRL,SPTBN1,SRI,TP53INP1,TRUB1,TSNAX,ZBTB11,ZDHHC20,ZDHHC21
miR-618 (and other miRNAs w/seed AACUCUA)		mature microrna		-1.412	1.90E-05	ARID5B,ARPP21,ATP11C,BUB3,C5orf28,CA5B,CNTNAP2,CTBS,DMXL2,ELOVL7,ERICH1,ESRP1,ESRRG,HDAC9,HTR5A,ING3,KLF12,KLF9,KPNA1,LHFPL3,MARK1,MTMR9,NCOR1,NTM,PAX6,PHYH,PPP2R1B,PTPDC1,RHOU,RMND5A,SLC25A46,SOX6,SRSF10,STXBP5L,TMEM99,TTC29,VCPIP1,VEZT,ZBTB1,ZNF273
miR-4775 (miRNAs w/seed UAAUUUU)		mature microrna		-0.738	1.98E-05	CEP68,GAB1,GATC,HBS1L,LARP4,NSL1,PHIP,QKI,SLC36A4,STRN,TMEM33,TNRC6B,ZNF92
miR-550b-3p (miRNAs w/seed CUUACUC)		mature microrna		-1.425	2.11E-05	ARMCX5,ARRDC4,ASAP1,ASPH,C2orf69,C9orf72,CDC73,CNTNAP5,DBF4,EZR,FAR1,FBXO28,MAPT,MOB3B,MOG,MTMR4,MYOZ2,PAAF1,PLEKHH2,PRKAA2,PRKCB,RCOR3,RFTN2,RPE,SLC25A40,SMNDC1,SOX2,SPTBN1,SREK1,USP27X,VWA8,WDR11,ZIC1,ZNF273,ZNF493,ZNF655,ZNF92
miR-501-5p (miRNAs w/seed AUCCUUU)		mature microrna		-1.811	2.17E-05	AMER3,BCL6,CDC27,CHMP5,CLIC4,CPED1,CROT,CSE1L,CYBRD1,DCP2,DMXL2,GAS2,IPO11,JMY,JUN,KCTD15,LIX1,LRP6,MAGI1,MBNL2,MICU3,MTMR6,MTURN,MYLK,NAP1L1,NCOA2,NFE2L2,NTM,PHAX,PLA2G5,POLR3B,PRDM2,PTPN21,RDX,RFTN2,SNX13,SRGN,SSX2IP,TAF1,TAF5L,TFRC,TRNT1,UBE3A,VPS4B,XG,ZBTB1,ZMAT3,ZNF519
miR-1970 (and other miRNAs w/seed GUGUCAC)		mature microrna		1.073	2.19E-05	ABI2,ALPK1,ARL10,ATCAY,ATXN7,BAZ1B,C2orf88,C5orf28,CBFA2T2,CSNK1D,CXCL5,DDR1,DENND2D,DFFA,DLAT,DOK4,EIF4E3,ETNK1,FAM160B1,FAM84A,FIP1L1,FOXK2,GLYR1,GPNMB,GRIN2A,HECTD2,HEG1,HMP19,HSF2,IPO7,IRS1,JAK1,JMY,KIAA1045,LARP4,LBH,LCP1,LDLR,MAPK9,MBD1,MBP,MYSM1,NCAM1,NR3C1,OBSL1,PER3,PRKAR2A,PRUNE2,PTBP1,RCHY1,RSL1D1,SCN2A,SLC6A15,SUSD5,TEAD1,TMEM33,TMTC1,ZMYM2,ZNF704
miR-769-5p (miRNAs w/seed GAGACCU)		mature microrna		1.176	2.19E-05	ADAMTSL1,AKT3,APBB2,BPNT1,BRF1,CADM2,CCSER2,CEP89,CHD6,CIT,CRHR1,CUL5,DFFA,EEF1A1,ELOVL7,ENTPD3,EZH1,FCHSD1,FST,FUS,HAUS3,HEY1,HTR7,ITSN1,JAK1,KCTD12,KLF12,KMT2A,LCP1,MAPK9,MBP,MDGA1,MFI2,MOG,N4BP2L1,NLGN2,NTRK3,PLAA,PLEKHA8,PRKAB2,PRL,PRUNE,PRUNE2,RAPGEF6,RASGRF1,RIOK2,SCD5,SLC39A6,SLC6A1,SMAD2,SMAD3,SNRNP48,SPAST,SPON1,SS18L1,SSR1,STK3,TBC1D20,TBKBP1,TDRD6,TGFBR2,TLL1,TMIE,UBE2G1,UPF3B,WASF2,WD…
ARNT2		transcription regulator	Inhibited	-2.475	2.21E-05	ADAM28,APOE,AQP4,CFL2,DNASE1,EGFR,EIF5A,ELL2,FCGR2A,FHIT,GMCL1,GRIN1,HLA-A,IFI16,LCP1,LDB2,LIFR,LRRFIP1,MDM4,PKIB,PLA2G5,RGS10,RYR2,SMAD3,SOX10,ST8SIA5,STRN,SYT7,SYT9,THRB,TYROBP,ZFP36L1
miR-4477b (miRNAs w/seed UUAAGGA)		mature microrna		-0.163	2.22E-05	ABHD3,ACER3,APLP2,ATG2B,ATG4A,B3GALNT2,BRK1,BUB1,CCDC126,CCDC85A,CHD6,CNTNAP2,COL5A2,COPS2,CP,CYP2U1,DCAF13,DLG1,DNM3,EIF5A2,ELFN2,ENSA,GLRA2,GPSM2,HDAC9,ING3,KIAA0430,LARP1B,LRPAP1,LRRC7,NCOR1,NFASC,PABPC1,PRRT2,RAPGEF6,RCOR3,RHOQ,RMI1,SCN1A,SEC22B,SLC25A46,SLC41A1,SMS,SPON1,SSR1,SUSD4,SYNCRIP,TCF4,TCP11L2,TDG,TDRD6,TMBIM6,TMEM108,UBE2J1,USP10,WWP1,ZNF770
miR-3594-5p (and other miRNAs w/seed CCAGGGC)		mature microrna	Activated	6.602	2.27E-05	AACS,ABAT,ABI2,AGK,AIF1L,AKAP13,AMACR,ARHGAP1,ARHGEF2,ARID5B,ASAP3,BACE1,BCL11A,BCR,BEND7,BRK1,C1orf95,C6orf89,CADM3,CBX5,CD53,CDKN2B,CELF1,CLIC1,CMIP,CNR1,CPM,CRHR1,CUX1,DAB2IP,DCAF8,DCHS1,DCP2,DFFA,DIP2C,DLAT,DLC1,DNM2,DOT1L,DPYSL5,DUSP8,EAF1,ECE2,EEA1,EIF5A,ELOVL7,EPAS1,EZR,FAM120AOS,FAM81A,FAM84A,FHDC1,FMNL3,FRY,FSCN1,FURIN,GABBR2,GABRB1,GATC,GLT1D1,GNAO1,GPC1,GPM6A,GRAMD2,GRAP,GRIN2A,HECTD4,…
miR-1267 (miRNAs w/seed CUGUUGA)		mature microrna		-1.575	2.29E-05	ALG9,ANKS1B,BNIP3,C15orf62,CALD1,CP,CTBS,CYBB,DDHD1,DNAJA3,ESRRG,FNBP1L,GALNT7,GAS2,GPR4,ING3,ITSN1,KCMF1,KCNAB1,KMT2A,LHFPL3,ME2,MICU3,MYO16,OR7D2,PDE4DIP,PHYH,PIWIL2,PLOD2,PRKAA2,RAD54B,RAP2A,RASSF8,ROBO2,SCN1A,SIAH1,SMAD2,SMU1,SOCS5,SPTBN1,SS18L1,SYN3,TDP2,TFAP2C,TNFSF13B,UBE2QL1,USP42,ZBTB1,ZKSCAN1
miR-3063-5p (and other miRNAs w/seed GGAGAUC)		mature microrna		1.248	2.46E-05	ADGRA2,ATG4A,ATP2B2,C21orf2,CEP170,CFLAR,CHRNA3,CIT,GABBR1,GNAO1,GPR4,H2AFV,HS6ST3,JMY,LINC01600,LPL,MVB12B,MXD1,N4BP2L1,NCOA6,OSBP2,OTX2,PIP4K2B,PITPNM2,POT1,PPP1R3D,PTPN18,RAPGEF6,RASAL2,RBM33,RND2,RND3,RRP12,SLITRK2,SMARCA2,SMNDC1,SS18L1,STAU1,SYNCRIP,TDRD6,THSD7A,TNPO1,TRIM26,TXNIP,UST,VSTM4,WDR36,WT1,ZNF548
miR-877-5p (and other miRNAs w/seed UAGAGGA)		mature microrna		-0.629	2.47E-05	ABHD10,ADAMTSL1,AFF3,AR,ATP2C1,BCAS1,CELF1,CSF1R,CTBS,CTTNBP2,CUL4A,CYB561,CYBRD1,DFFA,DKK2,ESRP1,GABRB2,GRAMD2,HAUS6,HLA-DRA,IPMK,IRS2,KLHDC10,LOX,LPCAT2,LUC7L2,NAV1,NAV3,NCOR1,NEFL,NMNAT1,NUP98,OLFML3,PDPN,PHIP,PLEKHA3,PLEKHH2,PREPL,PSEN1,RASGEF1B,RBM25,RCHY1,RFTN2,RFX5,RHOQ,SORBS3,SUSD5,TAB3,TMBIM6,TMED7,UNC13C,UTRN,WASL,WDHD1,ZBTB1,ZC2HC1A,ZKSCAN2,ZNF519,ZWILCH
miR-4270 (and other miRNAs w/seed CAGGGAG)		mature microrna	Activated	4.959	2.53E-05	ABAT,AIF1L,ALG9,AMER3,ANKRD50,ARF3,ARHGDIA,ARHGEF11,ARL15,ATP7A,BCL11A,CADM3,CAMSAP1,CBX5,CEP170,CEP68,CFLAR,CHORDC1,CRHR1,CSNK1D,CUL4A,DCAF8,DMWD,DNM2,DOHH,DOK6,EAF1,ECE2,EGLN3,EIF1AD,EML4,ENSA,ERC1,F8,FBXO10,FCER1G,FLOT2,FOXJ3,FSCN1,GIT1,GPR107,GRAMD2,GRN,HNRNPD,HTR2A,IRS2,ITSN1,KCNC4,KCNS2,KCTD15,KIAA1045,KLF6,KLF9,KLHDC10,KMT2A,KNDC1,L1CAM,LAS1L,LBH,LITAF,LRP1,MAP7D2,MBD1,ME2,MEF2D,MINOS1-NBL…
miR-4633-5p (miRNAs w/seed UAUGCCU)		mature microrna	Inhibited	-2.096	2.53E-05	ACVR1C,ADAM22,AKAP5,AKT3,APBB1IP,ARHGAP24,ASPH,BCL7A,CAST,CCDC141,CPEB3,CX3CL1,DDHD1,FAM136A,GBP1,HECTD2,HLA-A,IRS2,KNOP1,M6PR,MAST4,MDM4,MEF2C,MTMR4,MTRR,MYOZ2,NAP1L1,PARD3,PARG,PPTC7,PRSS23,PTPN18,PYROXD1,RAB3IP,RAP2A,RCOR1,RGS5,ROBO2,RTTN,SLC25A46,SLC38A2,SLITRK6,SMAD2,TAB3,TMEM170B,UBXN10,UCHL5,USP8,ZDHHC21,ZKSCAN1,ZMYM2,ZNF519,ZNF704,ZNF785,ZNF92
miR-3616-5p (and other miRNAs w/seed UGAAGUG)		mature microrna		-0.361	2.63E-05	ADAM22,ADPRHL1,APBB2,APC,ASB14,ASPH,ATP2B2,BAZ1B,CCDC186,CCDC85A,CCNL2,CEP170,CEP97,CHD6,CMPK1,DBT,DNAJB14,EDNRB,EGFR,EPB41L3,FANCM,FUS,GALC,GPNMB,GRM5,GUCY1A3,IGSF3,IPO11,KHNYN,KLHDC8A,LGALS8,LOC102724159/PWP2,MAPK1,NAV2,ORC4,PDE4DIP,PDIA4,PDS5A,PER3,PHIP,PRKCI,PROX1,PRUNE,RFFL,RHOU,RPA1,RPS6KB1,SASH1,SLC6A15,SLC6A6,SPARCL1,SS18L1,THAP10,TNPO1,TRMT1L,TRMT5,TTYH3,VCPIP1,VPS4B
miR-3648 (miRNAs w/seed GCCGCGG)		mature microrna	Activated	5.058	2.64E-05	ABR,ASAH1,BRSK2,CACNG4,CDK5R2,CELF5,CHM,CUX1,DMBX1,DNM2,DOK7,DOT1L,ELFN2,GBGT1,GNAO1,GPR161,IDH2,KHSRP,LMTK2,LPL,LRRC48,MEGF6,MFI2,PARD3,PCDHGA11,PCDHGA3,PCDHGC3,PLXNA1,PODXL2,PTBP1,SEZ6L,SLC32A1,SOX3,TBX1,TNRC6C,TPPP,TTBK1,UBE3B,UNC119B,WDR1
miR-299a-5p (and other miRNAs w/seed GGUUUAC)		mature microrna		0.057	2.64E-05	ABCD3,ABR,BACE1,BACH1,CAMSAP1,CAPN2,CSTF2T,EYA4,FAM206A,FAR1,FST,GALNT5,GLRA3,GRIN2A,GTF3C3,HDAC9,HEY1,KCTD15,LYPLA1,LYRM1,MECP2,MTURN,MYLK,N4BP2L1,NAV3,NF1,NR2C2,PARD3,PDHX,PHLDB2,PLEKHH2,PM20D2,PRSS23,RFX5,SCN2A,SHISA9,SIAH1,SLC11A2,SOCS5,TLL1,TMF1,TMX3,TNPO1,TTC37
miR-509-3p (miRNAs w/seed GAUUGGU)		mature microrna		0.383	2.78E-05	ARF3,ARHGAP1,ARPC5,ATG4A,ATXN7,BEND6,CDK2,CLIP1,CSNK1D,GPHA2,H1F0,IL13RA1,KLF6,KLHDC8A,LARP4,LRIG1,MEGF6,MEIS1,MKL2,NEO1,NOTCH1,NTM,NTRK3,OSBP,OTX2,PDCD6IP,PPP2R5C,PRUNE,PTPRF,RFX5,RND2,RNF180,SLC36A1,SLC41A1,SNX13,SPTBN1,ST6GAL1,SYNJ1,TDRD6,TP53INP1,USP27X,USP47,WLS,ZIC3,ZMAT3,ZNF92
[truncated: 892 more rows]
