# Supplementary material for: Two Thalamic Regions Screened Using Laser Capture Microdissection with Whole Human Genome Microarray in Schizophrenia Postmortem Samples
Source: Schizophr Res Treatment. 2020 May 31;2020:5176834. doi: 10.1155/2020/5176834 (PMC7285254; doi:10.1155/2020/5176834)
Supplement: Supplementary Materials — Supplementary Table S1: AN disease vs. AN normal control (AN SZ/NC). S1.1: Ingenuity Pathway Analysis—networks AN SZ/NC. S1.2: Ingenuity Pathway Analysis—pathways AN SZ/NC. S1.3: Ingenuity Pathway Analysis—upstream regulators AN SZ/NC. Supplementary Table S2: VPL disease vs. VPL normal control (VPL SZ/NC). S2.1: Ingenuity Pathway Analysis—networks VPL SZ/NC. S2.2: Ingenuity Pathway Analysis—pathways VPL SZ/NC. S2.3: Ingenuity Pathway Analysis—upstream regulators VPL SZ/NC. Supplementary Table S3: VPL and AN disease same subject (SZ_VPL vs. AN). S3.1: Ingenuity Pathway Analysis—networks SZ_VPL vs. AN. S3.2: Ingenuity Pathway Analysis—pathways SZ_VPL vs. AN. S3.3: Ingenuity Pathway Analysis—upstream regulators SZ_VPL vs. AN. S4: VPL and AN normal control same subject NC_VPL vs. AN). S4.1: Ingenuity Pathway Analysis—networks NC_VPL vs. AN. S4.2: Ingenuity Pathway Analysis—pathways NC_VPL vs. AN. S4.3: Ingenuity Pathway Analysis—upstream regulators NC_VPL vs. AN. S5: miR-137 comparisons in our data. S6: our data comparisons to [39] (their Table 1) Potential impact of miR-137 and its targets in schizophrenia. Front Genet Apr 26; 4 : 58. S7: our data comparisons to [40] Inhibition of the schizophrenia-associated microRNA-137 disrupts Nrg1alpha neurodevelopmental signal transduction. Cell Rep July 5; 20(1):1-12. S8: our data comparisons to [41] microRNAs sculpt neuronal communication in a tight balance that is lost in neurological disease Front Mol Neurosci Dec 12; 11 : 455. S9: comparison of ELAVL1 NCBI identified interactants for NC AN/VPL (Table S4) with SZ AN/VPL (Table S3). S10: synapse and receptor related. [file 5176834.f1.zip › 5176834.f1/S4.xlsx]

## Sheet: normals_VPL_AN_only_padj0.05
Probe.Set.ID	Gene.Title	Gene.Symbol	Chromosom	Entrez.Gene	SwissProt	OMIM	RefSeq.Protein.ID	RefSeq.Tr	p	p.adj	Log2Rat
215695_s_at	glycogenin 2	GYG2	chrXp22.3	8908	A6NKP3 /// A8K8Y1 /// B3KUV6 /// C9J2R7 /// O15488 /// Q1ZYL7	300198	NP_001073324 /// NP_001171631 /// NP_001171632 /// NP_001171633 /// NP_003909	NM_001079855 /// NM_001184702 /// NM_001184703 /// NM_001184704 /// NM_003918	5.63675e-05	0.00734218	2.12116
229285_at	ribonuclease L (2',5'-oligoisoadenylate synthetase-dependent)	RNASEL	chr1q25	6041	Q05823 /// Q1A3D9 /// Q1RLL8 /// Q5W0L2 /// Q6AI46	180435 /// 601518	NP_066956	NM_021133	1.12807e-05	0.00321257	1.89603
1555071_at	tolloid-like 1	TLL1	chr4q32-q33	7092	B7ZLW3 /// O43897	606742 /// 613087	NP_036596	NM_012464	0.00043371	0.0202536	1.72415
232481_s_at	SLIT and NTRK-like family, member 6	SLITRK6	chr13q31.1	84189	C9JUF6 /// Q9H5Y7	609681	NP_115605	NM_032229	7.13564e-06	0.00250706	1.68243
205286_at	transcription factor AP-2 gamma (activating enhancer binding protein 2 gamma)	TFAP2C	chr20q13.2	7022	A2A2R7 /// B2RAN6 /// B4DWK3 /// Q92754	601602	NP_003213	NM_003222	0.000273803	0.0158632	1.67886
1557553_at	protein phosphatase 1, regulatory (inhibitor) subunit 12B	PPP1R12B	chr1q32.1	4660	A6NM75 /// D3YTE3 /// O60237 /// Q2TAI8 /// Q6GQY8	603768	NP_001161329 /// NP_001161330 /// NP_002472 /// NP_115286 /// NP_115287 /// NP_115288	NM_001167857 /// NM_001167858 /// NM_002481 /// NM_032103 /// NM_032104 /// NM_032105	7.71073e-06	0.00257619	1.64868
1558579_at	hypothetical LOC642691	FLJ37786	chr2p11.1	642691	---	---	---	XR_041473	0.00173819	0.0392745	1.61756
200795_at	SPARC-like 1 (hevin)	SPARCL1	chr4q22.1	8404	B4DFZ4 /// B4DNS6 /// B4DV72 /// B4E2Z0 /// B4E397 /// B7ZB68 /// C9JJR8 /// Q14515 /// Q8N4S1	606041	NP_001121782 /// NP_004675	NM_001128310 /// NM_004684	8.55018e-07	0.000600171	1.5911
236313_at	cyclin-dependent kinase inhibitor 2B (p15, inhibits CDK4)	CDKN2B	chr9p21	1030	O15125 /// P42772 /// Q5ZEY8 /// Q86WJ4 /// Q9UM95	600431	NP_004927 /// NP_511042	NM_004936 /// NM_078487	0.000206478	0.0137993	1.54749
1564474_at	hypothetical LOC728723	LOC728723	chr5q13.3	728723	---	---	---	NR_024398	0.000406426	0.0195801	1.53363
239468_at	mohawk homeobox	MKX	chr10p12.1	283078	Q8IYA7	601332	NP_775847	NM_173576	0.000224539	0.0144752	1.52608
228802_at	RNA binding protein with multiple splicing 2	RBPMS2	chr15q22.31	348093	A2RRG0 /// Q6ZRY4	---	NP_919248	NM_194272	8.6732e-05	0.00892504	1.49087
235957_at	glutamate receptor interacting protein 1	GRIP1	chr12q14.3	23426	B4DIF3 /// C9JT59 /// Q1RLM0 /// Q9Y3R0	604597	NP_001171545 /// NP_066973	NM_001178074 /// NM_021150	2.15761e-05	0.00445563	1.48758
208359_s_at	potassium inwardly-rectifying channel, subfamily J, member 4	KCNJ4	chr22q13.1	3761	P48050 /// Q58F07	600504	NP_004972 /// NP_690607	NM_004981 /// NM_152868	0.000383655	0.0190835	1.48188
214324_at	glycoprotein 2 (zymogen granule membrane)	GP2	chr16p12	2813	B2R5R0 /// B7Z1G2 /// P55259 /// Q68D34 /// Q8N1A3	602977	NP_001007241 /// NP_001007242 /// NP_001007243 /// NP_001493	NM_001007240 /// NM_001007241 /// NM_001007242 /// NM_001502	0.000380939	0.0190423	1.47519
1556599_s_at	cyclic AMP-regulated phosphoprotein, 21 kD	ARPP21	chr3p22.3	10777	---	605488	NP_001020239 /// NP_001020240 /// NP_057384 /// NP_938409	NM_001025068 /// NM_001025069 /// NM_016300 /// NM_198399	0.000157752	0.0120668	1.46932
236634_at	chromosome 8 open reading frame 48	C8orf48	chr8p22	157773	Q96LL4	---	NP_001007091	NM_001007090	0.00195273	0.0414044	1.4631
225846_at	epithelial splicing regulatory protein 1	ESRP1	chr8q22.1	54845	Q6NXG1	612959	NP_001030087 /// NP_001116297 /// NP_001116298 /// NP_001116299 /// NP_060167	NM_001034915 /// NM_001122825 /// NM_001122826 /// NM_001122827 /// NM_017697	0.00147002	0.0364268	1.45805
244745_at	RAS-like, estrogen-regulated, growth inhibitor	RERG	chr12p12.3	85004	B4DI02 /// Q96A58	612664	NP_116307	NM_032918	0.000686664	0.0254935	1.45571
206377_at	forkhead box F2	FOXF2	chr6p25.3	2295	Q12947	603250	NP_001443	NM_001452	1.4326e-06	0.000869962	1.4545
236600_at	spastic paraplegia 20 (Troyer syndrome)	SPG20	chr13q13.3	23111	A8K6Q9 /// B3KMI3 /// B3KML8 /// B4DXT5 /// Q8N0X7	275900 /// 607111	NP_001135766 /// NP_001135767 /// NP_001135768 /// NP_055902	NM_001142294 /// NM_001142295 /// NM_001142296 /// NM_015087	8.80558e-05	0.00900476	1.45345
1556732_at	Echinoderm microtubule associated protein like 4	EML4	chr2p22-p21	27436	A6H8Y6 /// B4DIT9 /// B5MBZ0 /// B5MC77 /// B5MCW9 /// B5MD40 /// B8ZZL4 /// C1PHA1 /// Q96HE3 /// Q9HC35	607442	NP_001138548 /// NP_061936	NM_001145076 /// NM_019063	2.57785e-05	0.00473132	1.45049
1554283_at	CCR4 carbon catabolite repression 4-like (S. cerevisiae)	CCRN4L	chr4q31.1	25819	D3DNY5 /// Q8WTX0 /// Q9UK39	608468	NP_036250	NM_012118	0.000513393	0.0219791	1.44887
1568933_at	phospholipase inhibitor	LOC646627	chr1q44	646627	---	---	NP_001078943	NM_001085474	9.69707e-08	0.00013628	1.43476
217911_s_at	BCL2-associated athanogene 3	BAG3	chr10q25.2-q26.2	9531	C9JFK9 /// O95817 /// Q53GY1	603883 /// 612954	NP_004272	NM_004281	0.000310882	0.016913	1.43396
1562645_at	hypothetical gene supported by BC043001	LOC401176	chr5p15.1	401176	---	---	---	---	0.0016666	0.038645	1.42961
232231_at	runt-related transcription factor 2	RUNX2	chr6p21	860	Q13950 /// Q32MY8 /// Q5T801 /// Q5T802 /// Q86Z30	119600 /// 600211	NP_001015051 /// NP_001019801 /// NP_004339	NM_001015051 /// NM_001024630 /// NM_004348	1.75318e-06	0.000991213	1.42851
206481_s_at	LIM domain binding 2	LDB2	chr4p16	9079	B7Z2D3 /// B7Z6D0 /// O43679 /// Q4W5E7	603450	NP_001124306 /// NP_001281	NM_001130834 /// NM_001290	0.00267906	0.048008	1.42849
238877_at	eyes absent homolog 4 (Drosophila)	EYA4	chr6q23	2070	B4DIV6 /// B4DRQ6 /// B7Z7F7 /// O95677 /// Q5JS10 /// Q5JZ16 /// Q96CJ7	601316 /// 603550 /// 605362	NP_004091 /// NP_742101 /// NP_742103	NM_004100 /// NM_172103 /// NM_172105	0.000220381	0.014291	1.40691
1557571_at	Vacuolar protein sorting 13 homolog D (S. cerevisiae)	VPS13D	chr1p36.22	55187	B1AJZ2 /// B4DJ16 /// B7Z9D3 /// Q5THJ4	608877	NP_056193 /// NP_060626	NM_015378 /// NM_018156	0.00171144	0.0390638	1.40209
206067_s_at	Wilms tumor 1	WT1	chr11p13	7490	A0FJ57 /// A0FJ58 /// A8MN20 /// B3KSA5 /// P19544 /// Q6LBI3 /// Q6PI38	136680 /// 194070 /// 194072 /// 194080 /// 256370 /// 607102 /// 608978	NP_000369 /// NP_077742 /// NP_077743 /// NP_077744	NM_000378 /// NM_024424 /// NM_024425 /// NM_024426	0.000519951	0.0220995	1.38465
1569878_at	cyclin Y-like 2	CCNYL2	chr10q11.21	414194	B5ME82 /// Q5T2Q4	---	XP_001714335 /// XP_374787 /// XP_941461	XM_001714283 /// XM_374787 /// XM_936368	1.88043e-06	0.00102772	1.37793
232063_x_at	phenylalanyl-tRNA synthetase, beta subunit	FARSB	chr2q36.1	10056	A8K666 /// B4DFM0 /// B7ZB32 /// Q9BR63 /// Q9NSD9	609690	NP_005678	NM_005687	0.000121662	0.0105589	1.35662
235184_at	AE binding protein 2	AEBP2	chr12p12.3	121536	B3KXA1 /// Q6ZN18	---	NP_001107648 /// NP_694939	NM_001114176 /// NM_153207	0.000391451	0.0192772	1.35526
218823_s_at	potassium channel tetramerisation domain containing 9	KCTD9	chr8p21.1	54793	B4DPW0 /// Q7L273	---	NP_060104	NM_017634	7.59219e-06	0.00257256	1.35372
232466_at	Cullin 4A	CUL4A	chr13q34	8451	A8MSH7 /// B2RBV7 /// B4DKT2 /// Q13619	603137	NP_001008895 /// NP_003580	NM_001008895 /// NM_003589	0.00228448	0.0442397	1.34683
206858_s_at	homeobox C6	HOXC6	chr12q13.3	3223	P09017 /// P09630 /// Q6IB50 /// Q86TF7	142972	NP_004494 /// NP_710160	NM_004503 /// NM_153693	0.000668221	0.0252252	1.33608
236146_at	synaptotagmin binding, cytoplasmic RNA interacting protein	SYNCRIP	chr6q14-q15	10492	B2R8Z8 /// B7Z213 /// B7Z645 /// O60506 /// Q05CK9 /// Q59GL1 /// Q5TCG1	---	NP_001153145 /// NP_001153146 /// NP_001153147 /// NP_001153148 /// NP_001153149 /// NP_006363	NM_001159673 /// NM_001159674 /// NM_001159675 /// NM_001159676 /// NM_001159677 /// NM_006372	4.59608e-05	0.00647489	1.32739
1553614_a_at	hypothetical protein FLJ25694	FLJ25694	chr13q21.31	100128202	Q6ZRU8 /// Q8N7F4	---	XP_001717038 /// XP_001721785 /// XP_001723771	XM_001716986 /// XM_001721733 /// XM_001723719	0.00279068	0.0490593	1.31857
1563051_at	oxysterol binding protein	OSBP	chr11q12-q13	5007	B4DR25 /// B7WNL4 /// P22059	167040	NP_002547	NM_002556	0.00191727	0.0409495	1.31527
222072_at	X-prolyl aminopeptidase (aminopeptidase P) 1, soluble	XPNPEP1	chr10q25.3	7511	A6NF56 /// A8K071 /// B3KSI7 /// B4DIS4 /// B4E2P4 /// Q5T6G7 /// Q5T6G8 /// Q5T6G9 /// Q5T6H1 /// Q5T6H2 /// Q5T6H3 /// Q5T6H5 /// Q5T6H6 /// Q5T6H7 /// Q68EA4 /// Q9NQW7	602443	NP_001161076 /// NP_065116	NM_001167604 /// NM_020383 /// NR_030724	1.37497e-07	0.000169081	1.30704
243456_at	zinc finger protein 214	ZNF214	chr11p15.4	7761	B7ZMB1 /// Q9UL59	605015	NP_037381	NM_013249	0.000127631	0.0107498	1.29858
215119_at	myosin XVI	MYO16	chr13q33.3	23026	A8MTB3 /// B4DZI1 /// Q9Y6X6	---	NP_055826	NM_015011	4.70968e-05	0.00652563	1.2981
207981_s_at	estrogen-related receptor gamma	ESRRG	chr1q41	2104	B3KY84 /// B6ZGU5 /// B7Z5E9 /// C0SQ93 /// C9J0E3 /// C9J5W9 /// C9JNX5 /// C9JU32 /// P62508	602969	NP_001127757 /// NP_001429 /// NP_996317 /// NP_996318	NM_001134285 /// NM_001438 /// NM_206594 /// NM_206595 /// NR_024099	4.11018e-06	0.00180019	1.29446
222663_at	RIO kinase 2 (yeast)	RIOK2	chr5q15	55781	Q9BVS4 /// Q9NVB0	---	NP_001153221 /// NP_060813	NM_001159749 /// NM_018343	0.000478028	0.0212022	1.28235
213325_at	poliovirus receptor-related 3	PVRL3	chr3q13	25945	C9IZE6 /// C9J795 /// C9JKL6 /// C9JMW3 /// Q8NC05 /// Q9NQS3	607147	NP_056295	NM_015480	3.27708e-06	0.00152069	1.28055
219029_at	chromosome 5 open reading frame 28	C5orf28	chr5p12	64417	Q0VDI3 /// Q6GMT5	---	NP_071928	NM_022483	0.000136379	0.01118	1.2697
1554062_at	Xg blood group	XG	chrXp22.33	7499	B4E289 /// P55808 /// Q496P1	314700	NP_001135391 /// NP_001135392 /// NP_780778	NM_001141919 /// NM_001141920 /// NM_175569	0.000486387	0.0213802	1.26436
232896_at	Erbb2 interacting protein	ERBB2IP	chr5q12.3	55914	A0AVR1 /// B4DIP2 /// B4E3F1 /// B7ZLV9 /// Q1RMC9 /// Q1RMD0 /// Q96RT1	606944	NP_001006600 /// NP_061165	NM_001006600 /// NM_018695	5.1795e-05	0.00699915	1.2569
220831_at	glucosaminyl (N-acetyl) transferase 4, core 2	GCNT4	chr5q12	51301	Q9P109	---	NP_057675	NM_016591	0.00176616	0.0395944	1.25534
1553363_at	chromosome 6 open reading frame 195	C6orf195	chr6p25.2	154386	Q96MT4	---	NP_689767	NM_152554	5.91888e-05	0.00746507	1.24132
239877_at	hypothetical protein C8orf9	LOC157740	chr8p23.1	157740	Q96KT8	---	---	XR_042029 /// XR_042030 /// XR_042031	0.00195158	0.0414044	1.22188
236359_at	sodium channel, voltage-gated, type IV, beta	SCN4B	chr11q23.3	6330	B0YJ93 /// Q8IWT1	608256 /// 611819	NP_001135820 /// NP_001135821 /// NP_777594	NM_001142348 /// NM_001142349 /// NM_174934 /// NR_024527	2.21024e-05	0.00445563	1.22114
220655_at	TNFAIP3 interacting protein 3	TNIP3	chr4q27	79931	A5HU65 /// B4DVF5 /// B4E023 /// Q96KP6	608019	NP_001122315 /// NP_079149	NM_001128843 /// NM_024873	0.0028099	0.0492038	1.21758
240027_at	lin-7 homolog A (C. elegans)	LIN7A	chr12q21	8825	O14910	603380	NP_004655	NM_004664	4.6339e-05	0.00647492	1.21637
204602_at	dickkopf homolog 1 (Xenopus laevis)	DKK1	chr10q11.2	22943	O94907	605189	NP_036374	NM_012242	0.001778	0.0397436	1.21048
240637_at	WD repeat domain 41	WDR41	chr5q13.3	55255	B4DDS4 /// B4DHS8 /// B4DK73 /// B4DT55 /// B4E2L4 /// Q9HAD4	---	NP_060738	NM_018268	7.44597e-06	0.00255481	1.21044
215767_at	zinc finger protein 804A	ZNF804A	chr2q32.1	91752	A5PKU0 /// B4DHV2 /// B9EGN2 /// Q7Z570	612282	NP_919226	NM_194250	0.000180135	0.0128227	1.20919
236826_at	Tetratricopeptide repeat domain 39B	TTC39B	chr9p22.3	158219	A5PLN1 /// B4DQ10 /// B4DQX4 /// B4DVQ6 /// B4DW93 /// Q5VTQ0 /// Q8IXZ6	---	NP_001161811 /// NP_001161812 /// NP_001161813 /// NP_001161814 /// NP_689787	NM_001168339 /// NM_001168340 /// NM_001168341 /// NM_001168342 /// NM_152574	5.70469e-05	0.00736489	1.2036
1570306_at	Suppression of tumorigenicity 18 (breast carcinoma) (zinc finger protein)	ST18	chr8q11.23	9705	O60284	---	NP_055497	NM_014682	8.63465e-05	0.00890401	1.19766
208691_at	transferrin receptor (p90, CD71)	TFRC	chr3q29	7037	A8K6Q8 /// B7Z2I6 /// D3DXB0 /// P02786 /// Q7Z3E0	190010	NP_001121620 /// NP_003225	NM_001128148 /// NM_003234	1.20414e-05	0.0033463	1.16822
1563022_at	coiled-coil domain containing 160	CCDC160	chrXq26.2	347475	A6NGH7	---	NP_001094827	NM_001101357	0.00170056	0.0389964	1.16792
207197_at	Zic family member 3 (odd-paired homolog, Drosophila)	ZIC3	chrXq26.2	7547	O60481 /// Q5JY75	300265 /// 306955	NP_003404	NM_003413	6.22996e-06	0.0023755	1.16456
229308_at	ankyrin repeat domain 29	ANKRD29	chr18q11.2	147463	A8MUM4 /// C9IZK0 /// C9JRK7 /// Q8N6D5	---	NP_775776	NM_173505	0.000328583	0.0173789	1.15467
215172_at	protein tyrosine phosphatase, non-receptor type 20A /// protein tyrosine phosphatase, non-receptor type 20B	PTPN20A /// PTPN20B	chr10q11.22	26095 /// 653129	C9JV33 /// Q4JDK3 /// Q4JDL3 /// Q5H9Q9 /// Q5T1G2 /// Q5T1G4 /// Q9Y406	610630 /// 610631	NP_001035816 /// NP_001035817 /// NP_001035818 /// NP_001035819 /// NP_001035820 /// NP_001035821 /// NP_001035822 /// NP_001035823 /// NP_001035824 /// NP_001035846 /// NP_001035848 /// NP_001035849 /// NP_001035850 /// NP_001035851 /// NP_001035852 /// NP_001035853 /// NP_001035854 /// NP_001035855 /// NP_001035856 /// NP_056420	NM_001042357 /// NM_001042358 /// NM_001042359 /// NM_001042360 /// NM_001042361 /// NM_001042362 /// NM_001042363 /// NM_001042364 /// NM_001042365 /// NM_001042387 /// NM_001042389 /// NM_001042390 /// NM_001042391 /// NM_001042392 /// NM_001042393 /// NM_001042394 /// NM_001042395 /// NM_001042396 /// NM_001042397 /// NM_015605	7.15856e-05	0.00813478	1.15302
225612_s_at	UDP-GlcNAc:betaGal beta-1,3-N-acetylglucosaminyltransferase 5	B3GNT5	chr3q28	84002	B3KRF8 /// C9IYY0 /// C9J368 /// C9J5K2 /// D3DNS5 /// Q9BYG0	---	NP_114436	NM_032047	1.30504e-05	0.00343273	1.15204
232127_at	chloride channel 5	CLCN5	chrXp11.23-p11.22	1184	A8K4H5 /// B3KPN6 /// B3KRR2 /// P51795 /// Q7RTN8	300008 /// 300009 /// 300554 /// 308990 /// 310468	NP_000075 /// NP_001121370 /// NP_001121371	NM_000084 /// NM_001127898 /// NM_001127899	0.00124331	0.0339754	1.15118
228977_at	hypothetical protein LOC729680	LOC729680	chr13q12.11	729680	---	---	---	XR_040503	9.93966e-06	0.00299913	1.14987
232251_at	nudix (nucleoside diphosphate linked moiety X)-type motif 16 pseudogene 1	NUDT16P1	chr3q22.1	152195	B4DLR9	---	---	NR_002949 /// NR_027766	0.00017489	0.012688	1.14261
231779_at	interleukin-1 receptor-associated kinase 2	IRAK2	chr3p25.3	3656	B2R748 /// O43187	603304	NP_001561	NM_001570	9.87533e-05	0.00958082	1.14244
203253_s_at	diphosphoinositol pentakisphosphate kinase 2	PPIP5K2	chr5q21.1	23262	B4DGV1 /// O43314	611648	NP_056031	NM_015216	1.01218e-06	0.000682016	1.13868
230908_at	tachykinin receptor 1	TACR1	chr2p12	6869	P25103 /// Q4VBL8 /// Q53TQ2 /// Q53TR1	162323	NP_001049 /// NP_056542	NM_001058 /// NM_015727	0.000264615	0.0155506	1.13425
228613_at	RAB11 family interacting protein 3 (class II)	RAB11FIP3	chr16p13.3	9727	B0QYT9 /// B1AHQ1 /// B1AKD2 /// B1AKD3 /// B1B1M9 /// B1B1N0 /// O75154	608738	NP_001135744 /// NP_055515	NM_001142272 /// NM_014700	0.00101612	0.0305579	1.13395
220301_at	coiled-coil domain containing 102B	CCDC102B	chr18q22.1	79839	A1A4H1 /// C9JV39 /// Q68D86	---	NP_001087198 /// NP_079057	NM_001093729 /// NM_024781	0.00017262	0.0126371	1.12417
212724_at	Rho family GTPase 3	RND3	chr2q23.3	390	B2R838 /// B4DNQ0 /// B4DSG7 /// D3DP95 /// P61587 /// Q4ZFY0 /// Q53RZ3 /// Q6FGN7 /// Q6FGR9	602924	NP_005159	NM_005168	0.000434322	0.0202536	1.12044
224917_at	microRNA 21	MIR21	chr17q23.1	406991	---	611020	---	NR_029493	0.00010858	0.0101537	1.11586
217127_at	cystathionase (cystathionine gamma-lyase)	CTH	chr1p31.1	1491	B4E1R2 /// P32929	219500 /// 607657	NP_001893 /// NP_714964	NM_001902 /// NM_153742	0.00161123	0.0379081	1.11401
220014_at	proline rich 16	PRR16	chr5q23.1	51334	Q569H4	---	NP_057728	NM_016644	1.29239e-05	0.00343176	1.11159
243283_at	carnitine O-octanoyltransferase	CROT	chr7q21.1	54677	B4DT97 /// C9J3D7 /// Q86V17 /// Q9UKG9	606090	NP_001137407 /// NP_066974	NM_001143935 /// NM_021151 /// NR_026585	0.00108147	0.0316827	1.10543
243661_at	zinc finger protein 273	ZNF273	chr7q11.21	10793	Q14593 /// Q75LP1 /// Q8WUX5 /// Q96HL5	604756	NP_066971	NM_021148 /// NR_003099	6.26222e-05	0.00764333	1.10217
225611_at	microtubule associated serine/threonine kinase family member 4	MAST4	chr5q12.3	375449	B4DKT8 /// B4DS23 /// B4DSE5 /// B5MC73 /// B5MCH9 /// B5MDS1 /// B7Z8K3 /// C9J249 /// C9JKM7 /// C9JYC5 /// O15021 /// Q6T2V4	---	NP_001158136 /// NP_055998 /// NP_942123	NM_001164664 /// NM_015183 /// NM_198828	8.93152e-05	0.00909573	1.09792
220564_at	renalase, FAD-dependent amine oxidase	RNLS	chr10q23.31	55328	B4DJW3 /// Q5VYX0	609360	NP_001026879 /// NP_060833	NM_001031709 /// NM_018363	0.000402184	0.0194711	1.09697
225105_at	chromosome 12 open reading frame 75	C12orf75	chr12q23.3	387882	Q8TAD7	---	NP_001138671	NM_001145199	0.000558687	0.0229772	1.09663
223089_at	vezatin, adherens junctions transmembrane protein	VEZT	chr12q22	55591	C9J154 /// Q9HBM0	---	NP_060069	NM_017599	0.000198948	0.0135259	1.09402
224844_at	SLAIN motif family, member 2	SLAIN2	chr4p11	57606	Q9H705 /// Q9P270	610492	NP_065897	NM_020846	2.06942e-05	0.00438753	1.09278
207489_at	ribosomal protein S2 pseudogene 45	RPS2P45	chr16q22.1	80052	Q9HA33	---	---	---	0.000810975	0.0277015	1.09272
224646_x_at	H19, imprinted maternally expressed transcript (non-protein coding)	H19	chr11p15.5	283120	Q96MK8	103280 /// 130650 /// 180860 /// 194071	---	NR_002196	0.000518528	0.0220826	1.08925
227341_at	BEN domain containing 7	BEND7	chr10p13	222389	Q8N7W2	---	NP_001094382 /// NP_689964	NM_001100912 /// NM_152751	0.000287067	0.0162863	1.08699
223502_s_at	tumor necrosis factor (ligand) superfamily, member 13b	TNFSF13B	chr13q32-q34	10673	Q6FHD6 /// Q7Z5J2 /// Q8IZI4 /// Q8IZI5 /// Q8IZI6 /// Q9Y275	603969	NP_001139117 /// NP_006564	NM_001145645 /// NM_006573	0.00150487	0.0368838	1.08411
219908_at	dickkopf homolog 2 (Xenopus laevis)	DKK2	chr4q25	27123	Q9H3R7 /// Q9UBU2	605415	NP_055236	NM_014421	2.17559e-05	0.00445563	1.08368
217636_at	polymerase (DNA directed), gamma	POLG	chr15q25	5428	A8K5G6 /// P54098 /// Q2V8X9 /// Q2V8Y0 /// Q6JLA7 /// Q6LCA9	157640 /// 174763 /// 203700 /// 258450 /// 603041 /// 607459	NP_001119603 /// NP_002684	NM_001126131 /// NM_002693	0.00169486	0.0389201	1.08289
209803_s_at	pleckstrin homology-like domain, family A, member 2	PHLDA2	chr11p15.5	7262	Q53GA4	602131	NP_003302	NM_003311	0.00075405	0.026916	1.07909
228381_at	Hypothetical protein LOC100287628	LOC100287628	chr16p13.2	100287628	---	---	XP_002343489 /// XP_002344999 /// XP_002347640	XM_002343448 /// XM_002344958 /// XM_002347599	3.7622e-05	0.00578297	1.07864
206557_at	zinc finger protein 702 (pseudogene)	ZNF702P	chr19q13.41	79986	Q9H963	---	---	NR_003578	0.00176305	0.0395944	1.07708
204728_s_at	WD repeat and HMG-box DNA binding protein 1	WDHD1	chr14q22.2	11169	A8KAE0 /// A8MRA5 /// B3KMC2 /// B3KMD2 /// B3KMD9 /// C9JW18 /// C9JYB3 /// O75717 /// Q05DR3 /// Q5GJ66	608126	NP_001008397 /// NP_009017	NM_001008396 /// NM_007086	0.0010777	0.0316289	1.07447
226488_at	RCC1 domain containing 1	RCCD1	chr15q26.1	91433	A6NED2	---	NP_001017919 /// NP_291022	NM_001017919 /// NM_033544	5.54361e-05	0.00729089	1.07418
203527_s_at	adenomatous polyposis coli	APC	chr5q21-q22	324	A1YIQ7 /// A1YR11 /// A5HB94 /// A5HB95 /// A5HB96 /// A5HB97 /// A5JUM8 /// A8K0K2 /// B2ZRE1 /// B2ZRG1 /// B7Z2B6 /// P25054 /// Q16097 /// Q16098 /// Q4LE70 /// Q7Z2Q8 /// Q9HAW6 /// Q9P119 /// Q9UM98	114500 /// 135290 /// 137215 /// 155255 /// 175100 /// 276300 /// 611731	NP_000029 /// NP_001120982 /// NP_001120983	NM_000038 /// NM_001127510 /// NM_001127511	0.000575697	0.0232088	1.07193
1554354_at	sialic acid acetylesterase	SIAE	chr11q24	54414	Q9HAT2	610079	NP_733746	NM_170601	0.000382139	0.0190635	1.07032
231527_at	Hypothetical LOC645524	FLJ36840	---	645524	---	---	---	XR_040530 /// XR_040531 /// XR_040532	0.000898901	0.0290889	1.06758
210054_at	HAUS augmin-like complex, subunit 3	HAUS3	chr4p16.3	79441	B4DF64 /// Q68CZ6 /// Q8TAZ5	---	NP_078787	NM_024511	0.00168593	0.0387874	1.06584
212915_at	PDZ domain containing ring finger 3	PDZRN3	chr3p13	23024	B2RWP2 /// B7Z2I8 /// B7Z5Q3 /// B7Z5X9 /// B7ZAC9 /// B7ZAG0 /// Q9UPQ7	609729	NP_055824	NM_015009	0.000185668	0.0130653	1.06572
233341_s_at	polymerase (RNA) I polypeptide B, 128kDa	POLR1B	chr2q13	84172	B7Z1W6 /// B7Z6Y7 /// B7Z823 /// C9JJG2 /// C9JS83 /// Q2TAM4 /// Q4QRK8 /// Q6DKI9 /// Q9BSR4 /// Q9H6S8 /// Q9H9Y6 /// Q9NVC2	602000	NP_001131076 /// NP_061887	NM_001137604 /// NM_019014	3.8409e-05	0.00583105	1.05768
230413_s_at	Adaptor-related protein complex 1, sigma 2 subunit	AP1S2	chrXp22.2	8905	A6NH01 /// B4DSU4 /// B7Z3M9 /// B7Z853 /// P56377 /// Q549M9 /// Q7Z677	300629 /// 300630	NP_003907	NM_003916	0.000245471	0.0150364	1.05537
209306_s_at	SWAP switching B-cell complex 70kDa subunit	SWAP70	chr11p15	23075	B3KUB9 /// B4E245 /// Q9UH65	604762	NP_055870	NM_015055	8.31091e-05	0.00873498	1.05089
1557388_at	rotatin	RTTN	chr18q22.2	25914	C9JTR3 /// Q86VV8	610436	NP_775901	NM_173630	1.02509e-05	0.00305589	1.04572
227934_at	karyopherin alpha 5 (importin alpha 6)	KPNA5	chr6q22.1	3841	O15131 /// Q5TD89 /// Q5TD90	604545	NP_002260	NM_002269	0.000864961	0.0285253	1.0378
242996_at	mitochondrial translational release factor 1	MTRF1	chr13q14.1-q14.3	9617	B3KNV2 /// B4DG01 /// O75570 /// Q8N6Z2	604601	NP_004285	NM_004294	0.00148258	0.036609	1.0375
235032_at	DnaJ (Hsp40) homolog, subfamily C, member 21	DNAJC21	chr5p13.2	134218	Q5F1R6	---	NP_001012339 /// NP_919259	NM_001012339 /// NM_194283	0.000110795	0.0102632	1.03672
242685_at	GTP-binding protein 8 (putative)	GTPBP8	chr3q13.2	29083	C9J0K3 /// C9J8V5 /// Q8N3Z3 /// Q9P025	---	NP_054889 /// NP_612494	NM_014170 /// NM_138485	7.17917e-05	0.00813478	1.03535
219497_s_at	B-cell CLL/lymphoma 11A (zinc finger protein)	BCL11A	chr2p16.1	53335	B3KNX8 /// B3KRW8 /// B4DMK8 /// B4DT16 /// Q53TE8 /// Q53TS1 /// Q66LN6 /// Q9H165	142335 /// 606557	NP_060484 /// NP_075044 /// NP_612569	NM_018014 /// NM_022893 /// NM_138559	0.000527421	0.0222141	1.03443
225830_at	PDZ domain containing 8	PDZD8	chr10q25.3-q26.11	118987	Q8NEN9	---	NP_776152	NM_173791	0.000478705	0.0212131	1.03382
1554536_at	dihydropyrimidine dehydrogenase	DPYD	chr1p22	1806	A8MQU0 /// B4DML1 /// Q12882 /// Q32NB0 /// Q96HL6	274270 /// 612779	NP_000101 /// NP_001153773	NM_000110 /// NM_001160301	0.000336088	0.0175917	1.03157
222304_x_at	olfactory receptor, family 7, subfamily E, member 47 pseudogene	OR7E47P	chr12q13.13	26628	C9J9A3	---	---	---	0.00196393	0.0415346	1.02756
209672_s_at	missing oocyte, meiosis regulator, homolog (Drosophila)	MIOS	chr7p22-p21	54468	B4DGE7 /// C9JAQ1 /// C9JTV2 /// C9JUE6 /// Q9NXC5	---	NP_061878	NM_019005	0.000603777	0.0237779	1.02551
226180_at	WD repeat domain 36	WDR36	chr5q22.1	134430	Q68E02 /// Q8NI36	137760 /// 609669 /// 609887	NP_644810	NM_139281	0.00198432	0.0417471	1.02296
229864_at	Chromosome 3 open reading frame 75	C3orf75	chr3p21.31	54859	A8MQ59 /// B4DP60 /// C9IYN7 /// C9J2D6 /// C9J9N8 /// C9JA82 /// C9JAS1 /// C9JEX8 /// C9JLH5 /// Q0PNE2	---	NP_001026873	NM_001031703	3.10982e-05	0.00516777	1.02285
214155_s_at	La ribonucleoprotein domain family, member 4	LARP4	chr12q13.12	113251	Q6P4E2 /// Q71RC2 /// Q8TBL5 /// Q8WVX5 /// Q96J85	---	NP_001164274 /// NP_001164275 /// NP_001164279 /// NP_443111 /// NP_954658 /// NP_954660	NM_001170803 /// NM_001170804 /// NM_001170808 /// NM_052879 /// NM_199188 /// NM_199190 /// NR_033200	0.0025423	0.0467479	1.02241
219232_s_at	egl nine homolog 3 (C. elegans)	EGLN3	chr14q13.1	112399	A6XP73 /// B3KVT0 /// B4DJS9 /// Q3T1B0 /// Q9H6Z9	606426	NP_071356	NM_022073	0.000292804	0.0164221	1.02024
1557283_a_at	zinc finger protein 519	ZNF519	chr18p11.21	162655	Q59FP3 /// Q8TB69	---	NP_660330	NM_145287 /// NR_033354	1.3385e-05	0.00348052	1.01806
203269_at	neutral sphingomyelinase (N-SMase) activation associated factor	NSMAF	chr8q12-q13	8439	A8K9G4 /// B2RA06 /// B4DFB0 /// B4E3V9 /// Q92636	603043	NP_001138244 /// NP_003571	NM_001144772 /// NM_003580	1.46408e-06	0.000878233	1.01788
235764_at	PR domain containing 5	PRDM5	chr4q25-q26	11107	Q0VAI9 /// Q9NQX1	---	NP_061169	NM_018699	0.0018465	0.0403771	1.01685
244761_at	glutaredoxin-like protein YDR286C homolog	FLJ44606	chr5q23.2	401207	A6NC05	---	NP_001157950 /// NP_001157951 /// XP_002342593 /// XP_002345869 /// XP_002346768	NM_001164478 /// NM_001164479 /// XM_002342552 /// XM_002345828 /// XM_002346727	0.00137519	0.0356488	1.01591
204554_at	protein phosphatase 1, regulatory (inhibitor) subunit 3D	PPP1R3D	chr20q13.3	5509	O95685 /// Q86X09	603326	NP_006233	NM_006242	0.000986824	0.0302942	1.01481
206003_at	centrosomal protein 135kDa	CEP135	chr4q12	9662	Q66GS9	611423	NP_079285	NM_025009	0.000167794	0.0124675	1.01478
1562337_at	olfactory receptor, family 7, subfamily D, member 2	OR7D2	chr19p13.2	162998	Q96RA2	---	NP_787079	NM_175883	0.000678423	0.0253381	1.01331
219802_at	pyridine nucleotide-disulphide oxidoreductase domain 1	PYROXD1	chr12p12.1	79912	B3KWN8 /// B4DEW4 /// Q8WU10	---	NP_079130	NM_024854	0.0014143	0.0359718	1.01204
218458_at	germ cell-less homolog 1 (Drosophila)	GMCL1	chr2p13.3	64395	Q2VIQ8 /// Q53SE7 /// Q96IK5 /// Q9HBV8	---	NP_848526	NM_178439	0.00098743	0.0302942	1.01202
206376_at	solute carrier family 6 (neutral amino acid transporter), member 15	SLC6A15	chr12q21.3	55117	B7Z2P7 /// Q68CX0 /// Q8IXG2 /// Q8TBM6 /// Q9H2J7 /// Q9H9F5 /// Q9NW50	607971	NP_001139807 /// NP_060527 /// NP_877499	NM_001146335 /// NM_018057 /// NM_182767	0.00224466	0.0439706	1.00798
213119_at	solute carrier family 36 (proton/amino acid symporter), member 1	SLC36A1	chr5q33.1	206358	C9JFA8 /// C9JI34 /// C9JSK7 /// D2Y3F6 /// Q1LZ56 /// Q7Z2H8 /// Q86YK4	606561	NP_510968	NM_078483	7.47933e-06	0.00255481	1.00507
226197_at	androgen receptor	AR	chrXq11.2-q12	367	C0JKD3 /// C0JKD4 /// C0JKD5 /// C0JKD6 /// C0JKD7 /// D2KF13 /// P10275 /// Q13771 /// Q9BZG5 /// Q9BZG6 /// Q9BZG7 /// Q9NUA2 /// Q9UN21	176807 /// 300068 /// 300633 /// 312300 /// 313200 /// 313700	NP_000035 /// NP_001011645	NM_000044 /// NM_001011645	0.0010027	0.0304407	1.00412
225366_at	phosphoglucomutase 2	PGM2	chr4p14	55276	B4DN40 /// B4E0G8 /// Q4W5D6 /// Q96G03	172000	NP_060760	NM_018290	0.000963656	0.0300101	1.00213
231971_at	Fanconi anemia, complementation group M	FANCM	chr14q21.2	57697	B2RTQ9 /// Q8IYD8	609644	NP_065988	NM_020937	5.665e-05	0.00734218	1.00153
230904_at	fibronectin type III and SPRY domain containing 1-like	FSD1L	chr9q31	83856	B7Z3W5 /// B7Z5S6 /// B7Z5W3 /// C9JD05 /// Q5T879 /// Q8N450 /// Q9BXM9	609829	NP_001138785 /// NP_114125 /// NP_997530	NM_001145313 /// NM_031919 /// NM_207647	9.3991e-05	0.00935876	0.997061
1553274_a_at	small nuclear ribonucleoprotein 48kDa (U11/U12)	SNRNP48	chr6p24.3	154007	C9J1U1 /// Q6IEG0	---	NP_689764	NM_152551	0.000349921	0.0180293	0.99452
205848_at	growth arrest-specific 2	GAS2	chr11p14.3-p15.2	2620	D3DQZ0 /// O43903 /// Q7Z3X8 /// Q9BSF3	602835	NP_001137302 /// NP_005247 /// NP_808221	NM_001143830 /// NM_005256 /// NM_177553	0.000185438	0.0130653	0.993445
206144_at	membrane associated guanylate kinase, WW and PDZ domain containing 1	MAGI1	chr3p14.1	9223	A8K188 /// Q96QZ7	602625	NP_001028229 /// NP_004733 /// NP_056335	NM_001033057 /// NM_004742 /// NM_015520	0.00100483	0.0304531	0.993171
226785_at	ATPase, class VI, type 11C	ATP11C	chrXq27.1	286410	Q8NB49	300516	NP_001010986 /// NP_775965	NM_001010986 /// NM_173694	0.000502699	0.0217665	0.992695
238784_at	dpy-19-like 2 (C. elegans)	DPY19L2	chr12q14.2	283417	B4E191 /// Q6NUT2	---	NP_776173	NM_173812	0.00099381	0.0302942	0.9854
1553973_a_at	serine peptidase inhibitor, Kazal type 6	SPINK6	chr5q32	404203	Q6UWN8	---	NP_995313	NM_205841	0.00167593	0.0386754	0.983089
225265_at	RNA binding motif, single stranded interacting protein 1	RBMS1	chr2q24.2	5937	B4DN88 /// P29558 /// Q5CZ65 /// Q5CZ66 /// Q9UEK5	602310	NP_002888 /// NP_058520	NM_002897 /// NM_016836	0.000865247	0.0285253	0.981563
205269_at	lymphocyte cytosolic protein 2 (SH2 domain containing leukocyte protein of 76kDa)	LCP2	chr5q33.1-qter	3937	A8KA25 /// B4DJI9 /// B4DT07 /// C7C5T4 /// Q13094	601603	NP_005556	NM_005565	0.000189563	0.0132244	0.979453
216762_at	KN motif and ankyrin repeat domains 1	KANK1	chr9p24.3	23189	A2A2W8 /// A8K1W3 /// A8KAC4 /// Q14678 /// Q53U93 /// Q5W0W1 /// Q5W0W2 /// Q5W0W3 /// Q658S3 /// Q6PIB3 /// Q86TE2 /// Q8WUM7	607704 /// 612900	NP_055973 /// NP_694856	NM_015158 /// NM_153186	4.39164e-05	0.00638555	0.979185
218602_s_at	HAUS augmin-like complex, subunit 6	HAUS6	chr9p22.1	54801	B4DX82 /// Q05CG1 /// Q14CB6 /// Q2TA91 /// Q5SYF9 /// Q5VY60 /// Q7Z4H7	---	NP_060115	NM_017645	0.000897865	0.0290767	0.977298
215972_at	prostate androgen-regulated transcript 1 (non-protein coding)	PART1	chr5q12.1	25859	---	604991	---	NR_024617 /// NR_028508 /// NR_028509	0.0026204	0.0474216	0.97594
221729_at	collagen, type V, alpha 2	COL5A2	chr2q14-q32	1290	B4DNJ0 /// B4DTC0 /// P05997 /// Q5PR22	120190 /// 130000	NP_000384	NM_000393	0.000154289	0.0120059	0.973491
229240_at	zinc finger, DHHC-type containing 21	ZDHHC21	chr9p22.3	340481	D3DRI7 /// Q8IVQ6 /// Q9P0D9	---	NP_848661	NM_178566	0.000195216	0.0133962	0.968437
228087_at	coiled-coil domain containing 126	CCDC126	chr7p15.3	90693	C9J0J0 /// Q96EE4	---	NP_620126	NM_138771	0.00238209	0.0451696	0.966934
243409_at	forkhead box L1	FOXL1	chr16q24	2300	Q12952 /// Q498Y4	603252	NP_005241	NM_005250	0.000104356	0.00992852	0.964583
225885_at	early endosome antigen 1	EEA1	chr12q22	8411	A8K7J3 /// C9JSL9 /// Q05D76 /// Q15075 /// Q7Z4D4	605070	NP_003557	NM_003566	5.04505e-06	0.00202119	0.96447
205198_s_at	ATPase, Cu++ transporting, alpha polypeptide	ATP7A	chrXq13.2-q13.3	538	A8MYL9 /// B4DRW0 /// D3YTE9 /// Q04656 /// Q59HD1 /// Q762B6	300011 /// 304150 /// 309400	NP_000043	NM_000052	0.00232335	0.044641	0.96414
212907_at	Solute carrier family 30 (zinc transporter), member 1	SLC30A1	chr1q32-q41	7779	Q96KD7 /// Q9Y6M5	609521	NP_067017	NM_021194	0.000739229	0.0266522	0.963617
1553113_s_at	cyclin-dependent kinase 8	CDK8	chr13q12	1024	B4DJH7 /// B4DL75 /// P49336 /// Q64FY6	603184	NP_001251	NM_001260	0.00199977	0.0419646	0.96327
228116_at	Double homeobox A pseudogene 10	DUXAP10	chr14q11.2	503639	Q86SX0	---	---	---	0.000726544	0.0264329	0.963071
224996_at	aspartate beta-hydroxylase	ASPH	chr8q12.1	444	A8K721 /// B3GQE5 /// B4DIC9 /// B4DQ07 /// B4E2K4 /// B7ZM95 /// B7ZM96 /// B8Y0L3 /// C9J5Z2 /// Q12797 /// Q6NXR7 /// Q6PJH4 /// Q8TB28 /// Q9H291	600582	NP_001158222 /// NP_001158223 /// NP_001158224 /// NP_001158225 /// NP_001158226 /// NP_001158227 /// NP_001158228 /// NP_004309 /// NP_064549 /// NP_115855 /// NP_115856 /// NP_115857	NM_001164750 /// NM_001164751 /// NM_001164752 /// NM_001164753 /// NM_001164754 /// NM_001164755 /// NM_001164756 /// NM_004318 /// NM_020164 /// NM_032466 /// NM_032467 /// NM_032468	0.000132729	0.0110402	0.962335
225939_at	eukaryotic translation initiation factor 4E family member 3	EIF4E3	chr3p14	317649	C9J6E5 /// C9J7Z6 /// C9JTY9 /// C9JUY2 /// Q8N5X7	609896	NP_001128121 /// NP_001128122 /// NP_001128123 /// NP_775495	NM_001134649 /// NM_001134650 /// NM_001134651 /// NM_173359	0.00267256	0.0479774	0.960526
228729_at	cyclin B1	CCNB1	chr5q12	891	A8K066 /// P14635 /// Q5TZP9 /// Q9BPX9 /// Q9BWU7 /// Q9BWU8 /// Q9BWU9 /// Q9BWV0	123836	NP_114172	NM_031966	0.000989811	0.0302942	0.956782
1553626_a_at	chromosome 17 open reading frame 57	C17orf57	chr17q21.32	124989	Q7Z3R0 /// Q8IY85 /// Q8N7U2	---	NP_689560	NM_152347	0.00109309	0.0317809	0.956496
219960_s_at	ubiquitin carboxyl-terminal hydrolase L5	UCHL5	chr1q32	51377	B2RB07 /// B4DKB3 /// B4DW59 /// B7Z9U9 /// Q5LJA3 /// Q5LJA5 /// Q5LJA9 /// Q5LJB0 /// Q5LJB1 /// Q5LJB2 /// Q5LJB3 /// Q5LJB4 /// Q9Y5K5	610667	NP_057068	NM_015984	0.00127653	0.0345191	0.952743
241789_at	RNA binding motif, single stranded interacting protein 3	RBMS3	chr3p24-p23	27303	A8K9S4 /// A8MZ83 /// C9J9B2 /// C9JIJ9 /// Q6XE24	605786	NP_001003792 /// NP_001003793 /// NP_001171182 /// NP_001171183 /// NP_055298	NM_001003792 /// NM_001003793 /// NM_001177711 /// NM_001177712 /// NM_014483	0.000380404	0.0190423	0.952251
240091_at	proteasome (prosome, macropain) subunit, alpha type, 8	PSMA8	chr18q11.2	143471	B0YJ74 /// Q4G1B8 /// Q8TAA3	---	NP_001020267 /// NP_001020268 /// NP_653263	NM_001025096 /// NM_001025097 /// NM_144662	0.00249789	0.0462251	0.950408
236769_at	hypothetical protein LOC158402	LOC158402	chr9q32	158402	---	---	---	---	0.00164313	0.0383512	0.948679
233576_at	3-hydroxymethyl-3-methylglutaryl-CoA lyase-like 1	HMGCLL1	chr6p12.1	54511	B5MD65 /// B7Z1S7 /// B7Z212 /// B7Z4D4 /// O95896 /// Q8TB92 /// Q9NT06	---	NP_001035865 /// NP_061909	NM_001042406 /// NM_019036	0.000251665	0.0151836	0.948564
234405_s_at	phosphorylated adaptor for RNA export	PHAX	chr5q23.2	51808	B4DPU2 /// Q9H814	604924	NP_115553	NM_032177	1.87007e-06	0.00102772	0.948419
222605_at	REST corepressor 3	RCOR3	chr1q32.2	55758	B3KYA2 /// B4DV59 /// B4DYY7 /// Q9P2K3	---	NP_001129695 /// NP_001129696 /// NP_001129697 /// NP_060724	NM_001136223 /// NM_001136224 /// NM_001136225 /// NM_018254	2.86003e-05	0.00496662	0.947828
212122_at	ras homolog gene family, member Q	RHOQ	chr2p21	23433	P17081	605857	NP_036381	NM_012249	0.000581609	0.0233002	0.945253
241075_at	ribosomal modification protein rimK-like family member A	RIMKLA	chr1p34.2	284716	Q8IXN7	---	NP_775913	NM_173642	0.00108347	0.0317224	0.945153
235644_at	coiled-coil domain containing 138	CCDC138	chr2q12.3	165055	Q96M89	---	NP_659415	NM_144978	0.00027499	0.0158771	0.9419
226995_at	hypothetical LOC642852	LOC642852	chr21q22.3	642852	P59089	---	---	NR_026943	0.000359264	0.0182934	0.941476
227357_at	TGF-beta activated kinase 1/MAP3K7 binding protein 3	TAB3	chrXp21.2	257397	A6ND79 /// B4DM34 /// Q5JPK0 /// Q8N5C8	300480	NP_690000	NM_152787	1.14856e-05	0.00322968	0.941081
228640_at	protocadherin 7	PCDH7	chr4p15	5099	O60245	602988	NP_001166994 /// NP_002580 /// NP_115832 /// NP_115833	NM_001173523 /// NM_002589 /// NM_032456 /// NM_032457	3.17631e-05	0.00524283	0.938057
207583_at	ATP-binding cassette, sub-family D (ALD), member 2	ABCD2	chr12q11-q12	225	Q9UBJ2	601081	NP_005155	NM_005164	0.000193221	0.0133661	0.936717
224700_at	STT3, subunit of the oligosaccharyltransferase complex, homolog B (S. cerevisiae)	STT3B	chr3p23	201595	Q8TCJ2	608605	NP_849193	NM_178862	3.19865e-06	0.00149843	0.934628
228565_at	mixed lineage kinase 4	KIAA1804	chr1q42	84451	Q5TCX8	---	NP_115811	NM_032435	0.00226225	0.0440671	0.934139
238451_at	membrane protein, palmitoylated 7 (MAGUK p55 subfamily member 7)	MPP7	chr10p12.1	143098	B3KQ45 /// B4DWL9 /// Q5T2T1	610973	NP_775767	NM_173496	7.65669e-05	0.00833224	0.931819
226030_at	acyl-CoA dehydrogenase, short/branched chain	ACADSB	chr10q26.13	36	B4DQ51 /// P45954 /// Q5SQN6 /// Q5SQN7	600301 /// 610006	NP_001600	NM_001609	0.000194019	0.0133661	0.931713
206983_at	chemokine (C-C motif) receptor 6	CCR6	chr6q27	1235	A8KAF0 /// P51684 /// Q53EZ5	601835	NP_004358 /// NP_113597	NM_004367 /// NM_031409	0.00273149	0.0485717	0.930376
232692_at	tudor domain containing 6	TDRD6	chr6p12.3	221400	A2IB45 /// B3KWU2 /// O60522 /// Q5VTS3	611200	NP_001010870 /// NP_001161831	NM_001010870 /// NM_001168359	0.00213106	0.0429549	0.930322
218313_s_at	UDP-N-acetyl-alpha-D-galactosamine:polypeptide N-acetylgalactosaminyltransferase 7 (GalNAc-T7)	GALNT7	chr4q31.1	51809	B4DIB4 /// Q4W5F7 /// Q68VJ4 /// Q86SF2	605005	NP_059119	NM_017423	4.58232e-05	0.00647489	0.930179
238057_at	ubiquitin specific peptidase 45	USP45	chr6q16.2	85015	Q5JPK1 /// Q5JV78 /// Q5JV79 /// Q70EL2	---	NP_001073950	NM_001080481	7.12046e-06	0.00250706	0.929439
227180_at	ELOVL family member 7, elongation of long chain fatty acids (yeast)	ELOVL7	chr5q12.1	79993	A1L3X0	---	NP_001098028 /// NP_079206	NM_001104558 /// NM_024930	0.000716349	0.0262366	0.927099
216303_s_at	myotubularin related protein 1	MTMR1	chrXq28	8776	A6NCG3 /// B3KMG9 /// B7Z3D5 /// C9JQP6 /// Q13613 /// Q8NEC6	300171	NP_003819	NM_003828	0.00107016	0.0314828	0.926634
229732_at	zinc finger protein 823	ZNF823	chr19p13.2	55552	B4DUB6 /// B7Z8D4 /// C9J2N8 /// C9JU45 /// P16415	---	NP_001073962	NM_001080493	0.000558485	0.0229772	0.926633
1561472_at	hypothetical protein LOC728805	LOC728805	chr20q13.2	728805	---	---	---	XR_041740 /// XR_041741 /// XR_041742	0.000146094	0.0116468	0.92507
214265_at	integrin, alpha 8	ITGA8	chr10p13	8516	B4DN28 /// P53708	604063	NP_003629	NM_003638	3.37539e-05	0.00547314	0.92258
1553582_a_at	sperm associated antigen 11A /// sperm associated antigen 11B	SPAG11A /// SPAG11B	chr8p23-p22 /// chr8p23.1	10407 /// 653423	C9IZU7 /// C9JN37 /// C9JP82 /// Q08648 /// Q6PDA7 /// Q9H4P9	606560	NP_001075021 /// NP_057596 /// NP_478107 /// NP_478108 /// NP_478109 /// NP_478110 /// NP_478113 /// NP_478114	NM_001081552 /// NM_016512 /// NM_058200 /// NM_058201 /// NM_058202 /// NM_058203 /// NM_058206 /// NM_058207	0.00101504	0.0305579	0.920291
201761_at	methylenetetrahydrofolate dehydrogenase (NADP+ dependent) 2, methenyltetrahydrofolate cyclohydrolase	MTHFD2	chr2p13.1	10797	B2R7W0 /// B4DY35 /// B8ZZU9 /// B9A062 /// P13995 /// Q7Z650	604887	NP_006627	NM_006636 /// NR_027405	9.60892e-06	0.00295362	0.920152
221443_x_at	prolactin releasing hormone	PRLH	chr2q37.3	51052	P81277 /// Q53QV7	602663	NP_056977	NM_015893	0.000849943	0.0282875	0.919644
228328_at	kelch-like 28 (Drosophila)	KLHL28	chr14q21.2	54813	A8K1E0 /// Q9NXS3	---	NP_060128	NM_017658	2.99365e-05	0.0050946	0.919433
225278_at	protein kinase, AMP-activated, beta 2 non-catalytic subunit	PRKAB2	chr1q21.1	5565	B4DH06 /// B4E214 /// O43741	602741	NP_005390	NM_005399	4.80936e-06	0.00201763	0.918739
205380_at	PDZ domain containing 1	PDZK1	chr1q21	5174	B2R7S7 /// B4DPB9 /// Q5T2W1	603831	NP_002605	NM_002614	0.000656407	0.0249709	0.915583
227480_at	sushi domain containing 2	SUSD2	chr22q11-q12	56241	Q9UGT4	---	NP_062547	NM_019601	0.000304041	0.0167659	0.914777
218676_s_at	phosphatidylcholine transfer protein	PCTP	chr17q21-q24	58488	Q549N3 /// Q9BSC9 /// Q9UKL6	606055	NP_001095872 /// NP_067036	NM_001102402 /// NM_021213	0.00227778	0.0441971	0.91463
1558292_s_at	phosphatidylinositol glycan anchor biosynthesis, class W	PIGW	chr17q12	284098	C9JLC8 /// Q7Z7B1	610275	NP_848612	NM_178517	9.32492e-06	0.002903	0.907621
1557322_at	zinc finger protein 230	ZNF230	chr19q13.31	7773	O14853 /// Q9UIE0	---	NP_006291	NM_006300	0.000798102	0.0275833	0.906697
1553453_at	ankyrin repeat and SOCS box-containing 14	ASB14	chr3p21.1	142686	A6NK59 /// C9JX97 /// D2YW15 /// Q1RMF3	---	NP_001136205 /// NP_569058	NM_001142733 /// NM_130387	0.000468713	0.0210356	0.906282
223239_at	chromosome 14 open reading frame 129	C14orf129	chr14q32.2	51527	Q9P0R6	---	NP_057556	NM_016472	2.57324e-05	0.00473132	0.905438
209838_at	COP9 constitutive photomorphogenic homolog subunit 2 (Arabidopsis)	COPS2	chr15q21.2	9318	B2R6N0 /// B4DIH5 /// P61201 /// Q53HJ0 /// Q59EL2	604508	NP_001137359 /// NP_004227	NM_001143887 /// NM_004236	6.28414e-05	0.00765109	0.905307
205339_at	SCL/TAL1 interrupting locus	STIL	chr1q32|1p32	6491	B7ZLW5 /// Q15468 /// Q5T0C6 /// Q5T0C7 /// Q5T0C8 /// Q5T0C9 /// Q5T0D0 /// Q5T0D4 /// Q7Z626	181590 /// 612703	NP_001041631 /// NP_003026	NM_001048166 /// NM_003035	0.00181512	0.0401267	0.905266
1555024_at	ADAM metallopeptidase domain 22	ADAM22	chr7q21	53616	B3KWN4 /// Q08AL8 /// Q6P667 /// Q75MS7 /// Q86UM2 /// Q8IYE7 /// Q9P0K1 /// Q9UKK0	603709	NP_004185 /// NP_057435 /// NP_068367 /// NP_068368 /// NP_068369	NM_004194 /// NM_016351 /// NM_021721 /// NM_021722 /// NM_021723	0.000672995	0.0252409	0.904295
219103_at	ArfGAP with SH3 domain, ankyrin repeat and PH domain 3	ASAP3	chr1p36.12	55616	B4DHH4 /// B4DRP2 /// Q6PJ46 /// Q8TDY4 /// Q9NXH7	---	NP_001137250 /// NP_060177	NM_001143778 /// NM_017707	2.53844e-06	0.00131432	0.903187
225765_at	transportin 1	TNPO1	chr5q13.2	3842	B4DSC0 /// Q92973	602901	NP_002261 /// NP_694858	NM_002270 /// NM_153188	2.57033e-05	0.00473132	0.90269
223301_s_at	coiled-coil domain containing 82	CCDC82	chr11q21	79780	B2RBH9 /// Q8N4S0	---	NP_079001	NM_024725	0.00195753	0.0414495	0.902579
219649_at	asparagine-linked glycosylation 6, alpha-1,3-glucosyltransferase homolog (S. cerevisiae)	ALG6	chr1p31.3	29929	A2A2G4 /// B4DHV8 /// Q9Y672	603147 /// 604566	NP_037471	NM_013339	0.0015084	0.0368838	0.900233
1555958_at	cartilage acidic protein 1	CRTAC1	chr10q22	55118	B1ALN2 /// Q5T4F6 /// Q9NQ79	606276	NP_060528	NM_018058	0.000596942	0.0236111	0.900025
204435_at	nucleoporin like 1	NUPL1	chr13q12.13	9818	B3KW23 /// B4DZJ1 /// B4E0K0 /// Q9BVL2	607615	NP_001008564 /// NP_001008565 /// NP_054808	NM_001008564 /// NM_001008565 /// NM_014089	0.00145068	0.036344	0.899822
204068_at	serine/threonine kinase 3 (STE20 homolog, yeast)	STK3	chr8q22.2	6788	B3KYA7 /// Q13188 /// Q8NBU1	605030	NP_006272	NM_006281	0.00183735	0.0403771	0.899643
239960_x_at	Lyrm7 homolog (mouse)	LYRM7	chr5q23.3	90624	A8MPQ9 /// Q5U5X0	---	NP_859056	NM_181705	0.000890393	0.0289852	0.897426
236318_x_at	fibrillarin-like 1	FBLL1	chr5q34	345630	A6NHQ2	---	---	NR_024356	0.00174629	0.0394021	0.8947
235117_at	ChaC, cation transport regulator homolog 2 (E. coli)	CHAC2	chr2p16	494143	Q8WUX2	---	NP_001008708	NM_001008708	0.000369543	0.0187026	0.89328
218701_at	lactamase, beta 2	LACTB2	chr8p22-q22.3	51110	A8K2D6 /// Q53H82	---	NP_057111	NM_016027	0.000317247	0.0170856	0.889785
226952_at	ELL associated factor 1	EAF1	chr3p25.1	85403	B4E3F5 /// Q96JC9	608315	NP_149074	NM_033083	0.000174803	0.012688	0.88932
1557143_at	CUB and Sushi multiple domains 2	CSMD2	chr1p35.1-p34.3	114784	A8K4Q4 /// Q53TY4 /// Q5T6B5 /// Q5TAH7 /// Q7Z408	608398	NP_443128	NM_052896	0.000241251	0.0149794	0.888162
212410_at	EF-hand domain family, member A1	EFHA1	chr13q12.11	221154	Q8IYU8	610632	NP_689939	NM_152726	1.29476e-05	0.00343176	0.886203
202644_s_at	tumor necrosis factor, alpha-induced protein 3	TNFAIP3	chr6q23	7128	D3TTY4 /// D3TTY5 /// D3TTY6 /// D3TTY7 /// D3TTY8 /// D3TTY9 /// D3TTZ0 /// D3TTZ1 /// D3TTZ2 /// D3TTZ3 /// D3TTZ4 /// D3TTZ5 /// D3TTZ6 /// D3TTZ7 /// D3TTZ8 /// P21580 /// Q5PY18 /// Q5VXQ8 /// Q5VXQ9 /// Q5VXR0	191163	NP_006281	NM_006290	0.00114827	0.0324155	0.8856
204869_at	proprotein convertase subtilisin/kexin type 2	PCSK2	chr20p11.2	5126	B1ANH9 /// B4DFQ3 /// P16519 /// Q5JYQ1 /// Q8IWA8 /// Q9UM69	162151	NP_002585	NM_002594	6.18927e-05	0.00759196	0.885445
1554400_at	t-complex-associated-testis-expressed 3	TCTE3	chr6q27	6991	Q8IZS6	186977	NP_777570	NM_174910	0.00278564	0.0490058	0.884602
214384_s_at	Dynactin 2 (p50)	DCTN2	chr12q13.2-q13.3	10540	A8K8J9 /// B2RBK5 /// B3KTX4 /// Q13561 /// Q53H88	607376	NP_006391	NM_006400	5.99002e-05	0.00747657	0.884478
225946_at	Ras association (RalGDS/AF-6) domain family (N-terminal) member 8	RASSF8	chr12p12.3	11228	A8K8G8 /// Q5SCI0 /// Q6IB99 /// Q8NHQ8	608231	NP_001158218 /// NP_001158219 /// NP_001158220 /// NP_009142	NM_001164746 /// NM_001164747 /// NM_001164748 /// NM_007211	0.000141437	0.0114236	0.883586
1555960_at	histidine triad nucleotide binding protein 1	HINT1	chr5q31.2	3094	P49773	601314	NP_005331	NM_005340 /// NR_024610 /// NR_024611	0.000125406	0.0106935	0.883115
225255_at	mitochondrial ribosomal protein L35	MRPL35	chr2p11.2	51318	D3YTC1 /// Q9NZE8	611841	NP_057706 /// NP_663619	NM_016622 /// NM_145644	3.58866e-05	0.00564955	0.881053
239952_at	zinc finger E-box binding homeobox 1	ZEB1	chr10p11.2	6935	A0JLS9 /// B2RBI8 /// B4DGU2 /// B4DJV0 /// B4DS26 /// B4DSB8 /// B4DUW9 /// P37275 /// Q13088 /// Q2KJ05 /// Q32Q63 /// Q5T6B8 /// Q5T967 /// Q5TE99 /// Q5VZ84 /// Q8NB68	189909 /// 609141 /// 613270	NP_001121600 /// NP_001167564 /// NP_001167565 /// NP_001167566 /// NP_001167567 /// NP_110378	NM_001128128 /// NM_001174093 /// NM_001174094 /// NM_001174095 /// NM_001174096 /// NM_030751 /// NR_024285 /// NR_024286 /// NR_024287	0.000849982	0.0282875	0.880349
242931_at	LON peptidase N-terminal domain and ring finger 3	LONRF3	chrXq24	79836	A8K2D3 /// B3KUN7 /// Q496Y0 /// Q5JPN5	---	NP_001027026 /// NP_079054	NM_001031855 /// NM_024778	6.70358e-05	0.00787048	0.880107
212500_at	2-aminoethanethiol (cysteamine) dioxygenase	ADO	chr10q21.3	84890	B3KXN9 /// Q96SZ5	611392	NP_116193	NM_032804	0.000829134	0.0279158	0.878887
226778_at	chromosome 8 open reading frame 42	C8orf42	chr8p23.3	157695	B6VF03 /// Q86YL5	---	NP_778250	NM_175075	0.000164976	0.0124111	0.876526
1569349_at	chromosome 11 open reading frame 30	C11orf30	chr11q13.5	56946	B3KWI5 /// B3KWW8 /// B4DTW9 /// B4E1Z2 /// B4E247 /// B7ZKT8 /// B7ZKU0 /// B7ZKU2 /// C9JPD7 /// Q17RM7 /// Q7Z589	608574	NP_064578	NM_020193	0.0018145	0.0401267	0.875561
242036_x_at	ATPase, Ca++ transporting, plasma membrane 3	ATP2B3	chrXq28	492	A1L3B5 /// A1X4Q0 /// Q16720	300014	NP_001001344 /// NP_068768	NM_001001344 /// NM_021949	1.43687e-05	0.00353339	0.874718
203282_at	glucan (1,4-alpha-), branching enzyme 1	GBE1	chr3p12.3	2632	B3KWV3 /// B4DNJ3 /// B4DUF1 /// Q04446 /// Q59ET0	232500 /// 607839	NP_000149	NM_000158	3.25422e-05	0.00531789	0.874378
206463_s_at	dehydrogenase/reductase (SDR family) member 2	DHRS2	chr14q11.2	10202	C9JZP6 /// D3DS54 /// Q13268 /// Q59F08	---	NP_005785 /// NP_878912	NM_005794 /// NM_182908	0.00252594	0.0465798	0.874291
222843_at	fidgetin-like 1	FIGNL1	chr7p12.1	63979	B3KNH6 /// C9JHJ4 /// C9JKI6 /// C9JP37 /// C9JSC4 /// C9JTB2 /// C9JTG6 /// D3DVM6 /// Q6PIW4	---	NP_001036227 /// NP_071399	NM_001042762 /// NM_022116	0.000359167	0.0182934	0.873667
215101_s_at	chemokine (C-X-C motif) ligand 5	CXCL5	chr4q12-q13	6374	P42830 /// Q6I9S7	600324	NP_002985	NM_002994	0.000165487	0.0124111	0.872972
229657_at	thyroid hormone receptor, beta (erythroblastic leukemia viral (v-erb-a) oncogene homolog 2, avian)	THRB	chr3p24.2	7068	B6ZGR7 /// C9JHC2 /// C9JJM3 /// C9JNQ4 /// C9JTN1 /// C9JZS5 /// P10828	145650 /// 188570 /// 190160 /// 274300	NP_000452 /// NP_001121648 /// NP_001121649	NM_000461 /// NM_001128176 /// NM_001128177	5.65962e-05	0.00734218	0.871413
232239_at	hCG2024094	LOC643529	chr10q23.31	643529	---	---	---	XR_041961 /// XR_041962 /// XR_041963	0.00183603	0.0403771	0.870432
201824_at	ring finger protein 14	RNF14	chr5q23.3-q31.1	9604	A8MTW5 /// B3KN55 /// B7Z229 /// B7Z3J5 /// D3DQE4 /// Q9UBS8	605675	NP_004281 /// NP_899645 /// NP_899646 /// NP_899647 /// NP_899648	NM_004290 /// NM_183398 /// NM_183399 /// NM_183400 /// NM_183401	2.67843e-05	0.00485038	0.870134
225133_at	Kruppel-like factor 3 (basic)	KLF3	chr4p14	51274	B2R8P9 /// P57682	609392	NP_057615	NM_016531	0.000573508	0.023144	0.866885
214751_at	zinc finger protein 468	ZNF468	chr19q13.41	90333	A8K1C6 /// A8K8T4 /// A8MVZ3 /// Q5VIY5 /// Q6P514 /// Q8N692	---	NP_001008801 /// NP_954583	NM_001008801 /// NM_199132	2.43264e-05	0.00461113	0.866693
1553133_at	chromosome 9 open reading frame 72	C9orf72	chr9p21.2	203228	D3DRK6 /// Q96LT7 /// Q9NUW0	---	NP_060795 /// NP_659442	NM_018325 /// NM_145005	0.00170312	0.0390367	0.86477
209657_s_at	heat shock transcription factor 2	HSF2	chr6q22.31	3298	B4DGJ4 /// Q03933 /// Q0VAH9 /// Q9BS48	140581	NP_001129036 /// NP_004497	NM_001135564 /// NM_004506	3.00364e-05	0.0050946	0.863274
1563887_at	integrator complex subunit 4-like 1	INTS4L1	chr7q11.21	285905	Q96LV5	---	---	NR_027393 /// XR_079496 /// XR_079582	0.000251516	0.0151836	0.862527
238787_at	DENN/MADD domain containing 1B	DENND1B	chr1q31.3	163486	B3KR95 /// B7ZBL5 /// Q6P3S1 /// Q96AX6	613292	NP_001136267 /// NP_659414	NM_001142795 /// NM_144977	0.000241932	0.0149876	0.860707
218195_at	chromosome 6 open reading frame 211	C6orf211	chr6q25.1	79624	B4DPT6 /// Q9H993	---	NP_078849	NM_024573	0.000413916	0.0197475	0.859334
211476_at	myozenin 2	MYOZ2	chr4q26-q27	51778	B2R9N7 /// Q9NPC6	605602	NP_057683	NM_016599	0.00162287	0.038103	0.859042
239044_at	integrin alpha FG-GAP repeat containing 1	ITFG1	chr16q12.1	81533	B4DHQ9 /// B4DSA2 /// B4DXC2 /// Q8TB96	611803	NP_110417	NM_030790	0.00173243	0.0392214	0.857716
230078_at	Rap guanine nucleotide exchange factor (GEF) 6	RAPGEF6	chr5q31.1	51735	A3KN82 /// A5PLL6 /// B2RTU6 /// B7Z7Y1 /// B7ZML2 /// O43386 /// Q8TEA3 /// Q8TEU7 /// Q9UHV4	610499	NP_001157858 /// NP_001157859 /// NP_001157860 /// NP_001157861 /// NP_001157862 /// NP_057424	NM_001164386 /// NM_001164387 /// NM_001164388 /// NM_001164389 /// NM_001164390 /// NM_016340	2.76792e-05	0.00491511	0.857254
1561714_a_at	beta-1,3-N-acetylgalactosaminyltransferase 2	B3GALNT2	chr1q42.3	148789	Q8NCR0	610194	NP_689703	NM_152490	0.000507453	0.0218761	0.853773
238739_at	inositol polyphosphate multikinase	IPMK	chr10q21.1	253430	B3KUB1 /// Q8NFU5	609851	NP_689416	NM_152230	0.00104632	0.0310824	0.852844
219494_at	RAD54 homolog B (S. cerevisiae)	RAD54B	chr8q21.3-q22	25788	A8K322 /// O95073 /// Q9UF71 /// Q9Y620	604289	NP_036547	NM_012415	0.0011741	0.0327047	0.850707
226430_at	RELT-like 1	RELL1	chr4p14	768211	Q4W5D7 /// Q8IUW5	611212	NP_001078868 /// NP_001078869	NM_001085399 /// NM_001085400	0.000148579	0.0117497	0.849777
209574_s_at	chromosome 18 open reading frame 1	C18orf1	chr18p11.2	753	A8K6A9 /// B3KNT9 /// O15165	606571	NP_001003674 /// NP_001003675 /// NP_004329 /// NP_852146 /// NP_852147 /// NP_852148	NM_001003674 /// NM_001003675 /// NM_004338 /// NM_181481 /// NM_181482 /// NM_181483	0.000201797	0.0136159	0.8466
212612_at	REST corepressor 1	RCOR1	chr14q32.31	23186	Q9UKL0	607675	NP_055971	NM_015156	7.19918e-05	0.00813478	0.846053
206191_at	ectonucleoside triphosphate diphosphohydrolase 3	ENTPD3	chr3p21.3	956	C9J0J3 /// O75355 /// Q8N6K2	603161	NP_001239	NM_001248	0.00247067	0.0459635	0.845736
225283_at	arrestin domain containing 4	ARRDC4	chr15q26.3	91947	A8K2F6 /// B3KSD4 /// B4DK87 /// B7ZAG5 /// Q8NCT1	---	NP_899232	NM_183376	0.000226379	0.0144989	0.844421
242800_at	Nance-Horan syndrome (congenital cataracts and dental anomalies)	NHS	chrXp22.13	4810	B7Z7S2 /// B7ZVX8 /// C9IYM8 /// Q6T4R5	300457 /// 302350	NP_001129496 /// NP_938011	NM_001136024 /// NM_198270	0.000300886	0.0166479	0.844082
212449_s_at	lysophospholipase I	LYPLA1	chr8q11.23	10434	B4DJV9 /// B4DP64 /// O75608 /// Q6IAQ1	605599	NP_006321	NM_006330	7.35736e-05	0.00821542	0.841631
213017_at	abhydrolase domain containing 3	ABHD3	chr18q11.2	171586	B7Z5C2 /// Q8WU67	612197	NP_612213	NM_138340	9.44045e-05	0.00936204	0.841378
213149_at	dihydrolipoamide S-acetyltransferase	DLAT	chr11q23.1	1737	B4DJX1 /// B4DLQ2 /// B4DS43 /// B4E1P6 /// P10515 /// Q01991 /// Q16791 /// Q86YI5 /// Q9HAN0	245348 /// 608770	NP_001922	NM_001931	5.05868e-05	0.00689814	0.84072
210471_s_at	potassium voltage-gated channel, shaker-related subfamily, beta member 1	KCNAB1	chr3q26.1	7881	A6NP06 /// B7Z435 /// B7Z8E5 /// C9JBV8 /// C9JQ60 /// C9K071 /// Q14722 /// Q5MJQ3	601141	NP_003462 /// NP_751891 /// NP_751892	NM_003471 /// NM_172159 /// NM_172160	0.00187638	0.0406587	0.839794
219696_at	DENN/MADD domain containing 1B	DENND1B	chr1q31.3	163486	B3KR95 /// B7ZBL5 /// Q6P3S1 /// Q96AX6	613292	NP_001136267 /// NP_659414	NM_001142795 /// NM_144977	0.000308957	0.0168668	0.839454
1556758_at	chromosome 10 open reading frame 18	C10orf18	chr10p15.1	54906	Q5VWN6 /// Q6IPC8	---	NP_060252	NM_017782	0.00023968	0.0149794	0.839273
231175_at	BEN domain containing 6	BEND6	chr6p12.1	221336	B7Z8N8 /// B7Z9G1 /// Q5SZJ8 /// Q5SZK0	---	NP_689944	NM_152731	0.000142789	0.011514	0.838891
224964_s_at	guanine nucleotide binding protein (G protein), gamma 2	GNG2	chr14q21	54331	P59768 /// Q9H373	606981	NP_444292	NM_053064	1.37875e-05	0.00350986	0.838079
213165_at	centrosomal protein 350kDa	CEP350	chr1p36.13-q41	9857	A2A4F6 /// Q05D72 /// Q5SZ18 /// Q5T2X2 /// Q5T2X4 /// Q5T2X5 /// Q5VT06 /// Q7LGH1	---	NP_055625	NM_014810	7.09384e-06	0.00250706	0.836955
204076_at	ectonucleoside triphosphate diphosphohydrolase 4	ENTPD4	chr8p21.3-p21.2	9583	B4DU21 /// Q8NE73 /// Q9Y227	607577	NP_001122402 /// NP_004892	NM_001128930 /// NM_004901	0.000167552	0.0124675	0.835478
242136_x_at	C-terminal binding protein 2 pseudogene	MGC70870	---	403340	Q8NAS8	---	---	NR_003682	0.000290087	0.0163734	0.835161
226322_at	transmembrane and tetratricopeptide repeat containing 1	TMTC1	chr12p11.22	83857	B3KVW1 /// D0EP37 /// Q5K675 /// Q8IUR5	---	NP_787057	NM_175861	5.878e-05	0.00746507	0.834102
228026_at	suppressor of IKBKE 1	SIKE1	chr1p13.2	80143	Q9BRV8	611656	NP_001095866 /// NP_079349	NM_001102396 /// NM_025073	8.46117e-05	0.00880563	0.833584
1558014_s_at	fatty acyl CoA reductase 1	FAR1	chr11p15.2	84188	B2RDG1 /// D3DQW8 /// Q8WVX9 /// Q9H600	---	NP_115604	NM_032228	0.00208771	0.0427632	0.833201
1559257_a_at	membrane associated guanylate kinase, WW and PDZ domain containing 1	MAGI1	chr3p14.1	9223	A8K188 /// Q96QZ7	602625	NP_001028229 /// NP_004733 /// NP_056335	NM_001033057 /// NM_004742 /// NM_015520	0.000112649	0.0102801	0.832875
1556425_a_at	hypothetical protein LOC284219	LOC284219	chr18p11.22	284219	---	---	---	---	0.00145737	0.0363699	0.830948
228032_s_at	DENN/MADD domain containing 1B	DENND1B	chr1q31.3	163486	B3KR95 /// B7ZBL5 /// Q6P3S1 /// Q96AX6	613292	NP_001136267 /// NP_659414	NM_001142795 /// NM_144977	1.45105e-05	0.00353339	0.828947
236761_at	lipoma HMGIC fusion partner-like 3	LHFPL3	chr7q22.2-q22.3	375612	A1L383 /// A1L384 /// A4D0Q5 /// Q86UP9	609719	NP_945351	NM_199000	3.90359e-05	0.00585396	0.828712
1567282_at	olfactory receptor, family 1, subfamily J, member 4	OR1J4	chr9q34.11	26219	A3KME5 /// Q8NGS1	---	NP_001004452	NM_001004452	0.00209609	0.0427895	0.828658
235258_at	DCP2 decapping enzyme homolog (S. cerevisiae)	DCP2	chr5q22.2	167227	B7Z3U5 /// Q8IU60	609844	NP_689837	NM_152624	0.00148497	0.0366496	0.8274
219503_s_at	transmembrane protein 40	TMEM40	chr3p25.2	55287	B4DXI0 /// C9JID5 /// Q8WWA1	---	NP_060776	NM_018306	0.000507312	0.0218761	0.826392
244569_at	chromosome 8 open reading frame 37	C8orf37	chr8q22.1	157657	Q96NL8	---	NP_808880	NM_177965	0.00138462	0.0356672	0.826133
37566_at	KIAA1045	KIAA1045	chr9p13.3	23349	Q58FF1 /// Q9UPV7	---	NP_056112	NM_015297	0.000158895	0.0120986	0.824219
217043_s_at	mitofusin 1	MFN1	chr3q26.33	55669	C9JQT7 /// C9JXQ1 /// D3DNR6 /// Q05CV7 /// Q4AEJ3 /// Q4AEJ4 /// Q6AI38 /// Q8IWA4	608506	NP_284941	NM_033540	0.000149162	0.0117769	0.822632
221705_s_at	suppressor of IKBKE 1	SIKE1	chr1p13.2	80143	Q9BRV8	611656	NP_001095866 /// NP_079349	NM_001102396 /// NM_025073	0.00015302	0.0119662	0.82198
230165_at	shugoshin-like 2 (S. pombe)	SGOL2	chr2q33.1	151246	B7Z7S9 /// C9JW92 /// Q562F6	612425	NP_001153505 /// NP_001153518 /// NP_689737	NM_001160033 /// NM_001160046 /// NM_152524	0.000686729	0.0254935	0.820077
230588_s_at	anaphase promoting complex subunit 1 pseudogene /// similar to anaphase promoting complex subunit 1	LOC285074 /// LOC730268	chr2p11.2	285074 /// 730268	B4DZV7 /// C9JQW6 /// Q9H871	---	XP_001713902 /// XP_002342254	NR_026846 /// XM_001713850 /// XM_002342213	0.000840335	0.0281761	0.81958
222604_at	general transcription factor IIIC, polypeptide 3, 102kDa	GTF3C3	chr2q33.1	9330	C9JKA6 /// Q9Y5Q9	604888	NP_036218	NM_012086	0.000111625	0.0102738	0.819436
1559877_at	hypothetical protein LOC100289094	LOC100289094	chr2q37.3	100289094	Q8TAU7	---	XP_002342355 /// XP_002345666	XM_002342314 /// XM_002345625	1.34443e-05	0.00348052	0.819332
1568874_at	nuclear receptor coactivator 6	NCOA6	chr20q11	23054	Q14686 /// Q1RMZ3	605299	NP_054790	NM_014071	0.00114575	0.0324155	0.819119
224797_at	arrestin domain containing 3	ARRDC3	chr5q14.3	57561	Q96B67	612464	NP_065852	NM_020801	0.0013484	0.0352419	0.818665
203008_x_at	thioredoxin domain containing 9	TXNDC9	chr2q11.2	10190	B7Z7A4 /// B8ZZX4 /// D3DVI4 /// O14530 /// Q8TB70	612564	NP_005774	NM_005783	0.000520273	0.0220995	0.818392
231231_at	Hypothetical LOC100286993	LOC100286993	---	100286993	---	---	---	XR_078610	0.00126577	0.0344171	0.814682
222871_at	kelch domain containing 8A	KLHDC8A	chr1q32.1	55220	B7Z5N9 /// Q8IYD2	---	NP_060673	NM_018203	0.00175715	0.0395523	0.81361
235241_at	solute carrier family 38, member 9	SLC38A9	chr5q11.2	153129	B3KVK8 /// B3KXV1 /// B7Z7D0 /// Q8NBW4	---	NP_775785	NM_173514	0.00184552	0.0403771	0.813422
238526_at	RAB3A interacting protein (rabin3)	RAB3IP	chr12q14.3	117177	Q68K28 /// Q96QF0	608686	NP_001019818 /// NP_071901 /// NP_783322 /// NP_783323 /// NP_783324	NM_001024647 /// NM_022456 /// NM_175623 /// NM_175624 /// NM_175625	0.000505637	0.0218361	0.813382
224565_at	nuclear paraspeckle assembly transcript 1 (non-protein coding)	NEAT1	chr11q13.1	283131	Q15810	612769	---	NR_002802 /// NR_028272	0.00010894	0.010168	0.813029
214954_at	sushi domain containing 5	SUSD5	chr3p22.3	26032	B4DJ06 /// O60279	---	NP_056366	NM_015551	7.38232e-05	0.00821542	0.811634
222765_x_at	ESF1, nucleolar pre-rRNA processing protein, homolog (S. cerevisiae)	ESF1	chr20p12.1	51575	A0JLU5 /// Q05C10 /// Q3SWV1 /// Q6P6H6 /// Q8IWH6 /// Q9H501	---	NP_057733	NM_016649	0.000179841	0.0128203	0.809387
239695_at	Janus kinase 1	JAK1	chr1p32.3-p31.3	3716	P23458 /// Q0VGA4 /// Q4LDX3 /// Q6P669 /// Q8IV82	147795	NP_002218	NM_002227	0.000632401	0.0244164	0.809263
218819_at	integrator complex subunit 6	INTS6	chr13q14.12-q14.2	26512	A8MV98 /// B3KQH5 /// B4DL13 /// B4E1J5 /// B4E2C8 /// C9J0C6 /// C9J885 /// C9JAV7 /// C9JVX2 /// C9JXP6 /// C9K0V7 /// Q9UL03	604331	NP_001035026 /// NP_001035027 /// NP_036273	NM_001039937 /// NM_001039938 /// NM_012141	0.00254049	0.046746	0.808984
225008_at	aspartate beta-hydroxylase	ASPH	chr8q12.1	444	A8K721 /// B3GQE5 /// B4DIC9 /// B4DQ07 /// B4E2K4 /// B7ZM95 /// B7ZM96 /// B8Y0L3 /// C9J5Z2 /// Q12797 /// Q6NXR7 /// Q6PJH4 /// Q8TB28 /// Q9H291	600582	NP_001158222 /// NP_001158223 /// NP_001158224 /// NP_001158225 /// NP_001158226 /// NP_001158227 /// NP_001158228 /// NP_004309 /// NP_064549 /// NP_115855 /// NP_115856 /// NP_115857	NM_001164750 /// NM_001164751 /// NM_001164752 /// NM_001164753 /// NM_001164754 /// NM_001164755 /// NM_001164756 /// NM_004318 /// NM_020164 /// NM_032466 /// NM_032467 /// NM_032468	0.000200176	0.013581	0.807173
222514_at	Ras-related GTP binding C	RRAGC	chr1p34	64121	B4DQ03 /// B4DQG4 /// Q9HB90	608267	NP_071440	NM_022157	0.00244354	0.0455799	0.804924
232918_at	Hypothetical LOC541471	LOC541471	chr2q13	541471	---	---	---	NR_015395 /// NR_024373	5.15506e-05	0.00699915	0.804659
236491_at	BCL2-like 10 (apoptosis facilitator)	BCL2L10	chr15q21	10017	Q9HD36	606910	NP_065129	NM_020396	0.00040364	0.0194895	0.803655
202056_at	karyopherin alpha 1 (importin alpha 5)	KPNA1	chr3q21	3836	B3KWR2 /// B3KXZ2 /// C9J352 /// C9J4U1 /// C9J5U8 /// C9JWD9 /// C9JYI4 /// P52294 /// Q5BKZ2	600686	NP_002255	NM_002264 /// NR_026698	0.000472624	0.0210765	0.803022
231120_x_at	protein kinase (cAMP-dependent, catalytic) inhibitor beta	PKIB	chr6q22.31	5570	Q5T0Z7 /// Q9C010	606914	NP_115860 /// NP_861459 /// NP_861460	NM_032471 /// NM_181794 /// NM_181795	7.37438e-05	0.00821542	0.801935
40148_at	amyloid beta (A4) precursor protein-binding, family B, member 2	APBB2	chr4p14-p13	323	A8K1C3 /// B4DJ88 /// B4DSL4 /// B4E2F2 /// Q5I0G1 /// Q92870	104300 /// 602710	NP_001159522 /// NP_001159523 /// NP_001159524 /// NP_001159525 /// NP_001159526 /// NP_004298 /// NP_775098	NM_001166050 /// NM_001166051 /// NM_001166052 /// NM_001166053 /// NM_001166054 /// NM_004307 /// NM_173075	0.000532079	0.0223119	0.801735
205060_at	poly (ADP-ribose) glycohydrolase	PARG	chr10q11.23	8505	A5YBK3 /// B4DDK6 /// B4DF23 /// B4DHS4 /// B4DML3 /// B4DX76 /// B7Z1P8 /// B7Z2K8 /// Q0MQR4 /// Q49AI2 /// Q5SQP4 /// Q5SQP5 /// Q86W56 /// Q86WA6	603501	NP_003622	NM_003631	0.00226877	0.0441139	0.801658
239710_at	fidgetin	FIGN	chr2q24.3	55137	B8ZZS6 /// Q5HY92	605295	NP_060556	NM_018086	0.000243827	0.0150364	0.801543
236644_at	ring finger protein 180	RNF180	chr5q12.3	285671	Q86T96	---	NP_001107033 /// NP_848627	NM_001113561 /// NM_178532	0.000220271	0.014291	0.800481
202127_at	PRP4 pre-mRNA processing factor 4 homolog B (yeast)	PRPF4B	chr6p25.2	8899	B4DZQ5 /// Q13523 /// Q15456	602338	NP_003904	NM_003913	0.00015125	0.0119035	0.80021
226599_at	FH2 domain containing 1	FHDC1	chr4q31.3	85462	Q9C0D6	---	NP_203751	NM_033393	1.68844e-05	0.0038809	0.798891
238825_at	acidic repeat containing	ACRC	chrXq13.1	93953	B3KXM1 /// Q96QF7	300369	NP_443189	NM_052957	0.00180188	0.0400588	0.798485
212533_at	WEE1 homolog (S. pombe)	WEE1	chr11p15.3-p15.1	7465	B3KVE1 /// D3DQV0 /// P30291 /// Q6MZL0 /// Q6NSL2 /// Q86V29	193525	NP_001137448 /// NP_003381	NM_001143976 /// NM_003390	0.000322876	0.0172814	0.797488
205305_at	fibrinogen-like 1	FGL1	chr8p22	2267	Q08830 /// Q8NG32	605776	NP_004458 /// NP_671736 /// NP_963846 /// NP_963847	NM_004467 /// NM_147203 /// NM_201552 /// NM_201553	0.000395612	0.0193201	0.796267
220265_at	G protein-coupled receptor 107	GPR107	chr9q34.11	57720	A8KAM7 /// B7ZL93 /// Q5VW38 /// Q71SA9	---	NP_001130029 /// NP_001130030 /// NP_066011	NM_001136557 /// NM_001136558 /// NM_020960	0.000691818	0.0256008	0.796201
244680_at	glycine receptor, beta	GLRB	chr4q31.3	2743	D3DP23 /// P48167	138492 /// 149400	NP_000815 /// NP_001159532 /// NP_001159533	NM_000824 /// NM_001166060 /// NM_001166061	0.000289161	0.0163486	0.795391
223855_s_at	melanin-concentrating hormone receptor 1	MCHR1	chr22q13.2	2847	A6ZJ87 /// Q5IFH6 /// Q5IFI4 /// Q99705	601751	NP_005288	NM_005297	0.00128618	0.0346465	0.793106
231877_at	RNA (guanine-9-) methyltransferase domain containing 2	RG9MTD2	chr4q23	93587	Q8TBZ6	---	NP_001128137 /// NP_001128138 /// NP_689505	NM_001134665 /// NM_001134666 /// NM_152292	0.000573257	0.023144	0.791539
202043_s_at	spermine synthase	SMS	chrXp22.1	6611	B4DE40 /// P52788	300105 /// 309583	NP_004586	NM_004595	0.000256643	0.0152461	0.791021
226750_at	La ribonucleoprotein domain family, member 1B	LARP1B	chr4q28.2	55132	Q659C4	---	NP_060548 /// NP_115615 /// NP_835144	NM_018078 /// NM_032239 /// NM_178043	6.45387e-05	0.00779982	0.790735
225448_at	N-ethylmaleimide-sensitive factor attachment protein, gamma	NAPG	chr18p11.22	8774	B4DFC9 /// Q6FHY4 /// Q99747	603216	NP_003817	NM_003826	0.000937588	0.0297153	0.789637
225575_at	leukemia inhibitory factor receptor alpha	LIFR	chr5p13-p12	3977	A8K1Z4 /// P42702	151443 /// 601559	NP_001121143 /// NP_002301	NM_001127671 /// NM_002310	3.07574e-05	0.00514591	0.788088
205092_x_at	zinc finger and BTB domain containing 1	ZBTB1	chr14q23.3	22890	Q5UW39 /// Q9Y2K1	---	NP_001116801 /// NP_055765	NM_001123329 /// NM_014950	0.000514195	0.0219791	0.787628
202458_at	protease, serine, 23	PRSS23	chr11q14.1	11098	B3KQQ9 /// B4E201 /// B4E2J3 /// B7ZB43 /// O95084	---	NP_009104	NM_007173	0.000253122	0.0151836	0.785867
233562_at	hypothetical LOC84856	LOC84856	chr10q11.21	84856	B4DDC5 /// Q8NAU0	---	---	NR_026827	0.000552294	0.0228264	0.783506
226853_at	BMP2 inducible kinase	BMP2K	chr4q21.21	55589	C9JC56 /// Q4W5H2 /// Q9NSY1	---	NP_060063 /// NP_942595	NM_017593 /// NM_198892	0.00106289	0.0313626	0.783503
218351_at	COMM domain containing 8	COMMD8	chr4p12	54951	A8MQB6 /// Q9NX08	---	NP_060315	NM_017845	0.00104954	0.0311179	0.781907
228115_at	family with sequence similarity 59, member A	FAM59A	chr18q12.1	64762	B4DME6 /// C9IY84 /// Q9H706	---	NP_073588	NM_022751	0.00213466	0.0429789	0.780151
220324_at	chromosome 6 open reading frame 155	C6orf155	chr6q13	79940	---	---	---	NR_026807	0.00157231	0.0375066	0.780056
1553528_a_at	TAF5 RNA polymerase II, TATA box binding protein (TBP)-associated factor, 100kDa	TAF5	chr10q24-q25.2	6877	Q15542	601787	NP_008882	NM_006951	0.000456807	0.0207826	0.779346
201153_s_at	muscleblind-like (Drosophila)	MBNL1	chr3q25	4154	B4DLS5 /// B4E233 /// C9J4T8 /// C9J7P7 /// C9JCX1 /// C9JP00 /// Q68DD0 /// Q86UV8 /// Q86UV9 /// Q86VM6 /// Q96P92 /// Q96RE3 /// Q9NR56	606516	NP_066368 /// NP_997175 /// NP_997176 /// NP_997177 /// NP_997178 /// NP_997179 /// NP_997180	NM_021038 /// NM_207292 /// NM_207293 /// NM_207294 /// NM_207295 /// NM_207296 /// NM_207297	2.04501e-05	0.00438753	0.778531
1552754_a_at	cell adhesion molecule 2	CADM2	chr3p12.1	253559	B4DJ19 /// Q8N3J6	609938	NP_001161146 /// NP_001161147 /// NP_694854	NM_001167674 /// NM_001167675 /// NM_153184	0.000491687	0.0214979	0.77851
214429_at	myotubularin related protein 6	MTMR6	chr13q12	9107	Q8N5Q4 /// Q92792 /// Q9Y217	603561	NP_004676	NM_004685	5.06268e-05	0.00689814	0.778508
205080_at	retinoic acid receptor, beta	RARB	chr3p24	5915	A8K7L7 /// B4DSI3 /// B6ZGR8 /// P10826 /// Q3SB16 /// Q5QHG3 /// Q6FHY0 /// Q86UC5	180220	NP_000956 /// NP_057236	NM_000965 /// NM_016152	0.000960436	0.0299959	0.77778
209334_s_at	proteasome (prosome, macropain) 26S subunit, non-ATPase, 9	PSMD9	chr12q24.31-q24.32	5715	C9JR25 /// O00233	603146	NP_002804	NM_002813	0.00077342	0.0272514	0.776567
221218_s_at	thiamin pyrophosphokinase 1	TPK1	chr7q34-q35	27010	B3KRJ6 /// D3DWG0 /// Q6ZQX6 /// Q75MX1 /// Q9H3S4	606370	NP_001035947 /// NP_071890	NM_001042482 /// NM_022445	0.000119914	0.0105167	0.774191
233430_at	TBC1 domain family, member 22B	TBC1D22B	chr6p21.2	55633	A8KA28 /// Q68CV2 /// Q6P4C3 /// Q9NU19	---	NP_060242	NM_017772	0.0021095	0.042883	0.772196
225780_at	regulatory solute carrier protein, family 1, member 1	RSC1A1	chr1p36.1	6248	Q92681	601966	NP_006502	NM_006511	0.00271689	0.0484724	0.772128
227012_at	solute carrier family 25, member 40	SLC25A40	chr7q21.12	55972	Q8TBP6	610821	NP_061331	NM_018843	4.56944e-05	0.00647489	0.771801
235762_at	taste receptor, type 2, member 14	TAS2R14	chr12p13	50840	Q6ZW62 /// Q9NYV8	604790	NP_076411	NM_023922	0.0004081	0.0196031	0.771527
228909_at	hypothetical LOC642852	LOC642852	chr21q22.3	642852	P59089	---	---	NR_026943	7.51729e-05	0.00829059	0.769795
205442_at	microfibrillar-associated protein 3-like	MFAP3L	chr4q32.3	9848	D3DP35 /// O75121	---	NP_001009554 /// NP_067679	NM_001009554 /// NM_021647	0.00051755	0.02206	0.769635
213984_at	PDS5, regulator of cohesion maintenance, homolog A (S. cerevisiae)	PDS5A	chr4p14	23244	B3KMN2 /// Q29RF7 /// Q96DB6	613200	NP_001093869 /// NP_001093870 /// NP_056015	NM_001100399 /// NM_001100400 /// NM_015200	0.00143657	0.0363083	0.768827
227859_at	DnaJ (Hsp40) homolog, subfamily C, member 27	DNAJC27	chr2p23.3	51277	B4DGR2 /// Q53T06 /// Q53T53 /// Q9NZQ0	---	NP_057628	NM_016544	0.00108594	0.0317372	0.76851
204957_at	origin recognition complex, subunit 5-like (yeast)	ORC5L	chr7q22.1	5001	A4D0P7 /// A4D0P8 /// A8K8C0 /// B4DXT8 /// O43913 /// O95268 /// Q53FC8 /// Q8NDU9 /// Q9UDM8	602331	NP_002544 /// NP_859531	NM_002553 /// NM_181747	0.000450766	0.0206254	0.76808
235240_at	ataxin 3	ATXN3	chr14q24.3-q32.2	4287	C9JQV6 /// D3VVA7 /// D3VVA8 /// D3VVA9 /// D3VVB0 /// D3VVB1 /// D3VVB2 /// D3VVB3 /// D3VVB4 /// D3VVB5 /// D3VVB6 /// D3VVB8 /// D3VVB9 /// D3VVC0 /// D3VVC1 /// D3VVC2 /// D3VVC3 /// D3VVC4 /// D3VVC5 /// D3VVC6 /// D3VVC7 /// D3VVC8 /// D3VVC9 /// D3VVD0 /// D3VVD1 /// D3VVD2 /// D3VVD3 /// D3VVD4 /// D3VVD5 /// D3VVD6 /// D3VVD7 /// D3VVD8 /// D3VVD9 /// D3VVE0 /// D3VVE1 /// D3VVE2 /// D3V…	109150 /// 607047	NP_001121168 /// NP_001121169 /// NP_001158246 /// NP_001158248 /// NP_001158249 /// NP_001158250 /// NP_001158251 /// NP_001158252 /// NP_001158253 /// NP_001158254 /// NP_004984 /// NP_109376	NM_001127696 /// NM_001127697 /// NM_001164774 /// NM_001164776 /// NM_001164777 /// NM_001164778 /// NM_001164779 /// NM_001164780 /// NM_001164781 /// NM_001164782 /// NM_004993 /// NM_030660 /// NR_028453 /// NR_028454 /// NR_028455 /// NR_028456 /// NR_028457 /// NR_028458 /// NR_028459 /// NR_028460 /// NR_028461 /// NR_028462 /// NR_028463 /// NR_028464 /// NR_028465 /// NR_028466 /// NR_02…	0.000802703	0.0275833	0.767369
223497_at	family with sequence similarity 135, member A	FAM135A	chr6q12-q13	57579	Q5JXJ9 /// Q9P2D6	---	NP_001099001 /// NP_001156001 /// NP_065870	NM_001105531 /// NM_001162529 /// NM_020819	1.9776e-05	0.00430417	0.766591
217123_x_at	pro-melanin-concentrating hormone-like 1	PMCHL1	chr5p14.3	5369	Q16048 /// Q9BQC4 /// Q9BQD1	176793	---	NR_003921	0.00131999	0.0349646	0.766285
200071_at	survival motor neuron domain containing 1	SMNDC1	chr10q23	10285	B2RA27 /// D3DRB1 /// O75940	603519	NP_005862	NM_005871	0.00105355	0.0311694	0.765533
203897_at	LYR motif containing 1	LYRM1	chr16p11.2	57149	O43325	---	NP_001121773 /// NP_001121774 /// NP_065157	NM_001128301 /// NM_001128302 /// NM_020424	0.000384028	0.0190835	0.764131
239377_at	eukaryotic translation initiation factor 1A domain containing	EIF1AD	chr11q13.1	84285	Q8N9N8 /// Q8NAS8	---	NP_115701	NM_032325	0.000154685	0.0120059	0.763661
243351_at	hypothetical protein LOC440119	FLJ31485	chr12q24.33	440119	---	---	XP_001715728	XM_001715676	0.000606958	0.023884	0.763208
225026_at	chromodomain helicase DNA binding protein 6	CHD6	chr20q12	84181	B4DLD8 /// C9JFU2 /// Q8TD26	---	NP_115597	NM_032221	5.80508e-05	0.00741664	0.762675
218456_at	caprin family member 2	CAPRIN2	chr12p11	65981	Q149P6 /// Q6IMN6 /// Q7Z3P8 /// Q7Z5L1 /// Q96JF4	610375	NP_001002259 /// NP_076414 /// NP_115532	NM_001002259 /// NM_023925 /// NM_032156	0.000815375	0.0277271	0.762523
1554143_a_at	SGT1, suppressor of G2 allele of SKP1 like 1 (S. cerevisiae)	SUGT1L1	chr13q14.11	283507	Q5T9E9	---	---	NR_003365	0.00240954	0.0453928	0.762124
225011_at	Protein kinase, cAMP-dependent, regulatory, type II, alpha	PRKAR2A	chr3p21.3-p21.2	5576	A8KAH7 /// C9J830 /// P13861 /// Q9BUB1	176910	NP_004148	NM_004157	0.000148301	0.0117466	0.761267
222149_x_at	golgin A8 family, member C /// golgin A8 family, member D (pseudogene) /// golgin A8 family, member E /// golgin A8 family, member G /// similar to Golgin subfamily A member 8-like protein 1	GOLGA8C /// GOLGA8DP /// GOLGA8E /// GOLGA8G /// LOC653061	chr15q11.2 /// chr15q13.1	100132979 /// 283768 /// 390535 /// 653061 /// 729786	A6NN73 /// A6NNI0 /// A8K919 /// B4DYV6 /// B4DZA1 /// C9IYF6 /// C9IZ06 /// C9JC69 /// C9JUH8 /// Q08AF8 /// Q0D2H9 /// Q1A5Y0	---	NP_001012420 /// NP_001012423 /// XP_002343364 /// XP_002343365 /// XP_002343366 /// XP_002343367	NM_001012420 /// NM_001012423 /// NR_027407 /// NR_027411 /// NR_033350 /// NR_033353 /// XM_002343323 /// XM_002343324 /// XM_002343325 /// XM_002343326 /// XR_078486 /// XR_078488	0.000252923	0.0151836	0.761138
207560_at	solute carrier family 28 (sodium-coupled nucleoside transporter), member 1	SLC28A1	chr15q25-q26	9154	B7Z3L5 /// B7Z3L6 /// B7Z3M4 /// B7Z533 /// O00337 /// Q96PL7	606207	NP_004204 /// NP_964014	NM_004213 /// NM_201651	0.00236069	0.0449844	0.760145
1558293_at	KIAA1107	KIAA1107	chr1p22.1	23285	B4DYL8 /// Q9UPP5	---	NP_056052	NM_015237	0.00276511	0.0488016	0.759949
238990_x_at	tripartite motif-containing 61	TRIM61	chr4q32.3	391712	B4DJJ1 /// Q5EBN2	---	NP_001012414	NM_001012414	0.00156871	0.0375066	0.759692
212905_at	cleavage stimulation factor, 3' pre-RNA, subunit 2, 64kDa, tau variant	CSTF2T	chr10q11	23283	Q9H0L4	611968	NP_056050	NM_015235	3.4533e-05	0.00549711	0.758653
217009_at	phosphoglycerate kinase 2	PGK2	chr6p12.3	5232	P07205	172270	NP_620061	NM_138733	0.00105079	0.0311362	0.757089
212718_at	poly(A) polymerase alpha	PAPOLA	chr14q32.31	10914	B4DHB8 /// B4DYF4 /// B4DZL2 /// B7ZA53 /// P51003	605553	NP_116021	NM_032632	0.000526853	0.0222141	0.756908
227221_at	zinc finger, matrin type 3	ZMAT3	chr3q26.3-q27	64393	B3KVA6 /// C9J8H5 /// D3DNR1 /// Q9HA38	606452	NP_071915 /// NP_689426	NM_022470 /// NM_152240	0.00208826	0.0427632	0.755584
228398_at	SUMO/sentrin specific peptidase family member 8	SENP8	chr15q23	123228	A8K8D3 /// Q96LD8	608659	NP_001159812 /// NP_001165580 /// NP_001165581 /// NP_001165582 /// NP_660205	NM_001166340 /// NM_001172109 /// NM_001172110 /// NM_001172111 /// NM_145204	0.00139939	0.0358425	0.755532
210636_at	peroxisome proliferator-activated receptor delta	PPARD	chr6p21.2-p21.1	5467	B4E2Y1 /// B4E3V3 /// B7Z3W1 /// Q03181	600409	NP_001165289 /// NP_001165290 /// NP_001165291 /// NP_006229 /// NP_803184	NM_001171818 /// NM_001171819 /// NM_001171820 /// NM_006238 /// NM_177435	0.00222138	0.0436536	0.754507
202271_at	F-box protein 28	FBXO28	chr1q42.11	23219	B4E0H5 /// Q9NVF7	609100	NP_001129587 /// NP_055991	NM_001136115 /// NM_015176	0.000520933	0.0221084	0.754365
224437_s_at	Vps20-associated 1 homolog (S. cerevisiae)	VTA1	chr6q24.1	51534	B4DW55 /// C9JMZ1 /// Q5TGM0 /// Q9C063 /// Q9NP79	610902	NP_057569	NM_016485	0.00176981	0.0396057	0.754312
223681_s_at	InaD-like (Drosophila)	INADL	chr1p31.3	10207	A5PKX9 /// B4DE90 /// B4DFP2 /// B4E2N5 /// Q8NI35	603199	NP_795352	NM_176877	0.000503452	0.0217799	0.753513
225010_at	coiled-coil domain containing 6	CCDC6	chr10q21	8030	Q05CP8 /// Q15302 /// Q16204	188550 /// 601985	NP_005427	NM_005436	0.000177186	0.0127233	0.751112
238596_at	chromosome 10 open reading frame 4	C10orf4	chr10q23.33	118924	C9JCR4 /// C9JCR5 /// C9JMY4 /// Q70Z53	608866	NP_660289	NM_145246	0.00217892	0.043409	0.749201
214658_at	transmembrane emp24 protein transport domain containing 7	TMED7	chr5q22.3	51014	B4E2C1 /// Q3B7W7 /// Q8NBU8 /// Q9Y3B3	---	NP_861974	NM_181836	0.00020606	0.01379	0.746509
209314_s_at	HBS1-like (S. cerevisiae)	HBS1L	chr6q23-q24	10767	A8K9E1 /// B3KNB9 /// B7Z1K2 /// B7Z365 /// B7Z524 /// Q5T7G1 /// Q9NSX9 /// Q9P0A5 /// Q9Y450	612450	NP_001138630 /// NP_001138679 /// NP_006611	NM_001145158 /// NM_001145207 /// NM_006620	0.000742145	0.0267042	0.74469
32088_at	basic leucine zipper nuclear factor 1	BLZF1	chr1q24	8548	A8K6R0 /// Q53EV6 /// Q5T532 /// Q5T534 /// Q9H2G9	608692	NP_003657	NM_003666	0.000673254	0.0252409	0.743871
231399_at	RAB3A interacting protein (rabin3)	RAB3IP	chr12q14.3	117177	Q68K28 /// Q96QF0	608686	NP_001019818 /// NP_071901 /// NP_783322 /// NP_783323 /// NP_783324	NM_001024647 /// NM_022456 /// NM_175623 /// NM_175624 /// NM_175625	0.000462725	0.0208812	0.743418
226565_at	transmembrane protein 99	TMEM99	chr17q21.2	147184	Q8N816	---	NP_660317	NM_145274	0.000122108	0.0105736	0.743343
227017_at	glutamate-rich 1	ERICH1	chr8p23.3	157697	B4DMI5 /// Q86X53 /// Q8NF75	---	NP_997215	NM_207332	0.00276199	0.0487815	0.742511
204291_at	zinc finger protein 518A	ZNF518A	chr10q24.1	9849	B5MDJ3 /// C9J2E9 /// Q6AHZ1	---	NP_055618	NM_014803	0.0019954	0.041915	0.741793
212503_s_at	DIP2 disco-interacting protein 2 homolog C (Drosophila)	DIP2C	chr10p15.3	22982	B3KWX2 /// B4DPI5 /// Q5JR15 /// Q5JR17 /// Q5SS79 /// Q86XV3 /// Q9Y2E4	611380	NP_055789	NM_014974	0.000277573	0.0159647	0.740441
35776_at	intersectin 1 (SH3 domain protein)	ITSN1	chr21q22.1-q22.2	6453	A7XZY7 /// A7Y322 /// A8CTX8 /// A8CTY3 /// A8CTY7 /// A8CTZ0 /// A8D7D0 /// A8DCP3 /// A8W608 /// B4DTM2 /// C9J1A4 /// C9JQZ7 /// C9JXS9 /// Q0PW94 /// Q0PW95 /// Q0PW96 /// Q0PW97 /// Q14BD3 /// Q14BD4 /// Q15811 /// Q20BK3 /// Q2LAE2 /// Q6GMY7 /// Q6J1T1 /// Q6J1T2 /// Q6J333 /// Q6J334 /// Q6PD56 /// Q7Z328 /// Q7Z452 /// Q7Z453 /// Q86VI9 /// Q8IWH9 /// Q8IWU0	602442	NP_001001132 /// NP_003015	NM_001001132 /// NM_003024	0.000721787	0.0263377	0.739354
242293_at	inhibitor of growth family, member 3	ING3	chr7q31	54556	B4DEL2 /// B7ZKQ7 /// C9JUT0 /// Q5GRH6 /// Q9NXR8	607493	NP_061944 /// NP_938008	NM_019071 /// NM_198267	0.00131784	0.0349646	0.738835
223404_s_at	chromosome 1 open reading frame 25	C1orf25	chr1q25.2	81627	B2R713 /// B4DXX1 /// Q7Z2T5	611673	NP_112196	NM_030934	0.00221648	0.0436292	0.736848
1563872_at	hypothetical protein LOC284395	LOC284395	chr19q12	284395	---	---	XP_378787 /// XP_949086	XM_378787 /// XM_943993	9.43047e-05	0.00936204	0.736635
209255_at	kelch domain containing 10	KLHDC10	chr7q32.2	23008	Q6PID8 /// Q96G43	---	NP_055812	NM_014997	0.00147428	0.0364773	0.736328
213122_at	TSPY-like 5	TSPYL5	chr8q22.1	85453	Q86VY4	---	NP_277047	NM_033512	0.000759327	0.0269686	0.736031
231397_at	lipid phosphate phosphatase-related protein type 5	LPPR5	chr1p21.3	163404	B4DIM8 /// Q32ZL2	---	NP_001010861 /// NP_001032394	NM_001010861 /// NM_001037317	0.000616688	0.0240778	0.734786
229501_s_at	ubiquitin specific peptidase 8	USP8	chr15q21.2	9101	A8K8N5 /// B3KRK3 /// B4DKA8 /// B4DUC6 /// P40818 /// Q05CD9 /// Q05DF5	603158	NP_001122082 /// NP_001122083 /// NP_005145	NM_001128610 /// NM_001128611 /// NM_005154	0.00147548	0.0364886	0.734746
223986_x_at	doublesex and mab-3 related transcription factor 2	DMRT2	chr9p24.3	10655	B1ANC0 /// B9EGJ1 /// Q05C20 /// Q5HYK2 /// Q9NPG6 /// Q9NQR6 /// Q9Y5R5	604935	NP_001124337 /// NP_006548 /// NP_870987	NM_001130865 /// NM_006557 /// NM_181872	0.000663254	0.0251148	0.734076
226255_at	zinc finger and BTB domain containing 33	ZBTB33	chrXq23	10009	Q86T24	300329	NP_001171671 /// NP_006768	NM_001184742 /// NM_006777	0.00226901	0.0441139	0.733676
236675_at	replication protein A1, 70kDa	RPA1	chr17p13.3	6117	P27694 /// Q7Z4G2	179835	NP_002936	NM_002945	0.00157629	0.0375588	0.733502
212277_at	myotubularin related protein 4	MTMR4	chr17q22-q23	9110	Q9NYA4	603559	NP_004678	NM_004687	0.00137026	0.0356239	0.733272
201681_s_at	discs, large homolog 5 (Drosophila)	DLG5	chr10q23	9231	B2RBR1 /// C9J9I2 /// Q8TDM6	266600 /// 604090	NP_004738	NM_004747	0.000158106	0.0120668	0.731247
203386_at	TBC1 domain family, member 4	TBC1D4	chr13q22.2	9882	C9JFI1 /// O60343 /// Q5JU47	612465	NP_055647	NM_014832	0.00180846	0.0401223	0.731039
241733_at	Chromosome 18 open reading frame 54	C18orf54	chr18q21.2	162681	Q8IYD9	613258	NP_775800	NM_173529	0.00148774	0.0366627	0.729842
204176_at	kelch-like 20 (Drosophila)	KLHL20	chr1q24.1-q24.3	27252	B3KMA0 /// B4DUR0 /// B7Z8I7 /// Q9BS75 /// Q9Y2M5	---	NP_055273	NM_014458	0.00249727	0.0462251	0.729262
214834_at	Prader-Willi/Angelman syndrome-5	PAR5	chr15q11-q13	8123	---	600162	---	NR_022008	0.00189643	0.0407804	0.728141
234303_s_at	G protein-coupled receptor 85	GPR85	chr7q31	54329	A4D0T8 /// B4DMH4 /// B4DZ65 /// C9JBQ9 /// C9JDK8 /// P60893 /// Q8NEN2	605188	NP_001139737 /// NP_001139738 /// NP_001139739 /// NP_061843	NM_001146265 /// NM_001146266 /// NM_001146267 /// NM_018970	0.000477871	0.0212022	0.728061
204301_at	kelch repeat and BTB (POZ) domain containing 11	KBTBD11	chr8p23.3	9920	O94819	---	NP_055682	NM_014867	0.00016862	0.0124911	0.72802
228702_at	hypothetical LOC378805	FLJ43663	chr7q32.3	378805	---	---	---	NR_015431 /// NR_024153	0.00025625	0.0152461	0.726605
212993_at	NACC family member 2, BEN and BTB (POZ) domain containing	NACC2	chr9q34.3	138151	Q96BF6	---	NP_653254	NM_144653	2.38547e-05	0.00460033	0.726546
212795_at	KIAA1033	KIAA1033	chr12q24.11	23325	B7ZKT9 /// C9JK42 /// Q2M389	---	NP_056090	NM_015275	0.000290266	0.0163734	0.725519
203351_s_at	origin recognition complex, subunit 4-like (yeast)	ORC4L	chr2q22-q23	5000	A8K7H4 /// B7Z2M4 /// B7Z3D0 /// B7Z5F1 /// B7Z632 /// C9J2X8 /// C9JGH7 /// O43929 /// Q53SE3 /// Q53TH5 /// Q96B14	603056	NP_002543 /// NP_859525 /// NP_859526	NM_002552 /// NM_181741 /// NM_181742	0.000579603	0.0232921	0.724031
226528_at	metaxin 3	MTX3	chr5q14.1	345778	C9IYU8 /// C9JJ95 /// Q5HYI7 /// Q7Z380	---	NP_001010891 /// NP_001161213	NM_001010891 /// NM_001167741	0.000630335	0.0244133	0.723429
218501_at	Rho guanine nucleotide exchange factor (GEF) 3	ARHGEF3	chr3p21-p13	50650	B7Z1T0 /// B7Z6B2 /// B7Z7T8 /// C9J586 /// C9J5K8 /// C9J609 /// C9JNF2 /// Q9NR81	612115	NP_001122087 /// NP_001122088 /// NP_062455	NM_001128615 /// NM_001128616 /// NM_019555	5.56927e-05	0.0073051	0.723158
225171_at	Rho GTPase activating protein 18	ARHGAP18	chr6q22.33	93663	A9UK01 /// Q8N392	613351	NP_277050	NM_033515	0.00158665	0.0376297	0.722458
209323_at	protein-kinase, interferon-inducible double stranded RNA dependent inhibitor, repressor of (P58 repressor)	PRKRIR	chr11q13.5	5612	B4DS64 /// O43422 /// Q2YDB3	607374	NP_004696	NM_004705	4.19586e-05	0.00617922	0.722272
226425_at	CAP-GLY domain containing linker protein family, member 4	CLIP4	chr2p23.2	79745	A8K6D0 /// B5MCH3 /// B7Z936 /// C9IYE4 /// Q4ZFY2 /// Q53QT5 /// Q59GR7 /// Q8N3C7	---	NP_078968	NM_024692	0.00011932	0.0104993	0.72213
219595_at	similar to zinc finger protein 26 (KOX 20) /// zinc finger protein 26	LOC100287515 /// ZNF26	chr12q24.33	100287515 /// 7574	A8K5C8 /// P17031 /// Q658Q3	194537	NP_062537 /// XP_002343928	NM_019591 /// XM_002343887	0.000537842	0.022477	0.721868
210869_s_at	melanoma cell adhesion molecule	MCAM	chr11q23.3	4162	A8K6A6 /// B2R642 /// B3KXZ9 /// P43121 /// Q9NQ41	155735	NP_006491	NM_006500	0.000729604	0.0264817	0.719372
226807_at	zinc finger protein 1 homolog (mouse)	ZFP1	chr16q23.1	162239	Q29RW8 /// Q6P2D0	---	NP_710155	NM_153688	0.000680412	0.0253787	0.719352
235394_at	phospholipase A2-activating protein	PLAA	chr9p21	9373	Q9Y263	603873	NP_001026859	NM_001031689	0.000106338	0.0100683	0.718499
226831_at	solute carrier family 25, member 46	SLC25A46	chr5q22.1	91137	B3KRE6 /// B4DTA3 /// B4DY98 /// B7Z6C8 /// Q96AG3	610826	NP_620128	NM_138773	0.000295108	0.0164578	0.718287
214696_at	chromosome 17 open reading frame 91	C17orf91	chr17p13.3	84981	Q0VDD5	---	NP_001001870 /// NP_116284	NM_001001870 /// NM_032895 /// NR_028502 /// NR_028503 /// NR_028504 /// NR_028505	0.00234027	0.044826	0.716681
232212_at	pleckstrin homology domain containing, family A (phosphoinositide binding specific) member 8	PLEKHA8	chr7p21-p11.2	84725	B4DH00 /// B5MDU3 /// C9JCB3 /// C9JEU7 /// Q96JA3	608639	NP_116028	NM_032639	0.00253715	0.046746	0.716504
217540_at	family with sequence similarity 55, member C	FAM55C	chr3q12.3	91775	C9K0A9 /// D3DN53 /// Q969Y0	---	NP_001127928 /// NP_659474	NM_001134456 /// NM_145037	2.87771e-05	0.00496662	0.715952
202963_at	regulatory factor X, 5 (influences HLA class II expression)	RFX5	chr1q21	5993	A2A3Q3 /// A2A3Q4 /// A2A3Q5 /// A6PVW1 /// A6PVW2 /// A6PVW3 /// A6PVW4 /// A6PVW5 /// A6PVW6 /// A6PVW7 /// B2R5R9 /// B7Z848 /// D3DV19 /// P48382 /// Q53EW3 /// Q9UG77	209920 /// 601863	NP_000440 /// NP_001020774	NM_000449 /// NM_001025603	0.000561623	0.0230024	0.715686
235300_x_at	ring finger and CHY zinc finger domain containing 1	RCHY1	chr4q21.1	25898	C7E542 /// C7E543 /// D3YRV2 /// Q2KN33 /// Q96BL1 /// Q96PM5 /// Q9Y3X7	607680	NP_001008925 /// NP_001009922 /// NP_056251	NM_001008925 /// NM_001009922 /// NM_015436	0.00179881	0.0400179	0.714666
231763_at	polymerase (RNA) III (DNA directed) polypeptide A, 155kDa	POLR3A	chr10q22-q23	11128	B7Z6H4 /// O14802 /// Q7Z755 /// Q8TCW2 /// Q8TCW3 /// Q8TCW4	---	NP_008986	NM_007055	0.00127117	0.0344686	0.714003
209185_s_at	insulin receptor substrate 2	IRS2	chr13q34	8660	Q8TF73 /// Q96RG4 /// Q96RG5 /// Q9P084 /// Q9UP29 /// Q9Y4H2	125853 /// 600797	NP_003740	NM_003749	1.65689e-05	0.00382625	0.71384
225585_at	RAP2A, member of RAS oncogene family	RAP2A	chr13q34	5911	P10114	179540	NP_066361	NM_021033	0.000103863	0.00992852	0.71358
205773_at	cytoplasmic polyadenylation element binding protein 3	CPEB3	chr10q23.32	22849	B3KXC1 /// Q5QP71 /// Q8NE35	610606	NP_001171608 /// NP_055727	NM_001178137 /// NM_014912	0.000775752	0.027253	0.712779
203961_at	nebulette	NEBL	chr10p12	10529	B0YJ47 /// B4DH47 /// B7ZB56 /// O76041 /// Q2TBD1 /// Q59FZ8 /// Q5JUU7 /// Q5JUU8 /// Q70I54 /// Q8N8M3	605491	NP_001166955 /// NP_006384 /// NP_998734	NM_001173484 /// NM_006393 /// NM_213569	0.00243371	0.0455168	0.712133
224831_at	cytoplasmic polyadenylation element binding protein 4	CPEB4	chr5q21	80315	B7ZLQ8 /// Q17RY0	610607	NP_085130	NM_030627	0.00031488	0.0169932	0.710743
209523_at	TAF2 RNA polymerase II, TATA box binding protein (TBP)-associated factor, 150kDa	TAF2	chr8q24.12	6873	B3KMD8 /// B3KMH9 /// Q6P1X5 /// Q9NT08	604912	NP_003175	NM_003184	0.000511843	0.0219725	0.708868
224326_s_at	polycomb group ring finger 6	PCGF6	chr10q24.33	84108	Q9BYE7	607816	NP_001011663 /// NP_115530	NM_001011663 /// NM_032154	0.00213755	0.0429789	0.707959
220741_s_at	pyrophosphatase (inorganic) 2	PPA2	chr4q25	27068	A6NKL9 /// A8K0P2 /// B4DFH3 /// B4DR66 /// B4DRZ4 /// Q9H2U2	609988	NP_001029363 /// NP_008834 /// NP_789842 /// NP_789843 /// NP_789845	NM_001034191 /// NM_006903 /// NM_176866 /// NM_176867 /// NM_176869	5.02506e-05	0.00688503	0.707668
225760_at	Myb-like, SWIRM and MPN domains 1	MYSM1	chr1p32.1	114803	Q5VVJ2	612176	NP_001078956	NM_001085487	7.79561e-05	0.0083906	0.707177
221873_at	zinc finger protein 143	ZNF143	chr11p15.4	7702	C9J2G7 /// C9JCG1 /// C9JRS3 /// C9JTC5 /// P52747 /// Q9H176 /// Q9H4D4	603433	NP_003433	NM_003442	0.000625325	0.0242958	0.706897
229804_x_at	COBW domain containing 1 /// COBW domain containing 2 /// COBW domain containing 3 /// COBW domain containing 6	CBWD1 /// CBWD2 /// CBWD3 /// CBWD6	chr2q13 /// chr9p24.3 /// chr9q13 /// chr9q21.11	150472 /// 445571 /// 55871 /// 644019	A6NM15 /// A8K970 /// B4DDF6 /// B4DNG9 /// B7Z4F3 /// B7Z8M0 /// C9J0I3 /// C9J3G2 /// C9JGY1 /// C9JHE4 /// Q4V337 /// Q4V338 /// Q4V339 /// Q5JTY0 /// Q5JTY1 /// Q5JTY2 /// Q5JTY5 /// Q5RIA8 /// Q5RIB1 /// Q5RIB2 /// Q5RIB5 /// Q6NVZ8 /// Q6VB91 /// Q6ZV90 /// Q8IUF1 /// Q9BRT8 /// Q9H2J8 /// Q9HAZ6	611078 /// 611079 /// 611080	NP_001078926 /// NP_001138827 /// NP_001138828 /// NP_060961 /// NP_742000 /// NP_958861 /// XP_002345609	NM_001085457 /// NM_001145355 /// NM_001145356 /// NM_018491 /// NM_172003 /// NM_201453 /// XM_002345568	0.00187612	0.0406587	0.706307
205162_at	excision repair cross-complementing rodent repair deficiency, complementation group 8	ERCC8	chr5q12.1	1161	A8K3W1 /// B3KPW7 /// B4DGZ9 /// B4E383 /// C9JNT2 /// Q13216 /// Q52LT0	216400 /// 609412	NP_000073	NM_000082	0.000959815	0.0299959	0.704405
232071_at	Mitochondrial ribosomal protein L19	MRPL19	chr2q11.1-q11.2	9801	A8K5D5 /// B4DIG4 /// P49406	611832	NP_055578	NM_014763	0.00095061	0.0298777	0.703582
226677_at	zinc finger protein 521	ZNF521	chr18q11.2	25925	A8KAK2 /// Q8IYZ2 /// Q96K83	610974	NP_056276	NM_015461	0.000402785	0.019481	0.703491
207846_at	POU class 1 homeobox 1	POU1F1	chr3p11	5449	P28069 /// Q16223	173110 /// 262600 /// 613038	NP_000297 /// NP_001116229	NM_000306 /// NM_001122757	0.00162684	0.0381415	0.703186
214044_at	ryanodine receptor 2 (cardiac)	RYR2	chr1q42.1-q43	6262	B4DGV4 /// B4DN98 /// Q92736	180902 /// 600996 /// 604772	NP_001026	NM_001035	0.00238845	0.0451838	0.703049
223422_s_at	Rho GTPase activating protein 24	ARHGAP24	chr4q21.23-q21.3	83478	B3KUX7 /// Q8N264	610586	NP_001020787 /// NP_001036134 /// NP_112595	NM_001025616 /// NM_001042669 /// NM_031305	0.000793877	0.0275461	0.702009
220443_s_at	ventral anterior homeobox 2	VAX2	chr2p13	25806	Q9UIW0	604295	NP_036608	NM_012476	0.00088941	0.0289724	0.700814
224416_s_at	mediator complex subunit 28	MED28	chr4p16	80306	Q9H204	610311	NP_079481	NM_025205	0.000295788	0.016477	0.700354
1552611_a_at	Janus kinase 1	JAK1	chr1p32.3-p31.3	3716	P23458 /// Q0VGA4 /// Q4LDX3 /// Q6P669 /// Q8IV82	147795	NP_002218	NM_002227	0.00161467	0.0379546	0.699934
203525_s_at	adenomatous polyposis coli	APC	chr5q21-q22	324	A1YIQ7 /// A1YR11 /// A5HB94 /// A5HB95 /// A5HB96 /// A5HB97 /// A5JUM8 /// A8K0K2 /// B2ZRE1 /// B2ZRG1 /// B7Z2B6 /// P25054 /// Q16097 /// Q16098 /// Q4LE70 /// Q7Z2Q8 /// Q9HAW6 /// Q9P119 /// Q9UM98	114500 /// 135290 /// 137215 /// 155255 /// 175100 /// 276300 /// 611731	NP_000029 /// NP_001120982 /// NP_001120983	NM_000038 /// NM_001127510 /// NM_001127511	7.25579e-05	0.00814835	0.699348
238458_at	EF-hand domain family, member A2	EFHA2	chr8p22	286097	Q86XE3	610633	NP_859074	NM_181723	0.000219024	0.014291	0.698939
201648_at	Janus kinase 1	JAK1	chr1p32.3-p31.3	3716	P23458 /// Q0VGA4 /// Q4LDX3 /// Q6P669 /// Q8IV82	147795	NP_002218	NM_002227	4.57739e-05	0.00647489	0.698178
223898_at	zinc finger protein 670	ZNF670	chr1q44	93474	Q9BS34	---	NP_149990	NM_033213	0.00252044	0.0465475	0.697755
230447_at	chromosome 6 open reading frame 168	C6orf168	chr6q16.2	84553	Q5TGI0 /// Q9BR58	---	NP_115900	NM_032511	0.00132159	0.0349685	0.697418
222642_s_at	transmembrane protein 33	TMEM33	chr4p13	55161	A6QKW0 /// P57088 /// Q96CD6	---	NP_060596	NM_018126	0.00108906	0.0317537	0.697404
201091_s_at	chromobox homolog 3 (HP1 gamma homolog, Drosophila)	CBX3	chr7p15.2	11335	A4D177 /// B8ZZ43 /// C9JMM0 /// Q13185	604477	NP_009207 /// NP_057671	NM_007276 /// NM_016587	0.000229816	0.0146603	0.69698
230298_at	metallo-beta-lactamase domain containing 2	MBLAC2	chr5q14.3	153364	B3KY36 /// Q68D91	---	NP_981951	NM_203406	0.00272614	0.048512	0.696894
235918_x_at	centrosomal protein 97kDa	CEP97	chr3q12.3	79598	B4DGU8 /// Q8IW35	---	NP_078824	NM_024548	0.000672891	0.0252409	0.695364
229517_at	protein tyrosine phosphatase domain containing 1	PTPDC1	chr9q22.32	138639	A2A3K4 /// A8K0X7	---	NP_689635 /// NP_818931	NM_152422 /// NM_177995	0.00178609	0.0397979	0.695265
227607_at	STAM binding protein-like 1	STAMBPL1	chr10q23.31	57559	B3KR00 /// B3KS69 /// Q96FJ0	612352	NP_065850	NM_020799	0.00111111	0.032067	0.695056
202130_at	RIO kinase 3 (yeast)	RIOK3	chr18q11.2	8780	B0YJ89 /// B4E1Q4 /// B4E350 /// O14730	603579	NP_003822	NM_003831	0.000438676	0.0202988	0.694989
1557415_s_at	leucine zipper-EF-hand containing transmembrane protein 2	LETM2	chr8p11.23	137994	A8K1M9 /// B4DY93 /// B7Z7T4 /// Q2VYF4	---	NP_653253	NM_144652	0.00287095	0.0498997	0.694236
228653_at	sterile alpha motif domain containing 5	SAMD5	chr6q24.3	389432	Q5TGI4	---	NP_001025231	NM_001030060	0.000115612	0.0103651	0.693901
225711_at	ADP-ribosylation-like factor 6 interacting protein 6	ARL6IP6	chr2q23.3	151188	B3KMZ5 /// Q8N6S5	---	NP_689735	NM_152522 /// NR_024526	0.00123946	0.033927	0.693539
203335_at	phytanoyl-CoA 2-hydroxylase	PHYH	chr10p13	5264	A8MTS8 /// B1ALH4 /// B1ALH6 /// C9IYS5 /// C9JR86 /// O14832 /// Q6FGQ2	266500 /// 602026	NP_001032626 /// NP_006205	NM_001037537 /// NM_006214	0.00238741	0.0451838	0.693455
202006_at	protein tyrosine phosphatase, non-receptor type 12	PTPN12	chr7q11.23	5782	A4D1C5 /// B4DKY2 /// B4E105 /// C9J1X8 /// C9JJC1 /// C9JYA4 /// Q05209 /// Q16128	600079	NP_001124480 /// NP_001124481 /// NP_002826	NM_001131008 /// NM_001131009 /// NM_002835	0.00234648	0.0448624	0.693126
207894_s_at	T-cell leukemia/lymphoma 6	TCL6	chr14q32.1	27004	O95988 /// P56846 /// P56847 /// Q86TV1 /// Q9NPH1 /// Q9P2S0 /// Q9P2S1	604412	NP_036600 /// NP_055233 /// NP_065575 /// NP_065577 /// NP_065578 /// NP_065579	NM_012468 /// NM_014418 /// NM_020550 /// NM_020552 /// NM_020553 /// NM_020554 /// NR_028288	0.000552702	0.0228264	0.692853
242979_at	insulin receptor substrate 1	IRS1	chr2q36	3667	P35568	125853 /// 147545	NP_005535	NM_005544	0.00197768	0.0416967	0.691921
203743_s_at	thymine-DNA glycosylase	TDG	chr12q24.1	6996	B2R848 /// B4DI29 /// B4DSN7 /// B4E127 /// Q05CX8 /// Q13569 /// Q3SX60	601423	NP_003202	NM_003211	0.00168909	0.0388169	0.690858
213115_at	ATG4 autophagy related 4 homolog A (S. cerevisiae)	ATG4A	chrXq22.1-q22.3	115201	B4DEA4 /// Q8WYN0	300663	NP_443168 /// NP_840054	NM_052936 /// NM_178270	0.00197131	0.0416336	0.690706
204244_s_at	DBF4 homolog (S. cerevisiae)	DBF4	chr7q21.3	10926	B3KMY2 /// B4DXK0 /// B7Z8C6 /// Q9UBU7	604281	NP_006707	NM_006716	0.00242306	0.0454873	0.690142
212855_at	DCN1, defective in cullin neddylation 1, domain containing 4 (S. cerevisiae)	DCUN1D4	chr4q12	23142	B4DH25 /// B4DH26 /// Q92564	612977	NP_001035492 /// NP_055930	NM_001040402 /// NM_015115	4.01596e-05	0.00596789	0.689827
211064_at	zinc finger protein 493	ZNF493	chr19p12	284443	Q2M1I7 /// Q6ZR52 /// Q9BR99	---	NP_001070146 /// NP_663299 /// NP_787106	NM_001076678 /// NM_145326 /// NM_175910	0.0013113	0.0348887	0.689388
224657_at	ERBB receptor feedback inhibitor 1	ERRFI1	chr1p36	54206	B3KTV8 /// Q9UJM3	608069	NP_061821	NM_018948	0.000333143	0.0175071	0.689216
206854_s_at	mitogen-activated protein kinase kinase kinase 7	MAP3K7	chr6q16.1-q16.3	6885	B4DRH8 /// O43318 /// Q5U0C9 /// Q5U0D0 /// Q9NZ70 /// Q9UG54	602614	NP_003179 /// NP_663304 /// NP_663305 /// NP_663306	NM_003188 /// NM_145331 /// NM_145332 /// NM_145333	0.00244259	0.0455799	0.688669
212637_s_at	WW domain containing E3 ubiquitin protein ligase 1	WWP1	chr8q21	11059	A8K9T5 /// C9JBS1 /// Q5YLC1 /// Q9H0M0	602307	NP_008944	NM_007013	0.00034639	0.017962	0.688008
219338_s_at	leucine rich repeat containing 49	LRRC49	chr15q23	54839	B3KUR2 /// B3KVX1 /// B7Z366 /// B7Z7G0 /// Q8IUZ0	---	NP_060161	NM_017691	7.98845e-05	0.00857938	0.687705
201181_at	guanine nucleotide binding protein (G protein), alpha inhibiting activity polypeptide 3	GNAI3	chr1p13	2773	C9J2Z2 /// P08754 /// Q5TZX1	139370	NP_006487	NM_006496	0.00203108	0.0422251	0.687376
209648_x_at	suppressor of cytokine signaling 5	SOCS5	chr2p21	9655	B4DL10 /// O75159 /// Q53SD4	607094	NP_054730 /// NP_659198	NM_014011 /// NM_144949	0.0015074	0.0368838	0.686193
242631_x_at	deleted in liver cancer 1	DLC1	chr8p22	10395	B8PTI0 /// Q86UC6	604258	NP_001157743 /// NP_006085 /// NP_079043 /// NP_872584	NM_001164271 /// NM_006094 /// NM_024767 /// NM_182643	0.00277353	0.0488801	0.685486
204739_at	centromere protein C 1	CENPC1	chr4q12-q13.3	1060	Q03188 /// Q6PIR0 /// Q8IW27	117141	NP_001803	NM_001812	0.000893454	0.0290272	0.685071
239252_at	cytochrome c oxidase subunit VIIb	COX7B	chrXq21.1	1349	P24311	603792	NP_001857	NM_001866	0.00180774	0.0401223	0.684611
232103_at	3'(2'), 5'-bisphosphate nucleotidase 1	BPNT1	chr1q41	10380	A6NF51 /// B4DPS5 /// B4DUS9 /// B7Z9J7 /// C9JI50 /// D3DTA9 /// O95861	604053	NP_006076	NM_006085	0.00110738	0.031994	0.684148
215596_s_at	ring finger protein 160	RNF160	chr21q22.11	26046	C9J7U3 /// O94822 /// Q05C47	613083	NP_056380	NM_015565	9.51162e-05	0.0093759	0.6836
228777_at	kelch repeat and BTB (POZ) domain containing 3	KBTBD3	chr11q22.3	143879	A8K1K0 /// Q3B7C0 /// Q8NAB2	---	NP_689646 /// NP_940841	NM_152433 /// NM_198439	0.00237926	0.0451509	0.683382
213942_at	multiple EGF-like-domains 6	MEGF6	chr1p36.3	1953	O75095	604266	NP_001400	NM_001409	0.000561234	0.0230024	0.683215
228654_at	spindlin family, member 4	SPIN4	chrXq11.1	139886	B3KX90 /// Q56A73	---	NP_001012986	NM_001012968	0.000401399	0.0194522	0.682826
223172_s_at	mitochondrial protein 18 kDa	MTP18	chr22q	51537	A6NFQ5 /// B5MC22 /// Q9UDX5	610235	NP_001003704 /// NP_057582	NM_001003704 /// NM_016498	0.00248479	0.0461737	0.68253
202235_at	solute carrier family 16, member 1 (monocarboxylic acid transporter 1)	SLC16A1	chr1p12	6566	B2R6A5 /// B4DKS0 /// B4E106 /// P53985 /// Q49A45 /// Q5T8R3 /// Q5T8R4 /// Q5T8R5 /// Q5T8R6	245340 /// 600682 /// 610021	NP_001159968 /// NP_003042	NM_001166496 /// NM_003051	0.000293915	0.0164285	0.682446
223506_at	zinc finger CCCH-type containing 8	ZC3H8	chr2q13	84524	Q53QC9 /// Q53RD8 /// Q8N5P1	---	NP_115883	NM_032494	0.000715749	0.0262342	0.682022
215446_s_at	lysyl oxidase	LOX	chr5q23.2	4015	B0AZT2 /// B4DN04 /// B4DQF8 /// B7ZAJ4 /// D0PNI2 /// P28300 /// Q71V04 /// Q96PQ9	153455 /// 219100	NP_001171573 /// NP_002308	NM_001178102 /// NM_002317	0.00132977	0.0350097	0.681702
227685_at	TATA element modulatory factor 1	TMF1	chr3p21-p12	7110	B4DQY7 /// P82094 /// Q6PII6	601126	NP_009045	NM_007114	0.00104794	0.0310893	0.679953
243762_at	hypothetical protein LOC100287445	LOC100287445	chr14q11.2	100287445	---	---	XP_002343292	XM_002343251	0.00274979	0.0486885	0.679634
219644_at	coiled-coil domain containing 41	CCDC41	chr12q22	51134	Q3B787 /// Q9Y592	---	NP_001035858 /// NP_057206	NM_001042399 /// NM_016122	0.00203925	0.0422619	0.679567
222498_at	5-azacytidine induced 2	AZI2	chr3p24.1	64343	C9JB40 /// C9JGA2 /// C9JKL9 /// C9JVK8 /// Q9H6S1	609916	NP_001127904 /// NP_001127905 /// NP_071906	NM_001134432 /// NM_001134433 /// NM_022461	0.000156204	0.0120618	0.677654
212295_s_at	solute carrier family 7 (cationic amino acid transporter, y+ system), member 1	SLC7A1	chr13q12-q14	6541	B2R728 /// P30825 /// Q5JR49	104615	NP_003036	NM_003045	1.32407e-05	0.00346429	0.676951
226339_at	TruB pseudouridine (psi) synthase homolog 1 (E. coli)	TRUB1	chr10q25.3	142940	B3KWQ1 /// B4DZ90 /// Q8WWH5	610726	NP_631908	NM_139169	0.000293466	0.0164221	0.674769
210793_s_at	nucleoporin 98kDa	NUP98	chr11p15.5	4928	A8KA17 /// B3KVH8 /// B4DLK6 /// B4DWF8 /// C9J6D8 /// P52948 /// Q9BUL5 /// Q9HDC8	601021	NP_005378 /// NP_057404 /// NP_624357 /// NP_624358	NM_005387 /// NM_016320 /// NM_139131 /// NM_139132	0.00231994	0.0446278	0.674644
221624_at	T-cell leukemia/lymphoma 6	TCL6	chr14q32.1	27004	O95988 /// P56846 /// P56847 /// Q86TV1 /// Q9NPH1 /// Q9P2S0 /// Q9P2S1	604412	NP_036600 /// NP_055233 /// NP_065575 /// NP_065577 /// NP_065578 /// NP_065579	NM_012468 /// NM_014418 /// NM_020550 /// NM_020552 /// NM_020553 /// NM_020554 /// NR_028288	0.001149	0.0324155	0.674056
228768_at	folliculin interacting protein 1	FNIP1	chr5q23.3	96459	A8K8V8 /// B3KX44 /// Q68DF6 /// Q8TF40 /// Q8WUH4	610594	NP_001008738 /// NP_588613	NM_001008738 /// NM_133372	0.00279633	0.0491059	0.673546
211421_s_at	ret proto-oncogene	RET	chr10q11.2	5979	A8K6Z2 /// B4DGX8 /// C9JYL6 /// P07949 /// Q16204 /// Q8IZR8 /// Q8NFE8 /// Q9BTB0 /// Q9BTX6 /// Q9UE13 /// Q9UM90 /// Q9UMQ4 /// Q9UQV8	142623 /// 155240 /// 162300 /// 164761 /// 171300 /// 171400 /// 191830 /// 209880	NP_065681 /// NP_066124	NM_020630 /// NM_020975	0.000824952	0.027871	0.672515
244572_at	kyphoscoliosis peptidase	KY	chr3q22.2	339855	B4DGA7 /// B7Z1S4 /// Q8NBH2	605739	NP_848649	NM_178554	0.000374393	0.0188685	0.672141
202703_at	dual specificity phosphatase 11 (RNA/RNP complex 1-interacting)	DUSP11	chr2p13.1	8446	O75319	603092	NP_003575	NM_003584	0.00112155	0.0321508	0.67185
222673_x_at	family with sequence similarity 122B	FAM122B	chrXq26.3	159090	A6NK68 /// A8MZG8 /// B4DN12 /// C9JLF9 /// Q7Z309 /// Q9H5V1	---	NP_001160071 /// NP_001160072 /// NP_001164227 /// NP_001164228 /// NP_660327	NM_001166599 /// NM_001166600 /// NM_001170756 /// NM_001170757 /// NM_145284	0.00109322	0.0317809	0.671841
225971_at	DDHD domain containing 1	DDHD1	chr14q21	80821	D3K5P3 /// Q2PNX9 /// Q2VYF2 /// Q8NEL9	---	NP_001153619 /// NP_001153620 /// NP_085140	NM_001160147 /// NM_001160148 /// NM_030637	0.0013544	0.0353423	0.671522
44790_s_at	chromosome 13 open reading frame 18	C13orf18	chr13q14.13	80183	A8KAG9 /// A8XR14 /// B7Z6E4 /// B7ZBN5 /// Q5W050 /// Q6ZU68 /// Q9H714	---	NP_079389	NM_025113	0.00110524	0.031994	0.671312
243370_at	cell cycle associated protein 1	CAPRIN1	chr11p13	4076	B3KXU8 /// B4DSF8 /// D3DR06 /// Q14444	601178	NP_005889 /// NP_976240	NM_005898 /// NM_203364	0.00216665	0.0432618	0.670823
232549_at	RNA binding motif protein 11	RBM11	chr21q11	54033	P57052	---	NP_658983	NM_144770	0.000697043	0.0257403	0.669524
218139_s_at	MU-2/AP1M2 domain containing, death-inducing	MUDENG	chr14q22.3	55745	B4E1V4 /// Q9H0R1	---	NP_060699	NM_018229 /// NR_026895	2.06229e-05	0.00438753	0.669445
203531_at	cullin 5	CUL5	chr11q22-q23	8065	Q93034	601741	NP_003469	NM_003478	0.000639222	0.0246411	0.669433
218757_s_at	UPF3 regulator of nonsense transcripts homolog B (yeast)	UPF3B	chrXq25-q26	65109	B3KSJ3 /// D3DWI3 /// D3DWI4 /// Q0VAK7 /// Q9BZI7	300298 /// 300676	NP_075386 /// NP_542199	NM_023010 /// NM_080632	0.000131556	0.0109864	0.668382
209646_x_at	aldehyde dehydrogenase 1 family, member B1	ALDH1B1	chr9p11.1	219	B4DLJ0 /// P30837	100670	NP_000683	NM_000692	0.000711569	0.0261589	0.667477
204831_at	cyclin-dependent kinase 8	CDK8	chr13q12	1024	B4DJH7 /// B4DL75 /// P49336 /// Q64FY6	603184	NP_001251	NM_001260	0.00134709	0.0352381	0.667373
208158_s_at	oxysterol binding protein-like 1A	OSBPL1A	chr18q11.1	114876	A8KA30 /// B0YJ56 /// B2RB91 /// B3KU11 /// B7Z7D3 /// B7ZLX8 /// Q6DKJ0 /// Q6GSK5 /// Q8IVZ3 /// Q96IZ3 /// Q9BXW6	606730	NP_060500 /// NP_542164	NM_018030 /// NM_080597	0.000371684	0.0187758	0.666889
226930_at	fibronectin type III domain containing 1	FNDC1	chr6q25	84624	A6H8X2 /// B3KXM5 /// B7ZBR4 /// B7ZBR5 /// B9EK49 /// Q4ZHG4	609991	NP_115921	NM_032532	0.00109683	0.0318105	0.666748
223621_at	paraneoplastic antigen MA3	PNMA3	chrXq28	29944	B2R5S9 /// C9JM69 /// Q9UL41	300675	NP_037496	NM_013364	0.00115956	0.0324809	0.664526
225074_at	RAB2B, member RAS oncogene family	RAB2B	chr14q11.2	84932	B4DUD4 /// D3DS24 /// Q5HYI5 /// Q6NZ33 /// Q8WUD1 /// Q96K32 /// Q9UL31	607466	NP_001156852 /// NP_116235	NM_001163380 /// NM_032846 /// NR_028074	0.00015203	0.0119381	0.664196
222497_x_at	NMD3 homolog (S. cerevisiae)	NMD3	chr3q26.1	51068	B3KMN5 /// B3KT11 /// B4DKU1 /// C9IY70 /// C9IZW9 /// C9J0B9 /// C9JA08 /// C9K0C2 /// Q96D46	611021	NP_057022	NM_015938	0.000597142	0.0236111	0.663993
220549_at	RAD54 homolog B (S. cerevisiae)	RAD54B	chr8q21.3-q22	25788	A8K322 /// O95073 /// Q9UF71 /// Q9Y620	604289	NP_036547	NM_012415	8.11368e-05	0.00861975	0.663797
226352_at	junction mediating and regulatory protein, p53 cofactor	JMY	chr5q14.1	133746	Q8N9B5	604279	NP_689618	NM_152405	4.62041e-05	0.00647489	0.663348
227226_at	melanocortin 2 receptor accessory protein 2	MRAP2	chr6q14.2	112609	Q96G30	---	NP_612418	NM_138409	0.00213142	0.0429549	0.662903
200995_at	importin 7	IPO7	chr11p15.4	10527	B3KNG9 /// B3KQG6 /// O95373	605586	NP_006382	NM_006391	0.000922251	0.0294187	0.662684
1569631_at	nicotinamide nucleotide adenylyltransferase 1	NMNAT1	chr1p32-p35	64802	B1AN62 /// B1AN63 /// C9JIE3 /// Q53GL1 /// Q9HAN9	608700	NP_073624	NM_022787	0.00166861	0.0386602	0.662046
213278_at	myotubularin related protein 9	MTMR9	chr8p23-p22	66036	B4E0V7 /// B7Z291 /// Q53EW4 /// Q96KT8 /// Q96QG7 /// Q9Y4N6	606260	NP_056273	NM_015458	0.000203762	0.0137069	0.661802
210420_at	solute carrier family 24 (sodium/potassium/calcium exchanger), member 1	SLC24A1	chr15q22	9187	B4DUG1 /// B4E1W0 /// O60721 /// Q17RM9	603617	NP_004718	NM_004727	0.000885536	0.0288845	0.660091
212946_at	KIAA0564	KIAA0564	chr13q14.11	23078	A3KMH1 /// A8MYW7 /// B3KT81 /// C9JBW2 /// Q5VW09	---	NP_001009814 /// NP_055873	NM_001009814 /// NM_015058	6.4944e-05	0.00780357	0.659669
235170_at	zinc finger protein 92	ZNF92	chr7q11.21	168374	C9IZS8 /// Q03936	603974	NP_009070 /// NP_689839	NM_007139 /// NM_152626	0.00109263	0.0317809	0.658433
219772_s_at	small muscle protein, X-linked	SMPX	chrXp22.1	23676	Q9UHP9	300226	NP_055147	NM_014332	0.00027185	0.0157872	0.65712
205590_at	RAS guanyl releasing protein 1 (calcium and DAG-regulated)	RASGRP1	chr15q14	10125	B2RA89 /// B4DHH1 /// B7Z9V2 /// C9JCE5 /// C9JM27 /// C9K0L7 /// O95267	603962	NP_001122074 /// NP_005730	NM_001128602 /// NM_005739	0.000631513	0.0244164	0.656235
209898_x_at	intersectin 2	ITSN2	chr2pter-p25.1	50618	A6H8W8 /// B5MD25 /// C9JP63 /// Q53TK4 /// Q53TM3 /// Q6PJ79 /// Q8IWI5 /// Q9NZM3	604464	NP_006268 /// NP_062541 /// NP_671494	NM_006277 /// NM_019595 /// NM_147152	3.73997e-05	0.00576683	0.653889
225799_at	hypothetical LOC541471 /// non-protein coding RNA 152	LOC541471 /// NCRNA00152	chr2p11.2 /// chr2q13	112597 /// 541471	Q53NU3	---	---	NR_015395 /// NR_024204 /// NR_024205 /// NR_024206 /// NR_024373	0.00203202	0.0422268	0.653613
1564190_x_at	zinc finger protein 519	ZNF519	chr18p11.21	162655	Q59FP3 /// Q8TB69	---	NP_660330	NM_145287 /// NR_033354	0.00244666	0.0456159	0.653431
240433_x_at	cell adhesion molecule 2	CADM2	chr3p12.1	253559	B4DJ19 /// Q8N3J6	609938	NP_001161146 /// NP_001161147 /// NP_694854	NM_001167674 /// NM_001167675 /// NM_153184	0.0010852	0.0317372	0.653
219073_s_at	oxysterol binding protein-like 10	OSBPL10	chr3p22.3	114884	B3KUL5 /// B4E212 /// Q59ED9 /// Q9BXB5 /// Q9NX98	606738	NP_001167531 /// NP_060254	NM_001174060 /// NM_017784	0.000911263	0.0292069	0.652976
203840_at	basic leucine zipper nuclear factor 1	BLZF1	chr1q24	8548	A8K6R0 /// Q53EV6 /// Q5T532 /// Q5T534 /// Q9H2G9	608692	NP_003657	NM_003666	0.00269264	0.0481796	0.652545
219596_at	THAP domain containing 10	THAP10	chr15q23	56906	Q9P2Z0	612538	NP_064532	NM_020147	0.000428396	0.0201068	0.652223
227577_at	exocyst complex component 8	EXOC8	chr1q42.2	149371	Q8IYI6	---	NP_787072	NM_175876	0.00233294	0.0447204	0.651543
222606_at	Zwilch, kinetochore associated, homolog (Drosophila)	ZWILCH	chr15q22.31	55055	A8K4T3 /// Q9H900	609984	NP_060445	NM_017975 /// NR_003105	0.000353754	0.0181254	0.651201
213140_s_at	synovial sarcoma translocation gene on chromosome 18-like 1	SS18L1	chr20q13.3	26039	B4DSR7 /// O75177 /// Q9BR54	606472	NP_945173	NM_198935	0.000119266	0.0104993	0.650164
227861_at	transmembrane protein 161B	TMEM161B	chr5q14.3	153396	B7Z679 /// B7Z6A5 /// B7Z6T3 /// B7Z6X1 /// Q8NDZ6	---	NP_699185	NM_153354	0.000532938	0.0223289	0.650046
213103_at	StAR-related lipid transfer (START) domain containing 13	STARD13	chr13q12-q13	90627	B2R789 /// B3KRK6 /// B3KT04 /// B3KT75 /// Q6MZG8 /// Q86XT0 /// Q9Y3M8	609866	NP_443083 /// NP_821074 /// NP_821075	NM_052851 /// NM_178006 /// NM_178007	0.00254055	0.046746	0.649522
213447_at	imprinted in Prader-Willi syndrome (non-protein coding)	IPW	chr15q11-q12	3653	---	601491	---	NR_023915	0.000154748	0.0120059	0.64945
230876_at	zinc finger protein 883	ZNF883	chr9q32	169834	---	---	NP_001094808	NM_001101338	0.00151563	0.036943	0.648739
222918_at	RAB9B, member RAS oncogene family	RAB9B	chrXq22.1-q22.3	51209	Q9NP90	300285	NP_057454	NM_016370	0.000124802	0.0106935	0.648013
227566_at	neurotrimin	NTM	chr11q25	50863	A0MTT2 /// B7Z1H3 /// B7Z1I4 /// B7Z1Z5 /// B7Z9J9 /// C9J0V2 /// C9JK95 /// Q9P121	607938	NP_001041674 /// NP_001137530 /// NP_001137531 /// NP_057606	NM_001048209 /// NM_001144058 /// NM_001144059 /// NM_016522	0.000173689	0.0126569	0.647399
211733_x_at	sterol carrier protein 2	SCP2	chr1p32	6342	A6NM69 /// B2R761 /// B4DGJ9 /// B4DHP6 /// B4E0J3 /// C9JC79 /// D3DQ37 /// P22307 /// Q59HG9 /// Q6NXF4	184755	NP_001007099 /// NP_001007100 /// NP_001007101 /// NP_001007251 /// NP_002970	NM_001007098 /// NM_001007099 /// NM_001007100 /// NM_001007250 /// NM_002979	0.000139564	0.0113095	0.64719
227031_at	sorting nexin 13	SNX13	chr7p21.1	23161	B3KN60 /// B4DGG2 /// B8ZZT9 /// Q86XC4 /// Q9NSH0 /// Q9Y5W8	606589	NP_055947	NM_015132	0.00220812	0.0435397	0.645962
226005_at	ubiquitin-conjugating enzyme E2G 1 (UBC7 homolog, yeast)	UBE2G1	chr1q42|17p13.2	7326	D3DTK0 /// P62253	601569	NP_003333	NM_003342	0.000232257	0.0147226	0.644821
205756_s_at	coagulation factor VIII, procoagulant component	F8	chrXq28	2157	A0A2G2 /// A0A2G3 /// A0A2G4 /// A0A2G5 /// A0A2G6 /// A0A2G8 /// A0A2G9 /// A0FJ18 /// A0FJ19 /// A0FJ20 /// A0N0R3 /// A0N0R4 /// A0N0R5 /// A0N0R6 /// A5JQJ5 /// A5JQJ6 /// A5JQJ8 /// A5JV03 /// A8KA37 /// B1B0G8 /// B1B0G9 /// B2M0I8 /// B7Z2W0 /// P00451 /// Q003U9 /// Q003V0 /// Q003V1 /// Q003V2 /// Q003V3 /// Q003V4 /// Q003V5 /// Q003V6 /// Q003V7 /// Q003V8 /// Q003V9 /// Q003W0 /// Q00…	306700	NP_000123 /// NP_063916	NM_000132 /// NM_019863	0.00152036	0.0369849	0.64459
242344_at	gamma-aminobutyric acid (GABA) A receptor, beta 2	GABRB2	chr5q34	2561	B7Z279 /// B7Z4P0 /// P47870	600232	NP_000804 /// NP_068711	NM_000813 /// NM_021911	0.000867026	0.0285648	0.64359
229340_at	NFKB activating protein-like	NKAPL	chr6p22.1	222698	Q5M9Q1	---	NP_001007532	NM_001007531	0.00157025	0.0375066	0.641937
226660_at	ribosomal protein S6 kinase, 70kDa, polypeptide 1	RPS6KB1	chr17q23.1	6198	B2R779 /// B4DDM0 /// B4DLT4 /// B4DTG1 /// P23443 /// Q4G0X7 /// Q7Z721	608938	NP_003152	NM_003161	0.00157742	0.0375588	0.641904
234982_at	ubiquitin protein ligase E3 component n-recognin 3 (putative)	UBR3	chr2q31.1	130507	Q68DC1 /// Q6ZT12	---	NP_742067	NM_172070	0.000447517	0.0205532	0.641872
214032_at	zeta-chain (TCR) associated protein kinase 70kDa	ZAP70	chr2q12	7535	B4E0E2 /// P43403	176947	NP_001070 /// NP_997402	NM_001079 /// NM_207519	0.000632107	0.0244164	0.641044
213463_s_at	family with sequence similarity 149, member B1	FAM149B1	chr10q22.2	317662	B3KN32 /// B4E0M2 /// Q96BN6	---	NP_775483	NM_173348	0.00203584	0.0422579	0.640977
229090_at	hypothetical LOC220930	LOC220930	chr10p11.22	220930	B4DJM3	---	---	NR_024284	0.000100539	0.00968896	0.639694
213128_s_at	ubiquitin protein ligase E3A	UBE3A	chr15q11-q13	7337	Q05086 /// Q5W7F7 /// Q5W7F8 /// Q96GR7 /// Q9BUI6 /// Q9H2G0 /// Q9UBN9	105830 /// 601623	NP_000453 /// NP_570853 /// NP_570854	NM_000462 /// NM_130838 /// NM_130839	0.000499447	0.0216549	0.639402
203552_at	mitogen-activated protein kinase kinase kinase kinase 5	MAP4K5	chr14q11.2-q21	11183	B2R928 /// B3KWC4 /// Q15448 /// Q9Y4K4	604923	NP_006566 /// NP_942089	NM_006575 /// NM_198794	0.00269096	0.048167	0.639359
242286_at	glutamate receptor, ionotropic, N-methyl D-aspartate 2A	GRIN2A	chr16p13.2	2903	B4DII7 /// Q12879 /// Q17RZ6 /// Q547U9 /// Q59EW6	138253	NP_000824 /// NP_001127879 /// NP_001127880	NM_000833 /// NM_001134407 /// NM_001134408	0.00243577	0.0455189	0.63906
243852_at	LUC7-like 2 (S. cerevisiae)	LUC7L2	chr7q34	51631	B3KRR1 /// B3KSL5 /// B3KSP8 /// B7Z4Q3 /// B7Z500 /// Q9Y383	613056	NP_057103	NM_016019	0.00207036	0.0426096	0.638432
239466_at	hypothetical LOC344595	LOC344595	chr3q13.12	344595	---	---	XP_001128525 /// XP_002345727 /// XP_948634	NR_028301 /// NR_028302 /// XM_001128525 /// XM_002345686 /// XM_943541	6.70434e-05	0.00787048	0.6383
220547_s_at	family with sequence similarity 35, member A	FAM35A	chr10q23.2	54537	B4DFJ2 /// Q5VSZ0 /// Q86V20	---	NP_061927	NM_019054	0.00156281	0.0375066	0.637934
224791_at	ArfGAP with SH3 domain, ankyrin repeat and PH domain 1	ASAP1	chr8q24.1-q24.2	50807	B2RNV3 /// Q8WWA4 /// Q9NYZ7 /// Q9ULH1	605953	NP_060952	NM_018482	0.000262109	0.0154218	0.635965
229700_at	zinc finger protein 738	ZNF738	chr19p12	148203	B3KNJ0 /// O60862 /// Q8NE65	---	---	NR_027130	0.00159556	0.0377681	0.634258
234376_at	v-myc myelocytomatosis viral related oncogene, neuroblastoma derived (avian)	MYCN	chr2p24.1	4613	B4DP83 /// B4DRZ1 /// P04198 /// Q53XS5 /// Q7Z7Q9 /// Q9H224 /// Q9UMQ5	164280 /// 164840 /// 602585	NP_005369	NM_005378	0.00149525	0.0367743	0.632746
241942_at	peroxidasin homolog (Drosophila)-like	PXDNL	chr8q11.22-q11.23	137902	A1KZ92	---	NP_653252	NM_144651	0.00274492	0.0486273	0.632704
223559_s_at	chromosome 9 open reading frame 80	C9orf80	chr9q32	58493	Q5VWJ6 /// Q9NRY2	613273	NP_067041	NM_021218	0.00142916	0.0362601	0.632244
206104_at	ISL LIM homeobox 1	ISL1	chr5q11.1	3670	A8K3X7 /// P61371	600366	NP_002193	NM_002202	0.00274016	0.0486124	0.632011
201036_s_at	hydroxyacyl-CoA dehydrogenase	HADH	chr4q22-q26	3033	B2RB06 /// B3KTT6 /// Q16836 /// Q4W5B4	231530 /// 601609 /// 609975	NP_001171634 /// NP_005318	NM_001184705 /// NM_005327	0.00163777	0.0382884	0.631671
228863_at	protocadherin 17	PCDH17	chr13q21.1	27253	O14917	611760	NP_001035519	NM_001040429	4.65992e-05	0.00647492	0.631098
222852_at	chromosome 10 open reading frame 88	C10orf88	chr10q26.13	80007	Q9H8K7	---	NP_079218	NM_024942	0.0003565	0.0181951	0.630776
201653_at	cornichon homolog (Drosophila)	CNIH	chr14q22.2	10175	A8MVW4 /// B2R4P1 /// O95406 /// Q86TY6	611287	NP_005767	NM_005776	0.00225897	0.0440671	0.630227
204956_at	methylthioadenosine phosphorylase	MTAP	chr9p21	4507	B4DUC8 /// Q05DJ2 /// Q13126 /// Q6FHP1 /// Q6FHT1 /// Q8NI75 /// Q8WV80 /// Q9NRK7	156540	NP_002442	NM_002451	0.00215372	0.0431515	0.62855
226653_at	MAP/microtubule affinity-regulating kinase 1	MARK1	chr1q41	4139	B4DIB3 /// D3DTB0 /// Q9H051 /// Q9P0L2	606511	NP_061120	NM_018650	0.000232267	0.0147226	0.628262
208808_s_at	high-mobility group box 2	HMGB2	chr4q31	3148	D3DP37 /// P26583 /// Q5U071	163906	NP_001124160 /// NP_001124161 /// NP_002120	NM_001130688 /// NM_001130689 /// NM_002129	4.40087e-05	0.00638555	0.62788
203200_s_at	5-methyltetrahydrofolate-homocysteine methyltransferase reductase	MTRR	chr5p15.3-p15.2	4552	Q7Z4M8 /// Q9UBK8	236270 /// 601634 /// 602568	NP_002445 /// NP_076915	NM_002454 /// NM_024010	0.000579158	0.0232921	0.627467
211758_x_at	thioredoxin domain containing 9	TXNDC9	chr2q11.2	10190	B7Z7A4 /// B8ZZX4 /// D3DVI4 /// O14530 /// Q8TB70	612564	NP_005774	NM_005783	0.00157073	0.0375066	0.627197
227701_at	chromosome 10 open reading frame 118	C10orf118	chr10q25.3	55088	A0PJB6 /// B3KQ62 /// Q3B7W4 /// Q496Y1 /// Q7Z3E2 /// Q8WW61	---	NP_060487	NM_018017	0.000397693	0.0193251	0.626384
229019_at	zinc finger protein 385B	ZNF385B	chr2q31.2-q31.3	151126	C9J0U3 /// C9JKK0 /// C9JPH4 /// Q53R81 /// Q53S82 /// Q569K4	612344	NP_001106868 /// NP_001106869 /// NP_689733	NM_001113397 /// NM_001113398 /// NM_152520	6.50572e-05	0.00780357	0.626107
218361_at	golgi phosphoprotein 3-like	GOLPH3L	chr1q21.3	55204	B7Z6N3 /// Q5T5I6 /// Q9H4A5	612208	NP_060648	NM_018178	0.000812891	0.0277271	0.625382
235798_at	transmembrane protein 170B	TMEM170B	chr6p24.2	100113407	Q5T4T1	---	NP_001094299	NM_001100829	0.000776527	0.027253	0.623675
209206_at	SEC22 vesicle trafficking protein homolog B (S. cerevisiae) (gene/pseudogene)	SEC22B	chr1q21.1	9554	O75396	604029	NP_004883	NM_004892	0.0023074	0.0445084	0.623593
208683_at	calpain 2, (m/II) large subunit	CAPN2	chr1q41-q42	824	B2RCM3 /// B3KUH9 /// B4DN77 /// B4E1R7 /// B7ZA96 /// C9JWY7 /// P17655 /// Q59EF6 /// Q6ZVC6	114230	NP_001139540 /// NP_001739	NM_001146068 /// NM_001748	0.000858041	0.0284211	0.622207
1553645_at	coiled-coil domain containing 141	CCDC141	chr2q31.2	285025	B8ZZB3 /// C9JFH4 /// C9JR62 /// Q2VPJ5 /// Q6ZP82	---	NP_775919	NM_173648	0.00139998	0.0358425	0.622014
200945_s_at	SEC31 homolog A (S. cerevisiae)	SEC31A	chr4q21.22	22872	B4DIW6 /// B5ME09 /// B7ZL00 /// C9JEA2 /// O94979	610257	NP_001070674 /// NP_001070675 /// NP_001070676 /// NP_055748 /// NP_057295	NM_001077206 /// NM_001077207 /// NM_001077208 /// NM_014933 /// NM_016211	0.00094594	0.0298327	0.621979
225113_at	alkylglycerone phosphate synthase	AGPS	chr2q31.2	8540	B7Z3Q4 /// B7ZAC5 /// B8ZZ81 /// O00116 /// Q53S12 /// Q53SG6 /// Q53SN7	600121 /// 603051	NP_003650	NM_003659	0.00102927	0.0308142	0.621293
1559870_at	hypothetical protein LOC100129129	LOC100129129	chr8p23.1	100129129	---	---	XP_001715447	XM_001715395	0.00222284	0.0436627	0.620722
228210_at	neurexophilin 3	NXPH3	chr17q21.33	11248	O95157	604636	NP_009156	NM_007225	0.000860209	0.0284737	0.620228
217296_at	Killer cell immunoglobulin-like receptor, two domains, long cytoplasmic tail, 1	KIR2DL1	chr19q13.4	3802	O00381 /// Q14954 /// Q30189 /// Q9UNB7	604936	NP_055033	NM_014218	0.00172407	0.0391159	0.617931
229584_at	leucine-rich repeat kinase 2	LRRK2	chr12q12	120892	A2VED2 /// C9JBF0 /// Q17RV3 /// Q5S007 /// Q6MZN9	607060 /// 609007	NP_940980	NM_198578	0.00135329	0.0353423	0.614406
227530_at	A kinase (PRKA) anchor protein 12	AKAP12	chr6q24-q25	9590	A6NEC7 /// Q02952 /// Q5CZB5 /// Q6NSG9 /// Q86TJ9	604698	NP_005091 /// NP_653080	NM_005100 /// NM_144497	0.00046136	0.0208771	0.614307
243542_at	prolyl endopeptidase-like	PREPL	chr2p21	9581	B9A027 /// C9JMT4 /// Q4J6C6	606407 /// 609557	NP_001035844 /// NP_001035845 /// NP_001165074 /// NP_001165077 /// NP_001165084 /// NP_001165088 /// NP_006027	NM_001042385 /// NM_001042386 /// NM_001171603 /// NM_001171606 /// NM_001171613 /// NM_001171617 /// NM_006036	0.000522974	0.0221377	0.612488
205771_s_at	A kinase (PRKA) anchor protein 7	AKAP7	chr6q23	9465	B4DUC3 /// O43687 /// Q2TAJ5 /// Q6P4D3 /// Q9P0M2	604693	NP_004833 /// NP_057461 /// NP_619539	NM_004842 /// NM_016377 /// NM_138633	0.000525915	0.0222049	0.609996
225302_at	thioredoxin-related transmembrane protein 3	TMX3	chr18q22	54495	B4DIE3 /// Q3B7X1 /// Q96JJ7	---	NP_061895	NM_019022	0.000172863	0.0126371	0.609953
203690_at	tubulin, gamma complex associated protein 3	TUBGCP3	chr13q34	10426	B4DYP7 /// Q5T8L2 /// Q96CW5	---	NP_006313	NM_006322	0.00258312	0.0470761	0.608316
227871_at	choroideremia (Rab escort protein 1)	CHM	chrXq21.2	1121	A1L4D2 /// A8K545 /// B4DRL9 /// P24386 /// Q8N917	300390 /// 303100	NP_000381 /// NP_001138886	NM_000390 /// NM_001145414	0.00205314	0.0423793	0.608016
218331_s_at	chromosome 10 open reading frame 18	C10orf18	chr10p15.1	54906	Q5VWN6 /// Q6IPC8	---	NP_060252	NM_017782	0.00158017	0.0375588	0.607818
212757_s_at	calcium/calmodulin-dependent protein kinase II gamma	CAMK2G	chr10q22	818	A8K6N9 /// B3KTH7 /// B3KY86 /// B4DVQ3 /// O00561 /// Q13280 /// Q13555 /// Q59FI6 /// Q5SWX3 /// Q5SWX4 /// Q8WU40	602123	NP_001213 /// NP_751909 /// NP_751910 /// NP_751911 /// NP_751913	NM_001222 /// NM_172169 /// NM_172170 /// NM_172171 /// NM_172173	0.00188294	0.0406756	0.607701
211764_s_at	ubiquitin-conjugating enzyme E2D 1 (UBC4/5 homolog, yeast)	UBE2D1	chr10q11.2-q21	7321	P51668	602961	NP_003329	NM_003338	0.000580153	0.0232951	0.606084
201111_at	CSE1 chromosome segregation 1-like (yeast)	CSE1L	chr20q13	1434	A3RLL6 /// B4DM31 /// B4DM67 /// B4DPS6 /// B4DS32 /// B4DUC5 /// P55060	601342	NP_001307	NM_001316	0.000220519	0.014291	0.60597
231780_at	globoside alpha-1,3-N-acetylgalactosaminyltransferase 1	GBGT1	chr9q34.13-q34.3	26301	B7Z8S5 /// Q5T7U8 /// Q5T7V0 /// Q8N5D6	606074	NP_068836	NM_021996	0.000327038	0.0173497	0.60527
1563586_at	acyloxyacyl hydrolase (neutrophil)	LOC401324	chr7p14.2	401324	A4D1Y7	---	---	---	0.00179219	0.0398887	0.604879
209935_at	ATPase, Ca++ transporting, type 2C, member 1	ATP2C1	chr3q22.1	27032	B4DSW3 /// B4E295 /// B4E2Q0 /// B7Z3X9 /// P98194 /// Q59G44	169600 /// 604384	NP_001001485 /// NP_001001486 /// NP_001001487 /// NP_055197	NM_001001485 /// NM_001001486 /// NM_001001487 /// NM_014382	0.000686093	0.0254935	0.604735
202797_at	SAC1 suppressor of actin mutations 1-like (yeast)	SACM1L	chr3p21.3	22908	B3KX17 /// B4DK71 /// B4DVV3 /// C9J3E3 /// C9JV50 /// Q68D59 /// Q9NTJ5	606569	NP_054735	NM_014016	0.000217634	0.0142815	0.603565
212675_s_at	centrosomal protein 68kDa	CEP68	chr2p14	23177	B4DVP8 /// B4E250 /// Q05C09 /// Q53RN6 /// Q5HYA6 /// Q76N32	---	NP_055962	NM_015147	0.00019368	0.0133661	0.602989
222410_s_at	sorting nexin 6	SNX6	chr14q13.1	58533	A8K885 /// B4DJS7 /// C0H5W9 /// Q5QTQ6 /// Q9UNH7	606098	NP_067072 /// NP_689419	NM_021249 /// NM_152233	0.000514758	0.0219791	0.602652
201975_at	CAP-GLY domain containing linker protein 1	CLIP1	chr12q24.3	6249	B3KXA5 /// O43666 /// O43667 /// P30622 /// Q59GJ4 /// Q6P5Z9 /// Q6Q318 /// Q86WU4	179838	NP_002947 /// NP_937883	NM_002956 /// NM_198240	0.000803386	0.0275833	0.602233
221749_at	YTH domain family, member 3	YTHDF3	chr8q12.3	253943	B4DPX9 /// Q658Z6 /// Q7Z739 /// Q8N3V9 /// Q8NA80 /// Q96MZ5	---	NP_689971	NM_152758	0.000973939	0.0301296	0.602135
225022_at	golgi-associated PDZ and coiled-coil motif containing	GOPC	chr6q21	57120	Q9HD26	606845	NP_001017408 /// NP_065132	NM_001017408 /// NM_020399	0.000760227	0.0269746	0.601811
213930_at	ATG12 autophagy related 12 homolog (S. cerevisiae)	ATG12	chr5q21-q22	9140	B2R8C8 /// C1IDX9 /// O94817	609608	NP_004698	NM_004707 /// NR_033362 /// NR_033363	0.0022085	0.0435397	0.601768
203584_at	tetratricopeptide repeat domain 35	TTC35	chr8q23.1	9694	A8K4K9 /// Q15006 /// Q53HG5	607722	NP_055488	NM_014673	0.000649354	0.0247985	0.601265
229796_at	SIX homeobox 4	SIX4	chr14q23	51804	Q9UIU6 /// Q9UL97	606342	NP_059116	NM_017420	0.00230362	0.0444528	0.598676
202981_x_at	seven in absentia homolog 1 (Drosophila)	SIAH1	chr16q12	6477	B2R9P2 /// B3KNH8 /// B3KSZ2 /// B3KXC7 /// B4DGU5 /// B5BU17 /// Q6ZMF9 /// Q86WA8 /// Q8IUQ4 /// Q9BU35	602212	NP_001006611 /// NP_003022	NM_001006610 /// NM_003031	0.00175777	0.0395523	0.597511
228785_at	Zinc finger protein 281	ZNF281	chr1q32.1	23528	A6NF48 /// B3KMX2 /// B3KMX4 /// B3KND7 /// B4DM04 /// Q5RKW5 /// Q9Y2X9	---	NP_036614	NM_012482	0.000966708	0.0300382	0.595628
210677_at	sterol O-acyltransferase 2	SOAT2	chr12q13.13	8435	O75908 /// Q4VBA1	601311	NP_003569	NM_003578	0.00238982	0.0451838	0.59495
204935_at	protein tyrosine phosphatase, non-receptor type 2	PTPN2	chr18p11.3-p11.2	5771	A8K3N4 /// A8MXU3 /// P17706 /// Q59F91 /// Q96AU5	176887	NP_002819 /// NP_536347 /// NP_536348	NM_002828 /// NM_080422 /// NM_080423	0.00114792	0.0324155	0.594372
218909_at	ribosomal protein S6 kinase, 52kDa, polypeptide 1	RPS6KC1	chr1q41	26750	B1APS8 /// B4DHE1 /// B4DRK0 /// D3DTA4 /// Q96S38	---	NP_001129610 /// NP_036556	NM_001136138 /// NM_012424	0.00181907	0.040178	0.593959
208017_s_at	MCF.2 cell line derived transforming sequence	MCF2	chrXq27	4168	B2R9S6 /// B7Z3Y5 /// B7Z3Z2 /// B7Z869 /// B7ZAV1 /// P10911 /// Q59EY2 /// Q5JYJ5 /// Q5JYJ6 /// Q5JYJ7	311030	NP_001093325 /// NP_001165347 /// NP_001165348 /// NP_001165349 /// NP_001165350 /// NP_005360	NM_001099855 /// NM_001171876 /// NM_001171877 /// NM_001171878 /// NM_001171879 /// NM_005369	7.60252e-05	0.00831218	0.593841
204058_at	malic enzyme 1, NADP(+)-dependent, cytosolic	ME1	chr6q12	4199	A8K168 /// B4DX99 /// B4DZ70 /// P48163 /// Q8WVX2	154250	NP_002386	NM_002395	0.00188934	0.0407248	0.593836
230144_at	glutamate receptor, ionotrophic, AMPA 3	GRIA3	chrXq25-q26	2892	B7Z4C0 /// P42263 /// Q17R51 /// Q4TT43 /// Q5XKG2 /// Q9P0H1 /// Q9P0H2 /// Q9UHA9	300699 /// 305915	NP_000819 /// NP_015564	NM_000828 /// NM_007325	0.00186396	0.0404967	0.593341
214152_at	cell cycle progression 1	CCPG1	chr15q21.1	9236	A8K9T0 /// B4DIU7 /// Q9ULG6	611326	NP_004739 /// NP_065790	NM_004748 /// NM_020739	0.00105286	0.0311694	0.59294
209681_at	solute carrier family 19 (thiamine transporter), member 2	SLC19A2	chr1q23.3	10560	O60779 /// Q59FC0 /// Q5TIE1 /// Q7Z7J1	249270 /// 603941	NP_008927	NM_006996	0.00121661	0.0334219	0.591935
202798_at	SEC24 family, member B (S. cerevisiae)	SEC24B	chr4q25	10427	B4DTM6 /// B4E2E1 /// B7ZKM8 /// O95487	607184	NP_001036199 /// NP_006314	NM_001042734 /// NM_006323	0.00140053	0.0358425	0.591716
204496_at	striatin, calmodulin binding protein 3	STRN3	chr14q13-q21	29966	A0AV58 /// Q13033	---	NP_001077362 /// NP_055389	NM_001083893 /// NM_014574	0.00183396	0.0403771	0.591147
215795_at	myosin, heavy chain 7B, cardiac muscle, beta	MYH7B	chr20q11.22	57644	A7E2Y1 /// C9K001 /// Q5JW45 /// Q5JW46 /// Q5JW47 /// Q5JW48 /// Q5JW49	609928	NP_065935	NM_020884	0.00146644	0.0364179	0.590972
213184_at	SUMO1/sentrin specific peptidase 5	SENP5	chr3q29	205564	B2R9F5 /// B4DY82 /// C9JHT8 /// Q96HI0	612845	NP_689912	NM_152699	0.000873619	0.0286477	0.59089
217880_at	cell division cycle 27 homolog (S. cerevisiae)	CDC27	chr17q12-q23.2	996	B4DL80 /// B4DRN1 /// P30260	116946	NP_001107563 /// NP_001247	NM_001114091 /// NM_001256	0.000377303	0.0189405	0.5897
201312_s_at	SH3 domain binding glutamic acid-rich protein like	SH3BGRL	chrXq13.3	6451	B0AZV6 /// O75368	300190	NP_003013	NM_003022	0.000245471	0.0150364	0.58859
225731_at	ankyrin repeat domain 50	ANKRD50	chr4q28.1	57182	B4DHJ6 /// Q8TB46 /// Q9ULJ7	---	NP_001161354 /// NP_065070	NM_001167882 /// NM_020337	0.000191946	0.0133166	0.588528
221509_at	density-regulated protein	DENR	chr12q24.31	8562	B4DRW7 /// C9JW58 /// O43583	604550	NP_003668	NM_003677	0.000486344	0.0213802	0.588258
224961_at	SCY1-like 2 (S. cerevisiae)	SCYL2	chr12q23.1	55681	Q6P3W7 /// Q9NWE9	---	NP_060458	NM_017988	0.00130321	0.0348287	0.58803
226499_at	NOTCH-regulated ankyrin repeat protein	NRARP	chr9q34.3	441478	Q7Z6K4	---	NP_001004354	NM_001004354	0.000774129	0.027253	0.58758
235325_at	spastic paraplegia 7 (pure and complicated autosomal recessive)	SPG7	chr16q24.3	6687	B3KSY6 /// O43535 /// Q9UI71 /// Q9UQ90	602783 /// 607259	NP_003110 /// NP_955399	NM_003119 /// NM_199367	0.00138325	0.03566	0.587419
218633_x_at	abhydrolase domain containing 10	ABHD10	chr3q13.2	55347	B7Z6A8 /// D3DN63 /// Q9NUJ1	---	NP_060864	NM_018394	5.67218e-05	0.00734218	0.587263
204059_s_at	malic enzyme 1, NADP(+)-dependent, cytosolic	ME1	chr6q12	4199	A8K168 /// B4DX99 /// B4DZ70 /// P48163 /// Q8WVX2	154250	NP_002386	NM_002395	0.00037179	0.0187758	0.58644
225243_s_at	sarcolemma associated protein	SLMAP	chr3p21.2-p14.3	7871	B7Z6C7 /// B7Z863 /// B7Z964 /// C9JA20 /// C9JCH4 /// C9JPE6 /// Q14BN4	602701	NP_009090	NM_007159	0.00158946	0.0376784	0.585511
210053_at	TAF5 RNA polymerase II, TATA box binding protein (TBP)-associated factor, 100kDa	TAF5	chr10q24-q25.2	6877	Q15542	601787	NP_008882	NM_006951	0.00112568	0.032173	0.584996
213913_s_at	TBC1 domain family, member 30	TBC1D30	chr12q14.3	23329	B3KP01 /// B4DRZ9 /// B9A6M9 /// Q9Y2I9	---	XP_001716885 /// XP_002343220 /// XP_002344717 /// XP_002347382 /// XP_037557 /// XP_944569	XM_001716833 /// XM_002343179 /// XM_002344676 /// XM_002347341 /// XM_037557 /// XM_939476	0.000931821	0.0296279	0.584904
200958_s_at	syndecan binding protein (syntenin)	SDCBP	chr8q12	6386	B2R5Q7 /// B4DHN5 /// B4DQ93 /// O00560	602217	NP_001007068 /// NP_001007069 /// NP_001007070 /// NP_001007071 /// NP_005616	NM_001007067 /// NM_001007068 /// NM_001007069 /// NM_001007070 /// NM_005625	0.000297455	0.0165324	0.584245
224691_at	U2AF homology motif (UHM) kinase 1	UHMK1	chr1q23.3	127933	C9JWY6 /// Q5JPA7 /// Q8TAS1	608849	NP_001171692 /// NP_653225 /// NP_787062	NM_001184763 /// NM_144624 /// NM_175866	0.000155193	0.0120215	0.58346
213077_at	YTH domain containing 2	YTHDC2	chr5q22.2	64848	Q6ZMY0 /// Q9H6S0	---	NP_073739	NM_022828	0.000920363	0.0293776	0.582931
219017_at	ethanolamine kinase 1	ETNK1	chr12p12.1	55500	Q3LIC6 /// Q659C5 /// Q86U68 /// Q9HBU6	609858	NP_001034570 /// NP_061108	NM_001039481 /// NM_018638	0.00130555	0.0348439	0.581394
214583_at	DNA-damage inducible 1 homolog 2 (S. cerevisiae) /// regulatory solute carrier protein, family 1, member 1	DDI2 /// RSC1A1	chr1p36.1 /// chr1p36.21	6248 /// 84301	Q5TDH0 /// Q92681	601966	NP_006502 /// NP_115717	NM_006511 /// NM_032341	0.000903804	0.0291512	0.581144
1563750_at	FLJ43944 protein	FLJ43944	chr17q12	400593	Q6ZRG5	---	---	XR_042035 /// XR_042036 /// XR_042037	0.00137876	0.0356488	0.580526
243506_at	hypothetical protein LOC642597	LOC642597	chr18p11.31	642597	---	---	NP_001138666	NM_001145194	0.00234849	0.0448701	0.580119
217824_at	ubiquitin-conjugating enzyme E2, J1 (UBC6 homolog, yeast)	UBE2J1	chr6q15	51465	B4DUF8 /// Q53F25 /// Q9Y385	---	NP_057105	NM_016021	0.00266798	0.0479651	0.579813
207719_x_at	centrosomal protein 170kDa	CEP170	chr1q44	9859	A6H8X9 /// B1ARM6 /// B2R9B7 /// B2RTS4 /// B3KME6 /// B4DL23 /// B4DS35 /// Q5SW79 /// Q6AZE1 /// Q9NSN9	613023	NP_001035863 /// NP_001035864 /// NP_055627	NM_001042404 /// NM_001042405 /// NM_014812	0.00017702	0.0127233	0.579723
221805_at	neurofilament, light polypeptide	NEFL	chr8p21	4747	A8MQ04 /// B3KQI5 /// B3KXJ0 /// B4DR43 /// B7Z3P2 /// B9ZVN2 /// P07196 /// Q8TCR7	162280 /// 607684 /// 607734	NP_006149	NM_006158	0.000114668	0.0103492	0.579665
219237_s_at	DnaJ (Hsp40) homolog, subfamily B, member 14	DNAJB14	chr4q23	79982	Q8TBM8	---	NP_001026893	NM_001031723	0.00273903	0.0486124	0.578295
218085_at	chromatin modifying protein 5	CHMP5	chr9p13.3	51510	B4DIR6 /// Q9NZZ3	610900	NP_057494	NM_016410	0.000965309	0.0300306	0.578252
213750_at	ribosomal L1 domain containing 1	RSL1D1	chr16p13.13	26156	A0PJ61 /// A0PJ87 /// B4DJ58 /// D3DUG7 /// O76021 /// Q32Q62	---	NP_056474	NM_015659	0.00264989	0.0477796	0.577102
228841_at	Lyrm7 homolog (mouse)	LYRM7	chr5q23.3	90624	A8MPQ9 /// Q5U5X0	---	NP_859056	NM_181705	9.48692e-05	0.0093759	0.577032
208479_at	potassium voltage-gated channel, shaker-related subfamily, member 1 (episodic ataxia with myokymia)	KCNA1	chr12p13.32	3736	Q09470	160120 /// 176260	NP_000208	NM_000217	0.00258029	0.0470706	0.576596
225047_at	nucleoporin like 1	NUPL1	chr13q12.13	9818	A6NI12 /// B3KW23 /// B4DZJ1 /// B4E0K0 /// Q9BVL2	607615	NP_001008564 /// NP_001008565 /// NP_054808	NM_001008564 /// NM_001008565 /// NM_014089	0.00108145	0.0316827	0.575044
204847_at	zinc finger and BTB domain containing 11	ZBTB11	chr3q12.3	27107	B3KN38 /// C9J2L2 /// O95625 /// Q59H97	---	NP_055230	NM_014415	0.00211469	0.0429346	0.574635
230999_at	Hypothetical protein LOC399972	FLJ39051	chr11q24.2	399972	---	---	XP_002343167 /// XP_002347319	XM_002343126 /// XM_002347278	0.00176558	0.0395944	0.573362
201877_s_at	protein phosphatase 2, regulatory subunit B', gamma	PPP2R5C	chr14q32.31	5527	B4DI74 /// B4DYJ8 /// Q13362 /// Q6ZN33 /// Q7L7W2 /// Q86U13 /// Q96B13 /// Q96L51 /// Q96L52	601645	NP_001155197 /// NP_001155198 /// NP_002710 /// NP_848701 /// NP_848702 /// NP_848703	NM_001161725 /// NM_001161726 /// NM_002719 /// NM_178586 /// NM_178587 /// NM_178588	0.00095498	0.0299576	0.573141
203224_at	riboflavin kinase	RFK	chr9q21.13	55312	B2RDZ2 /// Q969G6	613010	NP_060809	NM_018339	0.000290656	0.0163766	0.572586
244591_x_at	Ring finger protein 207	RNF207	chr1p36.31	388591	Q6ZRF8	---	NP_997279	NM_207396	0.00210215	0.042816	0.572101
224960_at	SCY1-like 2 (S. cerevisiae)	SCYL2	chr12q23.1	55681	Q6P3W7 /// Q9NWE9	---	NP_060458	NM_017988	0.00148678	0.0366575	0.571651
229310_at	kelch-like 29 (Drosophila)	KLHL29	chr2p24.1	114818	Q53T86 /// Q96CT2	---	NP_443152 /// XP_001717506 /// XP_001717585 /// XP_945468	NM_052920 /// XM_001717454 /// XM_001717533 /// XM_940375	0.00063685	0.0245689	0.569493
216209_at	hypothetical gene supported by AK057632; AL137270; BC057846	LOC400084	chr12q24.31	400084	---	---	---	---	0.00112285	0.0321508	0.569338
227438_at	alpha-kinase 1	ALPK1	chr4q25	80216	B3KUH8 /// B4E0R2 /// B4E3G1 /// Q96QP1 /// Q9H623	607347	NP_001095876 /// NP_079420	NM_001102406 /// NM_025144	0.000337134	0.0176227	0.569312
218807_at	vav 3 guanine nucleotide exchange factor	VAV3	chr1p13.3	10451	B4DHL6 /// B4DU29 /// B4E232 /// B7Z3Z5 /// B7ZLR1 /// O60498 /// Q9UKW4	605541	NP_001073343 /// NP_006104	NM_001079874 /// NM_006113	0.000815136	0.0277271	0.56887
1556228_a_at	valosin containing protein (p97)/p47 complex interacting protein 1	VCPIP1	chr8q13	80124	B4DM84 /// Q96JH7	611745	NP_079330	NM_025054	0.00257107	0.0470307	0.56851
203983_at	translin-associated factor X	TSNAX	chr1q42.1	7257	B1APC6 /// C4P0D4 /// C4P0D6 /// Q5VVQ1 /// Q7Z3N9 /// Q99598 /// Q9NRI2	602964	NP_005990	NM_005999	0.00166992	0.0386724	0.568477
201849_at	BCL2/adenovirus E1B 19kDa interacting protein 3	BNIP3	chr10q26.3	664	B4DHJ7 /// C9JG85 /// Q12983 /// Q53HF4 /// Q66K24 /// Q6NVY4	603293	NP_004043	NM_004052	3.82218e-05	0.0058206	0.568215
224813_at	Wiskott-Aldrich syndrome-like	WASL	chr7q31.3	8976	A1JUI9 /// A4D0Y1 /// A8K180 /// O00401 /// Q68DE4	605056	NP_003932	NM_003941	0.000568397	0.0230489	0.568051
219546_at	BMP2 inducible kinase	BMP2K	chr4q21.21	55589	C9JC56 /// Q4W5H2 /// Q9NSY1	---	NP_060063 /// NP_942595	NM_017593 /// NM_198892	0.000168132	0.0124737	0.566874
218090_s_at	WD repeat domain 11	WDR11	chr10q26	55717	B2RCJ6 /// B4DX09 /// C9J8X2 /// Q659C9 /// Q9BZH6 /// Q9NVU3 /// Q9NWV7	137800 /// 606417	NP_060587	NM_018117	0.00142022	0.0361022	0.566828
235850_at	family with sequence similarity 162, member A	FAM162A	chr3q21.1	26355	B4DF97 /// C9JYF2 /// Q96A26 /// Q9H3G4	608017	NP_055182	NM_014367	0.000283484	0.0161684	0.565542
218578_at	cell division cycle 73, Paf1/RNA polymerase II complex component, homolog (S. cerevisiae)	CDC73	chr1q25	79577	B4DV47 /// Q6P1J9	145000 /// 145001 /// 607393 /// 608266	NP_078805	NM_024529	0.00242385	0.0454873	0.565504
224723_x_at	hypothetical LOC401397	LOC401397	chr7q31.1	401397	A4D0T7 /// C9IZ59	---	---	NR_015442 /// NR_024412	0.00145011	0.036344	0.564649
225313_at	chromosome 20 open reading frame 177	C20orf177	chr20q13.2-q13.33	63939	A2A2M7 /// B4E2D0 /// Q05CU2 /// Q9NTX9	---	NP_071389	NM_022106	0.00109428	0.0317929	0.564265
230192_at	tripartite motif-containing 13	TRIM13	chr13q14	10206	O60858 /// Q0P6D0 /// Q8N5I3	605661	NP_001007279 /// NP_005789 /// NP_434698 /// NP_998755	NM_001007278 /// NM_005798 /// NM_052811 /// NM_213590	0.00258151	0.0470706	0.563836
212721_at	splicing factor, arginine/serine-rich 12	SFRS12	chr5q12.3	140890	B3KRJ9 /// Q59EW7 /// Q69YM5 /// Q8WXA9	609268	NP_001070667 /// NP_631907	NM_001077199 /// NM_139168	0.000990708	0.0302942	0.563431
225183_at	chromosome 16 open reading frame 72	C16orf72	chr16p13.2	29035	Q14CZ0	---	NP_054836	NM_014117	7.76076e-05	0.00837141	0.563308
33767_at	neurofilament, heavy polypeptide	NEFH	chr22q12.2	4744	P12036	105400 /// 162230	NP_066554	NM_021076	0.000161036	0.012205	0.563275
203895_at	phospholipase C, beta 4	PLCB4	chr20p12	5332	B1AJW1 /// B1AJW2 /// B1AJW3 /// B1AJW4 /// Q15147 /// Q5JYS9	600810	NP_000924 /// NP_001166117 /// NP_877949	NM_000933 /// NM_001172646 /// NM_182797	0.00146234	0.0364126	0.562953
1554415_at	TAF5-like RNA polymerase II, p300/CBP-associated factor (PCAF)-associated factor, 65kDa	TAF5L	chr1q42.13	27097	O75529 /// Q5TDI7	---	NP_001020418 /// NP_055224	NM_001025247 /// NM_014409	0.00172048	0.0390935	0.562343
1570422_at	syntrophin, gamma 2	SNTG2	chr2p25.3	54221	Q9NY99	608715	NP_061841	NM_018968	0.00041624	0.0198008	0.562056
215947_s_at	family with sequence similarity 136, member A	FAM136A	chr2p13.3	84908	B0AZT6 /// C9J2Y4 /// C9JF51 /// Q96C01	---	NP_116211	NM_032822	0.00252653	0.0465798	0.561675
239250_at	zinc finger protein 542	ZNF542	chr19q13.43	147947	Q05D61 /// Q5EBM4	---	---	NR_003127 /// NR_024055 /// NR_024056 /// NR_024057 /// NR_033418	0.00129754	0.034819	0.561502
201152_s_at	muscleblind-like (Drosophila)	MBNL1	chr3q25	4154	B4DLS5 /// B4E233 /// C9J4T8 /// C9J7P7 /// C9JCX1 /// C9JP00 /// Q68DD0 /// Q86UV8 /// Q86UV9 /// Q86VM6 /// Q96P92 /// Q96RE3 /// Q9NR56	606516	NP_066368 /// NP_997175 /// NP_997176 /// NP_997177 /// NP_997178 /// NP_997179 /// NP_997180	NM_021038 /// NM_207292 /// NM_207293 /// NM_207294 /// NM_207295 /// NM_207296 /// NM_207297	0.00265694	0.0478365	0.56146
225365_at	zinc finger, DHHC-type containing 20	ZDHHC20	chr13q12.11	253832	B4DIW0 /// B4DRN8 /// C9JG20 /// Q2TB82 /// Q5W0Z9 /// Q8N1G7	---	NP_694983	NM_153251	0.00169817	0.0389779	0.560559
239415_at	microtubule-associated protein 9	MAP9	chr4q32.1	79884	A2VCS9 /// A2VCT0 /// A8MSM7 /// B4DVG9 /// B9EJB6 /// C9JPR4 /// C9JXH8 /// Q05CN5 /// Q49MG5 /// Q6PH77	610070	NP_001034669	NM_001039580	0.00283923	0.0495058	0.560265
227776_at	alkaline ceramidase 3	ACER3	chr11q13.5	55331	B7Z1R2 /// B7Z2Q2 /// B7Z2V2 /// B7Z2Z6 /// Q9NUN7	---	NP_060837	NM_018367	0.00104274	0.0310475	0.559985
218568_at	acylglycerol kinase	AGK	chr7q34	55750	A4D1U5 /// B4DR72 /// B4E2Z8 /// Q53H12	610345	NP_060708	NM_018238	0.00127379	0.0345191	0.559504
229863_s_at	chromosome 3 open reading frame 75	C3orf75	chr3p21.31	54859	A8MQ59 /// B4DP60 /// C9IYN7 /// C9J2D6 /// C9J9N8 /// C9JA82 /// C9JAS1 /// C9JEX8 /// C9JLH5 /// Q0PNE2	---	NP_001026873	NM_001031703	0.00193859	0.0412437	0.55933
212033_at	RNA binding motif protein 25	RBM25	chr14q24.3	58517	P49756 /// Q16083	612427	NP_067062	NM_021239	0.0015586	0.0374705	0.558327
229376_at	prospero homeobox 1	PROX1	chr1q32.2-q32.3	5629	B4DP41 /// C9JU29 /// Q92786	601546	NP_002754	NM_002763	0.000869498	0.0285697	0.558296
226402_at	cytochrome P450, family 2, subfamily U, polypeptide 1	CYP2U1	chr4q25	113612	A8K1T7 /// B4DQW9 /// B4E0A0 /// B4E3H5 /// C9JN11 /// Q7Z449	610670	NP_898898	NM_183075	0.0015862	0.0376297	0.55808
222618_at	smu-1 suppressor of mec-8 and unc-52 homolog (C. elegans)	SMU1	chr9p12	55234	A0MNN4 /// B4E3L0 /// Q2TAY7	---	NP_060695	NM_018225	0.000903305	0.0291512	0.55641
225477_s_at	nuclear receptor subfamily 2, group C, member 2	NR2C2	chr3p25	7182	B6ZGT8 /// C9J2Y1 /// C9JKS0 /// C9JMI6 /// P49116 /// Q6PHZ7	601426	NP_003289	NM_003298	0.000539296	0.0224879	0.556192
203949_at	myeloperoxidase	MPO	chr17q23.1	4353	P05164	104300 /// 254600 /// 606989	NP_000241	NM_000250	0.000842656	0.0282347	0.555442
204953_at	synaptosomal-associated protein, 91kDa homolog (mouse)	SNAP91	chr6q14.2	9892	B7Z2C2 /// B7Z2N2 /// O60641 /// Q5JX14	607923	NP_055656	NM_014841 /// NR_026669	0.0010411	0.0310475	0.55495
230457_at	chromosome 6 open reading frame 35	C6orf35	chr6q25.3	729515	Q5T2S1 /// Q9NWH2	---	NP_060922	NM_018452	0.000677331	0.0253358	0.554248
218566_s_at	cysteine and histidine-rich domain (CHORD)-containing 1	CHORDC1	chr11q14.3	26973	Q9NZ93 /// Q9UHD1	604353	NP_001137545 /// NP_036256	NM_001144073 /// NM_012124	0.000112071	0.0102738	0.55326
225213_at	PTC7 protein phosphatase homolog (S. cerevisiae)	PPTC7	chr12q24.11	160760	Q8NI37	609668	NP_644812	NM_139283	0.000617543	0.0240778	0.552905
226258_at	antagonist of mitotic exit network 1 homolog (S. cerevisiae)	AMN1	chr12p11.21	196394	B7Z7J3 /// Q8IXQ9 /// Q8IY45	---	NP_001106873	NM_001113402 /// NR_004854	0.00116943	0.0326454	0.552746
233371_at	ATP-binding cassette, sub-family C (CFTR/MRP), member 13, pseudogene	ABCC13	chr21q11.2	150000	Q9NSE7	608835	---	NR_003087 /// NR_003088	0.0018452	0.0403771	0.552737
44783_s_at	hairy/enhancer-of-split related with YRPW motif 1	HEY1	chr8q21	23462	B3KQB8 /// B4DEI9 /// Q8NAM2 /// Q96PR6 /// Q9Y5J3	602953	NP_001035798 /// NP_036390	NM_001040708 /// NM_012258	0.000776909	0.027253	0.55269
217988_at	cyclin B1 interacting protein 1	CCNB1IP1	chr14q11.2	57820	Q9NPC3	608249	NP_067001 /// NP_878269 /// NP_878271 /// NP_878272	NM_021178 /// NM_182849 /// NM_182851 /// NM_182852	0.000134436	0.011095	0.55258
214098_at	KIAA1107	KIAA1107	chr1p22.1	23285	B4DYL8 /// Q9UPP5	---	NP_056052	NM_015237	0.00204052	0.0422619	0.552364
217870_s_at	cytidine monophosphate (UMP-CMP) kinase 1, cytosolic	CMPK1	chr1p32	51727	B2R6S5 /// B4DDL4 /// B4DFW6 /// B4DPU7 /// P30085 /// Q5T0D2	191710	NP_001129612 /// NP_057392	NM_001136140 /// NM_016308	0.00118894	0.0328919	0.552229
230720_at	ring finger protein 182	RNF182	chr6p23	221687	C9IZ30 /// C9JAJ3 /// C9JAK6 /// C9JVS8 /// Q8N6D2	---	NP_001158504 /// NP_001158505 /// NP_001158506 /// NP_689950	NM_001165032 /// NM_001165033 /// NM_001165034 /// NM_152737	0.000646218	0.0247182	0.55106
237123_x_at	kelch-like 9 (Drosophila)	KLHL9	chr9p22	55958	Q58EZ4 /// Q5JC44 /// Q7Z350 /// Q9H8J3 /// Q9P2J3	611201	NP_061335	NM_018847	0.000283673	0.0161684	0.549555
232750_at	Tensin 1	TNS1	chr2q35-q36	7145	A1L0S7 /// B2RU35 /// B7Z6H8 /// C9J8K5 /// C9JFT7 /// C9JI43 /// C9JZT0 /// Q0VG54 /// Q0VG55 /// Q59G71 /// Q6IPI5 /// Q6PJM3 /// Q86VB0 /// Q9H757 /// Q9HBL0 /// Q9NV48 /// Q9P1L6 /// Q9UFN8	600076	NP_072174	NM_022648	0.00111488	0.032134	0.54922
215816_at	glucuronidase, beta /// similar to hCG1820960 /// glucuronidase, beta/immunoglobulin lambda-like polypeptide 1 pseudogene	GUSB /// LOC100294451 /// LOC91316	chr22q11.23 /// chr7q21.11	100294451 /// 2990 /// 91316	B2R6X2 /// B4DTH9 /// B4DTY0 /// B4E1F6 /// P08236 /// Q99919	253220 /// 611499	NP_000172 /// XP_002346716	NM_000181 /// NR_024448 /// XM_002346675	0.0022743	0.0441661	0.549035
240425_x_at	roundabout, axon guidance receptor, homolog 2 (Drosophila)	ROBO2	chr3p12.3	6092	B4DVQ1 /// C9J8K9 /// Q19AB5 /// Q8NCE6 /// Q9HCK4	602431 /// 610878	NP_001122401 /// NP_002933	NM_001128929 /// NM_002942	0.000581816	0.0233002	0.54754
214479_at	GDNF family receptor alpha 3	GFRA3	chr5q31.1-q31.3	2676	O60609	605710	NP_001487	NM_001496	0.000307808	0.0168415	0.5473
232136_s_at	cortactin binding protein 2	CTTNBP2	chr7q31	83992	C9J720 /// C9JFC9 /// C9JVQ6 /// Q20BG7 /// Q20BG9 /// Q20BI7 /// Q8N8L8 /// Q8WZ74	609772	NP_219499	NM_033427	0.00231059	0.0445175	0.547141
224737_x_at	cell division cycle and apoptosis regulator 1	CCAR1	chr10q21.3	55749	Q8IX12	612569	NP_060707	NM_018237	0.00040708	0.0195924	0.546586
217746_s_at	programmed cell death 6 interacting protein	PDCD6IP	chr3p22.3	10015	B4DHD2 /// B7Z5C1 /// C5MQH7 /// C9IZF9 /// Q4W4Y1 /// Q6NUS1 /// Q8WUM4	608074	NP_001155901 /// NP_037506	NM_001162429 /// NM_013374 /// NR_027867 /// NR_027868	0.00267008	0.0479678	0.545692
226748_at	LysM, putative peptidoglycan-binding, domain containing 2	LYSMD2	chr15q21.2	256586	Q8IV50	---	NP_001137389 /// NP_699205	NM_001143917 /// NM_153374	0.0015573	0.0374609	0.545276
204299_at	splicing factor, arginine/serine-rich 13A	SFRS13A	chr1p36.11	10772	B3KNY6 /// B4DJP9 /// O75494 /// Q53GD7 /// Q5JRI1	605221	NP_006616 /// NP_473357 /// XP_001714010 /// XP_001714031 /// XP_002344487 /// XP_002344488	NM_006625 /// NM_054016 /// XM_001713958 /// XM_001713979 /// XM_002344446 /// XM_002344447	0.000308309	0.0168501	0.543326
207320_x_at	staufen, RNA binding protein, homolog 1 (Drosophila)	STAU1	chr20q13.1	6780	A8K622 /// B3KRE0 /// B4DPJ9 /// O95793 /// Q59F99 /// Q5JW28 /// Q5JW29 /// Q5JW30 /// Q5JW32 /// Q6PJX3	601716	NP_001032405 /// NP_004593 /// NP_059346 /// NP_059347 /// NP_059348	NM_001037328 /// NM_004602 /// NM_017452 /// NM_017453 /// NM_017454	0.00129366	0.0347872	0.542915
234978_at	solute carrier family 36 (proton/amino acid symporter), member 4	SLC36A4	chr11q21	120103	B5MDU5 /// Q6YBV0	---	NP_689526	NM_152313	0.0019199	0.040966	0.542007
203716_s_at	dipeptidyl-peptidase 4	DPP4	chr2q24.3	1803	P27487 /// Q53TN1	102720	NP_001926	NM_001935	0.000443514	0.0204838	0.54157
201769_at	clathrin interactor 1	CLINT1	chr5q33.3	9685	B7Z6F8 /// D3DQJ6 /// Q14677	181510 /// 607265	NP_055481	NM_014666	0.000115844	0.0103651	0.539494
227756_at	family with sequence similarity 81, member A	FAM81A	chr15q22.2	145773	B4DRE4 /// Q8TBF8	---	NP_689663	NM_152450	0.0020085	0.0420938	0.538801
230560_at	syntaxin binding protein 6 (amisyn)	STXBP6	chr14q12	29091	Q8NFX7	607958	NP_054897	NM_014178	0.000222552	0.0143849	0.53832
225290_at	ethanolamine kinase 1	ETNK1	chr12p12.1	55500	Q3LIC6 /// Q659C5 /// Q86U68 /// Q9HBU6	609858	NP_001034570 /// NP_061108	NM_001039481 /// NM_018638	0.00117881	0.0327698	0.537942
200891_s_at	signal sequence receptor, alpha	SSR1	chr6p24.3	6745	B2R6N9 /// C9IZQ1 /// C9J3L8 /// C9J5W0 /// C9JBX5 /// C9JY01 /// P43307 /// Q5TAM2 /// Q8TC20	600868	NP_003135	NM_003144	0.00256347	0.0469266	0.537538
1556121_at	nucleosome assembly protein 1-like 1	NAP1L1	chr12q21.2	4673	B3KNT8 /// B3KV44 /// B7Z2V4 /// B7Z4K9 /// B7Z5H0 /// B7Z9C2 /// P55209	164060	NP_004528 /// NP_631946	NM_004537 /// NM_139207	0.00253984	0.046746	0.537327
235348_at	abhydrolase domain containing 13	ABHD13	chr13q33.3	84945	Q7L211	---	NP_116248	NM_032859	0.000983349	0.0302874	0.536992
203550_s_at	family with sequence similarity 189, member B	FAM189B	chr1q21	10712	B1AVS2 /// B1AVS5 /// P81408 /// Q96AD8 /// Q96H71 /// Q9BRF4 /// Q9Y6J7	---	NP_006580 /// NP_937995	NM_006589 /// NM_198264	0.000940057	0.0297538	0.535365
218171_at	vacuolar protein sorting 4 homolog B (S. cerevisiae)	VPS4B	chr18q21.32-q21.33	9525	A8K4G7 /// A8K5D8 /// O75351 /// Q6PJZ4	609983	NP_004860	NM_004869	0.00062212	0.0242151	0.534788
212061_at	U2-associated SR140 protein	SR140	chr3q23	23350	B4DK81 /// C9J2M5 /// C9J5L1 /// C9JB80 /// C9JDJ7 /// O15042	---	NP_001073884	NM_001080415	0.00137546	0.0356488	0.534489
234305_s_at	gasdermin C	GSDMC	chr8q24.1-q24.2	56169	Q9BYG8 /// Q9H1C8	608384	NP_113603	NM_031415	0.00218499	0.0434223	0.534285
235611_at	splicing factor, arginine/serine-rich 12	SFRS12	chr5q12.3	140890	B3KRJ9 /// Q59EW7 /// Q69YM5 /// Q8WXA9	609268	NP_001070667 /// NP_631907	NM_001077199 /// NM_139168	0.00248858	0.0462092	0.534161
204354_at	protection of telomeres 1 homolog (S. pombe)	POT1	chr7q31.33	25913	A8MTK3 /// B7Z7M5 /// C9JPG9 /// Q5MJ32 /// Q5MJ33 /// Q5MJ34 /// Q5MJ35 /// Q9NUX5	606478	NP_001036059 /// NP_056265	NM_001042594 /// NM_015450 /// NR_003102 /// NR_003103 /// NR_003104	0.0017609	0.0395944	0.533178
202552_s_at	cysteine rich transmembrane BMP regulator 1 (chordin-like)	CRIM1	chr2p21	51232	B4DUW0 /// Q4ZG85 /// Q53TH9 /// Q53TR0 /// Q9NZV1	606189	NP_057525	NM_016441	0.000776631	0.027253	0.532736
206272_at	RAB4A, member RAS oncogene family /// S-phase response (cyclin related)	RAB4A /// SPHAR	chr1q42-q43 /// chr1q42.11-q42.3	10638 /// 5867	C9JZA1 /// P20338 /// Q15513 /// Q53GC2	179511	NP_004569 /// NP_006533	NM_004578 /// NM_006542	0.00182522	0.0402776	0.532532
205113_at	neurofilament, medium polypeptide	NEFM	chr8p21	4741	A5YM63 /// B4DGN2 /// B4DJT7 /// P07197 /// Q9UK51	162250	NP_001099011 /// NP_005373	NM_001105541 /// NM_005382	0.000284402	0.0161871	0.53249
202778_s_at	zinc finger, MYM-type 2	ZMYM2	chr13q11-q12	7750	A8K126 /// B4DZH0 /// C9JYC9 /// Q5W0Q3 /// Q5W0T3 /// Q9UBW7	602221	NP_003444 /// NP_932072	NM_003453 /// NM_197968	0.00112907	0.0321938	0.532138
222754_at	tRNA nucleotidyl transferase, CCA-adding, 1	TRNT1	chr3p25.1	51095	B7WP13 /// C9JKA2 /// C9JRS7 /// Q96Q11	612907	NP_886552	NM_182916	0.00178071	0.0397436	0.531667
210165_at	deoxyribonuclease I	DNASE1	chr16p13.3	1773	B4DV35 /// P24855 /// Q14UU9 /// Q14UV0	125505 /// 152700	NP_005214	NM_005223	0.00130842	0.0348828	0.530884
205077_s_at	phosphatidylinositol glycan anchor biosynthesis, class F	PIGF	chr2p21-p16	5281	A8K4Z3 /// Q07326 /// Q6IB04	600153	NP_002634 /// NP_775097	NM_002643 /// NM_173074	0.000453388	0.0206684	0.528796
237230_at	glycoprotein hormone alpha 2	GPHA2	chr11q13.1	170589	Q96T91	609651	NP_570125	NM_130769	0.00231628	0.0446097	0.527015
241986_at	BMP binding endothelial regulator	BMPER	chr7p14.3	168667	C9JY72 /// Q8N8U9	608699	NP_597725	NM_133468	0.000692744	0.0256008	0.525876
220496_at	C-type lectin domain family 1, member B	CLEC1B	chr12p13.2	51266	C9J7A8 /// Q9P126	606783	NP_001092901 /// NP_057593	NM_001099431 /// NM_016509	0.00168958	0.0388169	0.524752
224584_at	chromosome 20 open reading frame 30	C20orf30	chr20p13	29058	D3DVZ9 /// Q5JWB9 /// Q96A57	---	NP_001009923 /// NP_001009924 /// NP_001009925 /// NP_054864	NM_001009923 /// NM_001009924 /// NM_001009925 /// NM_014145	0.000784962	0.0273447	0.524078
219335_at	armadillo repeat containing, X-linked 5	ARMCX5	chrXq22.1-q22.3	64860	B3KW05 /// Q6P1M9 /// Q96D09	---	NP_001161950 /// NP_001161951 /// NP_001161952 /// NP_001161954 /// NP_001161957 /// NP_073749	NM_001168478 /// NM_001168479 /// NM_001168480 /// NM_001168482 /// NM_001168485 /// NM_022838	0.00115183	0.0324457	0.523178
214998_at	AP2 associated kinase 1	AAK1	chr2p14	22848	B7ZLC4 /// Q2M2I8 /// Q6ZSR9 /// Q9BUD9	---	NP_055726	NM_014911	0.00100177	0.0304407	0.522894
231625_at	solute carrier family 22 (organic anion transporter), member 9	SLC22A9	chr11q13.1	114571	A4PB24 /// Q8IVM8	607579	NP_543142	NM_080866	0.00223034	0.0437599	0.522647
217783_s_at	yippee-like 5 (Drosophila)	YPEL5	chr2p23.1	51646	P62699	609726	NP_001120871 /// NP_001120872 /// NP_001120873 /// NP_057145	NM_001127399 /// NM_001127400 /// NM_001127401 /// NM_016061	0.000449734	0.0205973	0.52191
212911_at	DnaJ (Hsp40) homolog, subfamily C, member 16	DNAJC16	chr1p36.1	23341	A8K8W4 /// B3KMS3 /// B3KN62 /// Q5TDG9 /// Q5TDH4 /// Q9Y2G8	---	NP_056106	NM_015291	0.00104157	0.0310475	0.52029
212586_at	calpastatin	CAST	chr5q15	831	A8K8C4 /// B2RCJ7 /// B2RDU1 /// B7Z468 /// B7Z4U9 /// B7Z574 /// B7Z5T6 /// B7Z5T9 /// B7Z6N0 /// B7Z7L4 /// B7Z8S8 /// B7Z8U1 /// P20810 /// Q13940 /// Q15786 /// Q59HE3 /// Q6AZE3 /// Q86YM9 /// Q9Y2M4	114090	NP_001035905 /// NP_001035906 /// NP_001035907 /// NP_001035908 /// NP_001035909 /// NP_001035910 /// NP_001035911 /// NP_001741 /// NP_775083 /// NP_775084 /// NP_775086	NM_001042440 /// NM_001042441 /// NM_001042442 /// NM_001042443 /// NM_001042444 /// NM_001042445 /// NM_001042446 /// NM_001750 /// NM_173060 /// NM_173061 /// NM_173063	0.000588857	0.0234454	0.519258
224663_s_at	cofilin 2 (muscle)	CFL2	chr14q12	1073	Q549N0 /// Q9Y281	601443 /// 610687	NP_068733 /// NP_619579	NM_021914 /// NM_138638 /// NR_028130 /// NR_028131 /// NR_028132	0.000655856	0.0249709	0.519046
1569250_at	zinc finger protein 333	ZNF333	chr19p13	84449	B3KSN8 /// B3KT80 /// Q5CZI3 /// Q6P2E6 /// Q86WS6 /// Q96JL9	611811	NP_115809	NM_032433	0.0022173	0.0436292	0.518876
219530_at	partner and localizer of BRCA2	PALB2	chr16p12.2	79728	B4DR89 /// Q86YC2	114480 /// 610355 /// 610832	NP_078951	NM_024675	0.0015059	0.0368838	0.518765
212248_at	metadherin	MTDH	chr8q22.1	92140	Q86UE4	610323	NP_848927	NM_178812	0.000895597	0.0290585	0.517702
203640_at	muscleblind-like 2 (Drosophila)	MBNL2	chr13q32.1	10150	A0PJJ3 /// A2A3S3 /// B4E3F7 /// C9JLE0 /// O95205 /// Q5JSC0 /// Q5VZF2 /// Q9P1F2	607327	NP_659002 /// NP_997187	NM_144778 /// NM_207304	0.000565712	0.023035	0.515592
239647_at	carbohydrate (chondroitin 4) sulfotransferase 13	CHST13	chr3q21.3	166012	Q3SYA3 /// Q3SYA5 /// Q3ZCR4 /// Q3ZCU8 /// Q8NET6	610124	NP_690849	NM_152889	0.00280227	0.0491226	0.514791
225121_at	TBC1 domain family, member 23	TBC1D23	chr3q12.1-q12.2	55773	B3KS68 /// B9A6M5 /// C9IZ32 /// C9JAM5 /// Q9NUY8	---	NP_060779	NM_018309	0.000130162	0.0109256	0.51376
201507_at	prefoldin subunit 1	PFDN1	chr5q31	5201	O60925	604897	NP_002613	NM_002622	0.00133169	0.0350097	0.513528
213262_at	spastic ataxia of Charlevoix-Saguenay (sacsin)	SACS	chr13q12	26278	B2REB0 /// B2REB1 /// Q9NZJ4	270550 /// 604490	NP_055178	NM_014363	0.000207723	0.01385	0.51311
212652_s_at	sorting nexin 4	SNX4	chr3q21.2	8723	B4DQV4 /// D3DNA3 /// O95219 /// Q9H398	605931	NP_003785	NM_003794	6.01913e-05	0.00747657	0.512271
230846_at	A kinase (PRKA) anchor protein 5	AKAP5	chr14q21-q24	9495	A2RRB8 /// C9JBQ5 /// P24588 /// Q6PG46	604688	NP_004848	NM_004857	0.00225187	0.0440243	0.511653
218095_s_at	transmembrane protein 165	TMEM165	chr4q12	55858	B3KNQ2 /// B4DHW1 /// Q9HC07	---	NP_060945	NM_018475	0.00278292	0.0489755	0.510996
213062_at	N-terminal asparagine amidase	NTAN1	chr16p13.11	123803	B4DUA1 /// Q658S0 /// Q7Z4Z0 /// Q96AB6	---	NP_775745	NM_173474	0.00255159	0.0468487	0.510558
225087_at	chromosome 16 open reading frame 63	C16orf63	chr16p13.11	123811	B3KPU9 /// Q96NB1	---	NP_653201	NM_144600	0.00052794	0.0222141	0.506984
1487_at	estrogen-related receptor alpha	ESRRA	chr11q13	2101	A8CGI6 /// P11474 /// Q569H8 /// Q6GMQ8 /// Q8N4S8 /// Q96F89 /// Q96I02	601998	NP_004442	NM_004451	0.000736518	0.026599	0.506874
226671_at	lysosomal-associated membrane protein 2	LAMP2	chrXq24	3920	B4DF49 /// B4E2S7 /// B7Z2R9 /// P13473 /// Q6Q3G8	300257 /// 309060	NP_001116078 /// NP_002285 /// NP_054701	NM_001122606 /// NM_002294 /// NM_013995	0.0022536	0.0440283	0.506486
211877_s_at	protocadherin gamma subfamily A, 11	PCDHGA11	chr5q31	56105	Q9BT64 /// Q9UKW1 /// Q9Y5H2	606298	NP_061737 /// NP_114480 /// NP_114481	NM_018914 /// NM_032091 /// NM_032092	0.00165567	0.0385104	0.504993
1552752_a_at	cell adhesion molecule 2	CADM2	chr3p12.1	253559	B4DJ19 /// Q8N3J6	609938	NP_001161146 /// NP_001161147 /// NP_694854	NM_001167674 /// NM_001167675 /// NM_153184	0.00276382	0.0487964	0.503814
244708_at	hypothetical protein FLJ33996	FLJ33996	chr12q13.13	283401	Q8NBA4	---	---	XR_078465 /// XR_078778 /// XR_079312	0.000556024	0.0229444	0.50247
217936_at	Rho GTPase activating protein 5	ARHGAP5	chr14q12	394	D3DS89 /// D3DS90 /// Q13017 /// Q7Z2X2	602680	NP_001025226 /// NP_001164	NM_001030055 /// NM_001173	0.00141206	0.0359692	0.501947
230287_at	small G protein signaling modulator 1	SGSM1	chr22q11.23	129049	B9A6J4 /// C9J7S8 /// Q2NKQ1	611417	NP_001035037 /// NP_001091967 /// NP_001091968 /// NP_597711	NM_001039948 /// NM_001098497 /// NM_001098498 /// NM_133454	0.00255009	0.0468386	0.501483
212731_at	ankyrin repeat domain 46	ANKRD46	chr8q22.2	157567	B3KT99 /// Q86W74	---	NP_940683	NM_198401	0.00051938	0.0220995	0.499341
222982_x_at	solute carrier family 38, member 2	SLC38A2	chr12q	54407	A8K6H9 /// B4DEZ2 /// Q8NHT5 /// Q96QD8 /// Q9P1G5	605180	NP_061849	NM_018976	0.00024145	0.0149794	0.498785
221738_at	Ral GTPase activating protein, beta subunit (non-catalytic)	RALGAPB	chr20q11.23	57148	A2A2E9 /// B3KWL5 /// B4E2E8 /// Q6MZJ2 /// Q86X10	---	NP_065069	NM_020336	0.00168096	0.0387383	0.49865
225361_x_at	family with sequence similarity 122B	FAM122B	chrXq26.3	159090	A6NK68 /// A8MZG8 /// B4DN12 /// C9JLF9 /// Q7Z309	---	NP_001160071 /// NP_001160072 /// NP_001164227 /// NP_001164228 /// NP_660327	NM_001166599 /// NM_001166600 /// NM_001170756 /// NM_001170757 /// NM_145284	0.00190373	0.0407804	0.498159
212985_at	amyloid beta (A4) precursor protein-binding, family B, member 2	APBB2	chr4p14-p13	323	A8K1C3 /// B4DJ88 /// B4DSL4 /// B4E2F2 /// Q5I0G1 /// Q92870	104300 /// 602710	NP_001159522 /// NP_001159523 /// NP_001159524 /// NP_001159525 /// NP_001159526 /// NP_004298 /// NP_775098	NM_001166050 /// NM_001166051 /// NM_001166052 /// NM_001166053 /// NM_001166054 /// NM_004307 /// NM_173075	0.00219387	0.0434454	0.497854
213518_at	protein kinase C, iota	PRKCI	chr3q26.3	5584	B2RCZ4 /// B5BUK7 /// D3DNQ4 /// P41743	600539	NP_002731	NM_002740	0.00159262	0.0377349	0.497697
232019_at	zinc finger with KRAB and SCAN domains 2	ZKSCAN2	chr16p12.1	342357	A1L3B4 /// B4DYF0 /// B4E0P9 /// Q63HK3	---	NP_001012999	NM_001012981	0.00219488	0.0434454	0.497514
218979_at	RMI1, RecQ mediated genome instability 1, homolog (S. cerevisiae)	RMI1	chr9q21.32	80010	Q9H9A7	610404	NP_079221	NM_024945	0.00113416	0.032303	0.497393
209256_s_at	PNAS-119	LOC100287552	chr7q32.2	100287552	C9J9Z6 /// C9JRT7 /// C9JRX2 /// Q6PID8 /// Q96G43 /// Q9BZS7 /// Q9BZS9	---	XP_002342796 /// XP_002344431 /// XP_002348303	XM_002342755 /// XM_002344390 /// XM_002348262	0.000934428	0.0296748	0.495942
219074_at	transmembrane protein 184C	TMEM184C	chr4q31.23	55751	Q9NVA4	---	NP_060711	NM_018241	0.00172336	0.0391159	0.494701
228013_at	protein phosphatase 2, regulatory subunit B, alpha	PPP2R2A	chr8p21.2	5520	B4E1T7 /// P63151 /// Q56VW8	604941	NP_001171062 /// NP_002708	NM_001177591 /// NM_002717	0.000952394	0.0299147	0.493322
231919_at	dihydrolipoamide branched chain transacylase E2	DBT	chr1p31	1629	B4E1Q7 /// P11182 /// Q5VVL7	248600 /// 248610	NP_001909	NM_001918	0.000545101	0.0226987	0.492991
227551_at	family with sequence similarity 108, member B1	FAM108B1	chr9q21.13	51104	Q5VST6	---	NP_001020951 /// NP_057098	NM_001025780 /// NM_016014	0.000911109	0.0292069	0.492845
211275_s_at	glycogenin 1	GYG1	chr3q24-q25.1	2992	B2R5R5 /// B4DSX6 /// C9J7C7 /// C9J7W0 /// C9J8R8 /// C9JQ42 /// D3DNH1 /// P46976 /// Q8N5Y3	603942	NP_001171649 /// NP_001171650 /// NP_004121	NM_001184720 /// NM_001184721 /// NM_004130	0.00173583	0.0392561	0.492305
241703_at	RUN domain containing 3B	RUNDC3B	chr7q21.12	154661	B4DEG0 /// B4DFD0 /// Q96NL0	---	NP_001127877 /// NP_001127878 /// NP_612147	NM_001134405 /// NM_001134406 /// NM_138290	0.00157883	0.0375588	0.492266
204841_s_at	early endosome antigen 1	EEA1	chr12q22	8411	A8K7J3 /// C9JSL9 /// Q05D76 /// Q15075 /// Q7Z4D4	605070	NP_003557	NM_003566	0.00127076	0.0344686	0.492043
59644_at	BMP2 inducible kinase	BMP2K	chr4q21.21	55589	C9JC56 /// Q4W5H2 /// Q9NSY1	---	NP_060063 /// NP_942595	NM_017593 /// NM_198892	0.00044714	0.0205532	0.491793
226155_at	family with sequence similarity 160, member B1	FAM160B1	chr10q25.3	57700	A8MX91 /// C9JEP3 /// Q5W0V1 /// Q5W0V3 /// Q5W0V4	---	NP_001128523 /// NP_065991	NM_001135051 /// NM_020940	0.00167375	0.0386754	0.489938
225285_at	branched chain amino-acid transaminase 1, cytosolic	BCAT1	chr12p12.1	586	B3KY27 /// B7Z2M5 /// B7Z5L0 /// P54687 /// Q68DQ7	113520	NP_001171562 /// NP_001171563 /// NP_001171564 /// NP_001171565 /// NP_005495	NM_001178091 /// NM_001178092 /// NM_001178093 /// NM_001178094 /// NM_005504	0.00138206	0.03566	0.489765
227594_at	zinc finger, MYM-type 6	ZMYM6	chr1p34.2	9204	A4Z946 /// B4DWC0 /// O95789 /// Q05D85 /// Q7L0L9 /// Q7L9K1 /// Q8NCS4	---	NP_009098	NM_007167	0.00163164	0.0382256	0.489596
223310_x_at	patatin-like phospholipase domain containing 8	PNPLA8	chr7q31	50640	A8K6U0 /// C9J9W9 /// C9JAX4 /// C9JIH7 /// C9JN30 /// C9JZI4 /// Q7Z6K1 /// Q9NP80	612123	NP_056538	NM_015723	0.00171474	0.0390665	0.489571
231784_s_at	DDB1 and CUL4 associated factor 13	DCAF13	chr8q22.3	25879	A6NNZ9 /// B3KME9 /// C9J9I4 /// Q9NV06	---	NP_056235	NM_015420	0.00102315	0.030699	0.488174
221970_s_at	nucleolar protein 11	NOL11	chr17q24.2	25926	B7Z5V9 /// Q9H8H0	---	NP_056277	NM_015462	0.00224239	0.0439438	0.486747
217895_at	Pentatricopeptide repeat domain 3	PTCD3	chr2p11.2	55037	B2RDU4 /// B4DF73 /// B8ZZQ4 /// Q96EY7	---	NP_060422	NM_017952	0.00224819	0.0439872	0.4856
213019_at	RAN binding protein 6	RANBP6	chr9p24.1	26953	B4DTX6 /// B4E340 /// O60518	---	NP_036548	NM_012416 /// NR_024094 /// NR_024095	0.000226166	0.0144989	0.48529
225517_at	zinc finger protein 770	ZNF770	chr15q14	54989	A8K5X3 /// Q6IQ21	---	NP_054825	NM_014106	0.00035089	0.0180476	0.484105
209748_at	spastin	SPAST	chr2p24-p21	6683	B4E267 /// Q9UBP0	182601 /// 604277	NP_055761 /// NP_955468	NM_014946 /// NM_199436	0.00134065	0.03517	0.483399
219459_at	polymerase (RNA) III (DNA directed) polypeptide B	POLR3B	chr12q23.3	55703	B3KQY9 /// B3KRQ8 /// B3KV73 /// Q7Z3R8 /// Q9NW08	---	NP_001154180 /// NP_060552	NM_001160708 /// NM_018082	0.00221747	0.0436292	0.483082
1555608_at	caprin family member 2	CAPRIN2	chr12p11	65981	Q149P6 /// Q6IMN6 /// Q7Z3P8 /// Q7Z5L1 /// Q96JF4	610375	NP_001002259 /// NP_076414 /// NP_115532	NM_001002259 /// NM_023925 /// NM_032156	0.00201751	0.0421211	0.482985
202266_at	tyrosyl-DNA phosphodiesterase 2	TDP2	chr6p22.3-p22.1	51567	O95551	605764	NP_057698	NM_016614	0.00100212	0.0304407	0.482838
203480_s_at	OTU domain containing 4	OTUD4	chr4q31.21	54726	A0PJA7 /// C9JJ30 /// Q01804	611744	NP_001096123 /// NP_059963 /// NP_955356	NM_001102653 /// NM_017493 /// NM_199324	0.000800841	0.0275833	0.482822
227426_at	son of sevenless homolog 1 (Drosophila)	SOS1	chr2p22-p21	6654	B4DXG2 /// C9K0N6 /// Q07889 /// Q53SF8 /// Q59GG9 /// Q8NIA3 /// Q9UKX9	135300 /// 163955 /// 182530 /// 610733	NP_005624	NM_005633	0.00101555	0.0305579	0.482332
209379_s_at	family with sequence similarity 190, member B	FAM190B	chr10q23.1	54462	B4DFY4 /// B4DQU9 /// Q6N055 /// Q9H7U1	---	NP_061872	NM_018999	0.000680721	0.0253787	0.481983
224880_at	v-ral simian leukemia viral oncogene homolog A (ras related)	RALA	chr7p15-p13	5898	C9JPE8 /// P11233	179550	NP_005393	NM_005402	0.000200991	0.0136139	0.480317
218311_at	mitogen-activated protein kinase kinase kinase kinase 3	MAP4K3	chr2p22.1	8491	A8K602 /// B3KMM5 /// B4DSS3 /// B7ZA29 /// Q53RV1 /// Q8IVH8	604921	NP_003609	NM_003618	0.0018092	0.0401223	0.480102
224938_at	nuclear fragile X mental retardation protein interacting protein 2	NUFIP2	chr17q11.2	57532	A1L3A6 /// A1L3A7 /// Q7Z417	609356	NP_065823	NM_020772	0.00254753	0.0468225	0.479715
219532_at	elongation of very long chain fatty acids (FEN1/Elo2, SUR4/Elo3, yeast)-like 4	ELOVL4	chr6q14	6785	Q9GZR5	600110 /// 605512	NP_073563	NM_022726	0.00108866	0.0317537	0.479354
209484_s_at	NSL1, MIND kinetochore complex component, homolog (S. cerevisiae)	NSL1	chr1q41	25936	A6NGF3 /// A8MXH9 /// B2R9C5 /// B4E071 /// Q53FM2 /// Q5SY74 /// Q5SY76 /// Q96IY1	609174	NP_001036014 /// NP_056286	NM_001042549 /// NM_015471	0.00239709	0.0452446	0.478934
206015_s_at	forkhead box J3	FOXJ3	chr1pter-q31.3	22887	C9JI10 /// C9JVP0 /// C9JXI1 /// Q9UPW0	---	NP_055762	NM_014947	0.000436468	0.0202946	0.478629
1561290_at	hypothetical protein LOC339622	LOC339622	chr21q21.1-q21.2	339622	---	---	---	---	0.00143719	0.0363083	0.477883
210586_x_at	Rh blood group, D antigen	RHD	chr1p36.11	6007	A0PFK1 /// A4VAS2 /// A5PHJ8 /// A6PZ59 /// A6PZ60 /// A6PZ61 /// A7DW67 /// A7J389 /// A7Y8S3 /// A8YPG4 /// A8YPS3 /// A9JPG7 /// A9P3S3 /// A9P3T0 /// A9P3T1 /// A9P3T2 /// A9P3T3 /// A9P3T5 /// A9P3T6 /// A9P3T7 /// A9P3T8 /// A9P3U0 /// B0B3T3 /// B0B3T4 /// B0JE64 /// B0JEG1 /// B2BHH4 /// B2L5V2 /// B2LR44 /// B2LR45 /// B2ZGP8 /// B2ZGP9 /// B2ZGQ0 /// B3CL47 /// B4DLT8 /// B4F4R6 /// B4F…	111680	NP_001121163 /// NP_057208	NM_001127691 /// NM_016124	0.000992743	0.0302942	0.477623
210166_at	toll-like receptor 5	TLR5	chr1q41-q42	7100	B1AZ06 /// B9VJ61 /// B9VJ63 /// B9VJ65 /// B9VJ68 /// B9VJ69 /// B9VJ70 /// B9VJ72 /// B9VJ73 /// B9VJ75 /// B9VJ77 /// D3DTB8 /// O60602 /// Q32MI2	601744 /// 603031 /// 608556	NP_003259	NM_003268	0.00210507	0.04284	0.477409
212610_at	protein tyrosine phosphatase, non-receptor type 11	PTPN11	chr12q24	5781	B3GUD3 /// B3GUD4 /// B3GUD5 /// Q06124 /// Q16344 /// Q96I26	151100 /// 163950 /// 163955 /// 176876 /// 607785	NP_002825	NM_002834	0.000615076	0.0240496	0.477258
226406_at	chromosome 18 open reading frame 25	C18orf25	chr18q21.1	147339	Q96B23	---	NP_001008240 /// NP_659492	NM_001008239 /// NM_145055	0.000990632	0.0302942	0.475958
238974_at	chromosome 2 open reading frame 69	C2orf69	chr2q33.1	205327	Q8N8R5	---	NP_710156	NM_153689	0.00248826	0.0462092	0.474943
226612_at	ubiquitin-conjugating enzyme E2Q family-like 1	UBE2QL1	chr5p15.31	134111	A1L167	---	NP_001138633	NM_001145161	0.000596821	0.0236111	0.474714
235296_at	eukaryotic translation initiation factor 5A2	EIF5A2	chr3q26.2	56648	C9J4W5 /// C9J7B5 /// Q9GZV4	605782	NP_065123	NM_020390	0.000665898	0.0251955	0.474369
225049_at	biogenesis of lysosomal organelles complex-1, subunit 2	BLOC1S2	chr10q24.31	282991	Q6QNY1	609768	NP_001001342 /// NP_776170	NM_001001342 /// NM_173809	0.00273893	0.0486124	0.473986
232731_x_at	hypothetical LOC100190938	LOC100190938	chr17q21.31	100190938	Q8N4A7 /// Q8WV75 /// Q9BV50	---	---	NR_024461 /// NR_024462	0.00184834	0.0403771	0.47305
223071_at	immediate early response 3 interacting protein 1	IER3IP1	chr18q12	51124	Q9Y5U9	609382	NP_057181	NM_016097	0.00262379	0.0474482	0.472625
203124_s_at	solute carrier family 11 (proton-coupled divalent metal ion transporters), member 2	SLC11A2	chr12q13	4891	B3KY44 /// B4DK84 /// B7Z9M2 /// P49281	206100 /// 600523	NP_000608 /// NP_001167596 /// NP_001167597 /// NP_001167598 /// NP_001167599 /// NP_001167600 /// NP_001167601	NM_000617 /// NM_001174125 /// NM_001174126 /// NM_001174127 /// NM_001174128 /// NM_001174129 /// NM_001174130 /// NR_033421 /// NR_033422	0.00128988	0.0347082	0.472096
218998_at	chromosome 9 open reading frame 6	C9orf6	chr9q31.3	54942	Q9NX38	---	NP_060302	NM_017832	0.00219431	0.0434454	0.471691
212990_at	synaptojanin 1	SYNJ1	chr21q22.2	8867	B4DIP0 /// B4E1Z3 /// B9EGN3 /// C9J1Z6 /// C9JFZ1 /// C9JW66 /// O43426 /// Q05CZ1 /// Q1ZYQ4	604297	NP_001153774 /// NP_001153778 /// NP_003886 /// NP_982271	NM_001160302 /// NM_001160306 /// NM_003895 /// NM_203446	0.00113672	0.0323382	0.468725
210587_at	inhibin, beta E	INHBE	chr12q13.3	83729	P58166	612031	NP_113667	NM_031479	0.00254125	0.046746	0.467351
203218_at	mitogen-activated protein kinase 9	MAPK9	chr5q35	5601	B5BUJ7 /// B5M0B4 /// D3DWQ8 /// D3DWQ9 /// P45984	602896	NP_001128516 /// NP_002743 /// NP_620707 /// NP_620708 /// NP_620709	NM_001135044 /// NM_002752 /// NM_139068 /// NM_139069 /// NM_139070	0.000733115	0.026515	0.466182
224728_at	ATP synthase mitochondrial F1 complex assembly factor 1	ATPAF1	chr1p33-p32.3	64756	A8MRA7 /// B7Z3U4 /// B7Z7D6 /// B7Z7I6 /// Q5TC12 /// Q8TE08 /// Q9NTF8	608917	NP_001036011 /// NP_073582	NM_001042546 /// NM_022745	0.00114912	0.0324155	0.466032
225535_s_at	translocase of inner mitochondrial membrane 23 homolog (yeast)-like /// translocase of inner mitochondrial membrane 23 homolog (yeast)	LOC10431 /// TIMM23	chr10q11.21-q11.23 /// chr10q11.23	100287932 /// 10431	B1APJ0 /// B1APJ1 /// B4DHQ8 /// B4DI18 /// B7ZB25 /// O14925 /// Q5SRD1 /// Q9P1K1	605034	NP_006318 /// XP_002343027 /// XP_002343028	NM_006327 /// XM_002342986 /// XM_002342987	0.00106833	0.0314664	0.465007
212833_at	solute carrier family 25, member 46	SLC25A46	chr5q22.1	91137	B3KRE6 /// B4DTA3 /// B4DY98 /// B7Z6C8 /// D3DSZ6 /// Q96AG3	610826	NP_620128	NM_138773	0.00130182	0.0348287	0.462047
212510_at	glycerol-3-phosphate dehydrogenase 1-like	GPD1L	chr3p22.3	23171	B3KWN2 /// C9JFA7 /// C9JM46 /// C9K0P5 /// Q8N335	611777 /// 611778	NP_055956	NM_015141	0.00198198	0.0417157	0.459937
202850_at	ATP-binding cassette, sub-family D (ALD), member 3	ABCD3	chr1p22-p21	5825	B4DL07 /// B4DZ22 /// D3DT46 /// P28288	170995	NP_001116146 /// NP_002849	NM_001122674 /// NM_002858	0.00245875	0.0457763	0.459792
205033_s_at	defensin, alpha 1 /// defensin, alpha 1B /// defensin, alpha 3, neutrophil-specific	DEFA1 /// DEFA1B /// DEFA3	chr8p23.1 /// chr8pter-p23.3	1667 /// 1668 /// 728358	P59665 /// P59666 /// Q6EZE9 /// Q6EZF6	125220 /// 604522	NP_001035965 /// NP_004075 /// NP_005208	NM_001042500 /// NM_004084 /// NM_005217	0.00190367	0.0407804	0.458694
223435_s_at	protocadherin alpha 1 /// protocadherin alpha 10 /// protocadherin alpha 11 /// protocadherin alpha 12 /// protocadherin alpha 13 /// protocadherin alpha 2 /// protocadherin alpha 3 /// protocadherin alpha 4 /// protocadherin alpha 5 /// protocadherin alpha 6 /// protocadherin alpha 7 /// protocadherin alpha 8 /// protocadherin alpha 9 /// protocadherin alpha subfamily C, 1 /// protocadherin alph…	PCDHA1 /// PCDHA10 /// PCDHA11 /// PCDHA12 /// PCDHA13 /// PCDHA2 /// PCDHA3 /// PCDHA4 /// PCDHA5 /// PCDHA6 /// PCDHA7 /// PCDHA8 /// PCDHA9 /// PCDHAC1 /// PCDHAC2	chr5q31	56134 /// 56135 /// 56136 /// 56137 /// 56138 /// 56139 /// 56140 /// 56141 /// 56142 /// 56143 /// 56144 /// 56145 /// 56146 /// 56147 /// 9752	C9JA99 /// Q59GA4 /// Q59H35 /// Q59H96 /// Q6P4R2 /// Q9H158 /// Q9UN72 /// Q9UN73 /// Q9UN74 /// Q9UN75 /// Q9Y5H5 /// Q9Y5H6 /// Q9Y5H7 /// Q9Y5H8 /// Q9Y5H9 /// Q9Y5I0 /// Q9Y5I1 /// Q9Y5I2 /// Q9Y5I3 /// Q9Y5I4	606307 /// 606308 /// 606309 /// 606310 /// 606311 /// 606312 /// 606313 /// 606314 /// 606315 /// 606316 /// 606317 /// 606318 /// 606319 /// 606320 /// 606321	NP_054724 /// NP_061721 /// NP_061722 /// NP_061723 /// NP_061724 /// NP_061725 /// NP_061726 /// NP_061727 /// NP_061728 /// NP_061729 /// NP_061730 /// NP_061731 /// NP_061732 /// NP_061733 /// NP_061734 /// NP_113598 /// NP_113599 /// NP_113683 /// NP_113685 /// NP_113688 /// NP_113689 /// NP_114036 /// NP_114037 /// NP_114040 /// NP_114062 /// NP_114063 /// NP_114065 /// NP_114066 /// NP_1140…	NM_014005 /// NM_018898 /// NM_018899 /// NM_018900 /// NM_018901 /// NM_018902 /// NM_018903 /// NM_018904 /// NM_018905 /// NM_018906 /// NM_018907 /// NM_018908 /// NM_018909 /// NM_018910 /// NM_018911 /// NM_031410 /// NM_031411 /// NM_031495 /// NM_031497 /// NM_031500 /// NM_031501 /// NM_031848 /// NM_031849 /// NM_031852 /// NM_031856 /// NM_031857 /// NM_031859 /// NM_031860 /// NM_0318…	0.00216554	0.0432618	0.457561
201603_at	protein phosphatase 1, regulatory (inhibitor) subunit 12A	PPP1R12A	chr12q15-q21	4659	B2RAH5 /// B4DZ09 /// O14974 /// Q96L23	602021	NP_001137357 /// NP_001137358 /// NP_002471	NM_001143885 /// NM_001143886 /// NM_002480	0.00211496	0.0429346	0.457355
227036_at	RAS protein activator like 2	RASAL2	chr1q24	9462	A8K2P3 /// Q2TB22 /// Q59EM2 /// Q6P4F9 /// Q9UJF2	606136	NP_004832 /// NP_733793	NM_004841 /// NM_170692	0.000834786	0.0280474	0.456935
204215_at	chromosome 7 open reading frame 23	C7orf23	chr7q21.1-q21.2	79161	C9JY04 /// Q9BU79	---	NP_077291	NM_024315	0.00181025	0.0401245	0.456903
228047_at	small nucleolar RNA, H/ACA box 72	SNORA72	chr8q22	26775	---	---	---	NR_002581	0.00135692	0.0353786	0.45493
203019_x_at	synovial sarcoma, X breakpoint 2 interacting protein	SSX2IP	chr1p22.3	117178	B3KMF4 /// B3KSA6 /// B4DFE3 /// B7ZB07 /// C9JIX7 /// D3DT13 /// Q9Y2D8	608690	NP_001159765 /// NP_001159766 /// NP_001159767 /// NP_001159889 /// NP_054740	NM_001166293 /// NM_001166294 /// NM_001166295 /// NM_001166417 /// NM_014021	0.00204671	0.0423238	0.453457
222086_s_at	Wingless-type MMTV integration site family, member 6	WNT6	chr2q35	7475	Q53S45 /// Q8N2E5 /// Q9Y6F9	604663	NP_006513	NM_006522	0.00225528	0.0440384	0.45262
224873_s_at	mitochondrial ribosomal protein S25	MRPS25	chr3p25	64432	B4DFJ5 /// B4DQG6 /// P82663 /// Q96Q22	611987	NP_071942	NM_022497	0.00269856	0.0482329	0.451336
225216_at	Family with sequence similarity 199, X-linked	FAM199X	chrXq22.2	139231	---	---	NP_997201	NM_207318	0.00173498	0.0392548	0.449773
221030_s_at	Rho GTPase activating protein 24	ARHGAP24	chr4q21.23-q21.3	83478	B3KUX7 /// Q8N264	610586	NP_001020787 /// NP_001036134 /// NP_112595	NM_001025616 /// NM_001042669 /// NM_031305	0.00118163	0.0327698	0.446344
223118_s_at	ubiquitin specific peptidase 47	USP47	chr11p15.3	55031	A0PJ80 /// B3KRV9 /// B3KXF5 /// Q96K76 /// Q9H3L7	---	NP_060414	NM_017944	0.000243222	0.0150364	0.445841
210383_at	sodium channel, voltage-gated, type I, alpha subunit	SCN1A	chr2q24.3	6323	B4DER7 /// B4DH28 /// P35498 /// Q8IUJ6	182389 /// 604233 /// 604403 /// 607208 /// 609634	NP_001159435 /// NP_001159436 /// NP_008851	NM_001165963 /// NM_001165964 /// NM_006920	0.00186149	0.040461	0.445405
232366_at	KIAA0232	KIAA0232	chr4p16.1	9778	A5YKK5 /// Q92628 /// Q9Y349	---	NP_001094060 /// NP_055558	NM_001100590 /// NM_014743	0.00130148	0.0348287	0.445401
212681_at	erythrocyte membrane protein band 4.1-like 3	EPB41L3	chr18p11.32	23136	A8K968 /// B2RB02 /// B3KT50 /// B3KY28 /// B7Z2D7 /// B7Z2G3 /// B7Z338 /// B7Z4I5 /// B7Z8M8 /// Q8NFG9 /// Q96HL7 /// Q9Y2J2	605331	NP_036439	NM_012307	0.00160546	0.0378437	0.444835
208370_s_at	regulator of calcineurin 1	RCAN1	chr21q22.1-q22.2|21q22.12	1827	B7Z1F0 /// D3DSF9 /// P53805 /// Q6FGP2 /// Q6ZMM3 /// Q9H2A1	602917	NP_004405 /// NP_981962 /// NP_981963	NM_004414 /// NM_203417 /// NM_203418	0.000315073	0.0169932	0.443102
228262_at	MAP7 domain containing 2	MAP7D2	chrXp22.12	256714	B3KXC0 /// B5ME62 /// B7Z2J8 /// B7Z3S7 /// B7Z895 /// B7ZA02 /// C9JMA4 /// C9JYW0 /// Q5JPS9 /// Q96T17	---	NP_001161937 /// NP_001161938 /// NP_001161939 /// NP_689993	NM_001168465 /// NM_001168466 /// NM_001168467 /// NM_152780	0.000485633	0.0213802	0.442705
210111_s_at	PNAS-119	LOC100287552	chr7q32.2	100287552	C9J9Z6 /// C9JRT7 /// C9JRX2 /// Q6PID8 /// Q96G43 /// Q9BZS7 /// Q9BZS9	---	XP_002342796 /// XP_002344431 /// XP_002348303	XM_002342755 /// XM_002344390 /// XM_002348262	0.00144869	0.036344	0.439667
227200_at	ets variant 3	ETV3	chr1q21-q23	2117	B4E3M7 /// P41162	164873	NP_001138784 /// NP_005231	NM_001145312 /// NM_005240	0.00178144	0.0397436	0.438752
201501_s_at	G-rich RNA sequence binding factor 1	GRSF1	chr4q13	2926	B3KP14 /// B3KPW0 /// B3KW50 /// B7Z2D8 /// B7Z3R7 /// B7Z5F9 /// Q12849	604851	NP_001091947 /// NP_002083	NM_001098477 /// NM_002092	0.00162629	0.0381415	0.435723
220469_at	coatomer protein complex, subunit epsilon	COPE	chr19p13.11	11316	A6NE29 /// A6NKA3 /// B2RA10 /// O14579 /// Q53HJ6 /// Q5U0L9 /// Q7Z4Z1 /// Q9NSC1 /// Q9NSC5 /// Q9UGP6	606942	NP_009194 /// NP_955474 /// NP_955476	NM_007263 /// NM_199442 /// NM_199444	0.0026904	0.048167	0.428689
1553719_s_at	zinc finger protein 548	ZNF548	chr19q13.43	147694	Q8NEK5	---	NP_001166244 /// NP_690873	NM_001172773 /// NM_152909	0.00132628	0.0350097	0.427355
227205_at	TAF1 RNA polymerase II, TATA box binding protein (TBP)-associated factor, 250kDa	TAF1	chrXq13.1	6872	A5CVC8 /// A5CVC9 /// A5CVD1 /// A8MWR5 /// B1Q2X3 /// P21675	313650 /// 314250	NP_004597 /// NP_620278	NM_004606 /// NM_138923	0.000846128	0.0282513	0.426572
219062_s_at	zinc finger, CCHC domain containing 2	ZCCHC2	chr18q21.33	54877	B2RPG6 /// B3KUW9 /// Q9BRD4 /// Q9C0B9	---	NP_060212	NM_017742	0.00230954	0.0445147	0.426194
229253_at	thioesterase superfamily member 4	THEM4	chr1q21	117145	A6NG10 /// A8K0C9 /// Q5T1C6	606388	NP_444283	NM_053055	0.00213811	0.0429789	0.422142
1555579_s_at	protein tyrosine phosphatase, receptor type, M	PTPRM	chr18p11.2	5797	A7MBN1 /// B4DGA3 /// B4E143 /// D3DUH8 /// P28827 /// Q49AC9 /// Q86V60	176888	NP_001098714 /// NP_002836	NM_001105244 /// NM_002845	0.000642952	0.0247171	0.420865
219397_at	coenzyme Q10 homolog B (S. cerevisiae)	COQ10B	chr2q33.1	80219	B7Z1Y4 /// Q9H8M1	---	NP_079423	NM_025147	0.00167634	0.0386754	0.419406
220260_at	TBC1 domain family, member 19	TBC1D19	chr4p15.2	55296	A8K0R6 /// B9A6M0 /// Q8N5T2	---	NP_060787	NM_018317	0.0010047	0.0304531	0.416166
225040_s_at	ribulose-5-phosphate-3-epimerase	RPE	chr2q32-q33.3	6120	A0AUZ9 /// B3KTW7 /// B4E016 /// C9J6A7 /// C9JCL8 /// C9JPQ7 /// Q2QD12 /// Q4G1Y9 /// Q53TV9 /// Q96AT9	180480	NP_008847 /// NP_954699	NM_006916 /// NM_199229	0.000682269	0.0253854	0.416129
202169_s_at	aminoadipate-semialdehyde dehydrogenase-phosphopantetheinyl transferase	AASDHPPT	chr11q22	60496	B4DDW7 /// Q9H358 /// Q9NRN7	607756	NP_056238	NM_015423	0.00125195	0.0341547	0.415441
230734_x_at	striatin, calmodulin binding protein	STRN	chr2p22-p21	6801	O43815 /// Q3B874	---	NP_003153	NM_003162	0.0018972	0.0407804	0.413204
203067_at	pyruvate dehydrogenase complex, component X	PDHX	chr11p13	8050	B2R673 /// B4DW62 /// D3DR11 /// O00330	245349 /// 608769	NP_001128496 /// NP_001159630 /// NP_003468	NM_001135024 /// NM_001166158 /// NM_003477	0.000600478	0.0237049	0.412478
235518_at	solute carrier family 8 (sodium/calcium exchanger), member 1	SLC8A1	chr2p23-p22	6546	P32418 /// Q14913 /// Q4QQG6 /// Q4QQH3 /// Q59GN4 /// Q6LAJ8 /// Q6LAJ9 /// Q7Z686	182305	NP_001106271 /// NP_001106272 /// NP_001106273 /// NP_066920	NM_001112800 /// NM_001112801 /// NM_001112802 /// NM_021097	0.00242013	0.0454873	0.409876
222471_s_at	potassium channel modulatory factor 1	KCMF1	chr2p11.2	56888	C9J3I2 /// C9JML3 /// C9JSW5 /// Q9P0J7	---	NP_064507	NM_020122	0.00216913	0.043284	0.409563
218434_s_at	acetoacetyl-CoA synthetase	AACS	chr12q24.31	65985	B4E296 /// Q49AJ4 /// Q86V21 /// Q9H7A6 /// Q9H9K9	---	NP_076417	NM_023928	0.000973886	0.0301296	0.408031
223155_at	haloacid dehalogenase-like hydrolase domain containing 2	HDHD2	chr18q21.1	84064	Q9H0R4	---	NP_115500	NM_032124	0.00111679	0.0321433	0.407285
226615_at	xenotropic and polytropic retrovirus receptor 1	XPR1	chr1q25.1	9213	Q9UBH6	605237	NP_001129141 /// NP_004727	NM_001135669 /// NM_004736	0.00280086	0.0491226	0.407102
241808_at	family with sequence similarity 164, member A	FAM164A	chr8q21.12	51101	B2R9B8 /// Q96GY0	---	NP_057094	NM_016010	0.00117809	0.0327698	0.406956
208865_at	casein kinase 1, alpha 1	CSNK1A1	chr5q32	1452	B4DER9 /// B4DFH4 /// B4E1D9 /// P48729 /// Q05DL3 /// Q6PJ06 /// Q71TU5 /// Q8WXF2 /// Q9P137	600505	NP_001020276 /// NP_001883	NM_001025105 /// NM_001892	0.00236209	0.0449844	0.406082
212820_at	Dmx-like 2	DMXL2	chr15q21.2	23312	B2RTR3 /// B7ZMH3 /// Q6ZP26 /// Q8TDJ6 /// Q8WTV7	612186	NP_001167587 /// NP_001167588 /// NP_056078	NM_001174116 /// NM_001174117 /// NM_015263	0.00228822	0.0442774	0.404336
218404_at	sorting nexin 10	SNX10	chr7p15.2	29887	B4DJM0 /// C9JQ16 /// C9JUQ6 /// Q75MD2 /// Q75MY3 /// Q8N5Z3 /// Q9Y5X0	---	NP_037454	NM_013322	0.00143592	0.0363083	0.40322
225225_at	Hypothetical protein LOC729082	LOC729082	chr15q15.1	729082	---	---	---	NR_026757	0.0018775	0.0406651	0.401825
208936_x_at	lectin, galactoside-binding, soluble, 8	LGALS8	chr1q42-q43	3964	B1ANL9 /// B1ANM0 /// B3F166 /// B4DJG2 /// C9JNF5 /// O00214 /// Q59E97 /// Q5T3P5 /// Q5T3P6 /// Q5T3P7 /// Q5T3P9 /// Q5T3Q0 /// Q5T3Q3 /// Q8TEV1 /// Q96QS7 /// Q9BXC8	606099	NP_006490 /// NP_963837 /// NP_963838 /// NP_963839	NM_006499 /// NM_201543 /// NM_201544 /// NM_201545	0.00218694	0.043428	0.401536
216275_at	budding uninhibited by benzimidazoles 1 homolog (yeast)	BUB1	chr2q14	699	A0JLU2 /// A8K5A6 /// B4DYG2 /// C9IYH4 /// C9JQA4 /// C9JRC7 /// O43683 /// Q53QE4 /// Q9BXX5	602452	NP_004327	NM_004336	0.00224169	0.0439438	0.401018
221502_at	karyopherin alpha 3 (importin alpha 4)	KPNA3	chr13q14.3	3839	O00505 /// Q53F09 /// Q5JVM9 /// Q5JVN1 /// Q8IYQ9	601892	NP_002258	NM_002267	0.000845202	0.0282513	0.399442
1568590_at	ADP-ribosylation factor-like 3	ARL3	chr10q23.3	403	P36405	604695	NP_004302	NM_004311	0.00175266	0.0394748	0.399423
220032_at	chromosome 7 open reading frame 58	C7orf58	chr7q31.31	79974	A4D0V7 /// Q5MJQ4 /// Q75MM9 /// Q86SV3 /// Q9H6Q5	---	NP_001099003 /// NP_079189	NM_001105533 /// NM_024913	0.00221504	0.0436292	0.399113
217105_at	Similar to malignancy-associated protein	LOC100287076	chr19q13.32	100287076	O43616	---	XP_002343727 /// XP_002345240 /// XP_002348007	XM_002343686 /// XM_002345199 /// XM_002347966	0.00212134	0.04294	0.397191
209974_s_at	budding uninhibited by benzimidazoles 3 homolog (yeast)	BUB3	chr10q26	9184	A6NGZ9 /// B4DDM6 /// B5MCE8 /// D3DRE9 /// O43684	603719	NP_001007794 /// NP_004716	NM_001007793 /// NM_004725	0.0011742	0.0327047	0.396752
225996_at	LON peptidase N-terminal domain and ring finger 2	LONRF2	chr2q11.2	164832	B7ZKY9 /// B9A006 /// Q1L5Z9	---	NP_940863	NM_198461	0.00220362	0.0435282	0.39348
1554078_s_at	DnaJ (Hsp40) homolog, subfamily A, member 3	DNAJA3	chr16p13.3	9093	B3KM81 /// B4DI33 /// Q53G26 /// Q59E88 /// Q96EY1	608382	NP_001128582 /// NP_005138	NM_001135110 /// NM_005147	0.00269829	0.0482329	0.39191
206620_at	GRB2-related adaptor protein	GRAP	chr17p11.2	10750	A8MW78 /// C9JM59 /// Q13588	604330	NP_006604	NM_006613	0.00220459	0.0435282	0.390247
225945_at	zinc finger protein 655	ZNF655	chr7q22.1	79027	B3KVJ1 /// B4E3M4 /// B7Z9Q9 /// C9IYG2 /// C9J0V9 /// C9JS03 /// C9JUB9 /// Q68DU4 /// Q8N720 /// Q96MB4	---	NP_001009958 /// NP_001009960 /// NP_001077425 /// NP_001078835 /// NP_001078836 /// NP_001078837 /// NP_076966 /// NP_612503	NM_001009958 /// NM_001009960 /// NM_001083956 /// NM_001085366 /// NM_001085367 /// NM_001085368 /// NM_024061 /// NM_138494	0.0021273	0.0429547	0.389036
211727_s_at	COX11 cytochrome c oxidase assembly homolog (yeast)	COX11	chr17q22	1353	B4DEY8 /// B4DI26 /// D3DTY5 /// Q9Y6N1	603648	NP_001156333 /// NP_001156334 /// NP_004366	NM_001162861 /// NM_001162862 /// NM_004375 /// NR_027941 /// NR_027942	0.00177374	0.0396755	0.386739
1556151_at	Integrin alpha FG-GAP repeat containing 1	ITFG1	chr16q12.1	81533	B4DHQ9 /// B4DSA2 /// B4DXC2 /// Q8TB96	611803	NP_110417	NM_030790	0.00242473	0.0454873	0.385622
200761_s_at	ADP-ribosylation-like factor 6 interacting protein 5	ARL6IP5	chr3p14	10550	B3KQB4 /// B4DWQ6 /// B4DZZ0 /// C9JQU6 /// O75915	605709	NP_006398	NM_006407	0.00172069	0.0390935	0.385185
234304_s_at	importin 11	IPO11	chr5q12.1	51194	B3KN03 /// B4DZ73 /// D3DW98 /// Q5HY91 /// Q7Z2Q7 /// Q9UI26	610889	NP_001128251 /// NP_057422	NM_001134779 /// NM_016338	0.00161691	0.0379812	0.380928
203077_s_at	SMAD family member 2	SMAD2	chr18q21.1	4087	B7Z5N5 /// Q15796 /// Q53XR6 /// Q7Z5E4	601366	NP_001003652 /// NP_001129409 /// NP_005892	NM_001003652 /// NM_001135937 /// NM_005901	0.00160015	0.0377988	0.380054
216321_s_at	nuclear receptor subfamily 3, group C, member 1 (glucocorticoid receptor)	NR3C1	chr5q31.3	2908	A0ZXF9 /// B6ZGU6 /// B7Z7I2 /// D3DQF4 /// P04150 /// Q3MSN1 /// Q3MSN4	138040	NP_000167 /// NP_001018084 /// NP_001018085 /// NP_001018086 /// NP_001018087 /// NP_001018661 /// NP_001019265	NM_000176 /// NM_001018074 /// NM_001018075 /// NM_001018076 /// NM_001018077 /// NM_001020825 /// NM_001024094	0.00231954	0.0446278	0.372429
223370_at	pleckstrin homology domain containing, family A (phosphoinositide binding specific) member 3	PLEKHA3	chr2q31.2	65977	Q4ZG69 /// Q9HB20	607774	NP_061964	NM_019091	0.00159422	0.0377546	0.370479
226684_at	ATG2 autophagy related 2 homolog B (S. cerevisiae)	ATG2B	chr14q32.2	55102	B4DYX0 /// Q96BY7	---	NP_060506	NM_018036	0.00201305	0.0421035	0.370066
203049_s_at	tetratricopeptide repeat domain 37	TTC37	chr5q15	9652	Q6PGP7	---	NP_055454	NM_014639	0.00196133	0.0415121	0.365319
220551_at	solute carrier family 17 (sodium-dependent inorganic phosphate cotransporter), member 6	SLC17A6	chr11p14.3	57084	B4DGA8 /// Q9P2U8	607563	NP_065079	NM_020346	0.00261657	0.0473699	0.347625
203659_s_at	tripartite motif-containing 13	TRIM13	chr13q14	10206	O60858 /// Q0P6D0 /// Q8N5I3	605661	NP_001007279 /// NP_005789 /// NP_434698 /// NP_998755	NM_001007278 /// NM_005798 /// NM_052811 /// NM_213590	0.00145116	0.036344	0.32554
208023_at	tumor necrosis factor receptor superfamily, member 4	TNFRSF4	chr1p36	7293	B1AME4 /// P43489	600315	NP_003318	NM_003327	0.0025989	0.0472412	-0.330726
208214_at	adrenergic, beta-1-, receptor	ADRB1	chr10q24-q26	153	P08588	109630 /// 607276	NP_000675	NM_000684	0.00222361	0.0436627	-0.373103
228104_at	plexin A4	PLXNA4	chr7q32.3	91584	A4D1N6 /// A4D1N7 /// B7WNM6 /// Q9HCM2	604280	NP_001099013 /// NP_065962 /// NP_861440	NM_001105543 /// NM_020911 /// NM_181775	0.00103716	0.0309781	-0.387782
205852_at	cyclin-dependent kinase 5, regulatory subunit 2 (p39)	CDK5R2	chr2q35	8941	Q13319 /// Q5XKD4 /// Q96G76	603764	NP_003927	NM_003936	0.00264751	0.0477716	-0.391642
235309_at	Ribosomal protein S15a	RPS15A	chr16p	6210	A8K7H3 /// B2R4W8 /// P62244	603674	NP_001010 /// NP_001025180	NM_001019 /// NM_001030009	0.000670307	0.0252409	-0.398672
225570_at	solute carrier family 41, member 1	SLC41A1	chr1q32.1	254428	B2RMP2 /// B3KWH2 /// Q8IVJ1	610801	NP_776253	NM_173854	0.00212104	0.04294	-0.404615
203056_s_at	PR domain containing 2, with ZNF domain	PRDM2	chr1p36.21	7799	A8MW16 /// A8MWY4 /// B1AJZ4 /// B4DEP3 /// B4DU02 /// Q13029 /// Q59H82 /// Q5THJ0 /// Q5THJ1	601196	NP_001007258 /// NP_001129082 /// NP_036363 /// NP_056950	NM_001007257 /// NM_001135610 /// NM_012231 /// NM_015866	0.00139686	0.0358425	-0.408008
242941_x_at	T-box 1	TBX1	chr22q11.21	6899	O43435 /// Q152R5	188400 /// 192430 /// 217095 /// 602054	NP_005983 /// NP_542377 /// NP_542378	NM_005992 /// NM_080646 /// NM_080647	0.00213134	0.0429549	-0.41132
208432_s_at	calcium channel, voltage-dependent, R type, alpha 1E subunit	CACNA1E	chr1q25-q31	777	Q15878 /// Q59FG1 /// Q9NY05 /// Q9NYZ5 /// Q9NYZ6 /// Q9UN68	601013	NP_000712	NM_000721	0.00159913	0.0377988	-0.415561
228313_at	G protein-coupled receptor, family C, group 5, member B	GPRC5B	chr16p12	51704	B7Z2G0 /// B7Z2X6 /// B7Z440 /// B7Z831 /// B7Z9M4 /// D2DFB0 /// Q9NZH0	605948	NP_057319	NM_016235	0.00271593	0.0484724	-0.416737
216677_at	zinc finger protein 154	ZNF154	chr19q13.4	7710	Q13106	604085	NP_001078853	NM_001085384	0.00157002	0.0375066	-0.419421
1553893_at	coiled-coil domain containing 105	CCDC105	chr19p13.12	126402	Q8IYK2	---	NP_775753	NM_173482	0.00133548	0.0350719	-0.420646
179_at	postmeiotic segregation increased 2-like 11 pseudogene	PMS2L11	chr7q11.23	441263	B4DML2 /// Q13670	---	---	NR_023383	0.00283597	0.0494691	-0.425382
1553350_at	family with sequence similarity 123C	FAM123C	chr2q21.1	205147	C9J4B8 /// C9JS07 /// Q8N944	---	NP_001098663 /// NP_001098664 /// NP_001098665 /// NP_689911	NM_001105193 /// NM_001105194 /// NM_001105195 /// NM_152698	0.00242417	0.0454873	-0.428322
220739_s_at	cyclin M3	CNNM3	chr2p12-p11.2	26505	Q68CV4 /// Q8NE01	607804	NP_060093 /// NP_951060	NM_017623 /// NM_199078	0.00287466	0.0499466	-0.429416
208224_at	homeobox B1	HOXB1	chr17q21.3	3211	P14653 /// Q4VB01 /// Q4VB03 /// Q9HB13	142968	NP_002135	NM_002144	0.0020141	0.0421035	-0.430745
219775_s_at	complexin 3 /// lectin, mannose-binding, 1 like	CPLX3 /// LMAN1L	chr15q24.1	594855 /// 79748	A8K704 /// B4DGW5 /// B4DU67 /// D3DW66 /// Q7L876 /// Q8TEE7 /// Q8WVH0 /// Q9HAT1	609548 /// 609585	NP_001025176 /// NP_068591	NM_001030005 /// NM_021819	0.00208423	0.0427632	-0.431888
217183_at	low density lipoprotein receptor	LDLR	chr19p13.3	3949	---	143890 /// 606945	NP_000518	NM_000527	0.00243333	0.0455168	-0.433135
222873_s_at	euchromatic histone-lysine N-methyltransferase 1	EHMT1	chr9q34.3	79813	A0PJE0 /// C9JD67 /// Q71M33 /// Q86X08 /// Q9H9B1	607001 /// 610253	NP_001138999 /// NP_079033	NM_001145527 /// NM_024757	0.000792254	0.0275208	-0.435386
207736_s_at	transition protein 2 (during histone to protamine replacement)	TNP2	chr16p13.13	7142	Q05952 /// Q4VB54 /// Q4VB56	190232	NP_005416	NM_005425	0.00122363	0.033531	-0.437339
1565407_at	LIM homeobox 9	LHX9	chr1q31-q32	56956	Q5VUE8 /// Q9NQ69	606066	NP_001014434 /// NP_064589	NM_001014434 /// NM_020204	0.00165648	0.0385104	-0.437526
229555_at	UDP-N-acetyl-alpha-D-galactosamine:polypeptide N-acetylgalactosaminyltransferase 5 (GalNAc-T5)	GALNT5	chr2q24.1	11227	A5PKZ1 /// A5PL16 /// Q68VJ5 /// Q7Z7M9	---	NP_055383	NM_014568	0.002656	0.0478365	-0.438761
207135_at	5-hydroxytryptamine (serotonin) receptor 2A	HTR2A	chr13q14-q21	3356	B3VRB0 /// B3VRB5 /// B3VRC0 /// B4DZ79 /// P28223 /// Q9P2Q9	103780 /// 164230 /// 181500 /// 182135 /// 606788 /// 608516	NP_000612 /// NP_001159419	NM_000621 /// NM_001165947	0.00258877	0.0471304	-0.444455
217516_x_at	armadillo repeat gene deleted in velocardiofacial syndrome	ARVCF	chr22q11.21	421	Q8NAH4	602269	NP_001661	NM_001670	0.00258855	0.0471304	-0.444532
239126_at	chromosome 19 open reading frame 23	C19orf23	chr19p13.3	148046	Q8TBR5	---	---	NR_027271	0.00167564	0.0386754	-0.446817
1560091_a_at	PHD finger protein 21B	PHF21B	chr22q13.31	112885	B0QYW2 /// B1AHC5 /// B1AHC6 /// B3KTL5 /// B7Z4F8 /// B7Z657 /// Q96EK2	---	NP_001129334 /// NP_612424	NM_001135862 /// NM_138415	0.0020635	0.0425039	-0.452377
1555434_a_at	solute carrier family 39 (zinc transporter), member 14	SLC39A14	chr8p21.3	23516	B4DIW3 /// B6EU88 /// D3DSR4 /// Q15043	608736	NP_001121903 /// NP_001128625 /// NP_001128626 /// NP_056174	NM_001128431 /// NM_001135153 /// NM_001135154 /// NM_015359	0.00212383	0.04294	-0.452408
1555016_at	interleukin 16 (lymphocyte chemoattractant factor)	IL16	chr15q26.3	3603	B3KY62 /// B5TY35 /// B7WNK7 /// B7Z8M3 /// Q05BE6 /// Q14005 /// Q53HR8 /// Q6ZTT5 /// Q6ZVH3 /// Q8IUU6 /// Q9UME6	603035	NP_001165599 /// NP_004504 /// NP_757366	NM_001172128 /// NM_004513 /// NM_172217	0.00210996	0.042883	-0.453818
232409_x_at	F-box and leucine-rich repeat protein 16	FBXL16	chr16p13.3	146330	B3KR59 /// D3DU60 /// Q8N461 /// Q8N4J3	609082	NP_699181	NM_153350	0.00233939	0.044826	-0.454565
212542_s_at	pleckstrin homology domain interacting protein	PHIP	chr6q14	55023	A7J992 /// B5MEB1 /// Q8WWQ0 /// Q9NWP3	612870	NP_060404	NM_017934	0.00103726	0.0309781	-0.455767
207906_at	interleukin 3 (colony-stimulating factor, multiple)	IL3	chr5q31.1	3562	P08700 /// Q6NZ78 /// Q6NZ79	147740	NP_000579	NM_000588	0.00230133	0.0444261	-0.456759
215157_x_at	poly(A) binding protein, cytoplasmic 1	PABPC1	chr8q22.2-q23	26986	B3KT93 /// B4DQX0 /// B4DZW4 /// P11940	604679	NP_002559	NM_002568	0.00176363	0.0395944	-0.460939
218030_at	G protein-coupled receptor kinase interacting ArfGAP 1	GIT1	chr17p11.2	28964	B4DGU9 /// B4DMF7 /// B4DS81 /// B4DSV3 /// Q59FC3 /// Q6PIN6 /// Q7Z2E5 /// Q9BSI3 /// Q9Y2X7	608434	NP_001078923 /// NP_054749	NM_001085454 /// NM_014030	0.00156302	0.0375066	-0.461154
209843_s_at	SRY (sex determining region Y)-box 10	SOX10	chr22q13.1	6663	A6PVD2 /// A6PVD3 /// B4DV62 /// P56693 /// Q6FHW7	277580 /// 601706 /// 602229 /// 609136 /// 611584 /// 613266	NP_008872	NM_006941	0.000765755	0.0270978	-0.462106
224674_at	tweety homolog 3 (Drosophila)	TTYH3	chr7p22	80727	A8MXJ9 /// Q69YH1 /// Q8WYU9 /// Q9C0H2	608919	NP_079526	NM_025250	0.00274318	0.0486239	-0.464188
216885_s_at	DDB1 and CUL4 associated factor 8	DCAF8	chr1q22-q23	50717	B7Z2P6 /// B7Z8C9 /// D3DVE6 /// Q5TAQ5 /// Q5TAQ6 /// Q5TAQ7 /// Q5TAQ8 /// Q5TAQ9	---	NP_056541	NM_015726 /// NR_028103 /// NR_028104 /// NR_028105 /// NR_028106	0.00220319	0.0435282	-0.46641
228428_at	hypothetical protein LOC100292488	LOC100292488	---	100292488	---	---	XP_002346246	XM_002346205	0.00184774	0.0403771	-0.467458
226445_s_at	tripartite motif-containing 41	TRIM41	chr5q35.3	90933	A1A4S2 /// D3DWR9 /// Q658W3 /// Q8TES0 /// Q8WV44 /// Q9NT12	610530	NP_291027 /// NP_963921	NM_033549 /// NM_201627	0.00228762	0.0442774	-0.469082
1562227_at	phosphodiesterase 5A, cGMP-specific	PDE5A	chr4q25-q27	8654	O76074 /// Q9P0K5	603310	NP_001074 /// NP_236914 /// NP_246273	NM_001083 /// NM_033430 /// NM_033437	0.00130427	0.0348287	-0.471607
235858_at	CREB binding protein	CREBBP	chr16p13.3	1387	B4E3L4 /// B5A210 /// B5A211 /// B5A212 /// B5A213 /// B5A214 /// B5A215 /// B5A216 /// B5A218 /// B5A219 /// B5A221 /// B5A222 /// B5A223 /// B5A224 /// B5A225 /// B5A226 /// B5A227 /// B5A228 /// B5A229 /// B5A230 /// B5A231 /// B5A232 /// B5A233 /// B5A234 /// B5A235 /// B5A236 /// B5A237 /// B5A238 /// B5A239 /// B5A240 /// B5A241 /// B5A242 /// B5A243 /// B5A244 /// B5A246 /// B5A248 /// B5A…	180849 /// 600140	NP_001073315 /// NP_004371	NM_001079846 /// NM_004380	0.00272001	0.0485104	-0.47216
204611_s_at	protein phosphatase 2, regulatory subunit B', beta	PPP2R5B	chr11q12-q13	5526	Q15173 /// Q59G20	601644	NP_006235	NM_006244	0.00190994	0.0408461	-0.475773
205211_s_at	Ras and Rab interactor 1	RIN1	chr11q13.2	9610	B4DN44 /// B4DW96 /// B7Z310 /// Q13671 /// Q59FL5	605965	NP_004283	NM_004292	0.000201491	0.0136139	-0.476035
213023_at	utrophin	UTRN	chr6q24	7402	A8K8Z1 /// P46939 /// Q5JT44 /// Q5JT45 /// Q5JT46 /// Q5JT49 /// Q5SYY1 /// Q5SYY2 /// Q5T097 /// Q5T098 /// Q6LBS5 /// Q9UJ40	128240	NP_009055	NM_007124	0.00224757	0.0439872	-0.476528
208727_s_at	cell division cycle 42 (GTP binding protein, 25kDa)	CDC42	chr1p36.1	998	B4DMH5 /// B4E1U9 /// B7ZAY4 /// P60953 /// Q5JYX0 /// Q9UJM0 /// Q9UJM1	116952	NP_001034891 /// NP_001782 /// NP_426359	NM_001039802 /// NM_001791 /// NM_044472	0.00205792	0.0424246	-0.476889
213583_x_at	eukaryotic translation elongation factor 1 alpha 1 /// eukaryotic translation elongation factor 1 alpha 1 pseudogene 9	EEF1A1 /// EEF1A1P9	chr4q24 /// chr6q14.1	1915 /// 441032	A8K9C4 /// A9X7H1 /// B4DNE0 /// B4DV42 /// B4E2C5 /// P68104 /// Q14222 /// Q2F837 /// Q504Z0 /// Q53G85 /// Q53G89 /// Q53GA1 /// Q53GE9 /// Q53HM9 /// Q53HQ7 /// Q53HR1 /// Q53HR5 /// Q5VTE0 /// Q6IPN6 /// Q6IPS9 /// Q6IPT9 /// Q6IQ15 /// Q6NS35 /// Q6NSH7 /// Q6P082 /// Q6P4C9 /// Q8IUB0 /// Q8TBL1 /// Q96C29 /// Q96CD8 /// Q96EB3 /// Q96RE1 /// Q9H2I7 /// Q9NZS6	130590	NP_001393	NM_001402 /// NR_003586	0.00135407	0.0353423	-0.477325
221410_x_at	protocadherin beta 3	PCDHB3	chr5q31	56132	Q2M3R2 /// Q9Y5E6	606329	NP_061760	NM_018937	0.00112968	0.0321938	-0.477822
220196_at	mucin 16, cell surface associated	MUC16	chr19p13.2	94025	B3KY80 /// B3KY81 /// B5ME49 /// Q8WXI7 /// Q9H7S7	606154	NP_078966 /// XP_002345182	NM_024690 /// XM_002345141	0.00167458	0.0386754	-0.478404
202572_s_at	discs, large (Drosophila) homolog-associated protein 4	DLGAP4	chr20q11.23	22839	Q9Y2H0	---	NP_001035951 /// NP_055717 /// NP_892118	NM_001042486 /// NM_014902 /// NM_183006	0.00130241	0.0348287	-0.481991
230103_at	Chromosome 10 open reading frame 72	C10orf72	chr10q11.23	196740	B4DNI6 /// Q8IW00	---	NP_001026916 /// NP_659421	NM_001031746 /// NM_144984	0.00285528	0.0497152	-0.483523
1569065_s_at	chromosome 15 open reading frame 62	C15orf62	chr15q15.1	643338	A8K5M9	---	NP_001123920	NM_001130448	0.00115256	0.0324457	-0.484529
219152_at	podocalyxin-like 2	PODXL2	chr3q21.3	50512	C9J0Q6 /// Q9NZ53	---	NP_056535	NM_015720	0.00112294	0.0321508	-0.484932
203826_s_at	phosphatidylinositol transfer protein, membrane-associated 1	PITPNM1	chr11q13	9600	B2R787 /// B3KX94 /// O00562	608794	NP_001124320 /// NP_004901	NM_001130848 /// NM_004910	0.00145416	0.0363607	-0.485852
226698_at	FCH and double SH3 domains 1	FCHSD1	chr5q31.3	89848	C9JWS1 /// Q86WN1	---	NP_258260	NM_033449	0.00268156	0.0480337	-0.486909
823_at	chemokine (C-X3-C motif) ligand 1	CX3CL1	chr16q13	6376	A0N0N7 /// P78423 /// Q53FD8 /// Q53H89 /// Q59GS2 /// Q6I9S9	601880	NP_002987	NM_002996	0.00195133	0.0414044	-0.487715
217734_s_at	WD repeat domain 6	WDR6	chr3p21.31	11180	B3KRR8 /// B4DK45 /// B4DLP3 /// B4E256 /// C9JFP6 /// C9K020 /// Q6AZD6 /// Q6PKC6 /// Q8NDH0 /// Q9H9M3 /// Q9NNW5 /// Q9NW86	606031	NP_060501	NM_018031	0.00168222	0.0387383	-0.490836
207051_at	solute carrier family 17 (sodium phosphate), member 4	SLC17A4	chr6p22-p21.3	10050	B4DDV9 /// Q32MB8 /// Q9Y2C5	604216	NP_005486	NM_005495	0.00197617	0.0416914	-0.491604
201094_at	ribosomal protein S29	RPS29	chr14q	6235	A8MZ73 /// P62273	603633	NP_001023 /// NP_001025172	NM_001030001 /// NM_001032	0.00252617	0.0465798	-0.49251
208886_at	H1 histone family, member 0	H1F0	chr22q13.1	3005	B4DRD6 /// P07305	142708	NP_005309	NM_005318	0.00115474	0.0324567	-0.494387
220274_at	IQ motif containing with AAA domain 1	IQCA1	chr2q37.2-q37.3	79781	B4DFH9 /// B4DIF4 /// C9JZ76 /// Q53SG8 /// Q86XH1	---	NP_079002	NM_024726	0.00284898	0.0496375	-0.495223
210151_s_at	dual-specificity tyrosine-(Y)-phosphorylation regulated kinase 3	DYRK3	chr1q32.1	8444	A8K574 /// B2R859 /// D3DT79 /// O43781 /// Q4G0U0 /// Q5SY34	603497	NP_001004023 /// NP_003573	NM_001004023 /// NM_003582	0.00218194	0.0434164	-0.496628
211219_s_at	LIM homeobox 2	LHX2	chr9q33-q34.1	9355	B3KNJ5 /// P50458	603759	NP_004780	NM_004789	0.000397775	0.0193251	-0.496787
223905_at	coiled-coil domain containing 135	CCDC135	chr16q21	84229	C9JAP9 /// Q8IY82	---	NP_115645	NM_032269	0.000909825	0.0292069	-0.497314
217414_x_at	hemoglobin, alpha 1 /// hemoglobin, alpha 2	HBA1 /// HBA2	chr16p13.3	3039 /// 3040	D1MGQ2 /// P69905 /// P78461 /// Q4ZGM8 /// Q6J1Z9 /// Q7Z6G4 /// Q7Z7B4 /// Q86YL2 /// Q86YQ1 /// Q86YQ4 /// Q86YQ5 /// Q96T46 /// Q9BX83 /// Q9NQT3	140700 /// 141800 /// 141850 /// 604131	NP_000508 /// NP_000549	NM_000517 /// NM_000558	0.000914987	0.0292439	-0.498628
1552667_a_at	SH2 domain containing 3C	SH2D3C	chr9q34.11	10044	A8K5S8 /// A8K7M6 /// A8K9K3 /// B3KUE2 /// B4DG32 /// Q5JU30 /// Q5JU31 /// Q5JU32 /// Q8N5H7	604722	NP_001136003 /// NP_001136004 /// NP_001136005 /// NP_001136006 /// NP_005480 /// NP_733745	NM_001142531 /// NM_001142532 /// NM_001142533 /// NM_001142534 /// NM_005489 /// NM_170600	0.00170955	0.0390569	-0.50107
210749_x_at	discoidin domain receptor tyrosine kinase 1	DDR1	chr6p21.3	780	A2ABK8 /// A2ABK9 /// A2ABL0 /// A2ABL1 /// A2ABL2 /// A2ABL3 /// A2ABL4 /// A2ABM8 /// B7Z2K0 /// B7Z3A2 /// B8JJ50 /// B8JJ51 /// C9J152 /// Q08345 /// Q6ZNR9 /// Q96T61 /// Q96T62	600408	NP_001945 /// NP_054699 /// NP_054700	NM_001954 /// NM_013993 /// NM_013994	0.00133089	0.0350097	-0.503146
217476_at	nuclear receptor subfamily 1, group D, member 1 /// thyroid hormone receptor, alpha (erythroblastic leukemia viral (v-erb-a) oncogene homolog, avian)	NR1D1 /// THRA	chr17q11.2	7067 /// 9572	A8K206 /// B4DTC7 /// B6ZGR6 /// P10827 /// P20393 /// Q59FW3 /// Q6FH41 /// Q6LDR0	190120 /// 602408	NP_003241 /// NP_068370 /// NP_955366	NM_003250 /// NM_021724 /// NM_199334	0.00188252	0.0406756	-0.503205
223399_x_at	similar to CG32736-PA	LOC440957	chr3p21.1	440957	C9JAX8 /// C9JYC0 /// Q8WVI0	---	NP_001118239	NM_001124767	0.00127532	0.0345191	-0.503315
228846_at	MAX dimerization protein 1	MXD1	chr2p13-p12	4084	B7Z6X0 /// B7ZLI6 /// B7ZLI7 /// C9JBE8 /// Q05195	600021	NP_002348	NM_002357	0.000883973	0.0288526	-0.504784
210778_s_at	MAX dimerization protein 4	MXD4	chr4p16.3	10608	Q14582 /// Q7Z2R2 /// Q9BUD5 /// Q9H7H9	---	NP_006445	NM_006454	0.000967624	0.0300476	-0.506645
206373_at	Zic family member 1 (odd-paired homolog, Drosophila)	ZIC1	chr3q24	7545	Q15915	600470	NP_003403	NM_003412	0.000530126	0.0222871	-0.50676
225387_at	tetraspanin 5	TSPAN5	chr4q23	10098	B7Z317 /// P62079 /// Q6FHC5	613136	NP_005714	NM_005723	0.000989923	0.0302942	-0.507054
234756_at	calcium channel, voltage-dependent, gamma subunit 8	CACNG8	chr19q13.4	59283	Q8WXS5	606900	NP_114101	NM_031895	0.00209953	0.0427981	-0.507544
32029_at	3-phosphoinositide dependent protein kinase-1	PDPK1	chr16p13.3	5170	B4DF26 /// C9JWR9 /// O15530 /// Q53HJ9 /// Q59EH6 /// Q6A1A2 /// Q9BRD5 /// Q9UI25 /// Q9UPJ7 /// Q9UPJ8	605213	NP_002604 /// NP_112558	NM_002613 /// NM_031268	0.00154508	0.0373461	-0.508481
209987_s_at	achaete-scute complex homolog 1 (Drosophila)	ASCL1	chr12q23.2	429	P50553	100790 /// 209880	NP_004307	NM_004316	0.00170924	0.0390569	-0.50857
218844_at	acyl-CoA synthetase family member 2	ACSF2	chr17q21.33	80221	B4DFQ6 /// B4DHT5 /// B4DTB9 /// B4DUF5 /// Q96CM8	610465	NP_079425	NM_025149	0.00269766	0.0482329	-0.509254
216913_s_at	ribosomal RNA processing 12 homolog (S. cerevisiae)	RRP12	chr10q24.1	23223	B3KMR5 /// B3KPQ2 /// B3KY97 /// B4DK00 /// Q5JTH9	---	NP_001138586 /// NP_055994	NM_001145114 /// NM_015179	0.00137681	0.0356488	-0.511606
208445_s_at	bromodomain adjacent to zinc finger domain, 1B	BAZ1B	chr7q11.23	9031	D3DXE9 /// Q9UIG0	605681	NP_115784	NM_032408	0.0025922	0.0471717	-0.512259
220266_s_at	Kruppel-like factor 4 (gut)	KLF4	chr9q31	9314	B7ZBT1 /// B7ZBT2 /// O43474 /// Q5T3J6	602253	NP_004226	NM_004235	0.000911898	0.0292069	-0.515109
211803_at	cyclin-dependent kinase 2	CDK2	chr12q13	1017	B4DDL9 /// O75100 /// P24941	116953	NP_001789 /// NP_439892	NM_001798 /// NM_052827	0.000643456	0.0247171	-0.515852
1559477_s_at	Meis homeobox 1	MEIS1	chr2p14-p13	4211	B2RC57 /// B3KUX4 /// B7Z4B3 /// B7Z4T5 /// B9A066 /// O00470 /// Q53R57 /// Q53RD5 /// Q8IZZ2 /// Q9HCQ4	601739	NP_002389	NM_002398	0.000596028	0.0236111	-0.515917
211447_s_at	phosphodiesterase 4A, cAMP-specific (phosphodiesterase E2 dunce homolog, Drosophila)	PDE4A	chr19p13.2	5141	C9JKK7 /// P27815 /// Q86V67 /// Q9HC30	600126	NP_001104777 /// NP_001104778 /// NP_001104779 /// NP_006193	NM_001111307 /// NM_001111308 /// NM_001111309 /// NM_006202	0.000746916	0.0267986	-0.516899
234319_at	storkhead box 2	STOX2	chr4q35.1	56977	Q9P2F5	---	NP_064610	NM_020225	0.00185912	0.040445	-0.518146
214017_s_at	DEAH (Asp-Glu-Ala-His) box polypeptide 34	DHX34	chr19q13.3	9704	B4DMY8 /// B4E3G3 /// Q14147	---	NP_055496	NM_014681	0.00153844	0.037259	-0.519122
205731_s_at	nuclear receptor coactivator 2	NCOA2	chr8q13.3	10499	A3FFT2 /// B4DPW8 /// Q15596 /// Q569J4	601993	NP_006531	NM_006540	0.000582174	0.0233002	-0.519127
206476_s_at	neuro-oncological ventral antigen 2	NOVA2	chr19q13.3	4858	Q9HDB7 /// Q9UNW9	601991	NP_002507	NM_002516	0.00219333	0.0434454	-0.520389
232276_at	heparan sulfate 6-O-sulfotransferase 3	HS6ST3	chr13q32.1	266722	B3KX95 /// Q8IZP7	609401	NP_703157 /// XP_002344784	NM_153456 /// XM_002344743	0.000248686	0.0151578	-0.521167
214906_x_at	NEDD4 binding protein 2-like 1	N4BP2L1	chr13q12-q13	90634	Q5TBJ9 /// Q5TBK1 /// Q8WTU5 /// Q9UHZ6 /// Q9UQP6 /// Q9Y273	---	NP_001073159 /// NP_438169	NM_001079691 /// NM_052818	0.000761176	0.0269746	-0.52369
217113_at	alpha-methylacyl-CoA racemase	AMACR	chr5p13	23600	A8KAC3 /// B3KM26 /// B3KMU8 /// Q3KT79 /// Q53GV0 /// Q6VRU3 /// Q6VRU4 /// Q9UHK6	214950 /// 604489	NP_001161067 /// NP_001161068 /// NP_001161069 /// NP_001161070 /// NP_055139 /// NP_976316	NM_001167595 /// NM_001167596 /// NM_001167597 /// NM_001167598 /// NM_014324 /// NM_203382	0.00204787	0.0423238	-0.524344
1553802_a_at	SRY (sex determining region Y)-box 3	SOX3	chrXq27.1	6658	P41225 /// Q15505	300123 /// 312000 /// 313430	NP_005625	NM_005634	0.00184761	0.0403771	-0.526515
223150_s_at	protein tyrosine phosphatase, non-receptor type 23	PTPN23	chr3p21.3	25930	B4DJ12 /// B4DJ21 /// B4DST5 /// C9JD91 /// Q9H3S7	606584	NP_056281	NM_015466	0.0017619	0.0395944	-0.526743
202801_at	protein kinase, cAMP-dependent, catalytic, alpha	PRKACA	chr19p13.1	5566	A8K8B9 /// B7Z708 /// P17612 /// Q15136	601639	NP_002721 /// NP_997401	NM_002730 /// NM_207518	0.000666608	0.025203	-0.526879
201247_at	sterol regulatory element binding transcription factor 2	SREBF2	chr22q13	6721	B1AHQ5 /// B4DSU0 /// C9J4Y7 /// Q05BD5 /// Q12772 /// Q8NCY3	600481	NP_004590	NM_004599	0.00214486	0.0430617	-0.527967
226389_s_at	Rap guanine nucleotide exchange factor (GEF) 1	RAPGEF1	chr9q34.3	2889	A5XEI4 /// A5XEI5 /// A5XEI6 /// A5XEI7 /// A5XEI8 /// A5XEI9 /// A5XEJ0 /// A5XEJ1 /// B4DZ62 /// C9JL20 /// Q13905 /// Q5JUE5 /// Q5JUE6 /// Q5JUE7 /// Q5JUE8 /// Q5JUE9 /// Q68DL3 /// Q8IV73	600303	NP_005303 /// NP_941372	NM_005312 /// NM_198679	0.00199656	0.041915	-0.528949
200739_s_at	SMT3 suppressor of mif two 3 homolog 3 (S. cerevisiae)	SUMO3	chr21q22.3	6612	A8MU27 /// A8MUA9 /// B4DUW4 /// P55854	602231	NP_008867	NM_006936	0.00240575	0.0453387	-0.52926
220563_s_at	SH3 and multiple ankyrin repeat domains 1	SHANK1	chr19q13.3	50944	Q9Y566	604999	NP_057232	NM_016148	0.00283612	0.0494691	-0.530664
227573_s_at	obscurin-like 1	OBSL1	chr2q35	23363	A4KVA4 /// A4KVA5 /// A6NN50 /// A8MSZ8 /// B7Z5P5 /// O75147 /// Q6P710 /// Q9H8B3	610991 /// 612921	NP_001166879 /// NP_001166902 /// NP_056126	NM_001173408 /// NM_001173431 /// NM_015311	0.000934502	0.0296748	-0.531702
231609_at	chromosome 10 open reading frame 82	C10orf82	chr10q25.3	143379	Q8WW14	---	NP_653262	NM_144661	0.000476038	0.0211736	-0.532258
238543_x_at	MAM domain containing glycosylphosphatidylinositol anchor 1	MDGA1	chr6p21	266727	C9JTL2 /// Q5TFS7 /// Q5TFS8 /// Q8NFP4	609626	NP_705691	NM_153487	0.00185107	0.0403771	-0.535508
203542_s_at	Kruppel-like factor 9	KLF9	chr9q13	687	B5BUG8 /// Q13886	602902	NP_001197	NM_001206	0.00211067	0.042883	-0.536271
1554413_s_at	RUN domain containing 2B /// RUN domain containing 2C	RUNDC2B /// RUNDC2C	chr16p11.2 /// chr16p12.2	400509 /// 440352	A6NJ09 /// C9J3S4 /// C9JMU8 /// Q8IUI4 /// Q9H8C5	---	NP_001012391	NM_001012391 /// NR_002939	0.00114224	0.0324155	-0.53634
205567_at	carbohydrate (keratan sulfate Gal-6) sulfotransferase 1	CHST1	chr11p11.2-p11.1	8534	D3DQP2 /// O43916	603797	NP_003645	NM_003654	0.000504773	0.0218179	-0.53696
200809_x_at	ribosomal protein L12	RPL12	chr9q34	6136	P30050 /// Q59FI9	180475	NP_000967	NM_000976	0.0025767	0.0470545	-0.537753
215961_at	coagulation factor XII (Hageman factor)	F12	chr5q33-qter	2161	P00748 /// Q1JR85 /// Q8IZZ5 /// Q96EF3	234000 /// 610618 /// 610619	NP_000496	NM_000505	0.00279618	0.0491059	-0.53779
211999_at	H3 histone, family 3B (H3.3B)	H3F3B	chr17q25	3021	A8K4Y7 /// B2R4P9 /// B2R6Y1 /// B4E380 /// P84243 /// Q6TXQ4	601058	NP_005315	NM_005324	0.000493953	0.0215742	-0.538703
214318_s_at	furry homolog (Drosophila)	FRY	chr13q13.1	10129	A6NF93 /// B1ALA1 /// B4DNR2 /// O14572 /// Q5JS89 /// Q5JS91 /// Q5TBA9 /// Q8NB82 /// Q96KW3 /// Q96KW4 /// Q99993	---	NP_075463	NM_023037	0.00111803	0.0321477	-0.541644
217421_at	piwi-like 2 (Drosophila)	PIWIL2	chr8p21.3	55124	Q8TC59	610312	NP_001129193 /// NP_060538	NM_001135721 /// NM_018068	0.00218577	0.0434223	-0.541976
215313_x_at	major histocompatibility complex, class I, A	HLA-A	chr6p21.3	3105	A0EVJ8 /// A0EVJ9 /// A0EVK0 /// A0EVK1 /// A0FKC6 /// A0JHM7 /// A0JKC0 /// A0JKD2 /// A0MVS8 /// A0N0E2 /// A0N0V9 /// A0PBY4 /// A0PBY5 /// A0PFT8 /// A0PFV5 /// A0PFV6 /// A0PFV7 /// A0SXS8 /// A0SY05 /// A0T4C1 /// A0ZXY8 /// A1DZU2 /// A1DZU3 /// A1DZU4 /// A1E124 /// A1E125 /// A1E126 /// A1E127 /// A1E2T0 /// A1ED57 /// A1KWS8 /// A1KWT0 /// A1Z0L4 /// A1Z0L6 /// A1Z0L7 /// A1Z0L9 /// A1Z…	106300 /// 142800 /// 608579	NP_002107	NM_002116	0.00106418	0.0313817	-0.542949
205398_s_at	SMAD family member 3	SMAD3	chr15q22.33	4088	B7Z4Z5 /// B7Z6M9 /// B7Z9Q2 /// P84022 /// Q59F45 /// Q68DS8 /// Q6I9W9 /// Q9P0T0	603109	NP_001138574 /// NP_001138575 /// NP_001138576 /// NP_005893	NM_001145102 /// NM_001145103 /// NM_001145104 /// NM_005902	0.00151146	0.0369292	-0.54315
202385_s_at	Treacher Collins-Franceschetti syndrome 1	TCOF1	chr5q32-q33.1	6949	A0JLU0 /// B4DLB1 /// B4DRA2 /// B4E111 /// Q13428 /// Q59FZ2 /// Q9UFD4	154500 /// 606847	NP_000347 /// NP_001008656 /// NP_001008657 /// NP_001128715 /// NP_001128716 /// NP_001128717	NM_000356 /// NM_001008656 /// NM_001008657 /// NM_001135243 /// NM_001135244 /// NM_001135245	0.00249309	0.0462251	-0.543404
219028_at	homeodomain interacting protein kinase 2	HIPK2	chr7q32-q34	28996	A4D1R9 /// Q9H2X6	606868	NP_001106710 /// NP_073577 /// XP_001716879 /// XP_930893	NM_001113239 /// NM_022740 /// XM_001716827 /// XM_925800	0.00219196	0.0434454	-0.543693
204989_s_at	integrin, beta 4	ITGB4	chr17q25	3691	A0AVL6 /// B4E3N0 /// B7ZLD5 /// B7ZLD8 /// P16144 /// Q0VF97 /// Q2VP98 /// Q59H46	131800 /// 147557 /// 226650 /// 226730	NP_000204 /// NP_001005619 /// NP_001005731	NM_000213 /// NM_001005619 /// NM_001005731	0.00259505	0.0471971	-0.544447
227469_at	hypothetical protein LOC100291860	LOC100291860	---	100291860	---	---	XP_002344548	XM_002344507	0.000306095	0.0168414	-0.545563
240827_at	hypothetical LOC399717	FLJ45983	chr10p14	399717	---	---	---	NR_024255 /// NR_024256	0.000804709	0.0275833	-0.545854
212654_at	tropomyosin 2 (beta)	TPM2	chr9p13.2-p13.1	7169	A7XZE4 /// B4DGC2 /// B4E3P1 /// P07951 /// Q5TCU3 /// Q5TCU8	108120 /// 161800 /// 190990 /// 601680 /// 609285	NP_003280 /// NP_998839	NM_003289 /// NM_213674	0.000739616	0.0266522	-0.547174
242872_at	citron (rho-interacting, serine/threonine kinase 21)	CIT	chr12q24	11113	A8MWQ3 /// O14578 /// Q2M5E1	605629	NP_009105	NM_007174	0.00226042	0.0440671	-0.547209
218924_s_at	chitobiase, di-N-acetyl-	CTBS	chr1p22	1486	B2RBF5 /// B3KQS3 /// B4DQ98 /// Q01459 /// Q5VX50 /// Q5VX51 /// Q8TC97	600873	NP_004379	NM_004388	0.00163353	0.0382256	-0.551272
203012_x_at	ribosomal protein L23a	RPL23A	chr17q11	6147	A8MUS3 /// A8MXA8 /// P62750	602326	NP_000975	NM_000984	0.00195288	0.0414044	-0.551485
1555306_a_at	endothelin converting enzyme 2	ECE2	chr3q27.1|.	9718	B4DF19 /// B4DHU4 /// B4DKF3 /// B7Z1P1 /// O60344	610145	NP_001032401 /// NP_001093590 /// NP_001093591 /// NP_055508 /// NP_115707	NM_001037324 /// NM_001100120 /// NM_001100121 /// NM_014693 /// NM_032331	0.00230052	0.0444261	-0.552431
206425_s_at	transient receptor potential cation channel, subfamily C, member 3	TRPC3	chr4q27	7222	A7VJS0 /// A7VJS1 /// Q13507 /// Q4W5P7 /// Q5G1L5	602345	NP_001124170 /// NP_003296	NM_001130698 /// NM_003305	0.00216212	0.0432319	-0.553011
221704_s_at	vacuolar protein sorting 37 homolog B (S. cerevisiae)	VPS37B	chr12q24.31	79720	Q9H9H4	610037	NP_078943	NM_024667	0.00217643	0.0433769	-0.553172
228436_at	potassium voltage-gated channel, Shaw-related subfamily, member 4	KCNC4	chr1p21	3749	B7Z2S8 /// Q03721	176265	NP_001034663 /// NP_004969 /// NP_720198	NM_001039574 /// NM_004978 /// NM_153763	0.000362336	0.0184118	-0.553739
201551_s_at	lysosomal-associated membrane protein 1	LAMP1	chr13q34	3916	B3KRY3 /// B4DWL3 /// P11279 /// Q59FZ0	153330	NP_005552	NM_005561	0.00260428	0.0472691	-0.554016
212319_at	small G protein signaling modulator 2	SGSM2	chr17p13.3	9905	B4E2G5 /// B9A6J3 /// O43147	611418	NP_001091979 /// NP_055668	NM_001098509 /// NM_014853	0.00240256	0.045296	-0.554794
217463_s_at	chromosome 11 open reading frame 9	C11orf9	chr11q12-q13.1	745	B4DHB2 /// O60428 /// Q9Y2G1	608329	NP_001120864 /// NP_037411	NM_001127392 /// NM_013279	0.00232829	0.0446653	-0.554998
219265_at	MOB1, Mps One Binder kinase activator-like 2B (yeast)	MOBKL2B	chr9p21.2	79817	A8MY13 /// Q86TA1 /// Q8TEC6	---	NP_079037	NM_024761	0.000534172	0.0223616	-0.555009
211342_x_at	mediator complex subunit 12	MED12	chrXq13	9968	B4DYQ3 /// Q7Z2E0 /// Q7Z2F1 /// Q7Z2F4 /// Q7Z2K3 /// Q7Z3Z5 /// Q8WWP6 /// Q93074	300188 /// 305450 /// 309520	NP_005111	NM_005120	0.00112398	0.0321619	-0.556813
206258_at	ST8 alpha-N-acetyl-neuraminide alpha-2,8-sialyltransferase 5	ST8SIA5	chr18q21.1	29906	B3KSU2 /// B7Z1K9 /// B7Z5F7 /// O15466	607162	NP_037437	NM_013305	0.000244995	0.0150364	-0.556831
206762_at	potassium voltage-gated channel, shaker-related subfamily, member 5	KCNA5	chr12p13	3741	P22460	176267 /// 612240	NP_002225	NM_002234	0.00134655	0.0352381	-0.556882
219308_s_at	adenylate kinase 5	AK5	chr1p31	26289	A6NN00 /// Q8N291 /// Q9Y6K8	608009	NP_036225 /// NP_777283	NM_012093 /// NM_174858	0.00101167	0.0305579	-0.55821
227394_at	neural cell adhesion molecule 1	NCAM1	chr11q23.1	4684	B4DSQ7 /// B5MCV7 /// B5MD13 /// B7Z8D6 /// O00557 /// P13591	116930	NP_000606 /// NP_001070150 /// NP_851996	NM_000615 /// NM_001076682 /// NM_181351	0.00133076	0.0350097	-0.558223
209129_at	thyroid hormone receptor interactor 6	TRIP6	chr7q22	7205	Q15654 /// Q71V88	602933	NP_003293	NM_003302	0.00249737	0.0462251	-0.558412
222114_x_at	WD repeat domain 55	WDR55	chr5q31.3	54853	B4DE13 /// Q9H6Y2	---	NP_060176	NM_017706	0.00197074	0.0416336	-0.561106
231133_at	chromosome 2 open reading frame 39	C2orf39	chr2p23.3	92749	A8K1N8 /// C9JCG3 /// Q96MC2	---	NP_659475	NM_145038	0.00209267	0.0427822	-0.561828
216333_x_at	tenascin XA pseudogene /// tenascin XB	TNXA /// TNXB	chr6p21.3	7146 /// 7148	A2BHY8 /// A6NG35 /// B0UYQ5 /// B0UYX3 /// B0V046 /// B0V2C0 /// B6RHJ5 /// C9J6M6 /// C9J7W4 /// C9JSR3 /// O95680 /// O95681 /// O95682 /// P22105 /// Q16473 /// Q5JNX3 /// Q6AZW6 /// Q6IPK3 /// Q7KYV5 /// Q96QL7 /// Q99636 /// Q99941 /// Q9NPK6 /// Q9NPK7 /// Q9NPK8 /// Q9UE34 /// Q9Y464	130020 /// 600985 /// 606408	NP_061978 /// NP_115859	NM_019105 /// NM_032470 /// NR_001284	0.00108569	0.0317372	-0.561929
221952_x_at	TRM5 tRNA methyltransferase 5 homolog (S. cerevisiae)	TRMT5	chr14q23.1	57570	B2RN19 /// Q32P41	611023	NP_065861	NM_020810	0.00184779	0.0403771	-0.562252
206737_at	wingless-type MMTV integration site family, member 11	WNT11	chr11q13.5	7481	O96014 /// Q5U0K5 /// Q8N2D3	603699	NP_004617	NM_004626	0.00117566	0.0327269	-0.563409
230455_at	protein phosphatase 1, regulatory (inhibitor) subunit 9B	PPP1R9B	chr17q21.33	84687	B3KNT0 /// D3DTX6 /// Q96B17 /// Q96HI8 /// Q96SB3	603325	NP_115984	NM_032595	0.00153959	0.0372684	-0.564182
235641_at	Tribbles homolog 1 (Drosophila)	TRIB1	chr8q24.13	10221	B4DMM6 /// Q96RU8	609461	NP_079471	NM_025195	0.00139028	0.0357662	-0.564451
244338_at	Low density lipoprotein receptor class A domain containing 3	LDLRAD3	chr11p13	143458	B7Z1U3 /// B7Z5M8 /// Q86YD5	---	NP_777562	NM_174902	0.00135907	0.0354078	-0.565014
203787_at	single-stranded DNA binding protein 2	SSBP2	chr5q14.1	23635	A6ND70 /// B7Z1J2 /// B7Z2L9 /// B7Z4K7 /// B7Z665 /// P81877 /// Q9P038	607389	NP_036578	NM_012446	0.00135723	0.0353786	-0.566616
223169_s_at	ras homolog gene family, member U	RHOU	chr1q42.11-q42.3	58480	Q7L0Q8	606366	NP_067028	NM_021205	0.000275011	0.0158771	-0.568007
208825_x_at	ribosomal protein L23a	RPL23A	chr17q11	6147	A8MUS3 /// A8MXA8 /// P62750	602326	NP_000975	NM_000984	0.000948932	0.0298509	-0.570915
241725_at	E2F transcription factor 7	E2F7	chr12q21.2	144455	B3KTZ5 /// B3KUP8 /// B5MED9 /// Q96AV8	612046	NP_976328	NM_203394	0.000661508	0.0250873	-0.571531
235089_at	F-box and leucine-rich repeat protein 20	FBXL20	chr17q12	84961	B2R6K2 /// B3KVQ0 /// C9JLE4 /// Q96IG2	609086	NP_116264	NM_032875	0.0018568	0.0404126	-0.5716
219842_at	ADP-ribosylation factor-like 15	ARL15	chr5p15.2	54622	A6NN57 /// A8K4C1 /// Q9NXU5	---	NP_061960	NM_019087	0.00216714	0.0432618	-0.571839
208921_s_at	sorcin	SRI	chr7q21.1	6717	A8MTH6 /// B4DHQ6 /// B4DKK2 /// C9J0K6 /// P30626 /// Q75MZ6	182520	NP_003121 /// NP_944490	NM_003130 /// NM_198901	0.00267871	0.048008	-0.573634
1569481_s_at	sorting nexin 22	SNX22	chr15q22.31	79856	Q6ZTF9 /// Q8N2U4 /// Q8WUS9 /// Q96L94	---	NP_079074	NM_024798	0.00198676	0.0417806	-0.573914
230620_at	ubiquitin specific peptidase 27, X-linked	USP27X	chrXp11.23	389856	A6NNY8	---	NP_001138545	NM_001145073	0.00104706	0.0310824	-0.574227
227192_at	proline-rich transmembrane protein 2	PRRT2	chr16p11.2	112476	Q7Z6L0	---	NP_660282	NM_145239	0.00182504	0.0402776	-0.576202
212844_at	ribosomal RNA processing 1 homolog B (S. cerevisiae)	RRP1B	chr21q22.3	23076	C9JHZ3 /// Q14684 /// Q6PJM8	610654	NP_055871	NM_015056	0.00227346	0.0441661	-0.577287
229915_at	family with sequence similarity 26, member F	FAM26F	chr6q22.1	441168	B9EJB0 /// Q5R3K2 /// Q5R3K3 /// Q5R3K4	---	NP_001010919	NM_001010919	0.00144088	0.0363083	-0.578596
219872_at	family with sequence similarity 198, member B	FAM198B	chr4q32.1	51313	B2RE23 /// B4E252 /// Q6UWH4 /// Q9H2L6 /// Q9NYZ0	---	NP_001026870 /// NP_001121896 /// NP_057697	NM_001031700 /// NM_001128424 /// NM_016613	0.00146382	0.0364126	-0.578704
228118_x_at	Chromosome 16 open reading frame 13	C16orf13	chr16p13.3	84326	B4DIJ3 /// Q96S19	---	NP_001035250 /// NP_001035251 /// NP_001035252 /// NP_001035255 /// NP_115742	NM_001040160 /// NM_001040161 /// NM_001040162 /// NM_001040165 /// NM_032366	0.00175272	0.0394748	-0.579326
221527_s_at	par-3 partitioning defective 3 homolog (C. elegans)	PARD3	chr10p11.21	56288	A8MVM9 /// B1AP52 /// P08F94 /// Q5VWU8 /// Q5VWV2 /// Q6IQ47 /// Q86Z26 /// Q8IX26 /// Q8IX27 /// Q8IX28 /// Q8NAW5 /// Q8TEW0	606745	NP_001171714 /// NP_001171715 /// NP_001171716 /// NP_001171717 /// NP_001171718 /// NP_001171719 /// NP_001171720 /// NP_001171721 /// NP_001171722 /// NP_001171723 /// NP_062565	NM_001184785 /// NM_001184786 /// NM_001184787 /// NM_001184788 /// NM_001184789 /// NM_001184790 /// NM_001184791 /// NM_001184792 /// NM_001184793 /// NM_001184794 /// NM_019619	0.000118357	0.0104703	-0.579774
209336_at	PWP2 periodic tryptophan protein homolog (yeast)	PWP2	chr21q22.3	5822	C9J544 /// Q15269 /// Q59FM2	601475	NP_005040	NM_005049	0.00220206	0.0435282	-0.580376
222783_s_at	SPARC related modular calcium binding 1	SMOC1	chr14q24.2	64093	Q9H4F8	608488	NP_001030024 /// NP_071420	NM_001034852 /// NM_022137	0.000511923	0.0219725	-0.580843
225370_at	pygopus homolog 2 (Drosophila)	PYGO2	chr1q21.3	90780	Q5T170 /// Q5T171 /// Q8NBG9 /// Q9BRQ0	606903	NP_612157	NM_138300	0.00242715	0.045498	-0.580871
223524_s_at	transmembrane protein 108	TMEM108	chr3q21	66000	B3KT64 /// D3DNC9 /// Q6UXF1	---	NP_001129941 /// NP_076432	NM_001136469 /// NM_023943	0.00030697	0.0168415	-0.580961
208529_at	basic transcription factor 3, like 1 pseudogene	BTF3L1	chr13q22	690	---	602543	---	NR_026983	0.00137771	0.0356488	-0.581173
221418_s_at	mediator complex subunit 16	MED16	chr19p13.3	10025	B9TWZ5 /// B9TWZ6 /// B9TWZ7 /// B9TWZ8 /// B9TWZ9 /// B9TX00 /// B9TX01 /// B9TX02 /// B9TX03 /// B9TX04 /// B9TX05 /// B9TX06 /// B9TX07 /// B9TX08 /// B9TX09 /// B9TX10 /// B9TX11 /// B9TX12 /// B9TX13 /// B9TX14 /// B9TX15 /// B9TX16 /// B9TX17 /// B9TX18 /// B9TX19 /// B9TX20 /// B9TX21 /// B9TX22 /// B9TX23 /// B9TX24 /// B9TX25 /// B9TX26 /// B9TX27 /// B9TX28 /// Q9Y2X0	604062	NP_005472	NM_005481	0.000189773	0.0132244	-0.581721
205528_s_at	runt-related transcription factor 1; translocated to, 1 (cyclin D-related)	RUNX1T1	chr8q22	862	B2R6I9 /// B7Z4P4 /// Q01196 /// Q06455 /// Q71VC2 /// Q71VC3 /// Q7Z4J5 /// Q8TDW8 /// Q9HBV9	133435	NP_004340 /// NP_783552 /// NP_783553 /// NP_783554	NM_004349 /// NM_175634 /// NM_175635 /// NM_175636	0.00116936	0.0326454	-0.582921
203994_s_at	chromosome 21 open reading frame 2	C21orf2	chr21q22.3	755	O43822 /// Q59F82 /// Q8N5X6 /// Q8TEG2	603191	NP_004919	NM_004928	0.00274055	0.0486124	-0.583963
209209_s_at	fermitin family homolog 2 (Drosophila)	FERMT2	chr14q22.1	10979	A8K6S3 /// B5TJY2 /// Q96AC1	607746	NP_001128471 /// NP_001128472 /// NP_006823	NM_001134999 /// NM_001135000 /// NM_006832	0.00232238	0.0446399	-0.584128
242851_at	KIAA1919	KIAA1919	chr6q22	91749	B3KSA1 /// Q5TF39	---	NP_699200	NM_153369	0.000987011	0.0302942	-0.585391
229770_at	glycosyltransferase 1 domain containing 1	GLT1D1	chr12q24.33	144423	B4DHZ5 /// B4DI76 /// Q96MS3	---	NP_653270	NM_144669	0.00101488	0.0305579	-0.586794
226959_at	calcium/calmodulin-dependent protein kinase ID /// hypothetical LOC283070	CAMK1D /// LOC283070	chr10p13	283070 /// 57118	Q5SQQ7 /// Q8IU85	607957	NP_065130 /// NP_705718	NM_020397 /// NM_153498 /// NR_027322	0.00204012	0.0422619	-0.587511
226407_at	hypothetical LOC100190939	LOC100190939	chr13q14.13	100190939	Q6ZVM6 /// Q8WYW1 /// Q9BST4	---	---	NR_024458	0.00158119	0.0375588	-0.588233
215341_at	dynein, axonemal, heavy chain 6	DNAH6	chr2p11.2	1768	B0I1R8 /// Q9C0G6	603336	NP_001361	NM_001370	0.000961822	0.0299959	-0.588878
220602_s_at	hypothetical LOC388152 /// hypothetical LOC727751 /// similar to cis-Golgi matrix protein GM130 /// hypothetical LOC80154	LOC388152 /// LOC727751 /// LOC727849 /// LOC80154	chr15q25.2	388152 /// 727751 /// 727849 /// 80154	Q8NCE8 /// Q9BXM8 /// Q9H5Y0	---	XP_001713951	NR_026811 /// NR_027001 /// XM_001713899 /// XR_041987	0.00101636	0.0305579	-0.590431
1552666_a_at	leucine rich repeat containing 7	LRRC7	chr1p31.1	57554	A1L1C6 /// B1AKT2 /// Q96NW7	---	NP_065845	NM_020794	0.00170863	0.0390569	-0.591035
216381_x_at	aldo-keto reductase family 7, member A3 (aflatoxin aldehyde reductase)	AKR7A3	chr1p36.13	22977	O95154	608477	NP_036199	NM_012067	0.00194648	0.0413579	-0.592576
205424_at	TBK1 binding protein 1	TBKBP1	chr17q21.32	9755	A7MCY6	608476	NP_055541	NM_014726	4.55751e-05	0.00647489	-0.594262
201186_at	low density lipoprotein receptor-related protein associated protein 1	LRPAP1	chr4p16.3	4043	A8K8F6 /// B2R6S9 /// D3DVR9 /// P30533	104225	NP_002328	NM_002337	0.000476523	0.0211736	-0.59489
202269_x_at	guanylate binding protein 1, interferon-inducible, 67kDa	GBP1	chr1p22.2	2633	B4DNS2 /// B4E1L5 /// D3DT26 /// P32455 /// Q59H47 /// Q5D1D5 /// Q5T8L7 /// Q5T8M0 /// Q9H0R5	600411	NP_002044	NM_002053	0.000798726	0.0275833	-0.595412
231980_at	docking protein 6	DOK6	chr18q22.2	220164	Q6PKX4	611402	NP_689934	NM_152721	0.00109261	0.0317809	-0.595462
201008_s_at	thioredoxin interacting protein	TXNIP	chr1q21.1	10628	B4DVM7 /// B4DVR8 /// B4E3D3 /// Q9H3M7	606599	NP_006463	NM_006472	0.000472506	0.0210765	-0.5955
212512_s_at	coactivator-associated arginine methyltransferase 1	CARM1	chr19p13.2	10498	A6NN38 /// Q86X55 /// Q9BWQ6	603934	NP_954592	NM_199141	0.00143982	0.0363083	-0.596846
213347_x_at	ribosomal protein S4, X-linked	RPS4X	chrXq13.1	6191	A6NH36 /// B2R491 /// B7Z1M6 /// P62701 /// Q53HV1 /// Q96IR1	312760	NP_000998	NM_001007	0.00178011	0.0397436	-0.597935
208729_x_at	major histocompatibility complex, class I, B	HLA-B	chr6p21.3	3106	A0FIZ3 /// A0FIZ4 /// A0FKC4 /// A0FKC5 /// A0JCS1 /// A0JKD1 /// A0MNW2 /// A0MSS3 /// A0MVW9 /// A0N001 /// A0N0W4 /// A0PCH6 /// A0PCH7 /// A1DS52 /// A1DZT3 /// A1DZT9 /// A1DZU0 /// A1DZU1 /// A1E2C1 /// A1E2R4 /// A1EAG1 /// A1EC34 /// A1IVL5 /// A1KQY2 /// A1KR26 /// A1KWR0 /// A1XAM5 /// A1YRJ1 /// A1YWK4 /// A1Z0L0 /// A1Z0L1 /// A1Z0L2 /// A1Z0L3 /// A1Z0L8 /// A1Z0M3 /// A1Z288 /// A1Z…	106300 /// 142830 /// 608579	NP_005505	NM_005514	0.00039099	0.0192772	-0.599032
1555288_s_at	Fas (TNFRSF6) binding factor 1	FBF1	chr17q25.1	85302	B5MEM5 /// Q8IZ48 /// Q8TES7	---	NP_001074011	NM_001080542	0.00192954	0.0410866	-0.599797
217631_at	GTP binding protein 4	GTPBP4	chr10p15-p14	23560	B3KMC5 /// B4DHR2 /// B4DY13 /// B7Z7A3 /// Q53GS0 /// Q5T3R7 /// Q8N4P8 /// Q9BZE4	---	NP_036473	NM_012341	0.000158196	0.0120668	-0.600943
1552938_at	Zic family member 5 (odd-paired homolog, Drosophila)	ZIC5	chr13q32.3	85416	C9J1W0 /// Q96T25	---	NP_149123	NM_033132	0.000582995	0.0233016	-0.601078
222598_s_at	neuron navigator 2	NAV2	chr11p15.1	89797	A6NEC1 /// A7E2D6 /// A8K343 /// B7Z526 /// Q8IVK9 /// Q8IVL1	607026	NP_001104488 /// NP_001104489 /// NP_660093 /// NP_892009	NM_001111018 /// NM_001111019 /// NM_145117 /// NM_182964	0.00118084	0.0327698	-0.601674
203071_at	sema domain, immunoglobulin domain (Ig), short basic domain, secreted, (semaphorin) 3B	SEMA3B	chr3p21.3	7869	B4DEK9 /// Q13214 /// Q59FY7 /// Q6PI51 /// Q8NAS4 /// Q9HBR1	601281	NP_001005914 /// NP_004627	NM_001005914 /// NM_004636	0.000957457	0.029978	-0.601914
229561_at	leucine rich repeat containing 16B	LRRC16B	chr14q11.2	90668	Q8ND23	---	NP_612369	NM_138360	0.000839537	0.0281686	-0.601989
208659_at	chloride intracellular channel 1	CLIC1	chr6p22.1-p21.2	1192	O00299 /// Q53FB0 /// Q5SRT3	602872	NP_001279	NM_001288	0.000166655	0.0124581	-0.602366
1553601_a_at	transmembrane inner ear	TMIE	chr3p21	259236	Q8NEW7	600971 /// 607237	NP_671729	NM_147196	0.00137811	0.0356488	-0.604618
212192_at	potassium channel tetramerisation domain containing 12	KCTD12	chr13q22.3	115207	B3KY04 /// Q96CX2	610521	NP_612453	NM_138444	0.00102387	0.030699	-0.604935
207268_x_at	abl-interactor 2	ABI2	chr2q33	10152	B4DG63 /// B4DMM5 /// B4DSH8 /// B4DSN1 /// B7Z5L1 /// B7Z612 /// B7Z617 /// B7Z836 /// B7Z9N5 /// B7ZAM8 /// Q13802 /// Q53RS4 /// Q53SH3 /// Q9NYB9	606442	NP_005750	NM_005759	0.000750849	0.0268407	-0.606298
237867_s_at	phosphotyrosine interaction domain containing 1	PID1	chr2q36.3	55022	Q4ZG81 /// Q7Z2X4	612930	NP_001094288 /// NP_060403	NM_001100818 /// NM_017933	0.0012801	0.0345774	-0.607173
231066_s_at	Chloride channel 4	CLCN4	chrXp22.3	1183	A1L3U1 /// B7Z5Z4 /// P51793 /// Q4G0X3 /// Q75N13	302910	NP_001821	NM_001830	0.00264183	0.0477357	-0.60847
227365_at	ataxia, cerebellar, Cayman type	ATCAY	chr19p13.3	85300	B3KWN7 /// B4DS11 /// C9J522 /// Q86WG3	601238 /// 608179	NP_149053	NM_033064	0.0016329	0.0382256	-0.610107
217223_s_at	breakpoint cluster region	BCR	chr22q11|22q11.23	613	A2RQD4 /// A6MF66 /// A6MF68 /// A6MFJ8 /// A6MFJ9 /// A8WE93 /// A9UEZ4 /// A9UEZ5 /// A9UEZ7 /// A9UEZ8 /// A9UEZ9 /// A9UF00 /// A9UF01 /// A9UF03 /// A9UF04 /// A9UF05 /// A9UF06 /// A9UF08 /// A9YD18 /// B0ZRQ9 /// B0ZRR0 /// B0ZRR1 /// B1PL85 /// B4E065 /// C9JL91 /// C9JVM3 /// P11274 /// Q12843 /// Q12844 /// Q13746 /// Q13846 /// Q16189 /// Q5XJ20 /// Q6QJE3 /// Q6QJE4 /// Q6QJE5 /// Q6Q…	151410 /// 608232 /// 613065	NP_004318 /// NP_067585	NM_004327 /// NM_021574	0.0019056	0.0407887	-0.61014
228758_at	B-cell CLL/lymphoma 6	BCL6	chr3q27	604	A5PL18 /// B4E2L2 /// B5B0A5 /// B8PSA7 /// C9JCS5 /// C9JL16 /// P41182	109565	NP_001124317 /// NP_001128210 /// NP_001697	NM_001130845 /// NM_001134738 /// NM_001706	0.00181478	0.0401267	-0.610382
208834_x_at	ribosomal protein L23a	RPL23A	chr17q11	6147	A8MUS3 /// A8MXA8 /// P62750	602326	NP_000975	NM_000984	0.000820368	0.0277971	-0.610875
228921_at	solute carrier family 25, member 42	SLC25A42	chr19p13.11	284439	B7Z8R5 /// D2T2J5 /// Q86VD7 /// Q8NHH2	610823	NP_848621	NM_178526	0.000613255	0.0239974	-0.611685
244374_at	placenta-specific 2 (non-protein coding)	PLAC2	chr19p13.3	257000	Q8NBU9	---	---	NR_027064	0.000870512	0.0285839	-0.611807
235110_at	phospholipase A2, group XVI	PLA2G16	chr11q12.3	11145	P53816 /// Q3MI98	---	NP_001121675 /// NP_009000	NM_001128203 /// NM_007069	0.00140529	0.035877	-0.613108
1568609_s_at	family with sequence similarity 91, member A2 /// hypothetical FLJ39739 /// similar to Neuroblastoma breakpoint family member 6-like protein /// hypothetical LOC100286793 /// hypothetical LOC728855 /// hypothetical LOC728875	FAM91A2 /// FLJ39739 /// LOC100132057 /// LOC100286793 /// LOC728855 /// LOC728875	chr1q21.1 /// chr1q21.2	100132057 /// 100286793 /// 388685 /// 57234 /// 728855 /// 728875	C9JNK0 /// C9JQ29 /// P0C866 /// Q8N8A9	---	XP_001715985 /// XP_002347115	NR_024510 /// NR_024511 /// NR_024584 /// NR_027468 /// NR_027469 /// XM_001715933 /// XM_002347074 /// XR_040635 /// XR_079533 /// XR_079563	0.00140267	0.0358599	-0.613242
234393_at	histone deacetylase 9	HDAC9	chr7p21.1	9734	B5MCF1 /// B7Z4I4 /// B7Z917 /// B7Z928 /// B7Z940 /// C9IZS0 /// C9J1W4 /// C9J835 /// C9JD56 /// C9JLX1 /// C9JQK6 /// C9JS87 /// Q68D71 /// Q75N08 /// Q75N09 /// Q75N10 /// Q75N14 /// Q75N15 /// Q75N16 /// Q8N879 /// Q8N926 /// Q9UKV0 /// Q9Y6V1	606543	NP_055522 /// NP_478056 /// NP_478057 /// NP_848510 /// NP_848512	NM_014707 /// NM_058176 /// NM_058177 /// NM_178423 /// NM_178425	0.000908616	0.0292069	-0.613287
238132_at	Williams-Beuren syndrome chromosome region 16	WBSCR16	chr7q11.23	81554	B2RXG5 /// Q8IW88 /// Q8N572 /// Q96I51	---	NP_110425	NM_030798	0.000252669	0.0151836	-0.615111
224988_at	chromosome 6 open reading frame 89	C6orf89	chr6p21.2	221477	B7Z9L9 /// Q19RM2 /// Q5TDC5 /// Q5TDC7 /// Q6UWU4 /// Q96LN2	---	NP_689947	NM_152734	0.00104271	0.0310475	-0.615519
224976_at	nuclear factor I/A	NFIA	chr1p31.3-p31.2	4774	B1AKN7 /// B4DRJ3 /// B4DRN9 /// B4DS53 /// C9JE99 /// Q12857 /// Q659D5	600727	NP_001128145 /// NP_001138983 /// NP_001138984 /// NP_005586	NM_001134673 /// NM_001145511 /// NM_001145512 /// NM_005595	0.00200987	0.0421028	-0.615989
213446_s_at	IQ motif containing GTPase activating protein 1	IQGAP1	chr15q26.1	8826	A4QPB0 /// B4DNP4 /// B4E2M0 /// P46940 /// Q05DN7 /// Q5FWG8 /// Q6P1N4 /// Q96PA3	603379	NP_003861	NM_003870	0.00074394	0.0267492	-0.616071
238564_at	Family with sequence similarity 171, member B	FAM171B	chr2q32.1	165215	A8K122 /// B3LEU9 /// Q6P995	---	NP_803237	NM_177454	0.000438109	0.0202946	-0.616239
200609_s_at	WD repeat domain 1	WDR1	chr4p16.1	9948	A6NLT4 /// A8MVA9 /// B3KXN4 /// B4DS71 /// B4DY05 /// B4DZX5 /// C9JJS2 /// O75083 /// Q53GN4 /// Q53H17 /// Q59ER5 /// Q9BZT4	604734	NP_005103 /// NP_059830	NM_005112 /// NM_017491	0.00282219	0.0493142	-0.616807
206526_at	RIB43A domain with coiled-coils 2	RIBC2	chr22q13.31	26150	Q9H4K1	---	NP_056468	NM_015653	0.00144999	0.036344	-0.616912
214743_at	cut-like homeobox 1	CUX1	chr7q22.1	1523	B3KV79 /// B3KWH8 /// B4DMN0 /// B4DZZ2 /// P39880 /// Q13948 /// Q3LIA3 /// Q75MT4	116896	NP_001904 /// NP_852477 /// NP_853530	NM_001913 /// NM_181500 /// NM_181552	0.000784898	0.0273447	-0.6189
209253_at	sorbin and SH3 domain containing 3	SORBS3	chr8p21.3	10174	B4DVR4 /// B4E1R5 /// O60504 /// Q96FY4 /// Q9BT70	610795	NP_001018003 /// NP_005766	NM_001018003 /// NM_005775	0.000972247	0.0301263	-0.619356
213762_x_at	RNA binding motif protein, X-linked	RBMX	chrXq26.3	27316	B3KRG5 /// B4E352 /// B4E3U4 /// D3DWH0 /// P38159 /// Q8N8Y7	300199	NP_001158275 /// NP_002130	NM_001164803 /// NM_002139 /// NR_028476 /// NR_028477	0.00137919	0.0356488	-0.620734
221806_s_at	SET domain containing 5	SETD5	chr3p25.3	55209	A8K0G4 /// B3KRD6 /// B3KXG4 /// C9JLA7 /// C9JLM1 /// Q6AW96 /// Q9C0A6	---	NP_001073986	NM_001080517	0.00131378	0.0349309	-0.620963
223573_s_at	protein phosphatase 2, regulatory subunit B, gamma	PPP2R2C	chr4p16.1	5522	B7Z3Y1 /// Q59GC6 /// Q9Y2T4	605997	NP_065149 /// NP_870991	NM_020416 /// NM_181876	0.00209768	0.0427957	-0.621392
207076_s_at	argininosuccinate synthase 1	ASS1	chr9q34.1	445	A8KAP9 /// B4E395 /// P00966 /// Q5T6L4 /// Q5T6L5 /// Q5T6L6 /// Q5T6L7 /// Q8NFZ7	215700 /// 603470	NP_000041 /// NP_446464	NM_000050 /// NM_054012	0.00237434	0.0450749	-0.622531
209470_s_at	glycoprotein M6A	GPM6A	chr4q34	2823	B7Z642 /// P51674 /// Q49AH3 /// Q86YB0	601275	NP_005268 /// NP_963885 /// NP_963886	NM_005277 /// NM_201591 /// NM_201592	0.000349932	0.0180293	-0.622697
231532_at	Neural cell adhesion molecule 1	NCAM1	chr11q23.1	4684	B4DSQ7 /// B5MCV7 /// B5MD13 /// B7Z8D6 /// O00557 /// P13591	116930	NP_000606 /// NP_001070150 /// NP_851996	NM_000615 /// NM_001076682 /// NM_181351	0.00183986	0.0403771	-0.622776
222091_at	hippocalcin like 4	HPCAL4	chr1p34.2	51440	B4DG51 /// B4DGW9 /// D3DPU1 /// Q9UM19	---	NP_057341	NM_016257	0.00164358	0.0383512	-0.623259
218786_at	5'-nucleotidase domain containing 3	NT5DC3	chr12q22-q23.1	51559	Q86UY8	611076	NP_001026871	NM_001031701	0.0020133	0.0421035	-0.624623
227914_s_at	Ubiquitin protein ligase E3B	UBE3B	chr12q24.11	89910	B4E3D8 /// B7Z6V9 /// B9EK57 /// Q7Z3V4	608047	NP_569733 /// NP_904324	NM_130466 /// NM_183415	0.00237342	0.0450748	-0.624906
232042_at	tweety homolog 2 (Drosophila)	TTYH2	chr17q25.1	94015	B2RCL0 /// B3KX97 /// B4DKD1 /// Q8N3U8 /// Q9BSA4	608855	NP_116035 /// NP_443101	NM_032646 /// NM_052869	0.000576115	0.0232088	-0.624941
243430_at	seizure related 6 homolog (mouse)	SEZ6	chr17q11.2	124925	C9JFF1 /// D3YTG0 /// Q53EL9	---	NP_001092105 /// NP_849191	NM_001098635 /// NM_178860	0.00061168	0.0239549	-0.626238
202162_s_at	CCR4-NOT transcription complex, subunit 8	CNOT8	chr5q31-q33	9337	B0AZS3 /// B7Z5Z0 /// B7Z8R1 /// B7Z9U0 /// D3DQI8 /// Q9UFF9	603731	NP_004770	NM_004779	0.00284981	0.0496375	-0.627544
239720_at	zinc finger, GATA-like protein 1	ZGLP1	chr19p13.2	100125288	B5MCP8 /// P0C6A0	611639	NP_001096637	NM_001103167	0.00271326	0.0484427	-0.627703
211101_x_at	leukocyte immunoglobulin-like receptor, subfamily A (with TM domain), member 2	LILRA2	chr19q13.4	11027	A8MZH0 /// Q8N149 /// Q99702	604812	NP_001124389 /// NP_006857	NM_001130917 /// NM_006866	0.00153446	0.037199	-0.629054
203703_s_at	tubulin tyrosine ligase-like family, member 4	TTLL4	chr2p24.3-p24.1	9654	B4DJF5 /// B4DZ35 /// C9J3I1 /// C9J982 /// C9JB60 /// Q14679	---	NP_055455	NM_014640	0.00202878	0.042213	-0.630618
239293_at	neurensin 1	NRSN1	chr6p22.3	140767	Q5VTS0 /// Q5VTS2 /// Q8IZ57	---	NP_542454	NM_080723	0.000395506	0.0193201	-0.631717
1555943_at	phosphoglycerate mutase family member 5	PGAM5	chr12q24.33	192111	A9LN06 /// Q96HS1	---	NP_001164014 /// NP_001164015 /// NP_612642	NM_001170543 /// NM_001170544 /// NM_138575	0.000221321	0.0143241	-0.632727
1555419_a_at	N-acylsphingosine amidohydrolase (acid ceramidase) 1	ASAH1	chr8p22-p21.3	427	A8K0B6 /// B1B5P6 /// B1B5P7 /// B1B5Q0 /// B1B5Q2 /// B1B5Q3 /// B1B5Q8 /// B1B5Q9 /// B1B5R8 /// B1B5R9 /// B1B5S5 /// B1B5S6 /// B1B5S7 /// B1B5S8 /// B1B5T0 /// B1B5T7 /// B3KUZ6 /// Q13510 /// Q53H01 /// Q96AS2	228000	NP_001120977 /// NP_004306 /// NP_808592	NM_001127505 /// NM_004315 /// NM_177924	0.0010744	0.0315509	-0.634606
233146_at	kinase non-catalytic C-lobe domain (KIND) containing 1	KNDC1	chr10q26.3	85442	B4DFN0 /// Q5U5J6 /// Q76NI1	---	NP_689856	NM_152643	0.000241077	0.0149794	-0.634791
201368_at	zinc finger protein 36, C3H type-like 2	ZFP36L2	chr2p22.3-p21	678	P47974 /// Q53TB4	612053	NP_008818	NM_006887	0.00201321	0.0421035	-0.635169
239391_at	Family with sequence similarity 120A opposite strand	FAM120AOS	chr9q22.31	158293	---	---	NP_942138	NM_198841	2.85046e-05	0.00496662	-0.635912
221526_x_at	par-3 partitioning defective 3 homolog (C. elegans)	PARD3	chr10p11.21	56288	A8MVM9 /// B1AP52 /// P08F94 /// Q5VWU8 /// Q5VWV2 /// Q6IQ47 /// Q86Z26 /// Q8IX26 /// Q8IX27 /// Q8IX28 /// Q8NAW5 /// Q8TEW0	606745	NP_001171714 /// NP_001171715 /// NP_001171716 /// NP_001171717 /// NP_001171718 /// NP_001171719 /// NP_001171720 /// NP_001171721 /// NP_001171722 /// NP_001171723 /// NP_062565	NM_001184785 /// NM_001184786 /// NM_001184787 /// NM_001184788 /// NM_001184789 /// NM_001184790 /// NM_001184791 /// NM_001184792 /// NM_001184793 /// NM_001184794 /// NM_019619	0.00189463	0.0407723	-0.636628
223900_s_at	similar to CG32736-PA	LOC440957	chr3p21.1	440957	C9JAX8 /// C9JYC0 /// Q8WVI0	---	NP_001118239	NM_001124767	0.000991317	0.0302942	-0.637664
223754_at	chromosome 2 open reading frame 88	C2orf88	chr2q32.2	84281	C9J8G7 /// C9JS57 /// D3DPI3 /// P0C876 /// Q9BSF0	---	NP_001035984 /// NP_001035985 /// NP_001035986 /// NP_115697	NM_001042519 /// NM_001042520 /// NM_001042521 /// NM_032321	0.0022958	0.044389	-0.638046
200954_at	ATPase, H+ transporting, lysosomal 16kDa, V0 subunit c	ATP6V0C	chr16p13.3	527	B4DUQ4 /// P27449 /// Q59FV8 /// Q8NHD7 /// Q9Y303	108745	NP_001685	NM_001694	0.00210142	0.042816	-0.639491
215017_s_at	formin binding protein 1-like	FNBP1L	chr1p22.1	54874	A6NDI6 /// B4DKY5 /// B4DSI7 /// B4DSW1 /// B7Z9L6 /// Q5T0N5	608848	NP_001020119 /// NP_001157945 /// NP_060207	NM_001024948 /// NM_001164473 /// NM_017737	0.00176459	0.0395944	-0.639907
211048_s_at	protein disulfide isomerase family A, member 4	PDIA4	chr7q35	9601	A8K4K6 /// C9JMN9 /// P13667	---	NP_004902	NM_004911	0.00192942	0.0410866	-0.641056
208739_x_at	SMT3 suppressor of mif two 3 homolog 2 (S. cerevisiae)	SUMO2	chr17q25.1	6613	P61956	603042	NP_001005849 /// NP_008868	NM_001005849 /// NM_006937	0.00025509	0.0152461	-0.641578
233447_at	proteasome (prosome, macropain) assembly chaperone 4	PSMG4	chr6p25.2	389362	---	---	NP_001122063 /// NP_001122064 /// NP_001129222	NM_001128591 /// NM_001128592 /// NM_001135750	0.000737772	0.0266247	-0.643018
239458_at	amyotrophic lateral sclerosis 2 (juvenile) chromosome region, candidate 12	ALS2CR12	chr2q33.1	130540	A8K8B8 /// C9JTY0 /// C9JZS0 /// Q8N1B6 /// Q96Q35	---	NP_001120863 /// NP_631902	NM_001127391 /// NM_139163	0.000705891	0.0259891	-0.6432
221348_at	natriuretic peptide precursor C	NPPC	chr2q24-qter	4880	P23582	600296	NP_077720	NM_024409	0.00017897	0.0127884	-0.643867
220098_at	hydrocephalus inducing homolog (mouse)	HYDIN	chr16q22.2	54768	A6NKQ7 /// A8MSI6 /// B4DQY4 /// B4DRN4 /// B5MD83 /// C9JT24 /// Q4G0P3	610812	NP_060028 /// NP_116210	NM_017558 /// NM_032821	0.00143249	0.0363029	-0.64396
1569699_at	adenylate kinase 7	AK7	chr14q32.2	122481	Q96M32	---	NP_689540	NM_152327	0.00208279	0.0427601	-0.64406
203110_at	PTK2B protein tyrosine kinase 2 beta	PTK2B	chr8p21.1	2185	C9JHV9 /// D3DST0 /// Q14289 /// Q59GM4 /// Q6PID4 /// Q6ZRA8	601212	NP_004094 /// NP_775266 /// NP_775267 /// NP_775268	NM_004103 /// NM_173174 /// NM_173175 /// NM_173176	0.00148617	0.0366575	-0.644145
206746_at	beaded filament structural protein 1, filensin	BFSP1	chr20p11.23-p12.1	631	B7Z999 /// B7ZAD2 /// Q12934	603307 /// 611391	NP_001155177 /// NP_001186	NM_001161705 /// NM_001195	0.00183895	0.0403771	-0.644671
209152_s_at	transcription factor 3 (E2A immunoglobulin enhancer binding factors E12/E47)	TCF3	chr19p13.3	6929	B1NYC3 /// P15923 /// Q2TB39 /// Q6PJU3 /// Q7Z5L6	147141	NP_001129611 /// NP_003191	NM_001136139 /// NM_003200	0.00151984	0.0369849	-0.645482
237036_at	F-box protein 10	FBXO10	chr9p13.2	26267	Q08AL4 /// Q59F51 /// Q9UK96	609092	NP_036298	NM_012166	0.0018119	0.0401267	-0.646238
207462_at	glycine receptor, alpha 2	GLRA2	chrXp22.1-p21.3	2742	B7Z4E9 /// B7Z4F5 /// C9JBL4 /// P23416	305990	NP_001112357 /// NP_001112358 /// NP_001165413 /// NP_002054	NM_001118885 /// NM_001118886 /// NM_001171942 /// NM_002063	0.00241989	0.0454873	-0.646978
204879_at	podoplanin	PDPN	chr1p36.21	10630	A8MT07 /// Q86YL7	608863	NP_001006625 /// NP_001006626 /// NP_006465 /// NP_938203	NM_001006624 /// NM_001006625 /// NM_006474 /// NM_198389	0.00264911	0.0477796	-0.647801
207945_s_at	casein kinase 1, delta	CSNK1D	chr17q25	1453	B4DIJ9 /// B4DLF1 /// B4E0G1 /// P48730 /// Q59FJ7	600864	NP_001884 /// NP_620693	NM_001893 /// NM_139062	0.00273939	0.0486124	-0.648054
218920_at	family with sequence similarity 193, member B	FAM193B	chr5q35.3	54540	B3KTT8 /// Q6IPW0 /// Q96PV7	---	NP_061930	NM_019057 /// NR_024019	0.000714902	0.0262342	-0.648106
1558768_at	dynein, axonemal, heavy chain 1	DNAH1	chr3p21.1	25981	C9JXH6 /// Q9P2D7	603332	NP_056327	NM_015512	0.0023577	0.0449844	-0.648181
220269_at	zinc finger, B-box domain containing	ZBBX	chr3q26.1	79740	A8MT70 /// B7ZMD2 /// C9J608 /// C9JVV2	---	NP_078963	NM_024687	0.0017327	0.0392214	-0.648691
1553115_at	naked cuticle homolog 1 (Drosophila)	NKD1	chr16q12	85407	Q969G9	607851	NP_149110	NM_033119	0.000187385	0.0131485	-0.648905
208595_s_at	methyl-CpG binding domain protein 1	MBD1	chr18q21	4152	A8K654 /// B4DI41 /// B4DUR3 /// B4DXJ5 /// Q59EP6 /// Q9UIS9	156535	NP_002375 /// NP_056669 /// NP_056670 /// NP_056671 /// NP_056723	NM_002384 /// NM_015844 /// NM_015845 /// NM_015846 /// NM_015847	0.000310139	0.0168967	-0.648941
200858_s_at	ribosomal protein S8	RPS8	chr1p34.1-p32	6202	P62241 /// Q5JR94 /// Q5JR95 /// Q9BS10 /// Q9P1D6	600357	NP_001003	NM_001012	0.000658215	0.0250203	-0.649602
230955_s_at	chromosome 20 open reading frame 112	C20orf112	chr20q11.1-q11.23	140688	C9JX76 /// Q5JYB6 /// Q5JYC0 /// Q5JYC2 /// Q6P0R2 /// Q96MY1	---	NP_542183	NM_080616	0.00206111	0.0424725	-0.649672
213084_x_at	ribosomal protein L23a	RPL23A	chr17q11	6147	A8MUS3 /// A8MXA8 /// P62750	602326	NP_000975	NM_000984	0.00119657	0.0329914	-0.65029
204319_s_at	regulator of G-protein signaling 10	RGS10	chr10q25	6001	O43665	602856	NP_001005339 /// NP_002916	NM_001005339 /// NM_002925	0.000144004	0.0115739	-0.651808
230751_at	wingless-type MMTV integration site family, member 4	WNT4	chr1p36.23-p35.1	54361	B1AJZ6 /// B4DJF9 /// P56705 /// Q5JYX2 /// Q8IUM6	158330 /// 277000 /// 603490 /// 611812	NP_110388	NM_030761	9.2426e-05	0.00925917	-0.652107
1558697_a_at	KIAA0430	KIAA0430	chr16p13.11	9665	C9JKX0 /// Q9Y4F3	---	NP_055462	NM_014647	0.0020915	0.0427822	-0.652706
213257_at	sterile alpha and TIR motif containing 1	SARM1	chr17q11	23098	B3KSI2 /// B4DF33 /// B4DXM0 /// C9JSZ2 /// C9JT70 /// Q05B42 /// Q0D2N8 /// Q6SZW1 /// Q96NT5	607732	NP_055892	NM_015077	0.00048289	0.0213537	-0.652753
208117_s_at	LAS1-like (S. cerevisiae)	LAS1L	chrXq12-q13	81887	A9X410 /// B3KNR6 /// B3KUJ7 /// B7Z381 /// Q6ZNR3 /// Q9Y4W2	---	NP_001164120 /// NP_001164121 /// NP_112483	NM_001170649 /// NM_001170650 /// NM_031206	0.00117074	0.0326454	-0.653622
200804_at	transmembrane BAX inhibitor motif containing 6	TMBIM6	chr12q12-q13	7009	B3KWE3 /// B7Z5Y9 /// B7Z984 /// P55061	600748	NP_001092046 /// NP_003208	NM_001098576 /// NM_003217	0.00167553	0.0386754	-0.654138
221427_s_at	cyclin L2	CCNL2	chr1p36.33	81669	A8K8A3 /// B3KQ08 /// B4DE38 /// B4DVR5 /// C9J148 /// D3YTA7 /// Q96S94 /// Q9H2N7 /// Q9NWT8	---	NP_001034666 /// NP_001138339 /// NP_001138340 /// NP_112199	NM_001039577 /// NM_001144867 /// NM_001144868 /// NM_030937	0.0018878	0.0407248	-0.654836
200656_s_at	prolyl 4-hydroxylase, beta polypeptide	P4HB	chr17q25	5034	B3KTQ9 /// B4DJS0 /// B4DLN6 /// B4DNL5 /// B4DNP9 /// B4DUA5 /// P07237 /// Q8NI86 /// Q96C96	176790	NP_000909	NM_000918	0.000491171	0.0214944	-0.655519
204044_at	quinolinate phosphoribosyltransferase	QPRT	chr16p11.2	23475	B4DDH4 /// C9JCJ5 /// Q15274	606248	NP_055113	NM_014298	0.000904383	0.0291512	-0.655943
227567_at	hypothetical LOC651250	LOC651250	chr17q24.2	651250	---	---	---	NR_027418 /// XR_079508 /// XR_079545 /// XR_079559	0.000379867	0.0190423	-0.65601
229036_at	trinucleotide repeat containing 6B	TNRC6B	chr22q13.1	23112	A8MYY3 /// B0QY77 /// B0QYM5 /// B4DKJ5 /// B4E231 /// B5ME23 /// B7ZB91 /// C9J5L7 /// Q9UPQ9	610740	NP_001020014 /// NP_001155973 /// NP_055903	NM_001024843 /// NM_001162501 /// NM_015088	0.00143815	0.0363083	-0.656108
211284_s_at	granulin	GRN	chr17q21.32	2896	B4DJI2 /// B4E1G5 /// D3DX55 /// P28799 /// Q53HQ8 /// Q9H8S1	138945 /// 607485	NP_002078	NM_002087	0.00124059	0.0339388	-0.656183
203928_x_at	microtubule-associated protein tau	MAPT	chr17q21.1	4137	B3KTM0 /// B4DSB3 /// B4DSE3 /// B7U472 /// C9JDD6 /// C9JR34 /// C9JSN6 /// P10636 /// Q96N45	157140 /// 168600 /// 172700 /// 260540 /// 600274 /// 601104	NP_001116538 /// NP_001116539 /// NP_005901 /// NP_058518 /// NP_058519 /// NP_058525	NM_001123066 /// NM_001123067 /// NM_005910 /// NM_016834 /// NM_016835 /// NM_016841	0.001844	0.0403771	-0.656431
230002_at	G-protein signaling modulator 2 (AGS3-like, C. elegans)	GPSM2	chr1p13.3	29899	B0QZC9 /// B0QZD0 /// B0QZD1 /// B2RAL8 /// B4DIF1 /// P81274 /// Q5T1N9	609245	NP_037428	NM_013296	0.000248507	0.0151578	-0.657595
207838_x_at	pre-B-cell leukemia homeobox interacting protein 1	PBXIP1	chr1q21.3	57326	A1L1A3 /// B4DU90 /// B4DV94 /// B4E0K4 /// B4E1J0 /// Q5T173 /// Q96AQ6	---	NP_065385	NM_020524	0.00275883	0.0487433	-0.658098
203014_x_at	small G protein signaling modulator 3	SGSM3	chr22q13.1-q13.2	27352	A1L189 /// B0QY80 /// B0QY81 /// B0QY82 /// B4DI87 /// B4DMS2 /// B4DVE3 /// B9A6J5 /// Q96HU1 /// Q9NXX9	610440	NP_056520	NM_015705	0.000745513	0.0267862	-0.658628
1320_at	protein tyrosine phosphatase, non-receptor type 21	PTPN21	chr14q31.3	11099	Q16825 /// Q8WX29	603271	NP_008970	NM_007039	0.00145478	0.0363607	-0.659867
1556564_at	HHIP-like 1	HHIPL1	chr14q32	84439	Q96JK4	---	NP_001120730 /// NP_115801	NM_001127258 /// NM_032425	0.00241083	0.0453997	-0.659935
212258_s_at	SWI/SNF related, matrix associated, actin dependent regulator of chromatin, subfamily a, member 2	SMARCA2	chr9p22.3	6595	B1ALF6 /// B1ALF7 /// B1ALF8 /// B1ALF9 /// B1ALG0 /// B1ALG1 /// B1ALG2 /// B1ALG5 /// B1ANC4 /// B1ANC5 /// B1ANC8 /// B4DK35 /// B4DNT1 /// B4DSC8 /// P51531 /// Q56A76 /// Q6LC24 /// Q8N9Q1	600014	NP_003061 /// NP_620614	NM_003070 /// NM_139045	0.00105981	0.0312906	-0.660292
204415_at	interferon, alpha-inducible protein 6	IFI6	chr1p35	2537	P09912 /// Q5VVR2 /// Q6IE95	147572	NP_002029 /// NP_075010 /// NP_075011	NM_002038 /// NM_022872 /// NM_022873	0.000417108	0.0198229	-0.662442
39650_s_at	pecanex-like 2 (Drosophila)	PCNXL2	chr1q42.2	80003	A6NKB5 /// B3KNZ5 /// B3KR17 /// C9J3L2 /// C9J4Y9	---	NP_055616	NM_014801	0.000209593	0.0139043	-0.662582
203146_s_at	gamma-aminobutyric acid (GABA) B receptor, 1	GABBR1	chr6p21.31	2550	A6NNW8 /// B0UXY8 /// C9J342 /// C9JBK4 /// C9JZG6 /// Q53EM0 /// Q59HG8 /// Q5SUJ9 /// Q71SG6 /// Q8IW08 /// Q8NHA5 /// Q9UBS5	603540	NP_001461 /// NP_068703 /// NP_068704 /// NP_068705	NM_001470 /// NM_021903 /// NM_021904 /// NM_021905	0.000962298	0.0299959	-0.66298
231241_at	Similar to PCAF associated factor 65 beta	LOC645744	chr17q12	645744	---	---	---	XR_017633 /// XR_019540 /// XR_037252	0.000564035	0.023035	-0.663159
203679_at	transmembrane emp24 protein transport domain containing 1	TMED1	chr19p13.2	11018	Q13445	605395	NP_006849	NM_006858	0.00228242	0.0442397	-0.663902
65133_i_at	INO80 complex subunit B	INO80B	chr2p13.1	83444	B4DJ22 /// B4DJ31 /// B8ZZ93 /// B8ZZH7 /// C9JKY0 /// Q9C086	---	NP_112578	NM_031288	0.00133294	0.0350238	-0.664124
237033_at	family with sequence similarity 159, member A	FAM159A	chr1p32.3	348378	Q6UWV7	---	NP_001036158	NM_001042693	0.00150761	0.0368838	-0.66525
228117_at	Hypothetical protein LOC100132273	LOC100132273	chr22q13.2	100132273	---	---	---	XR_078580 /// XR_079439	0.000235506	0.0148514	-0.665501
224506_s_at	phosphatidic acid phosphatase type 2 domain containing 3	PPAPDC3	chr9q34.13	84814	B2RDD9 /// Q8NBV4	---	NP_116117	NM_032728	0.00243257	0.0455168	-0.665848
201305_x_at	acidic (leucine-rich) nuclear phosphoprotein 32 family, member B	ANP32B	chr9q22.32	10541	Q53F35 /// Q5T6W8 /// Q92688	---	NP_006392	NM_006401	0.000315066	0.0169932	-0.66603
202116_at	D4, zinc and double PHD fingers family 2	DPF2	chr11q13	5977	B4DT58 /// Q92785	601671	NP_006259	NM_006268	0.00272613	0.048512	-0.666686
214445_at	elongation factor, RNA polymerase II, 2	ELL2	chr5q15	22936	B4DL71 /// B4DNK7 /// B4DTQ1 /// O00472 /// Q59FW6 /// Q7Z656	601874	NP_036213	NM_012081	0.000270648	0.0157546	-0.667227
231377_at	chromosome X open reading frame 65	CXorf65	chrXq13.1	158830	A6NEN9 /// C9J8K0	---	NP_001020436	NM_001025265 /// NR_033212	0.0025541	0.0468598	-0.66755
207986_x_at	cytochrome b-561	CYB561	chr17q11-qter	1534	B3KTA1 /// B7Z270 /// B7Z2E3 /// B7Z775 /// B7Z8C7 /// P49447	600019	NP_001017916 /// NP_001017917 /// NP_001906	NM_001017916 /// NM_001017917 /// NM_001915	0.0021256	0.04294	-0.667605
221687_s_at	family with sequence similarity 125, member B	FAM125B	chr9q33.3	89853	B7Z1P9 /// B7Z4X0 /// C9JJW4 /// Q9H7N7 /// Q9H7P6 /// Q9NXY4	---	NP_001011703 /// NP_258257	NM_001011703 /// NM_033446	0.00155058	0.037424	-0.670022
205483_s_at	ISG15 ubiquitin-like modifier	ISG15	chr1p36.33	9636	P05161	147571	NP_005092	NM_005101	0.000490104	0.0214668	-0.670373
237755_s_at	WD repeat domain 16	WDR16	chr17p13.1	146845	Q8N1V2	609804	NP_001074025 /// NP_659491	NM_001080556 /// NM_145054	0.00144862	0.036344	-0.671132
238870_at	Potassium channel, subfamily K, member 9	KCNK9	chr8q24.3	51305	Q9NPC2	605874 /// 612292	NP_057685	NM_016601	0.00282256	0.0493142	-0.671732
214178_s_at	SRY (sex determining region Y)-box 2	SOX2	chr3q26.3-q27	6657	B2R6J0 /// P48431	184429 /// 206900	NP_003097	NM_003106	0.00209378	0.0427872	-0.673809
229367_s_at	GTPase, IMAP family member 6	GIMAP6	---	474344	B2RBH7 /// B4DH95 /// B4DU05 /// C9J7B6 /// C9JPL9 /// D3DWZ4 /// Q6P9H5 /// Q8TES8	---	NP_078987	NM_024711 /// NR_024115	0.00178163	0.0397436	-0.67398
226201_at	DOT1-like, histone H3 methyltransferase (S. cerevisiae)	DOT1L	chr19p13.3	84444	C9JH95 /// Q8TEK3	607375	NP_115871	NM_032482	0.000593596	0.0235846	-0.674688
204122_at	TYRO protein tyrosine kinase binding protein	TYROBP	chr19q13.1	7305	O43914	221770 /// 604142	NP_001166985 /// NP_001166986 /// NP_003323 /// NP_937758	NM_001173514 /// NM_001173515 /// NM_003332 /// NM_198125 /// NR_033390	0.000896734	0.0290762	-0.674751
213426_s_at	Caveolin 2	CAV2	chr7q31.1	858	C9JJZ4 /// P51636 /// Q53X57 /// Q712N7	601048	NP_001224 /// NP_937855	NM_001233 /// NM_198212	5.37196e-05	0.00716087	-0.674861
204372_s_at	KH-type splicing regulatory protein	KHSRP	chr19p13.3	8570	B4DV73 /// Q92945	603445	NP_003676	NM_003685	0.0021899	0.0434454	-0.675904
213799_s_at	protein tyrosine phosphatase, receptor type, A	PTPRA	chr20p13	5786	A1A4H0 /// B7Z2A4 /// B7Z2Q6 /// B7Z4F4 /// B7Z4Q5 /// D3DVX5 /// P18433 /// Q59EV9 /// Q5JUA8 /// Q5JUA9 /// Q5JUB0 /// Q5JWG0 /// Q5JWG1 /// Q5JWG2 /// Q5JWG3 /// Q6GMQ7 /// Q9H269	176884	NP_002827 /// NP_543030 /// NP_543031	NM_002836 /// NM_080840 /// NM_080841	0.00252271	0.0465618	-0.675994
212067_s_at	complement component 1, r subcomponent	C1R	chr12p13	715	A8K5J8 /// B4DPQ0 /// B4E1B0 /// P00736 /// Q53HT9 /// Q53HU9	216950	NP_001724	NM_001733	0.00209925	0.0427981	-0.676484
224448_s_at	chromosome 6 open reading frame 125	C6orf125	chr6p21.31	84300	Q1M2P6 /// Q5TAQ0 /// Q9BRT2	---	NP_115716	NM_032340	0.00238558	0.0451838	-0.676761
207011_s_at	PTK7 protein tyrosine kinase 7	PTK7	chr6p21.1-p12.2	5754	B3KP36 /// B7Z471 /// B7Z477 /// C9J9E8 /// C9JQR6 /// Q13308 /// Q59FV9 /// Q86X91 /// Q9NSQ6	601890	NP_002812 /// NP_690619 /// NP_690620 /// NP_690621	NM_002821 /// NM_152880 /// NM_152881 /// NM_152882	0.00267378	0.0479816	-0.677544
62987_r_at	calcium channel, voltage-dependent, gamma subunit 4	CACNG4	chr17q24	27092	Q8TCR4 /// Q9UBN1	606404	NP_055220	NM_014405	0.000940618	0.0297538	-0.678458
207818_s_at	5-hydroxytryptamine (serotonin) receptor 7 (adenylate cyclase-coupled)	HTR7	chr10q21-q24	3363	P34969 /// Q5VX03 /// Q5VX04	182137	NP_000863 /// NP_062873 /// NP_062874	NM_000872 /// NM_019859 /// NM_019860	0.00183035	0.0403592	-0.678523
223002_s_at	5'-3' exoribonuclease 2	XRN2	chr20p11.2-p11.1	22803	A2RRQ1 /// B3KMC9 /// B4DZC3 /// B4E0B9 /// C9JX42 /// Q9H0D6	608851	NP_036387	NM_012255	0.00232916	0.0446653	-0.678803
205606_at	low density lipoprotein receptor-related protein 6	LRP6	chr12p13.3-p11.2	4040	B3KQA9 /// B3KQG5 /// B7ZLD0 /// O75581 /// Q59EX8	603507 /// 610947	NP_002327	NM_002336	0.00253798	0.046746	-0.679306
227631_at	Hypothetical protein LOC100288412	LOC100288412	chr2q33.2	100288412	---	---	XP_002342328 /// XP_002345640	XM_002342287 /// XM_002345599	0.00145031	0.036344	-0.680441
231579_s_at	TIMP metallopeptidase inhibitor 2	TIMP2	chr17q25	7077	B4DFW2 /// P16035	188825	NP_003246	NM_003255	0.000189578	0.0132244	-0.68275
208807_s_at	chromodomain helicase DNA binding protein 3	CHD3	chr17p13.1	1107	B3KWV4 /// B4DKV1 /// B4DLC6 /// D3DTQ9 /// Q12873 /// Q2TAZ1	602120	NP_001005271 /// NP_001005273 /// NP_005843	NM_001005271 /// NM_001005273 /// NM_005852	0.00260365	0.0472691	-0.684057
206799_at	secretoglobin, family 1D, member 2	SCGB1D2	chr11q13	10647	O95969	---	NP_006542	NM_006551	0.00146519	0.0364172	-0.68434
215075_s_at	growth factor receptor-bound protein 2	GRB2	chr17q24-q25	2885	B0LPF3 /// B3KR50 /// P62993 /// Q6ICN0	108355	NP_002077 /// NP_987102	NM_002086 /// NM_203506	0.0016401	0.0383245	-0.685102
222463_s_at	beta-site APP-cleaving enzyme 1	BACE1	chr11q23.2-q23.3	23621	B3KQJ4 /// B7Z3K2 /// B7Z3Z4 /// P56817 /// Q5W9H2 /// Q76KP0 /// Q8IYC8 /// Q8N698 /// Q8NDU6 /// Q9P0D2	604252	NP_036236 /// NP_620427 /// NP_620428 /// NP_620429	NM_012104 /// NM_138971 /// NM_138972 /// NM_138973	0.000264977	0.0155534	-0.686373
238328_at	myosin phosphatase Rho interacting protein	MPRIP	chr17p11.2	23164	A8CGI0 /// A8CGI1 /// A8MW37 /// A8MZF8 /// B9EGI2 /// C9J9W5 /// Q5ZEZ6 /// Q6WCQ1 /// Q8N236 /// Q96EE5 /// Q9Y6X7	612935	NP_055949 /// NP_958431	NM_015134 /// NM_201274	0.00283231	0.0494377	-0.686914
212412_at	PDZ and LIM domain 5	PDLIM5	chr4q22	10611	A6NFZ5 /// B7Z481 /// B7Z8X5 /// D3YTJ1 /// Q4W5K9 /// Q56VN4 /// Q59FC9 /// Q96HC4 /// Q9P1D1	605904	NP_001011513 /// NP_001011515 /// NP_001011516 /// NP_006448	NM_001011513 /// NM_001011515 /// NM_001011516 /// NM_006457 /// NR_024179	0.000812393	0.0277271	-0.686992
201469_s_at	SHC (Src homology 2 domain containing) transforming protein 1	SHC1	chr1q21	6464	B4DL02 /// B5BU19 /// D3DV78 /// P29353 /// Q59HB0 /// Q5T181 /// Q5T182 /// Q5T187 /// Q5T188 /// Q5T189 /// Q8NFT0 /// Q8NFT1	600560	NP_001123512 /// NP_001123513 /// NP_003020 /// NP_892113	NM_001130040 /// NM_001130041 /// NM_003029 /// NM_183001	0.000265829	0.015559	-0.68721
213566_at	ribonuclease, RNase A family, k6	RNASE6	chr14q11.2	6039	Q6IB39 /// Q93091	601981	NP_005606	NM_005615	0.000669643	0.0252402	-0.688074
227276_at	plexin domain containing 2	PLXDC2	chr10p12.31	84898	B4E367 /// B7WP84 /// Q6UX71	606827	NP_116201	NM_032812	0.00265395	0.0478177	-0.688252
208593_x_at	corticotropin releasing hormone receptor 1	CRHR1	chr17q12-q22	1394	B3SXS2 /// B3TIK8 /// B4DIE9 /// B4DMR5 /// C9JM88 /// P34998 /// Q8NG71 /// Q8WXR0 /// Q8WXR5 /// Q8WXR6 /// Q8WXR7	122561	NP_001138618 /// NP_001138619 /// NP_001138620 /// NP_004373	NM_001145146 /// NM_001145147 /// NM_001145148 /// NM_004382	0.000673112	0.0252409	-0.68861
1556420_s_at	yippee-like 2 (Drosophila)	YPEL2	chr17q22	388403	Q96QA6	609723	NP_001005404	NM_001005404	0.000396997	0.0193251	-0.688958
233033_at	Zinc finger E-box binding homeobox 2	ZEB2	chr2q22.3	9839	A0JP08 /// B7Z2P2 /// C9JU62 /// C9JUQ1 /// C9JX39 /// O60315 /// Q53TD9 /// Q53TG0 /// Q60F94 /// Q60F95 /// Q8N773 /// Q9P0F4	235730 /// 605802	NP_001165124 /// NP_055610	NM_001171653 /// NM_014795 /// NR_033258	0.00257365	0.0470545	-0.689141
205129_at	nucleophosmin/nucleoplasmin 3	NPM3	chr10q24.31	10360	O75607	606456	NP_008924	NM_006993	0.000425838	0.0200441	-0.689629
1553995_a_at	5'-nucleotidase, ecto (CD73)	NT5E	chr6q14-q21	4907	B2RBH2 /// B3KQI8 /// B3KQK1 /// P21589 /// Q53Z63 /// Q5JRQ1 /// Q5JRQ2 /// Q6NZX3 /// Q96B60	129190	NP_002517	NM_002526	0.00227778	0.0441971	-0.690241
211581_x_at	leukocyte specific transcript 1	LST1	chr6p21.3	7940	A2AB37 /// A2AB39 /// A2AB41 /// A3KH01 /// A8MT08 /// C9J3E8 /// O00453 /// Q2HNT3 /// Q2HNT4 /// Q4F969 /// Q5HYT5 /// Q5SP24 /// Q5STA5 /// Q5STA6 /// Q5STA8 /// Q5STB1	109170	NP_001160010 /// NP_009092 /// NP_995309 /// NP_995310 /// NP_995311 /// NP_995312	NM_001166538 /// NM_007161 /// NM_205837 /// NM_205838 /// NM_205839 /// NM_205840 /// NR_029461 /// NR_029462	0.000287007	0.0162863	-0.690754
1552957_at	dynein, axonemal, heavy chain 6	DNAH6	chr2p11.2	1768	B0I1R8 /// Q9C0G6	603336	NP_001361	NM_001370	0.00260665	0.0472937	-0.690787
230828_at	GRAM domain containing 2	GRAMD2	chr15q23	196996	B4E188 /// Q8IUY3	---	NP_001012660	NM_001012642	0.00149136	0.0367153	-0.691345
210844_x_at	catenin (cadherin-associated protein), alpha 1, 102kDa	CTNNA1	chr5q31	1495	A8K4U9 /// B3KSR8 /// B4DKT9 /// B4DU00 /// B4E2G8 /// B7Z4G4 /// C9JMP9 /// O43300 /// P35221 /// Q8N1C0	116805	NP_001894	NM_001903	0.00219226	0.0434454	-0.691493
210607_at	fms-related tyrosine kinase 3 ligand	FLT3LG	chr19q13.3	2323	B4DLQ1 /// B4DQ15 /// B4DVV1 /// B7ZLY4 /// P49771 /// Q05C96 /// Q8IZ83	600007	NP_001450	NM_001459	0.00137481	0.0356488	-0.692447
211793_s_at	abl-interactor 2	ABI2	chr2q33	10152	B4DG63 /// B4DMM5 /// B4DSH8 /// B4DSN1 /// B7Z5L1 /// B7Z612 /// B7Z617 /// B7Z836 /// B7Z9N5 /// B7ZAM8 /// Q13802 /// Q53RS4 /// Q53SH3 /// Q9NYB9	606442	NP_005750	NM_005759	0.00132073	0.0349646	-0.692675
209599_s_at	prune homolog (Drosophila)	PRUNE	chr1q21	58497	B7ZB72 /// Q5SZF2 /// Q5SZG1 /// Q86TP1	---	NP_067045	NM_021222	0.00163287	0.0382256	-0.693342
219779_at	zinc finger homeobox 4	ZFHX4	chr8q21.11	79776	Q5U3C1 /// Q6DK57 /// Q6ZMW8 /// Q6ZN29 /// Q86UP3 /// Q86WW5 /// Q9H7F3	606940	NP_078997	NM_024721	0.00145723	0.0363699	-0.693431
214564_s_at	protocadherin gamma subfamily C, 3	PCDHGC3	chr5q31	5098	Q9BR81 /// Q9BT64 /// Q9UKW1 /// Q9UN70	603627	NP_002579 /// NP_115778 /// NP_115779	NM_002588 /// NM_032402 /// NM_032403	0.00232899	0.0446653	-0.694485
1569737_a_at	CASK interacting protein 1	CASKIN1	chr16p13.3	57524	B3KQY7 /// Q3ZCT2 /// Q6Q0C0 /// Q8WXD9	612184	NP_065815	NM_020764	0.000145727	0.0116468	-0.694576
242455_at	POU class 3 homeobox 2	POU3F2	chr6q16	5454	B3KTH8 /// P20265	600494	NP_005595	NM_005604	0.000550849	0.0228264	-0.695205
1567013_at	nuclear factor (erythroid-derived 2)-like 2	NFE2L2	chr2q31	4780	B4DNB0 /// B4E338 /// B7ZA33 /// Q16236 /// Q9BZF8	600492	NP_001138884 /// NP_001138885 /// NP_006155	NM_001145412 /// NM_001145413 /// NM_006164	0.0017002	0.0389964	-0.695549
213522_s_at	Solute carrier family 16, member 3 (monocarboxylic acid transporter 4)	SLC16A3	chr17q25	9123	O15427 /// Q53G91	603877	NP_001035887 /// NP_001035888 /// NP_004198	NM_001042422 /// NM_001042423 /// NM_004207	0.00117944	0.0327698	-0.695588
225055_at	hypothetical LOC651250	LOC651250	chr17q24.2	651250	---	---	---	NR_027418 /// XR_079508 /// XR_079545 /// XR_079559	0.00190094	0.0407804	-0.695592
242762_s_at	family with sequence similarity 171, member B	FAM171B	chr2q32.1	165215	A8K122 /// B3LEU9 /// Q6P995	---	NP_803237	NM_177454	0.00185028	0.0403771	-0.696214
228591_at	Trinucleotide repeat containing 6C	TNRC6C	chr17q25.3	57690	Q9HCJ0 /// Q9NXW7	610741	NP_001136112 /// NP_061869	NM_001142640 /// NM_018996	0.00120562	0.0332038	-0.697737
209691_s_at	docking protein 4	DOK4	chr16q21	55715	B2RD67 /// Q8TEW6	608333	NP_060580	NM_018110	0.00158014	0.0375588	-0.698913
209136_s_at	ubiquitin specific peptidase 10	USP10	chr16q24.1	9100	B4DDR4 /// Q14694 /// Q68D90 /// Q6P2I0	609818	NP_005144	NM_005153	0.00218452	0.0434223	-0.699331
244823_at	hypothetical protein LOC100129034	LOC100129034	chr9q33.3	100129034	---	---	---	NR_027406 /// XR_079577	0.000125951	0.0106935	-0.699561
204355_at	DEAH (Asp-Glu-Ala-His) box polypeptide 30	DHX30	chr3p21.31	22907	C9JC37 /// C9JDC4 /// Q7L2E3	---	NP_055781 /// NP_619520	NM_014966 /// NM_138615	0.00270716	0.0483514	-0.70194
209200_at	myocyte enhancer factor 2C	MEF2C	chr5q14	4208	B2R681 /// C9JMZ0 /// Q06413	600662	NP_001124477 /// NP_002388	NM_001131005 /// NM_002397	3.595e-05	0.00564955	-0.702645
215606_s_at	ELKS/RAB6-interacting/CAST family member 1	ERC1	chr12p13.3	23085	B4DG07 /// D3DUP7 /// D3DUP8 /// Q8IUD2	607127	NP_055879 /// NP_829881 /// NP_829882 /// NP_829883 /// NP_829884	NM_015064 /// NM_178037 /// NM_178038 /// NM_178039 /// NM_178040 /// NR_027946 /// NR_027948 /// NR_027949	3.29792e-05	0.00537147	-0.702886
233470_at	Protein tyrosine phosphatase, non-receptor type 5 (striatum-enriched)	PTPN5	chr11p15.1	84867	A8MXF1 /// B3KXG7 /// B7Z263 /// B7Z2F8 /// B7Z386 /// B7ZAF5 /// P54829 /// Q86TL3 /// Q86TL6	176879	NP_001035059 /// NP_008837 /// NP_116170	NM_001039970 /// NM_006906 /// NM_032781	0.000336183	0.0175917	-0.703607
213949_s_at	Deoxyhypusine hydroxylase/monooxygenase	DOHH	chr19p13.3	83475	Q9BU89	611262	NP_001138637 /// NP_112594	NM_001145165 /// NM_031304	0.000266023	0.015559	-0.706267
224251_at	chromosome 10 open reading frame 79	C10orf79	chr10q25.1	80217	B4DHB6 /// Q5JT42 /// Q5TA04 /// Q5TA05 /// Q8NDM7	---	NP_079421	NM_025145	0.000160566	0.0121882	-0.707121
1565717_s_at	fused in sarcoma	FUS	chr16p11.2	2521	A6NMX6 /// A8K4H1 /// B4DR70 /// B4DVJ7 /// P35637 /// P35638 /// Q13344 /// Q59H57 /// Q6IBQ5 /// Q8TBR3	137070 /// 608030	NP_001164105 /// NP_001164408 /// NP_004951	NM_001170634 /// NM_001170937 /// NM_004960 /// NR_028388	0.000479634	0.0212352	-0.707485
201464_x_at	jun oncogene	JUN	chr1p32-p31	3725	P05412 /// Q6FHK0 /// Q6FHM7	165160	NP_002219	NM_002228	0.00039089	0.0192772	-0.707989
206178_at	phospholipase A2, group V	PLA2G5	chr1p36-p34	5322	B3KUQ4 /// P39877	601192	NP_000920	NM_000929	0.00149037	0.0367093	-0.708508
217080_s_at	homer homolog 2 (Drosophila)	HOMER2	chr15q24.3	9455	A8K9Q7 /// Q9NSB8	604799	NP_004830 /// NP_955362 /// NP_955363 /// NP_955364	NM_004839 /// NM_199330 /// NM_199331 /// NM_199332	0.000644347	0.0247171	-0.709389
207336_at	SRY (sex determining region Y)-box 5	SOX5	chr12p12.1	6660	B3KU63 /// B7Z5Z3 /// B7Z8V0 /// P35711 /// Q53EV3 /// Q6IBT9	604975	NP_008871 /// NP_694534 /// NP_821078	NM_006940 /// NM_152989 /// NM_178010	0.00129605	0.0348172	-0.710402
232129_s_at	leucine zipper, putative tumor suppressor 2	LZTS2	chr10q24	84445	B1AL11 /// B1AL12 /// B1AL13 /// B4DP66 /// D3DR72 /// Q9BRK4 /// Q9BRY6	610454	NP_115805	NM_032429	0.000260929	0.0154136	-0.711496
227084_at	dystrobrevin, alpha	DTNA	chr18q12	1837	A8K541 /// B4DGS6 /// B4DIR0 /// B4DIU8 /// B7Z3X3 /// D2DGW5 /// D2DGW6 /// Q59GK7 /// Q9BS59 /// Q9Y4J8	601239 /// 604169 /// 606617	NP_001121647 /// NP_001381 /// NP_001382 /// NP_001383 /// NP_116757 /// NP_116760 /// NP_116761 /// NP_116762 /// NP_116763	NM_001128175 /// NM_001390 /// NM_001391 /// NM_001392 /// NM_032975 /// NM_032978 /// NM_032979 /// NM_032980 /// NM_032981	0.000828798	0.0279158	-0.711663
1554770_x_at	zinc finger protein 785	ZNF785	chr16p11.2	146540	A8K8V0 /// B4DQL1	---	NP_689671	NM_152458	0.00151432	0.0369292	-0.714083
209592_s_at	DDB1 and CUL4 associated factor 7	DCAF7	chr17q23.3	10238	B4DH46 /// B4E039 /// D3DU14 /// P61962	605973	NP_005819	NM_005828	0.000422103	0.0199447	-0.715036
201887_at	interleukin 13 receptor, alpha 1	IL13RA1	chrXq24	3597	B4DLE0 /// P78552 /// Q59EG2 /// Q5JSL4 /// Q6ZW70 /// Q96BB4 /// Q9UDY5	300119	NP_001551	NM_001560	0.000361963	0.0184118	-0.71651
219521_at	beta-1,3-glucuronyltransferase 1 (glucuronosyltransferase P)	B3GAT1	chr11q25	27087	B7Z5Z8 /// Q8ND18 /// Q9P2W7	151290	NP_061114 /// NP_473366	NM_018644 /// NM_054025	0.000397991	0.0193251	-0.717384
239054_at	Scm-like with four mbt domains 1	SFMBT1	chr3p21.1	51460	C9IY64 /// C9IZZ5 /// C9JWI3 /// Q402F7 /// Q9UHJ3	607319	NP_001005158 /// NP_001005159 /// NP_057413	NM_001005158 /// NM_001005159 /// NM_016329	0.00232895	0.0446653	-0.717936
221236_s_at	stathmin-like 4	STMN4	chr8p21.2	81551	B7Z1W4 /// B7Z2Z7 /// B7Z4I9 /// D3DSS9 /// Q9H169	---	NP_110422	NM_030795	0.00190325	0.0407804	-0.719015
202440_s_at	suppression of tumorigenicity 5	ST5	chr11p15	6764	B4DDL8 /// B4DZA9 /// P78524 /// Q6ZTJ7	140750	NP_005409 /// NP_631896 /// NP_998783	NM_005418 /// NM_139157 /// NM_213618	0.000808798	0.0276614	-0.719125
217605_at	ubiquitin specific peptidase 27, X-linked	USP27X	chrXp11.23	389856	A6NNY8	---	NP_001138545	NM_001145073	0.00043952	0.0203187	-0.719425
222527_s_at	RNA binding motif protein 22	RBM22	chr5q33.1	55696	Q9NW64	612430	NP_060517	NM_018047	0.000367931	0.0186575	-0.720536
236272_at	Unc-119 homolog B (C. elegans)	UNC119B	chr12q24.31	84747	A6NIH7 /// B3KX02 /// Q69YW6 /// Q9BST3	---	NP_001074002	NM_001080533	0.00215125	0.0431197	-0.721088
242128_at	orthodenticle homeobox 2	OTX2	chr14q21-q22	5015	P32243	600037 /// 610125	NP_068374 /// NP_758840	NM_021728 /// NM_172337	0.0023963	0.0452446	-0.721142
212807_s_at	sortilin 1	SORT1	chr1p21.3-p13.1|1p21.3-p13.1	6272	A8KAQ3 /// B4DWI3 /// Q99523	602458	NP_002950	NM_002959	0.000764922	0.0270878	-0.721338
225854_x_at	interferon regulatory factor 2 binding protein 2	IRF2BP2	chr1q42.3	359948	B4DSJ2 /// B4DTU9 /// Q7Z5L9	---	NP_001070865 /// NP_892017	NM_001077397 /// NM_182972	0.00011258	0.0102801	-0.721468
203795_s_at	B-cell CLL/lymphoma 7A	BCL7A	chr12q24.13	605	Q4VC05	601406	NP_001019979 /// NP_066273	NM_001024808 /// NM_020993	0.00154634	0.0373582	-0.72265
1563367_at	hypothetical LOC100128977	LOC100128977	chr17q21.31	100128977	---	---	---	NR_024559	0.000189631	0.0132244	-0.722876
228949_at	wntless homolog (Drosophila)	WLS	chr1p31.3	79971	B7Z787 /// Q5JRS7 /// Q5T9L3 /// Q7Z430 /// Q8N2N3 /// Q96IV8 /// Q9H5T0	611514	NP_001002292 /// NP_079187	NM_001002292 /// NM_024911	0.000874303	0.0286511	-0.723333
1558414_at	chromosome 9 open reading frame 4	C9orf4	chr9q31	23732	Q9P0K9	604574	NP_055149	NM_014334	0.000975341	0.030154	-0.72389
214952_at	neural cell adhesion molecule 1	NCAM1	chr11q23.1	4684	B4DSQ7 /// B5MCV7 /// B5MD13 /// B7Z8D6 /// O00557 /// P13591	116930	NP_000606 /// NP_001070150 /// NP_851996	NM_000615 /// NM_001076682 /// NM_181351	0.00227439	0.0441661	-0.725388
243254_at	human immunodeficiency virus type I enhancer binding protein 2	HIVEP2	chr6q23-q24	3097	B4DKE9 /// P31629 /// Q38G99	143054	NP_006725	NM_006734	0.000953934	0.0299439	-0.726626
204290_s_at	aldehyde dehydrogenase 6 family, member A1	ALDH6A1	chr14q24.3	4329	B4DFS8 /// O43573 /// Q02252 /// Q53FN8 /// Q53H94	603178	NP_005580	NM_005589	0.00214948	0.0431075	-0.726941
213109_at	TRAF2 and NCK interacting kinase	TNIK	chr3q26.2-q26.31	23043	C9J338 /// C9JVV1 /// D3DNQ6 /// Q7Z4L4 /// Q9UKE5 /// Q9Y6Z1	610005	NP_001155032 /// NP_001155033 /// NP_001155034 /// NP_001155035 /// NP_001155036 /// NP_001155037 /// NP_001155038 /// NP_055843	NM_001161560 /// NM_001161561 /// NM_001161562 /// NM_001161563 /// NM_001161564 /// NM_001161565 /// NM_001161566 /// NM_015028 /// NR_027767	0.000229887	0.0146603	-0.727638
211607_x_at	epidermal growth factor receptor (erythroblastic leukemia viral (v-erb-b) oncogene homolog, avian)	EGFR	chr7p12	1956	A2VCQ7 /// A7VN05 /// A7VN06 /// A7VN07 /// A8K2T7 /// A9CB80 /// B6RC65 /// B6RC66 /// B7Z2I3 /// C9JYS6 /// P00533 /// Q147T7 /// Q2TTR7 /// Q30BI0 /// Q4H1F3 /// Q504U8 /// Q59FL8 /// Q68GS6 /// Q75MF2 /// Q8WZA5 /// Q9H3C8 /// Q9H3D0	131550 /// 211980	NP_005219 /// NP_958439 /// NP_958440 /// NP_958441	NM_005228 /// NM_201282 /// NM_201283 /// NM_201284	0.00145591	0.0363699	-0.729267
200704_at	lipopolysaccharide-induced TNF factor	LITAF	chr16p13.13	9516	D3DUG1 /// Q99732	601098 /// 603795	NP_001129944 /// NP_001129945 /// NP_004853	NM_001136472 /// NM_001136473 /// NM_004862 /// NR_024320	0.00257492	0.0470545	-0.730218
230991_at	Similar to proline-rich nuclear receptor coactivator 2	LOC100287411	chr9q22.1	100287411	---	---	---	XR_078412 /// XR_079067 /// XR_079256	0.000183117	0.0129413	-0.730556
213847_at	peripherin	PRPH	chr12q12-q13	5630	B3KWQ6 /// P41219	105400 /// 170710	NP_006253	NM_006262	0.00115729	0.0324728	-0.731824
202072_at	heterogeneous nuclear ribonucleoprotein L	HNRNPL	chr19q13.2	3191	A6NIT8 /// B2R959 /// B4DPK8 /// B4DVF8 /// P14866 /// Q6NTA2	603083	NP_001005335 /// NP_001524	NM_001005335 /// NM_001533	0.00127649	0.0345191	-0.731884
238955_at	raftlin family member 2	RFTN2	chr2q33.1	130132	C9J6C2 /// Q52LD8	---	NP_653230	NM_144629	0.00121996	0.0334677	-0.732041
222554_s_at	nucleolar protein family 6 (RNA-associated)	NOL6	chr9p13.3	65083	B3KPN5 /// B4DF80 /// Q9H6R4	611532	NP_075068 /// NP_631981	NM_022917 /// NM_139235	0.00219593	0.0434486	-0.732792
228526_at	hypothetical protein LOC100292443	LOC100292443	---	100292443	---	---	XP_002344562	XM_002344521	0.00144524	0.036344	-0.732959
223967_at	angiopoietin-like 6	ANGPTL6	chr19p13.2	83854	Q8NI99	609336	NP_114123	NM_031917	0.000943723	0.0297945	-0.73316
213039_at	Rho/Rac guanine nucleotide exchange factor (GEF) 18	ARHGEF18	chr19p13.3	23370	A8MV62 /// B5ME81 /// Q6ZSZ5	---	NP_001124427 /// NP_056133	NM_001130955 /// NM_015318	0.000408896	0.0196222	-0.733345
238801_at	RNA binding motif protein 33	RBM33	chr7q36.3	155435	A8MTF7 /// B4DVQ2 /// C9J7M3 /// Q96EV2	---	NP_444271	NM_053043	0.000564992	0.023035	-0.734437
239855_at	Protein phosphatase, Mg2+/Mn2+ dependent, 1L	PPM1L	chr3q25.33-q26.1	151742	Q5SGD2	611931	NP_640338	NM_139245	0.00256149	0.0469163	-0.735042
230668_at	Na+/K+ transporting ATPase interacting 4	NKAIN4	chr20q13.33	128414	A6NNM2 /// A8MUQ1 /// A8MY15 /// B3KWY5 /// B5MEE9 /// Q8IVV8	612873	NP_690603	NM_152864	6.75432e-05	0.00787688	-0.735545
1558148_x_at	hypothetical LOC440465	FLJ90757	chr17q25.3	440465	Q8NBT7	---	---	NR_026857	0.000915751	0.0292493	-0.735838
236819_at	Polypyrimidine tract binding protein 1	PTBP1	chr19p13.3	5725	A6NLN1 /// P26599 /// Q59H49 /// Q9BUQ0	600693	NP_002810 /// NP_114367 /// NP_114368 /// NP_787041	NM_002819 /// NM_031990 /// NM_031991 /// NM_175847	0.000770007	0.0272091	-0.738146
201514_s_at	GTPase activating protein (SH3 domain) binding protein 1	G3BP1	chr5q33.1	10146	B7Z8K4 /// Q13283 /// Q32P45 /// Q53HH4 /// Q5HYE9 /// Q5U0Q1 /// Q6FI03 /// Q6ZP53	608431	NP_005745 /// NP_938405	NM_005754 /// NM_198395	0.00146924	0.0364259	-0.738465
238090_at	heparan-alpha-glucosaminide N-acetyltransferase	HGSNAT	chr8p11.1	138050	B4E2V0 /// Q68CP4 /// Q6IA03 /// Q8IVU6 /// Q96ED6 /// Q96M97 /// Q9H6I6	252930 /// 610453	NP_689632	NM_152419	0.000458226	0.0207927	-0.738571
203929_s_at	microtubule-associated protein tau	MAPT	chr17q21.1	4137	B3KTM0 /// B4DSB3 /// B4DSE3 /// B7U472 /// C9JR34 /// P10636 /// Q96N45	157140 /// 168600 /// 172700 /// 260540 /// 600274 /// 601104	NP_001116538 /// NP_001116539 /// NP_005901 /// NP_058518 /// NP_058519 /// NP_058525	NM_001123066 /// NM_001123067 /// NM_005910 /// NM_016834 /// NM_016835 /// NM_016841	0.000942146	0.0297638	-0.738682
211230_s_at	phosphoinositide-3-kinase, catalytic, delta polypeptide	PIK3CD	chr1p36.2	5293	A7E2E0 /// B2RAH3 /// B4E0L4 /// B7ZM44 /// O00329 /// O00334 /// Q1WIQ9 /// Q1WIR0 /// Q59HC4 /// Q5SR50	602839	NP_005017	NM_005026	0.000779804	0.0272809	-0.738836
233051_at	SLIT and NTRK-like family, member 2	SLITRK2	chrXq27.3	84631	B3KTY4 /// Q6AI13 /// Q9H156	300561	NP_001137475 /// NP_001137476 /// NP_001137477 /// NP_001137478 /// NP_001137479 /// NP_001137480 /// NP_001137481 /// NP_001137482 /// NP_115928	NM_001144003 /// NM_001144004 /// NM_001144005 /// NM_001144006 /// NM_001144007 /// NM_001144008 /// NM_001144009 /// NM_001144010 /// NM_032539	0.000922997	0.0294234	-0.739657
1555894_s_at	metastasis suppressor 1-like	MTSS1L	chr16q22.1	92154	B5MDG5 /// Q765P7 /// Q8TB44	---	NP_612392	NM_138383	0.00156388	0.0375066	-0.740299
210822_at	ribosomal protein L13 pseudogene 5	RPL13P5	chr12p13.31	283345	---	---	---	NR_002803	0.000412856	0.0197353	-0.740647
228617_at	XIAP associated factor 1	XAF1	chr17p13.1	54739	B3KPW1 /// C9J7Z8 /// C9K044 /// D3DTM6 /// Q6GPH4	606717	NP_059993 /// NP_954590	NM_017523 /// NM_199139	0.00181474	0.0401267	-0.74183
227760_at	insulin-like growth factor binding protein-like 1	IGFBPL1	chr9p13.1	347252	Q8WX77	610413	NP_001007564	NM_001007563	0.000829024	0.0279158	-0.742464
227299_at	Cyclin I	CCNI	chr4q21.1	10983	B7Z6X4 /// Q14094 /// Q53GK0 /// Q59EP5 /// Q6FHH0	---	NP_006826	NM_006835	0.00248392	0.0461737	-0.742595
206179_s_at	tubulin polymerization promoting protein	TPPP	chr5p15.3	11076	O94811 /// Q4L233	608773	NP_008961	NM_007030	0.00132469	0.0350097	-0.743025
1554600_s_at	lamin A/C	LMNA	chr1q21.2-q21.3	4000	B4DFR3 /// B4DI32 /// D3DVB0 /// P02545 /// Q3BDU5 /// Q5I6Y4 /// Q5I6Y5 /// Q5I6Y6 /// Q5TCI8 /// Q5TCI9 /// Q5TCJ4 /// Q6UYC3 /// Q8N519	115200 /// 150330 /// 151660 /// 159001 /// 176670 /// 181350 /// 248370 /// 275210 /// 277700 /// 605588 /// 610140	NP_005563 /// NP_733821 /// NP_733822	NM_005572 /// NM_170707 /// NM_170708	9.50651e-05	0.0093759	-0.743416
231017_at	serine/threonine kinase 11	STK11	chr19p13.3	6794	A6YR18 /// Q15831 /// Q5ZEZ1 /// Q9HBS3 /// Q9NS52	175200 /// 273300 /// 602216	NP_000446	NM_000455	0.000784064	0.0273447	-0.744766
206332_s_at	interferon, gamma-inducible protein 16	IFI16	chr1q22	3428	B4DJT8 /// C9JXU0 /// Q16666	147586	NP_005522	NM_005531	0.000111482	0.0102738	-0.745093
205138_s_at	uronyl-2-sulfotransferase	UST	chr6q25.1	10090	A8KA57 /// Q9Y2C2	610752	NP_005706	NM_005715	0.000291994	0.0164144	-0.745351
209204_at	LIM domain only 4	LMO4	chr1p22.3	8543	A8K963 /// D3DT23 /// P61968	603129	NP_006760	NM_006769	0.000113529	0.0103299	-0.745409
212782_x_at	polymerase (RNA) II (DNA directed) polypeptide J, 13.3kDa	POLR2J	chr7q22.1	5439	A6NK79 /// P52435 /// Q9H1A6	604150	NP_006225	NM_006234	0.00103197	0.0308763	-0.745742
209685_s_at	protein kinase C, beta	PRKCB	chr16p11.2	5579	D3DWF5 /// P05771	176970	NP_002729 /// NP_997700	NM_002738 /// NM_212535	0.000219419	0.014291	-0.745814
218902_at	Notch homolog 1, translocation-associated (Drosophila)	NOTCH1	chr9q34.3	4851	P46531 /// Q6IAD4 /// Q9NXX4	109730 /// 190198	NP_060087	NM_017617	0.00241492	0.0454418	-0.746263
220663_at	interleukin 1 receptor accessory protein-like 1	IL1RAPL1	chrXp22.1-p21.3	11141	A0AVG4 /// Q7Z2H0 /// Q7Z2K4 /// Q7Z4G3 /// Q9NZN1	300143 /// 300206	NP_055086	NM_014271	0.000174	0.0126608	-0.746974
210823_s_at	protein tyrosine phosphatase, receptor type, S	PTPRS	chr19p13.3	5802	A8E4L7 /// Q13332 /// Q16343 /// Q2M3R7 /// Q59FX6 /// Q8NHS7 /// Q9UM81	601576	NP_002841 /// NP_570923 /// NP_570924 /// NP_570925	NM_002850 /// NM_130853 /// NM_130854 /// NM_130855	0.00038651	0.019165	-0.749536
213494_s_at	YY1 transcription factor	YY1	chr14q	7528	P25490	600013	NP_003394	NM_003403	0.00112721	0.0321795	-0.749584
226018_at	chromosome 7 open reading frame 41	C7orf41	chr7p14.3	222166	B4DH90 /// B8ZZW9 /// C9JBT1 /// Q8N3F0	---	NP_690006	NM_152793	6.10689e-05	0.00751913	-0.749825
212382_at	transcription factor 4	TCF4	chr18q21.1	6925	B3KT62 /// B3KUC0 /// B3KVA4 /// B4DUG3 /// B7Z5M6 /// B7Z6Y1 /// P15884 /// Q59ES0	602272 /// 610954	NP_001077431 /// NP_003190	NM_001083962 /// NM_003199	0.000107356	0.0101114	-0.750809
1553796_at	hypothetical LOC150622	LOC150622	chr2p25.2	150622	Q96NM1	---	---	NR_026832	0.00161149	0.0379081	-0.750923
206124_s_at	lethal giant larvae homolog 1 (Drosophila)	LLGL1	chr17p11.2	3996	A0PJG1 /// Q15334	600966	NP_004131	NM_004140	0.000644711	0.0247171	-0.751791
216080_s_at	fatty acid desaturase 3	FADS3	chr11q12-q13.1	3995	B7Z345 /// Q59FV3 /// Q9Y5Q0	606150	NP_068373	NM_021727	0.00189288	0.0407649	-0.751849
203194_s_at	nucleoporin 98kDa	NUP98	chr11p15.5	4928	A8KA17 /// B3KVH8 /// B4DLK6 /// B4DWF8 /// C9J6D8 /// P52948 /// Q9BUL5 /// Q9HDC8	601021	NP_005378 /// NP_057404 /// NP_624357 /// NP_624358	NM_005387 /// NM_016320 /// NM_139131 /// NM_139132	0.000535959	0.0224173	-0.753404
234990_at	chromobox homolog 5 (HP1 alpha homolog, Drosophila)	CBX5	chr12q13.13	23468	P45973 /// Q6I9T7	604478	NP_001120793 /// NP_001120794 /// NP_036249	NM_001127321 /// NM_001127322 /// NM_012117	0.00211972	0.04294	-0.753807
204542_at	ST6 (alpha-N-acetyl-neuraminyl-2,3-beta-galactosyl-1,3)-N-acetylgalactosaminide alpha-2,6-sialyltransferase 2	ST6GALNAC2	chr17q25.1	10610	Q9UJ37	610137	NP_006447	NM_006456	0.00131827	0.0349646	-0.753969
212178_s_at	POM121 membrane glycoprotein (rat) /// POM121 membrane glycoprotein C	POM121 /// POM121C	chr7q11.2 /// chr7q11.23	100101267 /// 9883	A1L4L9 /// A6NF01 /// A8CG34 /// A8MXF9 /// A8MY32 /// B4DDR5 /// B4DET5 /// C9JFL1 /// Q96HA1 /// Q9Y6I0	---	NP_001092885 /// NP_742017	NM_001099415 /// NM_172020	0.000645623	0.0247182	-0.754359
204384_at	golgin A2	GOLGA2	chr9q34.11	2801	B7ZC05 /// B7ZC06 /// Q08379 /// Q5HYE0 /// Q5PXD5	602580	NP_004477	NM_004486	0.000377362	0.0189405	-0.754583
229412_at	TAF8 RNA polymerase II, TATA box binding protein (TBP)-associated factor, 43kDa	TAF8	chr6p21.1	129685	B4DZU5 /// B5ME22 /// C9J7M8 /// C9J856 /// Q7Z7C8	609514	NP_612639	NM_138572	0.000101636	0.0097454	-0.755371
211313_s_at	bromodomain adjacent to zinc finger domain, 1B	BAZ1B	chr7q11.23	9031	Q9UIG0	605681	NP_115784	NM_032408	0.00125316	0.0341577	-0.755472
215193_x_at	major histocompatibility complex, class II, DR beta 1 /// major histocompatibility complex, class II, DR beta 3 /// major histocompatibility complex, class II, DR beta 4	HLA-DRB1 /// HLA-DRB3 /// HLA-DRB4	chr6p21.3	3123 /// 3125 /// 3126	A0AQX7 /// A0AQY1 /// A0AQY4 /// A0AQY5 /// A0AQY6 /// A0AQY7 /// A0AQY8 /// A0AQZ2 /// A0AQZ4 /// A0N0W5 /// A0N9A0 /// A0N9A1 /// A0N9A2 /// A0N9A4 /// A0N9E2 /// A0PFK3 /// A0PFV9 /// A1A414 /// A1A417 /// A1A418 /// A1A419 /// A1DS51 /// A1Z1P0 /// A2ABG7 /// A2AVQ2 /// A2BFX2 /// A2BFX3 /// A4F5N1 /// A4URM3 /// A4UUM5 /// A5I885 /// A5PHT3 /// A5YVG9 /// A6MWD7 /// A7DZ90 /// A7DZ95 /// A7E…	126200 /// 142857 /// 180300 /// 181000 /// 612735	NP_002115 /// NP_068818 /// NP_072049 /// XP_002346292 /// XP_002346809 /// XP_002346810	NM_002124 /// NM_021983 /// NM_022555 /// XM_002346251 /// XM_002346768 /// XM_002346769	0.000993416	0.0302942	-0.755585
223031_s_at	TNF receptor-associated factor 7	TRAF7	chr16p13.3	84231	B3KQY7 /// Q6Q0C0	606692	NP_115647	NM_032271	0.000176584	0.0127233	-0.756109
201859_at	serglycin	SRGN	chr10q22.1	5552	P10124	177040	NP_002718	NM_002727	0.000185362	0.0130653	-0.756739
226792_s_at	kinesin family member C2	KIFC2	chr8q24.3	90990	Q96AC6 /// Q96BU4 /// Q96NN6	---	NP_665697	NM_145754	0.000566316	0.0230373	-0.757056
221237_s_at	oxysterol binding protein 2	OSBP2	chr22q12.2	23762	B0QYF9 /// B4DFA8 /// B4DK24 /// B4DKE4 /// B4DTR3 /// C9J7J0 /// C9JS84 /// Q0VF99 /// Q6ZN50 /// Q8NA37 /// Q969R2	606729	NP_110385	NM_030758	0.000165522	0.0124111	-0.757606
221881_s_at	chloride intracellular channel 4	CLIC4	chr1p36.11	25932	B3KTR3 /// B4DWC4 /// Q6FIC5 /// Q9NVF8 /// Q9Y696	606536	NP_039234	NM_013943	0.000312555	0.0169503	-0.757609
229530_at	guanylate cyclase 1, soluble, alpha 3	GUCY1A3	chr4q31.3-q33|4q31.1-q31.2	2982	B3KU69 /// D3DP19 /// Q02108 /// Q6PJR4 /// Q9NNW8	139396	NP_000847 /// NP_001124154 /// NP_001124155 /// NP_001124156 /// NP_001124157 /// NP_001124158 /// NP_001124159	NM_000856 /// NM_001130682 /// NM_001130683 /// NM_001130684 /// NM_001130685 /// NM_001130686 /// NM_001130687	0.00171368	0.0390665	-0.757668
214711_at	glutamyl-tRNA(Gln) amidotransferase, subunit C homolog (bacterial)	GATC	chr12q24.31	283459	O43716	---	NP_789788	NM_176818	0.00039409	0.0193073	-0.758247
243618_s_at	Zinc finger protein 827	ZNF827	chr4q31.21-q31.22	152485	B3KPL9 /// B3KSR1 /// Q17R98	---	NP_849157	NM_178835	0.00208289	0.0427601	-0.758716
57539_at	zinc finger, CCCH-type with G patch domain	ZGPAT	chr20q13.3	84619	Q8N5A5 /// Q9H400	---	NP_001076582 /// NP_115916 /// NP_852150	NM_001083113 /// NM_032527 /// NM_181485	0.000334097	0.0175385	-0.759206
211051_s_at	exostoses (multiple)-like 3	EXTL3	chr8p21	2137	B4DG91 /// D3DST8 /// O43909 /// Q68CZ0	605744	NP_001431	NM_001440	0.00150871	0.0368838	-0.759844
208965_s_at	interferon, gamma-inducible protein 16	IFI16	chr1q22	3428	B4DJT8 /// C9JXU0 /// Q16666	147586	NP_005522	NM_005531	0.00124212	0.0339618	-0.760521
1553994_at	5'-nucleotidase, ecto (CD73)	NT5E	chr6q14-q21	4907	B2RBH2 /// B3KQI8 /// B3KQK1 /// P21589 /// Q53Z63 /// Q5JRQ1 /// Q5JRQ2 /// Q6NZX3 /// Q96B60	129190	NP_002517	NM_002526	0.000958613	0.0299951	-0.760677
212356_at	KH and NYN domain containing	KHNYN	chr14q12	23351	A8K6L5 /// O15037	---	NP_056114	NM_015299	0.000817329	0.0277452	-0.762869
40149_at	SH2B adaptor protein 1	SH2B1	chr16p11.2	25970	B3KNV5 /// B4DLN5 /// B4DQ00 /// Q9NRF2	608937	NP_001139267 /// NP_001139268 /// NP_001139269 /// NP_001139284 /// NP_056318	NM_001145795 /// NM_001145796 /// NM_001145797 /// NM_001145812 /// NM_015503	0.000655919	0.0249709	-0.763018
227994_x_at	pancreatic progenitor cell differentiation and proliferation factor homolog (zebrafish)	PPDPF	chr20q13.33	79144	Q9H3Y8	---	NP_077275	NM_024299	0.000431078	0.0201942	-0.763293
235778_s_at	ankyrin repeat domain 44	ANKRD44	chr2q33.1	91526	B7Z6Z7 /// C9JY51 /// Q53T07 /// Q8N8A2	---	NP_710181	NM_153697	0.00110622	0.031994	-0.763476
243617_at	Zinc finger protein 827	ZNF827	chr4q31.21-q31.22	152485	B3KPL9 /// B3KSR1 /// Q17R98	---	NP_849157	NM_178835	0.000472035	0.0210765	-0.764807
1555585_a_at	family with sequence similarity 71, member B	FAM71B	chr5q33.3	153745	Q8TC56 /// Q8TEW9	---	NP_570969	NM_130899	4.24231e-05	0.00621023	-0.765065
204396_s_at	G protein-coupled receptor kinase 5	GRK5	chr10q24-qter	2869	B2R7K0 /// B4DPB3 /// B4DWB2 /// D3DRD0 /// P34947 /// Q24JT8 /// Q5T060 /// Q71RG8	600870	NP_005299	NM_005308	1.39626e-05	0.00350986	-0.765103
224023_s_at	chromosome 3 open reading frame 10	C3orf10	chr3p25.3	55845	Q8WUW1 /// Q9HB48 /// Q9NZ47	611183	NP_060932	NM_018462	0.000768169	0.0271637	-0.765134
240633_at	docking protein 7	DOK7	chr4p16.3	285489	Q18PE1 /// Q8N1M3	208150 /// 254300 /// 610285	NP_001158145 /// NP_775931	NM_001164673 /// NM_173660	0.000674582	0.0252522	-0.765242
212578_x_at	ribosomal protein S17	RPS17	chr15q	6218	P08708	180472 /// 612527	NP_001012	NM_001021	0.00150701	0.0368838	-0.765594
214619_at	corticotropin releasing hormone receptor 1	CRHR1	chr17q12-q22	1394	B3SXS2 /// B3TIK8 /// B4DIE9 /// B4DMR5 /// C9JM88 /// P34998 /// Q8NG71 /// Q8WXR0 /// Q8WXR5 /// Q8WXR6 /// Q8WXR7	122561	NP_001138618 /// NP_001138619 /// NP_001138620 /// NP_004373	NM_001145146 /// NM_001145147 /// NM_001145148 /// NM_004382	0.00027456	0.0158771	-0.765926
221814_at	G protein-coupled receptor 124	GPR124	chr8p11.23	25960	C9JX63 /// Q658W4 /// Q6YN44 /// Q96PE1	606823	NP_116166	NM_032777	0.000311179	0.016913	-0.766246
1555797_a_at	actin related protein 2/3 complex, subunit 5, 16kDa	ARPC5	chr1q25.3	10092	B1ALC0 /// O15511	604227	NP_005708	NM_005717	2.05344e-05	0.00438753	-0.766275
218064_s_at	A kinase (PRKA) anchor protein 8-like	AKAP8L	chr19p13.12	26993	B3KMD4 /// B4DJ74 /// Q9UF73 /// Q9ULX6	609475	NP_055186	NM_014371	0.000862743	0.0285192	-0.766468
200857_s_at	nuclear receptor co-repressor 1	NCOR1	chr17p11.2	9611	A5PKW7 /// B4DJ25 /// B4DZ48 /// C9JAP0 /// O75376 /// Q05CG3 /// Q3B773 /// Q6NTH1 /// Q6PDT8 /// Q6PGR4 /// Q7Z516 /// Q86W52 /// Q86YY0 /// Q86YY1 /// Q86YY2 /// Q9NSZ0 /// Q9UPY1 /// Q9UPY2	600849	NP_006302	NM_006311	0.000179133	0.0127884	-0.766586
202253_s_at	dynamin 2	DNM2	chr19p13.2	1785	A8K1B6 /// B3KUU8 /// B4DJ53 /// P50570 /// Q59G96 /// Q6ZSZ9 /// Q6ZTU8 /// Q6ZV85 /// Q8N1K8 /// Q9UPH5	160150 /// 602378 /// 606482	NP_001005360 /// NP_001005361 /// NP_001005362 /// NP_004936	NM_001005360 /// NM_001005361 /// NM_001005362 /// NM_004945	0.000426602	0.0200609	-0.767629
1558140_at	plexin A1	PLXNA1	chr3q21.3	5361	B3KY38 /// B4DE20 /// Q6ZTY7 /// Q9NSM6 /// Q9UIW2	601055	NP_115618	NM_032242	0.000299351	0.0166003	-0.767975
236363_at	hypothetical protein LOC285378 /// LSM3 homolog, U6 small nuclear RNA associated (S. cerevisiae)	LOC285378 /// LSM3	chr3p25.1	27258 /// 285378	B2R5H5 /// P62310	607283	NP_055278	NM_014463	0.000946147	0.0298327	-0.76835
206559_x_at	eukaryotic translation elongation factor 1 alpha 1	EEF1A1	chr6q14.1	1915	Q16577	130590	NP_001393	NM_001402	0.000715518	0.0262342	-0.768845
205734_s_at	AF4/FMR2 family, member 3	AFF3	chr2q11.2-q12	3899	A8K353 /// B7Z4I6 /// B7ZM46 /// C9J622 /// C9J847 /// C9JC67 /// C9JIB1 /// C9JMS1 /// C9JUC4 /// C9JUY1 /// C9JZ66 /// D3DVI6 /// P51826 /// Q8NAP7	601464	NP_001020279 /// NP_002276	NM_001025108 /// NM_002285	0.000772244	0.0272295	-0.770946
214087_s_at	myosin binding protein C, slow type	MYBPC1	chr12q23.2	4604	A8KAB1 /// B3KPP3 /// B4DKR5 /// B7Z8G8 /// B7ZL02 /// B7ZL09 /// B7ZL10 /// Q00872 /// Q17RR7 /// Q569K7 /// Q63HJ3 /// Q6P096 /// Q86T39 /// Q86T42 /// Q86T48 /// Q86TA8 /// Q86TC8 /// Q8N3R4	160794	NP_002456 /// NP_996555 /// NP_996556 /// NP_996557	NM_002465 /// NM_206819 /// NM_206820 /// NM_206821	0.000334723	0.0175526	-0.772227
242665_at	formin-like 2	FMNL2	chr2q23.3	114793	B3KT32 /// C9IZY8 /// Q6ZN96 /// Q96CE5 /// Q96PY5	---	NP_443137	NM_052905	0.00239892	0.0452446	-0.772416
223990_at	chromosome 4 open reading frame 17	C4orf17	chr4q23	84103	B2RBK9 /// Q53FE4 /// Q8NA78	---	NP_115525	NM_032149	8.07642e-05	0.00859876	-0.773587
222094_at	sulfotransferase family, cytosolic, 1A, phenol-preferring, member 3 /// sulfotransferase family, cytosolic, 1A, phenol-preferring, member 4	SULT1A3 /// SULT1A4	chr16p11.2	445329 /// 6818	B3KT14 /// P50224 /// Q1ET61 /// Q1ET62 /// Q1ET63 /// Q1ET64 /// Q1ET65 /// Q1ET66 /// Q2TAB3 /// Q9BQ83 /// Q9H5H2 /// Q9UMT9	600641	NP_001017389 /// NP_001017390 /// NP_003157 /// NP_808220	NM_001017389 /// NM_001017390 /// NM_003166 /// NM_177552	0.00157045	0.0375066	-0.773683
209834_at	carbohydrate (chondroitin 6) sulfotransferase 3	CHST3	chr10q22.1	9469	Q7LGC8	143095 /// 603799 /// 608637	NP_004264	NM_004273	0.000539475	0.0224879	-0.773704
216593_s_at	similar to phosphatidylinositol glycan, class C /// phosphatidylinositol glycan anchor biosynthesis, class C	LOC100289666 /// PIGC	chr11p13 /// chr1q23-q25	100289666 /// 5279	Q92535	601730	NP_002633 /// NP_714969	NM_002642 /// NM_153747 /// XR_078433 /// XR_079282	0.00152342	0.0370227	-0.774151
227441_s_at	ankyrin repeat and sterile alpha motif domain containing 1B	ANKS1B	chr12q23.1	56899	A8MSN4 /// B1VKB5 /// B4DFP6 /// B4DH98 /// B4DJA1 /// B7Z9I9 /// Q6V0K8 /// Q7Z6G8	607815	NP_064525 /// NP_690001 /// NP_858056	NM_020140 /// NM_152788 /// NM_181670	6.00448e-05	0.00747657	-0.775003
207112_s_at	GRB2-associated binding protein 1	GAB1	chr4q31.21	2549	B7Z3B9 /// Q13480 /// Q8TE87 /// Q9HA84	604439	NP_002030 /// NP_997006	NM_002039 /// NM_207123	0.00104113	0.0310475	-0.775103
213231_at	dystrophia myotonica, WD repeat containing	DMWD	chr19q13.3	1762	Q09019 /// Q8WUW6	609857	NP_004934	NM_004943	0.00286261	0.04979	-0.775377
229244_at	limbic system-associated membrane protein	LSAMP	chr3q13.2-q21	4045	B2RCU8 /// B7Z661 /// C9J5G3 /// Q13449	603241	NP_002329	NM_002338	0.00204744	0.0423238	-0.775742
210967_x_at	calcium channel, voltage-dependent, beta 1 subunit	CACNB1	chr17q21-q22	782	B3KXG1 /// B7Z4Q4 /// B7Z6N7 /// Q02641 /// Q59GD3 /// Q6TME4	114207	NP_000714 /// NP_954855 /// NP_954856	NM_000723 /// NM_199247 /// NM_199248	0.00183056	0.0403592	-0.777211
216071_x_at	mediator complex subunit 12	MED12	chrXq13	9968	B4DYQ3 /// Q7Z2E0 /// Q7Z2F1 /// Q7Z2F4 /// Q7Z2K3 /// Q7Z3Z5 /// Q8WWP6 /// Q93074	300188 /// 305450 /// 309520	NP_005111	NM_005120	0.000418582	0.0198355	-0.778934
1552842_at	heparan sulfate 6-O-sulfotransferase 3	HS6ST3	chr13q32.1	266722	B3KX95 /// Q8IZP7	609401	NP_703157 /// XP_002344784	NM_153456 /// XM_002344743	0.00259551	0.0471971	-0.778978
211772_x_at	cholinergic receptor, nicotinic, alpha 3	CHRNA3	chr15q24	1136	B4DP53 /// B4E0H0 /// P32297 /// Q6EWN2	118503 /// 612052	NP_000734 /// NP_001160166	NM_000743 /// NM_001166694	0.000948482	0.0298509	-0.780753
202856_s_at	solute carrier family 16, member 3 (monocarboxylic acid transporter 4)	SLC16A3	chr17q25	9123	O15427 /// Q53G91	603877	NP_001035887 /// NP_001035888 /// NP_004198	NM_001042422 /// NM_001042423 /// NM_004207	0.00180333	0.0400643	-0.780939
208351_s_at	mitogen-activated protein kinase 1	MAPK1	chr22q11.2|22q11.21	5594	A8CZ64 /// B4DHN0 /// P28482 /// Q1HBJ4 /// Q499G7	176948	NP_002736 /// NP_620407	NM_002745 /// NM_138957	0.000983072	0.0302874	-0.781978
214408_s_at	RFPL1 antisense RNA (non-protein coding) /// RFPL3 antisense RNA (non-protein coding)	RFPL1S /// RFPL3S	chr22q12 /// chr22q12.3	10737 /// 10740	P0C7P2 /// Q6IC07	605971 /// 605972	---	NR_001450 /// NR_002596 /// NR_002727	1.42378e-05	0.00351925	-0.782252
230453_s_at	ATPase, Ca++ transporting, ubiquitous	ATP2A3	chr17p13.3	489	A8K9K1 /// A8MYK9 /// Q6JHX1 /// Q93084	601929	NP_005164 /// NP_777613 /// NP_777614 /// NP_777615 /// NP_777616 /// NP_777617 /// NP_777618	NM_005173 /// NM_174953 /// NM_174954 /// NM_174955 /// NM_174956 /// NM_174957 /// NM_174958	0.00141042	0.0359459	-0.783385
203323_at	caveolin 2	CAV2	chr7q31.1	858	C9JJZ4 /// P51636 /// Q53X57 /// Q712N7	601048	NP_001224 /// NP_937855	NM_001233 /// NM_198212	0.000195888	0.0134197	-0.783949
1556033_at	hypothetical FLJ39739	FLJ39739	chr1q21.1	388685	---	---	---	NR_027468 /// XR_079533 /// XR_079563	0.00168754	0.0388063	-0.784132
214267_s_at	Cell adhesion molecule 4	CADM4	chr19q13.31	199731	Q8NFZ8	609744	NP_660339	NM_145296	0.000464776	0.0209162	-0.784426
209355_s_at	phosphatidic acid phosphatase type 2B	PPAP2B	chr1pter-p22.1	8613	D3DQ52 /// O14495 /// Q5U0F7	607125	NP_003704 /// NP_803133	NM_003713 /// NM_177414	0.00194244	0.0412899	-0.785018
219919_s_at	slingshot homolog 3 (Drosophila)	SSH3	chr11q13.2	54961	C9JKU4 /// C9JUG3 /// Q8TE77	606780	NP_060327	NM_017857	0.000229687	0.0146603	-0.785412
203639_s_at	fibroblast growth factor receptor 2	FGFR2	chr10q26	2263	B4DFC2 /// B5A960 /// B5A961 /// B5A962 /// B5A963 /// D2CGD1 /// P21802 /// Q16888 /// Q8IXC7 /// Q9UEH2 /// Q9UMA9 /// Q9UMB0	101200 /// 101400 /// 101600 /// 123150 /// 123500 /// 123790 /// 137215 /// 149730 /// 176943 /// 207410 /// 609579	NP_000132 /// NP_001138385 /// NP_001138386 /// NP_001138387 /// NP_001138388 /// NP_001138389 /// NP_001138390 /// NP_001138391 /// NP_075259	NM_000141 /// NM_001144913 /// NM_001144914 /// NM_001144915 /// NM_001144916 /// NM_001144917 /// NM_001144918 /// NM_001144919 /// NM_022970	0.00109594	0.0318105	-0.785537
204257_at	fatty acid desaturase 3	FADS3	chr11q12-q13.1	3995	B7Z345 /// Q59FV3 /// Q9Y5Q0	606150	NP_068373	NM_021727	0.00272581	0.048512	-0.785726
218387_s_at	6-phosphogluconolactonase	PGLS	chr19p13.2	25796	O95336	604951	NP_036220	NM_012088	0.00171119	0.0390638	-0.786155
217609_at	leucine rich repeat containing 23	LRRC23	chr12p13	10233	A8K8K2 /// C9JEW3 /// C9JKE8 /// C9JQN5 /// Q53EV4 /// Q5MD59	---	NP_001128689 /// NP_008923 /// NP_964013	NM_001135217 /// NM_006992 /// NM_201650	0.00205178	0.042369	-0.789478
201615_x_at	caldesmon 1	CALD1	chr7q33	800	A8K0X1 /// B4DPW5 /// B4E3I0 /// B7Z6G4 /// C9J813 /// C9JE79 /// C9JEK3 /// Q05682 /// Q05DR4 /// Q5HY93 /// Q6P707 /// Q6PJM5 /// Q7Z2Y9 /// Q8NI76 /// Q9NYG1	114213	NP_004333 /// NP_149129 /// NP_149130 /// NP_149131 /// NP_149347	NM_004342 /// NM_033138 /// NM_033139 /// NM_033140 /// NM_033157	0.00204883	0.0423258	-0.790053
1557729_at	FP2025	LOC100131848	chr10q26.11	100131848	Q71RG8	---	XP_001721603 /// XP_001726194 /// XP_001726388	XM_001721551 /// XM_001726142 /// XM_001726336	0.00112721	0.0321795	-0.791244
1557879_at	hypothetical protein LOC100129175	LOC100129175	chr2q35	100129175	---	---	XP_001714407 /// XP_001716038 /// XP_001717948	XM_001714355 /// XM_001715986 /// XM_001717896	0.000414491	0.0197558	-0.791912
211810_s_at	galactosylceramidase	GALC	chr14q31	2581	B4DFD1 /// O95953 /// P54803	245200 /// 606890	NP_000144 /// NP_001032614	NM_000153 /// NM_001037525	0.0021799	0.0434099	-0.792367
225979_at	pleckstrin homology domain containing, family G (with RhoGef domain) member 2	PLEKHG2	chr19q13.2	64857	B4DYK2 /// C9J0Y4 /// C9J7S4 /// C9JVL3 /// Q9H7P9	611893	NP_073746	NM_022835	0.000258471	0.0153177	-0.793044
207740_s_at	nucleoporin 62kDa	NUP62	chr19q13.33	23636	A2RRH1 /// P37198 /// Q1WMJ3 /// Q8WYU3 /// Q96RQ9	271930 /// 605815	NP_036478 /// NP_057637 /// NP_714940 /// NP_714941	NM_012346 /// NM_016553 /// NM_153718 /// NM_153719	9.57723e-05	0.00940289	-0.793653
205698_s_at	mitogen-activated protein kinase kinase 6	MAP2K6	chr17q24.3	5608	A8K3Y2 /// B5BU16 /// P52564 /// Q6MZH7	601254	NP_002749	NM_002758	0.00187909	0.0406738	-0.794734
1556096_s_at	unc-13 homolog C (C. elegans)	UNC13C	chr15q21.3	440279	B4DF98 /// Q8NB66	---	NP_001074003	NM_001080534	0.000494407	0.0215742	-0.795732
232639_at	chromosome 3 open reading frame 25	C3orf25	chr3q21.3	90288	B3KTU9 /// B3KXU6 /// Q6NXP0	---	NP_997190	NM_207307	0.000527752	0.0222141	-0.797037
238917_s_at	DENN/MADD domain containing 5B	DENND5B	chr12p11.21	160518	B3KVW7 /// Q6ZUT9	---	NP_659410	NM_144973	0.0019196	0.040966	-0.79861
221958_s_at	wntless homolog (Drosophila)	WLS	chr1p31.3	79971	B7Z787 /// Q5JRS7 /// Q5T9L3 /// Q7Z430 /// Q8N108 /// Q8N2N3 /// Q96IV8 /// Q9H5T0	611514	NP_001002292 /// NP_079187	NM_001002292 /// NM_024911	2.72259e-05	0.00488754	-0.799128
1553013_at	contactin associated protein-like 5	CNTNAP5	chr2q14.3	129684	B8ZZU7 /// C9JX51 /// C9K0I2 /// Q8WYK1	610519	NP_570129	NM_130773	3.42162e-05	0.00549711	-0.799339
225353_s_at	complement component 1, q subcomponent, C chain	C1QC	chr1p36.11	714	P02747	120575	NP_001107573 /// NP_758957	NM_001114101 /// NM_172369	0.00100044	0.0304407	-0.799485
210224_at	major histocompatibility complex, class I-related	MR1	chr1q25.3	3140	B4E3B1 /// Q95460 /// Q9MY23	600764	NP_001522	NM_001531	0.00156399	0.0375066	-0.800424
201702_s_at	protein phosphatase 1, regulatory (inhibitor) subunit 10	PPP1R10	chr6p21.3	5514	Q2L6I0 /// Q58F28 /// Q96QC0	603771	NP_002705	NM_002714	0.002258	0.0440671	-0.800784
213040_s_at	neuronal pentraxin receptor	NPTXR	chr22q13.1	23467	O95502	609474	NP_055108	NM_014293	2.32497e-05	0.00454126	-0.80203
203153_at	interferon-induced protein with tetratricopeptide repeats 1	IFIT1	chr10q25-q26	3434	B3KS50 /// P09914 /// Q5T7J1	147690	NP_001539	NM_001548	0.000350045	0.0180293	-0.802195
1553823_a_at	receptor (chemosensory) transporter protein 1	RTP1	chr3q27.3	132112	P59025	609137	NP_714919	NM_153708	0.00139936	0.0358425	-0.802759
209083_at	coronin, actin binding protein, 1A	CORO1A	chr16p11.2	11151	B4DJS1 /// P31146 /// Q59G88 /// Q6ZW98	605000	NP_009005	NM_007074	0.00275582	0.0487251	-0.802847
218623_at	HMP19 protein	HMP19	chr5q35.2	51617	B4DG29 /// B4DLX1 /// B7Z9I7 /// Q6IAL2 /// Q7Z4X6 /// Q9Y328	---	NP_057064	NM_015980	0.000571398	0.0231134	-0.805932
225349_at	zinc finger protein 496	ZNF496	chr1q44	84838	B4E078 /// Q96IT1	---	NP_116141	NM_032752	0.002727	0.048512	-0.807566
218251_at	MID1 interacting protein 1 (gastrulation specific G12 homolog (zebrafish))	MID1IP1	chrXp11.4	58526	D3DWB2 /// Q9NPA3	---	NP_001092260 /// NP_001092261 /// NP_067065	NM_001098790 /// NM_001098791 /// NM_021242	0.00257622	0.0470545	-0.807577
201665_x_at	ribosomal protein S17	RPS17	chr15q	6218	P08708	180472 /// 612527	NP_001012	NM_001021	0.000949149	0.0298509	-0.807733
220331_at	cytochrome P450, family 46, subfamily A, polypeptide 1	CYP46A1	chr14q32.1	10858	B4DHP8 /// Q59ER2 /// Q8N2B0 /// Q9Y6A2	604087	NP_006659	NM_006668	0.000457583	0.0207826	-0.808213
219235_s_at	phosphatase and actin regulator 4	PHACTR4	chr1p35.3	65979	Q8IZ21	608726	NP_001041648 /// NP_076412	NM_001048183 /// NM_023923	0.00193849	0.0412437	-0.809546
226992_at	nitric oxide synthase trafficker	NOSTRIN	chr2q24.3-q31.1	115677	B3KSF5 /// Q53TH8 /// Q8IVI9	607496	NP_001034813 /// NP_001165102 /// NP_001165103 /// NP_443178	NM_001039724 /// NM_001171631 /// NM_001171632 /// NM_052946	0.00280141	0.0491226	-0.810019
201337_s_at	vesicle-associated membrane protein 3 (cellubrevin)	VAMP3	chr1p36.23	9341	Q15836 /// Q6FGG2 /// Q9BRV4	603657	NP_004772	NM_004781	0.000176759	0.0127233	-0.810038
210424_s_at	golgin A8 family, member A /// golgin A8 family, member B /// similar to GOLGA8B protein	GOLGA8A /// GOLGA8B /// LOC100292334	chr15q11.2 /// chr15q14	100292334 /// 23015 /// 440270	A1A4C0 /// A7E2F4 /// A8MQT2 /// B7ZKM1 /// B7ZMK6 /// Q52M46 /// Q659D1 /// Q659E6	609619	NP_001018861 /// NP_851422 /// XP_002344881	NM_001023567 /// NM_181077 /// NR_027409 /// NR_027410 /// XM_002344840	0.000321508	0.0172457	-0.810545
1565034_s_at	AF4/FMR2 family, member 3 /// myeloid/lymphoid or mixed-lineage leukemia (trithorax homolog, Drosophila)	AFF3 /// MLL	chr11q23 /// chr2q11.2-q12	3899 /// 4297	A2JNH1 /// A8K353 /// B3W6H4 /// B3W6H5 /// B3W6H7 /// B3W6H8 /// B4DIJ7 /// B4E012 /// B7Z1Q2 /// B7Z2L1 /// B7Z4I6 /// B7ZM46 /// C9J622 /// C9J847 /// C9JC67 /// C9JIB1 /// C9JMS1 /// C9JUC4 /// C9JUY1 /// C9JZ66 /// D3DVI6 /// D3YTC2 /// O60861 /// P51826 /// Q03164 /// Q29RX5 /// Q59FF2 /// Q59GS9 /// Q86YN8 /// Q86YN9 /// Q86YP0 /// Q86YP1 /// Q8NAP7 /// Q8NFI1 /// Q8TD97 /// Q9HB80 /// Q9H…	159555 /// 601464	NP_001020279 /// NP_002276 /// NP_005924	NM_001025108 /// NM_002285 /// NM_005933	0.00137341	0.0356488	-0.811069
210933_s_at	fascin homolog 1, actin-bundling protein (Strongylocentrotus purpuratus)	FSCN1	chr7p22	6624	B3KTA3 /// B3KTM9 /// C9JFC0 /// C9JFI7 /// C9JPH9 /// Q16658 /// Q96IH1	602689	NP_003079	NM_003088	5.42369e-05	0.00719085	-0.811201
208306_x_at	Major histocompatibility complex, class II, DR beta 1	HLA-DRB1	chr6p21.3	3123	A8K634 /// B6E315 /// B7ZW57 /// D0EV56 /// O19190 /// O19507 /// O19517 /// O19586 /// O19587 /// O19622 /// O19721 /// O19725 /// O19728 /// O19730 /// O19742 /// O19762 /// O19763 /// O78117 /// P01911 /// P01912 /// P04229 /// P13760 /// P13761 /// P13762 /// P20039 /// P79483 /// P79552 /// Q0R326 /// Q13365 /// Q29671 /// Q29717 /// Q29726 /// Q29755 /// Q29791 /// Q29890 /// Q29901 /// Q29…	126200 /// 142857 /// 180300 /// 181000	NP_002115	NM_002124	0.000435116	0.0202675	-0.812053
1553207_at	ADP-ribosylation factor-like 10	ARL10	chr5q35.2	285598	Q6PCE2 /// Q8N8L6	---	NP_775935	NM_173664	0.00130733	0.0348726	-0.812355
216253_s_at	parvin, beta	PARVB	chr22q13.2-q13.33	29780	A6NG58 /// B0QYM8 /// B0QYN1 /// B0QYP6 /// B0QYP8 /// B5MDI0 /// Q96PN1 /// Q9HBI1	608121	NP_001003828 /// NP_037459	NM_001003828 /// NM_013327	0.00100257	0.0304407	-0.81254
212097_at	caveolin 1, caveolae protein, 22kDa	CAV1	chr7q31.1	857	A9XTE5 /// C9JKI3 /// Q03135 /// Q2TNI1 /// Q59E85 /// Q7Z4F3	601047 /// 612526	NP_001166366 /// NP_001166367 /// NP_001166368 /// NP_001744	NM_001172895 /// NM_001172896 /// NM_001172897 /// NM_001753	0.000552059	0.0228264	-0.812751
1555602_a_at	ELAV (embryonic lethal, abnormal vision, Drosophila)-like 3 (Hu antigen C)	ELAVL3	chr19p13.2	1995	Q14576 /// Q96J71 /// Q9H024	603458	NP_001411 /// NP_115657	NM_001420 /// NM_032281	0.000170566	0.0125784	-0.812986
210284_s_at	TGF-beta activated kinase 1/MAP3K7 binding protein 2	TAB2	chr6q25.1-q25.3	23118	B4DIR9 /// Q9NYJ8	605101	NP_055908	NM_015093	2.13809e-05	0.00445563	-0.813181
228851_s_at	endosulfine alpha	ENSA	chr1q21.3	2029	A6NMQ3 /// C9JUF4 /// O43768 /// Q5T5H1	603061	NP_004427 /// NP_996925 /// NP_996926 /// NP_996927 /// NP_996928 /// NP_996929 /// NP_996930 /// NP_997051	NM_004436 /// NM_207042 /// NM_207043 /// NM_207044 /// NM_207045 /// NM_207046 /// NM_207047 /// NM_207168	0.00243053	0.0455168	-0.816483
234335_s_at	Family with sequence similarity 84, member A	FAM84A	chr2p24.3	151354	B2RB24 /// C9JKZ6 /// Q71RD3 /// Q96KN4	611234	NP_660158	NM_145175	0.000560107	0.0230024	-0.81693
230960_at	immunoglobulin superfamily, DCC subclass, member 3	IGDCC3	chr15q22.3-q23	9543	B3KTG6 /// Q8IVU1	604184	NP_004875	NM_004884	0.000602589	0.0237692	-0.817134
243864_at	coiled-coil domain containing 80	CCDC80	chr3q13.2	151887	A3KC71 /// A8KA16 /// B4E342 /// C9J8I6 /// C9JDY9 /// D3DN67 /// Q76M96	608298	NP_955805 /// NP_955806	NM_199511 /// NM_199512	0.00019511	0.0133962	-0.817889
202765_s_at	fibrillin 1	FBN1	chr15q21.1	2200	B4E3I6 /// D2JYH6 /// P35555 /// Q59HB9 /// Q75N88 /// Q75N89 /// Q9NP01	129600 /// 134797 /// 154700 /// 182212 /// 184900 /// 604308 /// 608328	NP_000129	NM_000138	0.00154085	0.0372806	-0.817983
1565698_at	HECT domain containing 2	HECTD2	chr10q23.32	143279	B3KV18 /// B4DIQ2 /// Q5U5R9 /// Q5VZ98 /// Q69YR7 /// Q8N1X7	---	NP_775768 /// NP_877497	NM_173497 /// NM_182765	0.00170488	0.0390409	-0.818134
200862_at	24-dehydrocholesterol reductase	DHCR24	chr1p33-p31.1	1718	B7Z546 /// B7Z817 /// B7Z919 /// B7Z943 /// B7ZAV4 /// D3DQ51 /// Q15392 /// Q3LIE7	602398 /// 606418	NP_055577	NM_014762	0.000127119	0.0107251	-0.818275
227892_at	protein kinase, AMP-activated, alpha 2 catalytic subunit	PRKAA2	chr1p31	5563	A0MZF5 /// B2RA25 /// P54646	600497	NP_006243	NM_006252	0.000722827	0.0263561	-0.820161
235281_x_at	AHNAK nucleoprotein	AHNAK	chr11q12.2	79026	A1A586 /// B4DTV0 /// B5MEH8 /// Q09666 /// Q13727 /// Q6ZQN2 /// Q8N274 /// Q96EC4 /// Q9BVU3	103390	NP_001611 /// NP_076965	NM_001620 /// NM_024060	0.00204058	0.0422619	-0.820431
215258_at	cell adhesion molecule 4	CADM4	chr19q13.31	199731	Q8NFZ8	609744	NP_660339	NM_145296	0.000112057	0.0102738	-0.821376
210154_at	malic enzyme 2, NAD(+)-dependent, mitochondrial	ME2	chr6p25-p24|18q21	4200	B2R8J2 /// P23368 /// Q9BWL6	154270 /// 600669 /// 610064	NP_001161807 /// NP_002387	NM_001168335 /// NM_002396	0.000935853	0.0296794	-0.82154
1555725_a_at	regulator of G-protein signaling 5	RGS5	chr1q23.1	8490	B1APM2 /// B2RD05 /// O15539 /// Q599J0 /// Q7LCP5 /// Q9H3F2	145500 /// 603276	NP_003608	NM_003617	0.00243277	0.0455168	-0.822311
202616_s_at	methyl CpG binding protein 2 (Rett syndrome)	MECP2	chrXq28	4204	A8K079 /// B5MCB4 /// C6FGV0 /// C6KG44 /// C6KG45 /// C9JH89 /// C9JWA2 /// D0UU70 /// D3YJ43 /// P51608 /// Q59FJ6	105830 /// 300005 /// 300055 /// 300260 /// 300496 /// 300673 /// 312750	NP_001104262 /// NP_004983	NM_001110792 /// NM_004992	0.00139361	0.0357957	-0.823299
243645_at	neurofascin homolog (chicken)	NFASC	chr1q32.1	23114	B3KUR8 /// B4DHW3 /// B4DRH7 /// O94856	609145	NP_001005388 /// NP_001005389 /// NP_001153803 /// NP_001153804 /// NP_001153805 /// NP_055905	NM_001005388 /// NM_001005389 /// NM_001160331 /// NM_001160332 /// NM_001160333 /// NM_015090	0.000114052	0.0103299	-0.823488
205920_at	solute carrier family 6 (neurotransmitter transporter, taurine), member 6	SLC6A6	chr3p25-p24	6533	B2RNU7 /// B4E140 /// C9JJE1 /// C9JPV1 /// P31641 /// Q59GD7 /// Q9BRI2	186854	NP_001127839 /// NP_001127840 /// NP_003034	NM_001134367 /// NM_001134368 /// NM_003043	8.38262e-05	0.00879157	-0.824139
244721_at	tumor protein p53 inducible nuclear protein 1	TP53INP1	chr8q22	94241	C9JAL6 /// Q96A56	606185	NP_001129205 /// NP_150601	NM_001135733 /// NM_033285	0.00142938	0.0362601	-0.824563
1565389_s_at	glutamate receptor, metabotropic 5	GRM5	chr11q14.2-q14.3	2915	A8K5P7 /// A8MT20 /// C9JGS1 /// P41594 /// Q6J164	604102	NP_000833 /// NP_001137303	NM_000842 /// NM_001143831	0.000234723	0.014821	-0.824651
203698_s_at	frizzled-related protein	FRZB	chr2qter	2487	B2R6W4 /// Q53QN4 /// Q53QT6 /// Q92765	165720 /// 605083	NP_001454	NM_001463	0.00277072	0.0488657	-0.827034
220043_s_at	antigen p97 (melanoma associated) identified by monoclonal antibodies 133.2 and 96.5	MFI2	chr3q28-q29	4241	C9JVN1 /// P08582 /// Q53XS6	155750	NP_005920 /// NP_201573	NM_005929 /// NM_033316	0.00146757	0.0364179	-0.8273
202456_s_at	zer-1 homolog (C. elegans)	ZER1	chr9q34.11	10444	B2RC26 /// Q05BR7 /// Q7Z7L7	---	NP_006327	NM_006336	0.00218574	0.0434223	-0.827833
208961_s_at	Kruppel-like factor 6	KLF6	chr10p15	1316	D3DRR1 /// D3GC14 /// O43838 /// O43839 /// Q7Z3W8 /// Q99612	137215 /// 176807 /// 602053	NP_001153596 /// NP_001153597 /// NP_001291	NM_001160124 /// NM_001160125 /// NM_001300 /// NR_027653	0.000486288	0.0213802	-0.831465
207629_s_at	Rho/Rac guanine nucleotide exchange factor (GEF) 2	ARHGEF2	chr1q21-q22	9181	B4DJ49 /// B7Z977 /// D3DVA6 /// Q5VY93 /// Q92974	607560	NP_001155855 /// NP_001155856 /// NP_004714	NM_001162383 /// NM_001162384 /// NM_004723	0.00111517	0.032134	-0.831622
1553502_a_at	A kinase (PRKA) anchor protein 2 /// paralemmin 2 /// PALM2-AKAP2 readthrough	AKAP2 /// PALM2 /// PALM2-AKAP2	chr9q31-q33	11217 /// 114299 /// 445815	B1ALY0 /// B1ALY1 /// B4E2K2 /// C9JA33 /// C9JVY5 /// C9JZH4 /// D3YTA4 /// Q8IXS6 /// Q9Y2D5	604582	NP_001004065 /// NP_001032370 /// NP_001130034 /// NP_009134 /// NP_443749 /// NP_671492	NM_001004065 /// NM_001037293 /// NM_001136562 /// NM_007203 /// NM_053016 /// NM_147150	0.000712931	0.0261894	-0.833476
215938_s_at	phospholipase A2, group VI (cytosolic, calcium-independent)	PLA2G6	chr22q13.1	8398	A8K460 /// B0QYE3 /// B0QYE4 /// B0QYE5 /// B0QYE6 /// B0QYE7 /// B0QYE9 /// B3KU52 /// B7Z6K3 /// O60733	256600 /// 603604 /// 610217 /// 612953	NP_001004426 /// NP_003551	NM_001004426 /// NM_003560	0.000250515	0.0151836	-0.833534
1553163_at	ADP-ribosylhydrolase like 1	ADPRHL1	chr13q34	113622	Q8NDY3	610620	NP_612439 /// NP_954631	NM_138430 /// NM_199162	0.00239874	0.0452446	-0.833824
218207_s_at	stathmin-like 3	STMN3	chr20q13.3	50861	B7Z5G4 /// Q8NCA8 /// Q9NZ72	608362	NP_056978	NM_015894	0.00188038	0.0406738	-0.834246
205434_s_at	AP2 associated kinase 1	AAK1	chr2p14	22848	B7ZLC4 /// Q2M2I8 /// Q6ZSR9 /// Q9BUD9	---	NP_055726	NM_014911	0.00142634	0.0362204	-0.834446
223454_at	chemokine (C-X-C motif) ligand 16	CXCL16	chr17p13	58191	Q9H2A7	605398	NP_001094282 /// NP_071342	NM_001100812 /// NM_022059	0.000659546	0.0250399	-0.836207
1555326_a_at	ADAM metallopeptidase domain 9 (meltrin gamma)	ADAM9	chr8p11.22	8754	A0AVL1 /// B4DDM8 /// C9J643 /// C9J6H5 /// C9JPM3 /// Q13443	602713 /// 612775	NP_001005845 /// NP_003807	NM_001005845 /// NM_003816 /// NR_027638 /// NR_027639 /// NR_027878	0.000189811	0.0132244	-0.836226
219953_s_at	chromosome 11 open reading frame 17	C11orf17	chr11p15.3	56672	B4DGB1 /// B4DGE2 /// Q9NQ31	609191	NP_065693 /// NP_878904	NM_020642 /// NM_182901	0.00219117	0.0434454	-0.838086
210958_s_at	microtubule associated serine/threonine kinase family member 4	MAST4	chr5q12.3	375449	B4DKT8 /// B4DS23 /// B4DSE5 /// B5MC73 /// B5MCH9 /// B5MDS1 /// B7Z8K3 /// C9J249 /// C9JKM7 /// C9JYC5 /// O15021 /// Q6T2V4	---	NP_001158136 /// NP_055998 /// NP_942123	NM_001164664 /// NM_015183 /// NM_198828	3.0323e-05	0.00512552	-0.839003
228523_at	nanos homolog 1 (Drosophila)	NANOS1	chr10q26.11	340719	Q5T9H5 /// Q8WY41	608226	NP_955631	NM_199461	0.000433177	0.0202536	-0.840141
1564339_a_at	cholinergic receptor, muscarinic 3	CHRM3	chr1q43	1131	B1AN12 /// P20309 /// Q8NG01 /// Q96RG9	118494	NP_000731	NM_000740	0.00107311	0.0315318	-0.840365
1556551_s_at	solute carrier family 39 (zinc transporter), member 6	SLC39A6	chr18q12.2	25800	B4DWH6 /// Q13433	608731	NP_001092876 /// NP_036451	NM_001099406 /// NM_012319	0.00116882	0.0326454	-0.842094
228364_at	zinc finger protein 784	ZNF784	chr19q13.42	147808	Q8NCA9	---	NP_976308	NM_203374	0.000136732	0.01118	-0.842172
213460_x_at	NOP2/Sun domain family, member 5 pseudogene 2	NSUN5P2	chr7q11.23	260294	B3KSU5 /// B4E119 /// C9JAU1 /// C9JN46 /// C9JUK6 /// C9JV22 /// Q3KNT7 /// Q3KNT8 /// Q63ZY6	---	NP_001034576 /// NP_115534 /// NP_683738	NM_001039487 /// NM_032158 /// NM_148936 /// NR_033323	0.00251593	0.0465063	-0.842471
202724_s_at	forkhead box O1	FOXO1	chr13q14.1	2308	Q12778	136533 /// 268220	NP_002006	NM_002015	0.00103294	0.0308866	-0.843929
223821_s_at	sushi domain containing 4	SUSD4	chr1q41	55061	A5YM74 /// B3KTY0 /// B7Z369 /// B7Z469 /// C9J204 /// D3DTB9 /// Q5VX71 /// Q5VX72	---	NP_001032252 /// NP_060452	NM_001037175 /// NM_017982	0.00211016	0.042883	-0.844985
227066_at	MOB1, Mps One Binder kinase activator-like 2C (yeast)	MOBKL2C	chr1p33	148932	D3DQ22 /// Q70IA8	---	NP_660322 /// NP_958805	NM_145279 /// NM_201403	0.000589138	0.0234454	-0.845437
203506_s_at	mediator complex subunit 12	MED12	chrXq13	9968	B4DYQ3 /// Q7Z2E0 /// Q7Z2F1 /// Q7Z2F4 /// Q7Z2K3 /// Q7Z3Z5 /// Q8WWP6 /// Q93074	300188 /// 305450 /// 309520	NP_005111	NM_005120	0.00131945	0.0349646	-0.846061
232675_s_at	uridine-cytidine kinase 1-like 1	UCKL1	chr20q13.33	54963	B7Z785 /// B7Z8N2 /// Q53HM1 /// Q5JWV1 /// Q9H3Z3 /// Q9NWZ5	610866	NP_060329	NM_017859	0.00051684	0.0220488	-0.84654
212658_at	lipoma HMGIC fusion partner-like 2	LHFPL2	chr5q14.1	10184	Q6ZUX7	609718	NP_005770	NM_005779	0.00234346	0.0448624	-0.846708
207425_s_at	septin 9	2013-09-09	chr17q25	10801	A2VCQ5 /// Q1WWK5 /// Q96QF2 /// Q9HC74 /// Q9UHD8	162100 /// 604061	NP_001106963 /// NP_001106964 /// NP_001106965 /// NP_001106966 /// NP_001106967 /// NP_001106968 /// NP_006631	NM_001113491 /// NM_001113492 /// NM_001113493 /// NM_001113494 /// NM_001113495 /// NM_001113496 /// NM_006640	0.000965853	0.0300306	-0.847136
205655_at	Mdm4 p53 binding protein homolog (mouse)	MDM4	chr1q32	4194	O15151 /// Q2M2Y2 /// Q32SL2 /// Q59FS6 /// Q5T0Y2 /// Q5T0Y3 /// Q5T0Y4	602704	NP_002384	NM_002393 /// NR_024171	0.000798089	0.0275833	-0.847344
1555807_a_at	myelin oligodendrocyte glycoprotein	MOG	chr6p22.1	4340	A2AAS0 /// A6NP32 /// A8MSQ3 /// B0UZR7 /// B0UZR8 /// B0UZS0 /// B0UZS1 /// B0UZS2 /// B0UZS3 /// B0UZS4 /// B0UZS5 /// B7Z2X8 /// C9JTE0 /// Q16653 /// Q29ZN8 /// Q29ZN9 /// Q4V362 /// Q56UX9 /// Q59EJ6 /// Q5SSB8 /// Q5STL9 /// Q5STM1 /// Q5SUK4 /// Q5SUK5 /// Q5SUK6 /// Q5SUK7 /// Q5SUK9 /// Q5SUL0 /// Q5SUL1 /// Q8IYG5	159465	NP_001008229 /// NP_001008230 /// NP_001163888 /// NP_001163889 /// NP_002424 /// NP_996532 /// NP_996533 /// NP_996534 /// NP_996535 /// NP_996536 /// NP_996537	NM_001008228 /// NM_001008229 /// NM_001170417 /// NM_001170418 /// NM_002433 /// NM_206809 /// NM_206810 /// NM_206811 /// NM_206812 /// NM_206813 /// NM_206814	0.00208062	0.0427493	-0.848252
217885_at	importin 9	IPO9	chr1q32.1	55705	Q5SVH5 /// Q96P70	---	NP_060555	NM_018085	0.000261029	0.0154136	-0.848597
229946_at	family with sequence similarity 168, member B	FAM168B	chr2q21.1	130074	A1KXE4 /// B8ZZN0 /// Q69YH2	---	NP_001009993	NM_001009993	0.00152507	0.0370445	-0.848817
209764_at	mannosyl (beta-1,4-)-glycoprotein beta-1,4-N-acetylglucosaminyltransferase	MGAT3	chr22q13.1	4248	B0QY92 /// B0QY93 /// B2R969 /// Q09327 /// Q8WZ30	604621	NP_001091740 /// NP_002400	NM_001098270 /// NM_002409	0.000190889	0.0132619	-0.849878
221011_s_at	limb bud and heart development homolog (mouse)	LBH	chr2p23.1	81606	B5MBX5 /// B5MC28 /// B5MCM2 /// B5MCP4 /// C9JTT0 /// Q53QV2 /// Q7LC25 /// Q8WYI9	611763	NP_112177	NM_030915	0.00141001	0.0359459	-0.851819
228170_at	oligodendrocyte transcription factor 1	OLIG1	chr21q22.11	116448	Q59EM0 /// Q8TAK6	606385	NP_620450	NM_138983	0.000507967	0.0218791	-0.853236
226482_s_at	thiosulfate sulfurtransferase (rhodanese)-like domain containing 1	TSTD1	chr1q21-q23	100131187	Q8NFU3	---	NP_001106676 /// NP_001106677 /// NP_001106678	NM_001113205 /// NM_001113206 /// NM_001113207	0.00164802	0.0384002	-0.854182
212816_s_at	cystathionine-beta-synthase	CBS	chr21q22.3	875	B7Z2D6 /// B7Z6W5 /// C9JMA6 /// D3DSK4 /// P35520 /// Q3LR94 /// Q5CCK7 /// Q96EH7 /// Q9NTF0	236200 /// 613381	NP_000062 /// NP_001171479 /// NP_001171480	NM_000071 /// NM_001178008 /// NM_001178009	0.00258186	0.0470706	-0.854722
206161_s_at	synaptotagmin V	SYT5	chr19q|11p	6861	B3KWJ8 /// B7Z300 /// O00445 /// Q05BS5 /// Q4FD32	600782	NP_003171	NM_003180	0.00202466	0.042163	-0.855577
207055_at	G protein-coupled receptor 37 like 1	GPR37L1	chr1q32.1	9283	B2R7M9 /// B4DIG3 /// O60883	---	NP_004758	NM_004767	0.00278967	0.0490592	-0.855781
1562403_a_at	solute carrier family 8 (sodium/calcium exchanger), member 3	SLC8A3	chr14q24.1	6547	A7E240 /// A7E249 /// B3KU59 /// B3KV80 /// P57103 /// Q5K3P6 /// Q5K3P7 /// Q86TQ9 /// Q86Y47 /// Q96QG1 /// Q96QG2	607991	NP_001123889 /// NP_150287 /// NP_489479 /// NP_891977 /// NP_891981 /// NP_892114	NM_001130417 /// NM_033262 /// NM_058240 /// NM_182932 /// NM_182936 /// NM_183002	0.000403752	0.0194895	-0.855867
203381_s_at	apolipoprotein E	APOE	chr19q13.2	348	P02649 /// Q13791 /// Q6LA97 /// Q6LBZ1 /// Q8TCZ8	104310 /// 107741 /// 269600 /// 603075 /// 611771	NP_000032	NM_000041	6.60823e-05	0.00787035	-0.856057
206024_at	4-hydroxyphenylpyruvate dioxygenase	HPD	chr12q24-qter	3242	B3KQ63 /// B5FX47 /// P32754	140350 /// 276710 /// 609695	NP_001165464 /// NP_002141	NM_001171993 /// NM_002150	0.00125007	0.0341413	-0.856268
225175_s_at	solute carrier family 44, member 2	SLC44A2	chr19p13.1	57153	B3KNH3 /// B3KX31 /// B4DFJ0 /// Q8IWA5 /// Q8WY97	606106	NP_001138528 /// NP_065161	NM_001145056 /// NM_020428	0.00049813	0.0216316	-0.856361
1555680_a_at	spermine oxidase	SMOX	chr20p13	54498	A8BE87 /// B4DE63 /// D3DVZ4 /// Q5TE25 /// Q9NWM0	---	NP_787033 /// NP_787034 /// NP_787035 /// NP_787036	NM_175839 /// NM_175840 /// NM_175841 /// NM_175842	0.00131029	0.0348887	-0.856997
1554512_a_at	coiled-coil domain containing 123	CCDC123	chr19q13.11	84902	B9EGA6 /// Q8WUL5 /// Q96ST8	---	NP_116205	NM_032816	0.00213746	0.0429789	-0.85707
211696_x_at	hemoglobin, beta	HBB	chr11p15.5	3043	A1YZ08 /// B2M1S6 /// B2M1S7 /// B3VL05 /// B3VL12 /// B3VL17 /// B3VL31 /// B5ANL9 /// C8C504 /// O95408 /// O95412 /// P68871 /// Q0Z944 /// Q14484 /// Q3L3Q5 /// Q3LR79 /// Q3Y9I8 /// Q4JLR8 /// Q4TWB7 /// Q4TZM4 /// Q52MT0 /// Q6J1Z7 /// Q6J1Z8 /// Q6V0K9 /// Q6VFQ5 /// Q6VFQ6 /// Q7Z2K5 /// Q7Z7B3 /// Q86VF0 /// Q8IUL9 /// Q8IZI0 /// Q9BWU5 /// Q9BWV6 /// Q9BXA2 /// Q9GZL9 /// Q9H1I6 /// Q9H…	140700 /// 141900 /// 603902 /// 603903 /// 604131	NP_000509	NM_000518	0.00202074	0.0421526	-0.857268
233565_s_at	syndecan binding protein (syntenin) 2	SDCBP2	chr20p13	27111	B4DKI5 /// Q9H190	---	NP_056500 /// NP_536737	NM_015685 /// NM_080489	0.00221177	0.0435867	-0.857819
1553684_at	peptidylprolyl isomerase (cyclophilin)-like 6	PPIL6	chr6q21	285755	A9NIU9 /// B2RE39 /// B4DEK6 /// C9J2H5 /// Q5TED2 /// Q8IXY8 /// Q8TAE1	---	NP_001104768 /// NP_775943	NM_001111298 /// NM_173672	0.00242004	0.0454873	-0.857826
223962_at	tetratricopeptide repeat domain 29	TTC29	chr4q31.22	83894	A8MUB8 /// B4DX45 /// C9K0Q2 /// Q8NA56 /// Q8TC83	---	NP_114162	NM_031956	0.00191465	0.0409113	-0.858176
214543_x_at	quaking homolog, KH domain RNA binding (mouse)	QKI	chr6q26-q27	9444	B4DHR6 /// Q8WY44 /// Q96PU8	609590	NP_006766 /// NP_996735 /// NP_996736 /// NP_996737	NM_006775 /// NM_206853 /// NM_206854 /// NM_206855	0.00143984	0.0363083	-0.858456
223865_at	SRY (sex determining region Y)-box 6	SOX6	chr11p15.3	55553	A8MRT1 /// P35712	607257	NP_001139283 /// NP_001139291 /// NP_059978 /// NP_201583	NM_001145811 /// NM_001145819 /// NM_017508 /// NM_033326	0.00194008	0.0412576	-0.858889
200948_at	myeloid leukemia factor 2	MLF2	chr12p13	8079	A8K1F4 /// Q15773 /// Q5U0N1	601401	NP_005430	NM_005439 /// NR_026581	0.00121639	0.0334219	-0.860281
216375_s_at	ets variant 5	ETV5	chr3q28	2119	B7Z7D7 /// C9J0Z2 /// C9J5A5 /// C9JMF0 /// C9JR66 /// P41161	601600	NP_004445	NM_004454	0.00115692	0.0324728	-0.861549
207714_s_at	serpin peptidase inhibitor, clade H (heat shock protein 47), member 1, (collagen binding protein 1)	SERPINH1	chr11q13.5	871	A8K259 /// B4DN87 /// P50454 /// Q9NPA9	600943 /// 610504	NP_001226	NM_001235	0.00144029	0.0363083	-0.862291
223642_at	Zic family member 2 (odd-paired homolog, Drosophila)	ZIC2	chr13q32	7546	B4DP89 /// O95409	603073 /// 609637	NP_009060	NM_007129	6.12524e-06	0.00236799	-0.862905
213316_at	KIAA1462	KIAA1462	chr10p11.23	57608	Q9P266	---	NP_065899	NM_020848	9.63974e-05	0.00942663	-0.864944
202134_s_at	WW domain containing transcription regulator 1	WWTR1	chr3q23-q24	25937	C9J038 /// C9J588 /// C9JQS8 /// C9JR84 /// D3DNH7 /// Q9GZV5	607392	NP_001161750 /// NP_001161752 /// NP_056287	NM_001168278 /// NM_001168280 /// NM_015472	0.00176769	0.0395944	-0.865086
228439_at	basic leucine zipper transcription factor, ATF-like 2	BATF2	chr11q13.1	116071	B4DV37 /// Q8N1L9	---	NP_612465	NM_138456	8.96502e-05	0.00911098	-0.865277
1553037_a_at	synapsin II	SYN2	chr3p25	6854	B3KRB3 /// B3KSV8 /// B4DI62 /// Q59GM1 /// Q86VA8 /// Q92777	181500 /// 600755	NP_003169 /// NP_598328	NM_003178 /// NM_133625	0.00238915	0.0451838	-0.866255
49049_at	deltex homolog 3 (Drosophila)	DTX3	chr12q13.3	196403	Q53ZZ2 /// Q8N9I9	613142	NP_848597	NM_178502	0.00275826	0.0487433	-0.866572
211487_x_at	ribosomal protein S17	RPS17	chr15q	6218	P08708	180472 /// 612527	NP_001012	NM_001021	0.000668	0.0252252	-0.868196
202747_s_at	integral membrane protein 2A	ITM2A	chrXq13.3-Xq21.2	9452	B4E062 /// O43736 /// Q53FG2 /// Q59FZ9 /// Q6IBC9	300222	NP_001165052 /// NP_004858	NM_001171581 /// NM_004867	0.000144809	0.0116008	-0.868232
204585_s_at	L1 cell adhesion molecule	L1CAM	chrXq28	3897	A4ZYW4 /// A8K139 /// P32004 /// Q7Z2F9 /// Q7Z2H2 /// Q7Z2I3 /// Q7Z2J0 /// Q7Z2J6 /// Q7Z2J8 /// Q7Z2J9 /// Q7Z3Z9 /// Q86SE4	142623 /// 303350 /// 304100 /// 307000 /// 308840	NP_000416 /// NP_001137435 /// NP_076493	NM_000425 /// NM_001143963 /// NM_024003	0.000177509	0.0127278	-0.868337
1555815_a_at	l(3)mbt-like 2 (Drosophila)	L3MBTL2	chr22q13.31-q13.33	83746	B0QYT0 /// B3KPJ8 /// Q969R5	611865	NP_113676	NM_031488	0.00119107	0.0329022	-0.868603
201995_at	exostosin 1	EXT1	chr8q24.11-q24.13	2131	Q16394	133700 /// 150230 /// 215300 /// 608177	NP_000118	NM_000127	2.81602e-05	0.00496662	-0.869691
230303_at	synaptoporin	SYNPR	chr3p14.2	132204	B3KVD8 /// B7Z1L6 /// B7Z9J3 /// C9J0A2 /// C9J976 /// Q8TBG9	---	NP_001123475 /// NP_653243	NM_001130003 /// NM_144642	0.000585152	0.0233435	-0.869838
206527_at	4-aminobutyrate aminotransferase	ABAT	chr16p13.2	18	B7Z1V4 /// P80404 /// Q9HBH6	137150 /// 613163	NP_000654 /// NP_001120920 /// NP_065737	NM_000663 /// NM_001127448 /// NM_020686	0.00170437	0.0390409	-0.870618
210734_x_at	MYC associated factor X	MAX	chr14q23	4149	A6NH73 /// B4E0K3 /// P61244 /// Q14803 /// Q6V3B1 /// Q8IYC6 /// Q8TAX8 /// Q96CY8	154950	NP_002373 /// NP_660087 /// NP_660088 /// NP_660089 /// NP_660092 /// NP_932061	NM_002382 /// NM_145112 /// NM_145113 /// NM_145114 /// NM_145116 /// NM_197957	0.00039066	0.0192772	-0.870775
210950_s_at	farnesyl-diphosphate farnesyltransferase 1	FDFT1	chr8p23.1-p22	2222	B3KQ95 /// B4DJE5 /// B4DND3 /// B4DT56 /// B4DTK0 /// B4DWP0 /// B7Z1J3 /// B7Z9R8 /// P37268 /// Q6IAX1	184420	NP_004453	NM_004462	0.000750197	0.0268369	-0.871108
207238_s_at	protein tyrosine phosphatase, receptor type, C	PTPRC	chr1q31-q32	5788	B1ALS1 /// B1ALS2 /// B1ALS3 /// B4DSZ5 /// B4E0V3 /// P08575 /// Q0VAE8 /// Q5T9L9 /// Q5T9M0 /// Q5T9M2 /// Q5T9M3 /// Q5T9M4 /// Q5T9M5 /// Q6LDN6 /// Q6PJK7 /// Q6Q1P2 /// Q6QIM3 /// Q6QIN1 /// Q6QIN9 /// Q6QIQ5 /// Q6QIR3 /// Q8TD79 /// Q9H3X6	126200 /// 151460 /// 608971 /// 609532	NP_002829 /// NP_563578 /// NP_563579 /// NP_563580	NM_002838 /// NM_080921 /// NM_080922 /// NM_080923	0.000108463	0.0101537	-0.874636
204378_at	breast carcinoma amplified sequence 1	BCAS1	chr20q13.2	8537	A0AVG7 /// B2RCQ5 /// B4DFK2 /// B4DFL4 /// B4DHY3 /// B4E2C4 /// O75363 /// Q05CL3	602968	NP_003648	NM_003657	0.00160604	0.0378437	-0.874778
1294_at	ubiquitin-like modifier activating enzyme 7	UBA7	chr3p21	7318	P41226	191325	NP_003326	NM_003335	0.00134361	0.0352101	-0.875931
207880_at	ADAM metallopeptidase domain 11	ADAM11	chr17q21.3	4185	B4DKD2 /// O75078	155120	NP_002381	NM_002390	0.000731127	0.0264817	-0.876542
207010_at	gamma-aminobutyric acid (GABA) A receptor, beta 1	GABRB1	chr4p12	2560	A6NNJ6 /// B4DEL7 /// P18505	137190	NP_000803	NM_000812	0.000448182	0.0205645	-0.876856
229847_at	Mitogen-activated protein kinase 1	MAPK1	chr22q11.2|22q11.21	5594	A8CZ64 /// B4DHN0 /// P28482 /// Q1HBJ4 /// Q499G7	176948	NP_002736 /// NP_620407	NM_002745 /// NM_138957	6.25625e-05	0.00764333	-0.87772
205186_at	dynein, axonemal, light intermediate chain 1	DNALI1	chr1p35.1	7802	A8K387 /// B4DHN6 /// B4DSU3 /// O14645 /// Q5HYE2	602135	NP_003453	NM_003462	0.000410728	0.0196717	-0.878107
207522_s_at	ATPase, Ca++ transporting, ubiquitous	ATP2A3	chr17p13.3	489	A8K9K1 /// A8MYK9 /// D3DTJ8 /// Q6JHX1 /// Q93084	601929	NP_005164 /// NP_777613 /// NP_777614 /// NP_777615 /// NP_777616 /// NP_777617 /// NP_777618	NM_005173 /// NM_174953 /// NM_174954 /// NM_174955 /// NM_174956 /// NM_174957 /// NM_174958	0.000991335	0.0302942	-0.878114
1562239_at	small G protein signaling modulator 1	SGSM1	chr22q11.23	129049	B9A6J4 /// C9J7S8 /// Q2NKQ1	611417	NP_001035037 /// NP_001091967 /// NP_001091968 /// NP_597711	NM_001039948 /// NM_001098497 /// NM_001098498 /// NM_133454	0.000532037	0.0223119	-0.878249
213932_x_at	major histocompatibility complex, class I, A	HLA-A	chr6p21.3	3105	A0EVJ8 /// A0EVJ9 /// A0EVK0 /// A0EVK1 /// A0FKC6 /// A0JHM7 /// A0JKC0 /// A0JKD2 /// A0MVS8 /// A0N0E2 /// A0N0V9 /// A0PBY4 /// A0PBY5 /// A0PFT8 /// A0PFV5 /// A0PFV6 /// A0PFV7 /// A0SXS8 /// A0SY05 /// A0T4C1 /// A0ZXY8 /// A1DZU2 /// A1DZU3 /// A1DZU4 /// A1E124 /// A1E125 /// A1E126 /// A1E127 /// A1E2T0 /// A1ED57 /// A1KWS8 /// A1KWT0 /// A1Z0L4 /// A1Z0L6 /// A1Z0L7 /// A1Z0L9 /// A1Z…	106300 /// 142800 /// 608579	NP_002107	NM_002116	0.00104707	0.0310824	-0.879005
200900_s_at	mannose-6-phosphate receptor (cation dependent)	M6PR	chr12p13	4074	B2R6S2 /// D3DUV5 /// P20645 /// Q53GY9 /// Q6I9U3 /// Q96AH2	154540	NP_002346	NM_002355	0.00143301	0.0363029	-0.879047
233538_s_at	Cytochrome b-245, beta polypeptide	CYBB	chrXp21.1	1536	B1N0S0 /// B4DWD1 /// B4DWE0 /// B4E1Y5 /// P04839	300481 /// 306400	NP_000388	NM_000397	0.000205505	0.0137716	-0.879302
233933_s_at	OTU domain containing 5	OTUD5	chrXp11.23	55593	B4DGG7 /// Q96G74	300713	NP_001129629 /// NP_001129630 /// NP_001129631 /// NP_060072	NM_001136157 /// NM_001136158 /// NM_001136159 /// NM_017602	0.00192289	0.0409806	-0.879317
201858_s_at	serglycin	SRGN	chr10q22.1	5552	P10124	177040	NP_002718	NM_002727	0.00190706	0.0408023	-0.879971
227950_at	Ubiquitin-conjugating enzyme E2H (UBC8 homolog, yeast)	UBE2H	chr7q32	7328	A4D1L5 /// A4D1L6 /// C9J8Q9 /// C9JY93 /// C9JZG9 /// C9JZY6 /// P62256 /// Q7Z6F4	601082	NP_003335 /// NP_874356	NM_003344 /// NM_182697	4.65522e-05	0.00647492	-0.88009
217024_x_at	signal-regulatory protein alpha	SIRPA	chr20p13	140885	B2R6C3 /// B4DP97 /// P78324	602461	NP_001035111 /// NP_001035112 /// NP_542970	NM_001040022 /// NM_001040023 /// NM_080792	0.000418577	0.0198355	-0.880361
236207_at	sperm specific antigen 2	SSFA2	chr2q31.3	6744	B3KXT1 /// B4DP45 /// B4DQT6 /// B4E2E5 /// P28290	118990	NP_001123917 /// NP_006742	NM_001130445 /// NM_006751	0.000692581	0.0256008	-0.881131
210829_s_at	single-stranded DNA binding protein 2	SSBP2	chr5q14.1	23635	A6ND70 /// B7Z1J2 /// B7Z2L9 /// B7Z4K7 /// B7Z665 /// P81877 /// Q9P038	607389	NP_036578	NM_012446	0.000219976	0.014291	-0.881151
213806_at	Purine-rich element binding protein A	PURA	chr5q31	5813	Q00577 /// Q2NLC9 /// Q2NLD4 /// Q56A79 /// Q5U0P9	600473	NP_005850	NM_005859	0.000573565	0.023144	-0.882319
1553972_a_at	cystathionine-beta-synthase	CBS	chr21q22.3	875	B7Z2D6 /// B7Z6W5 /// C9JMA6 /// D3DSK4 /// P35520 /// Q3LR94 /// Q5CCK7 /// Q96EH7 /// Q9NTF0	236200 /// 613381	NP_000062 /// NP_001171479 /// NP_001171480	NM_000071 /// NM_001178008 /// NM_001178009	6.68822e-05	0.00787048	-0.884367
208523_x_at	histone cluster 1, H2bi	HIST1H2BI	chr6p21.3	8346	B2R4S9 /// P62807 /// Q0D2M2	602807	NP_003516	NM_003525	0.0014962	0.0367747	-0.885099
236290_at	docking protein 6	DOK6	chr18q22.2	220164	Q6PKX4	611402	NP_689934	NM_152721	0.000332192	0.0174758	-0.886327
235710_at	vacuolar protein sorting 53 homolog (S. cerevisiae)	VPS53	chr17p13.3	55275	B1AA15 /// B1AA16 /// B1AA17 /// B3FH42 /// B3KS06 /// C9JS52 /// Q5VIR6 /// Q8NCR1	---	NP_001121631 /// NP_060759	NM_001128159 /// NM_018289	0.00280106	0.0491226	-0.886338
212571_at	chromodomain helicase DNA binding protein 8	CHD8	chr14q11.2	57680	Q9HCK8	610528	NP_001164100 /// NP_065971	NM_001170629 /// NM_020920	0.000425447	0.0200441	-0.886632
204948_s_at	follistatin	FST	chr5q11.2	10468	P19883 /// Q6FHE1	136470 /// 184700	NP_006341 /// NP_037541	NM_006350 /// NM_013409	0.00199592	0.041915	-0.887938
205646_s_at	paired box 6	PAX6	chr11p13	5080	B1B1I8 /// B1B1I9 /// B1B1J0 /// B3KQG1 /// D1KF47 /// P26367 /// Q2XU31 /// Q56H36 /// Q59GD2 /// Q66SS1 /// Q6VMP0 /// Q7Z5Y4	106210 /// 120200 /// 120430 /// 129750 /// 136520 /// 148190 /// 165550 /// 206700 /// 604219 /// 604229 /// 607108	NP_000271 /// NP_001121084 /// NP_001595	NM_000280 /// NM_001127612 /// NM_001604	0.00276682	0.0488143	-0.889116
227435_at	KIAA2018	KIAA2018	chr3q13.2	205717	C9JBW0 /// Q68DE3	---	NP_001009899	NM_001009899	0.00242365	0.0454873	-0.889633
207548_at	glutamate receptor, metabotropic 7	GRM7	chr3p26.1-p25.1	2917	B2R693 /// B7ZKK0 /// B9EGG9 /// C9JU97 /// Q14831 /// Q59G95	604101	NP_000835 /// NP_870989	NM_000844 /// NM_181874	5.88911e-05	0.00746507	-0.891836
1555130_at	period homolog 3 (Drosophila)	PER3	chr1p36.23	8863	A2I2N5 /// A6H8X0 /// B4DR65 /// P56645 /// Q2TAB4 /// Q5H8X5 /// Q8TAR6	603427	NP_058515	NM_016831	0.000351372	0.0180476	-0.891987
215684_s_at	activating signal cointegrator 1 complex subunit 2	ASCC2	chr22q12.1	84164	B1AH59 /// B1AH60 /// B7Z8E0 /// Q53G98 /// Q53H58 /// Q659F6 /// Q9H1I8	---	NP_115580	NM_032204	0.000646667	0.0247182	-0.892731
1564494_s_at	prolyl 4-hydroxylase, beta polypeptide	P4HB	chr17q25	5034	B3KTQ9 /// B4DJS0 /// B4DLN6 /// B4DNL5 /// B4DNP9 /// B4DUA5 /// P07237 /// Q8NI86 /// Q96C96	176790	NP_000909	NM_000918	0.000911896	0.0292069	-0.896694
201796_s_at	valyl-tRNA synthetase	VARS	chr6p21.3	7407	A2ABF3 /// A2ABF4 /// A2BEY0 /// A2BEY1 /// B0V043 /// B0V044 /// B4DT32 /// B4DZ61 /// P26640 /// Q5SP20	192150	NP_006286	NM_006295	0.00130393	0.0348287	-0.898445
231430_at	family with sequence similarity 181, member B	FAM181B	chr11q14.1	220382	A6NEQ2	---	NP_787081	NM_175885	0.00092417	0.0294417	-0.899303
232104_at	chromosome 1 open reading frame 95	C1orf95	chr1q42.12	375057	Q69YW2	---	NP_001003665	NM_001003665	0.000325722	0.0173394	-0.902583
213991_s_at	Heparan sulfate (glucosamine) 3-O-sulfotransferase 1	HS3ST1	chr4p16	9957	O14792 /// Q05CH3	603244	NP_005105	NM_005114	0.000547171	0.0227125	-0.904714
219442_at	KIAA0664 pseudogene 3	KIAA0664P3	chr16p11.2	100132341	Q96NS8	---	---	NR_024034	0.000279948	0.0160491	-0.905075
211862_x_at	CASP8 and FADD-like apoptosis regulator	CFLAR	chr2q33-q34	8837	B4DJE0 /// B4DMB6 /// B4E361 /// C9J408 /// C9J4Q0 /// C9JK38 /// C9JSU3 /// C9JV51 /// O15519 /// Q53TS6 /// Q59F61	603599	NP_001120655 /// NP_001120656 /// NP_003870	NM_001127183 /// NM_001127184 /// NM_003879	0.000238342	0.0149155	-0.905806
239909_at	ADAMTS-like 1	ADAMTSL1	chr9p22.2-p22.1	92949	A2A343 /// A2A344 /// A6NIB9 /// A6PVN1 /// A8K3Q2 /// A8MRB9 /// B1AMM2 /// Q496M8 /// Q6MZQ3 /// Q8N6G6	609198	NP_001035362 /// NP_443098	NM_001040272 /// NM_052866	0.00046695	0.0209756	-0.90632
203555_at	protein tyrosine phosphatase, non-receptor type 18 (brain-derived)	PTPN18	chr2q21.1	26469	B4DNE5 /// B4E1E6 /// Q7Z637 /// Q8TA96 /// Q99952	606587	NP_001135842 /// NP_055184	NM_001142370 /// NM_014369	0.000846912	0.0282513	-0.906959
230162_s_at	Mitogen-activated protein kinase 8 interacting protein 3	MAPK8IP3	chr16p13.3	23162	B7ZMF3 /// Q68CV8 /// Q9UPT6	605431	NP_001035529 /// NP_055948	NM_001040439 /// NM_015133	0.00280925	0.0492038	-0.907555
211896_s_at	decorin	DCN	chr12q21.33	1634	P07585 /// Q6FH10	125255 /// 610048	NP_001911 /// NP_598010 /// NP_598011 /// NP_598012 /// NP_598013 /// NP_598014	NM_001920 /// NM_133503 /// NM_133504 /// NM_133505 /// NM_133506 /// NM_133507	0.00149677	0.0367747	-0.907603
217529_at	ORAI calcium release-activated calcium modulator 2	ORAI2	chr7q22.1	80228	B4DUB4 /// C9J2H9 /// C9J5L2 /// C9JQR7 /// C9JUY6 /// Q96SN7 /// Q9H9Y3	610929	NP_001119812 /// NP_116220	NM_001126340 /// NM_032831	0.00220526	0.0435282	-0.907774
202555_s_at	myosin light chain kinase	MYLK	chr3q21	4638	B4DUE3 /// Q05B97 /// Q05B98 /// Q05D81 /// Q06S79 /// Q15746 /// Q3B765 /// Q68DK3 /// Q6LAL4 /// Q6P2N0 /// Q6ZNP1 /// Q7Z4F4 /// Q9UBY6	600922	NP_444253 /// NP_444254 /// NP_444255 /// NP_444256 /// NP_444259 /// NP_444260	NM_053025 /// NM_053026 /// NM_053027 /// NM_053028 /// NM_053031 /// NM_053032	0.00017316	0.0126371	-0.907895
219374_s_at	asparagine-linked glycosylation 9, alpha-1,2-mannosyltransferase homolog (S. cerevisiae)	ALG9	chr11q23	79796	B4DQI3 /// B4DYW0 /// Q9H6U8	606941 /// 608776	NP_001071158 /// NP_001071159 /// NP_001071160 /// NP_079016	NM_001077690 /// NM_001077691 /// NM_001077692 /// NM_024740	0.000700461	0.0258278	-0.907926
211864_s_at	myoferlin	MYOF	chr10q24	26509	B3KSL7 /// C9JCN0 /// Q9NZM1	604603	NP_038479 /// NP_579899	NM_013451 /// NM_133337	0.00101228	0.0305579	-0.90894
1553101_a_at	alkB, alkylation repair homolog 5 (E. coli)	ALKBH5	chr17p11.2|17p11.2	54890	B4DVJ4 /// D3DXC6 /// Q6P6C2	613303	NP_060228	NM_017758	0.000631885	0.0244164	-0.910292
214000_s_at	Regulator of G-protein signaling 10	RGS10	chr10q25	6001	O43665	602856	NP_001005339 /// NP_002916	NM_001005339 /// NM_002925	0.000124706	0.0106935	-0.910808
244467_at	shisa homolog 8 (Xenopus laevis)	SHISA8	chr22q13.2	440829	---	---	XP_496530 /// XP_945572	XM_496530 /// XM_940479	0.000348368	0.0179995	-0.911239
218345_at	transmembrane protein 176A	TMEM176A	chr7q36.1	55365	C9JJ63 /// C9JRT9 /// D3DX00 /// Q96HP8	610334	NP_060957	NM_018487	0.00229046	0.0443033	-0.912061
1569039_s_at	zinc finger protein 677	ZNF677	chr19q13.42	342926	Q05C29 /// Q86XU0	---	NP_872415	NM_182609	0.00112266	0.0321508	-0.912086
204032_at	breast cancer anti-estrogen resistance 3	BCAR3	chr1p22.1	8412	B3KNL6 /// B3KP06 /// B4DWK2 /// D3DT43 /// O75815 /// Q5TEW3	604704	NP_003558	NM_003567	0.00184876	0.0403771	-0.914304
226459_at	phosphoinositide-3-kinase adaptor protein 1	PIK3AP1	chr10q24.1	118788	Q6ZUJ8 /// Q86YV3	607942	NP_689522	NM_152309	0.00188936	0.0407248	-0.914412
228174_at	suppressor of cancer cell invasion	SCAI	chr9q33.3	286205	Q3SXZ0 /// Q8N9R8	---	NP_001138349 /// NP_775961	NM_001144877 /// NM_173690	2.23383e-05	0.0044564	-0.914493
238441_at	protein kinase, AMP-activated, alpha 2 catalytic subunit	PRKAA2	chr1p31	5563	A0MZF5 /// B2RA25 /// P54646	600497	NP_006243	NM_006252	0.0017088	0.0390569	-0.915238
216264_s_at	laminin, beta 2 (laminin S)	LAMB2	chr3p21	3913	P55268 /// Q15483 /// Q8N9Q8	150325 /// 609049	NP_002283	NM_002292	0.0013827	0.03566	-0.915835
200956_s_at	structure specific recognition protein 1	SSRP1	chr11q12	6749	Q08945 /// Q59GH7	604328	NP_003137	NM_003146	0.00080196	0.0275833	-0.916464
220075_s_at	cadherin-related family member 5	CDHR5	chr11p15.5	53841	B4DV98 /// C9J4E6 /// C9J7X1 /// Q58EZ6 /// Q9HBB8	606839	NP_001165439 /// NP_068743 /// NP_112554	NM_001171968 /// NM_021924 /// NM_031264	0.000255776	0.0152461	-0.917976
203034_s_at	ribosomal protein L27a	RPL27A	chr11p15	6157	P46776 /// Q6NZ52 /// Q9BQQ5	603637	NP_000981	NM_000990	0.00136882	0.0356147	-0.918847
240065_at	family with sequence similarity 81, member B	FAM81B	chr5q15	153643	Q96LP2	---	NP_689761	NM_152548	0.00176373	0.0395944	-0.918986
201544_x_at	poly(A) binding protein, nuclear 1	PABPN1	chr14q11.2-q13	8106	B4DEH8 /// D3DS49 /// Q86U42	164300 /// 602279	NP_004634	NM_004643	0.00197659	0.0416914	-0.91922
211270_x_at	polypyrimidine tract binding protein 1	PTBP1	chr19p13.3	5725	A6NLN1 /// P26599 /// Q59H49 /// Q9BUQ0	600693	NP_002810 /// NP_114367 /// NP_114368 /// NP_787041	NM_002819 /// NM_031990 /// NM_031991 /// NM_175847	0.00205582	0.0424167	-0.919716
211266_s_at	G protein-coupled receptor 4	GPR4	chr19q13.3	2828	P46093	600551	NP_005273	NM_005282	0.000253876	0.0152103	-0.91973
242545_at	tubulin tyrosine ligase-like family, member 11	TTLL11	chr9q33.2	158135	B1AP70 /// Q6ZUZ3 /// Q8NHH0 /// Q8NHH1	---	NP_001132914 /// NP_919228	NM_001139442 /// NM_194252	0.00146818	0.0364179	-0.92035
226216_at	insulin receptor	INSR	chr19p13.3-p13.2	3643	A4ZPI1 /// A4ZPI2 /// A4ZPI3 /// A4ZPI4 /// A4ZPI5 /// A4ZPI6 /// A4ZPI7 /// A4ZPI8 /// B0FJM0 /// B4DTR7 /// P06213 /// Q2MKN9 /// Q2MKP0 /// Q2MKP2 /// Q2PJC1 /// Q2PJC2 /// Q2PJC3 /// Q2PJC4 /// Q2PJC5 /// Q2PJC7 /// Q4U0V1 /// Q86WY9	147670 /// 246200 /// 262190 /// 609968 /// 610549	NP_000199 /// NP_001073285	NM_000208 /// NM_001079817	0.00212429	0.04294	-0.92058
1552455_at	prune homolog 2 (Drosophila)	PRUNE2	chr9q21.2	158471	A8MXE4 /// B3KYC4 /// B4DJW7 /// B4DQH8 /// B4DSQ3 /// B9EK61 /// C9JCF8 /// C9JCJ6 /// C9K0Q0 /// Q58A63 /// Q59GL2 /// Q5JUB6 /// Q5JUB8 /// Q5JUB9 /// Q8WUY3	610691	NP_056040	NM_015225	0.0014613	0.0364126	-0.921758
201953_at	calcium and integrin binding 1 (calmyrin)	CIB1	chr15q25.3-q26	10519	Q99828 /// Q9NPE2	602293	NP_006375	NM_006384	0.00188604	0.0407102	-0.92227
202487_s_at	H2A histone family, member V	H2AFV	chr7p13	94239	A6NFA8 /// A6NKY0 /// A6NN01 /// A8MQC5 /// C9J0D1 /// C9J386 /// Q71UI9	---	NP_036544 /// NP_619541 /// NP_958844 /// NP_958924 /// NP_958925	NM_012412 /// NM_138635 /// NM_201436 /// NM_201516 /// NM_201517	0.00131525	0.0349512	-0.922345
208140_s_at	leucine rich repeat containing 48	LRRC48	chr17p11.2	83450	B3KSC6 /// Q9H069	---	NP_001123562 /// NP_001123563 /// NP_001123564 /// NP_112584	NM_001130090 /// NM_001130091 /// NM_001130092 /// NM_031294	0.00100799	0.0305113	-0.92252
231951_at	guanine nucleotide binding protein (G protein), alpha activating activity polypeptide O	GNAO1	chr16q13	2775	B3KP89 /// B4DIM5 /// P09471 /// Q6AWC5 /// Q8N6I9	139311	NP_066268 /// NP_620073	NM_020988 /// NM_138736	0.00275496	0.0487251	-0.92252
213235_at	chromosome 16 open reading frame 88	C16orf88	chr16p12.3	400506	Q1ED39	---	NP_001013009	NM_001012991	0.00234673	0.0448624	-0.922826
201945_at	furin (paired basic amino acid cleaving enzyme)	FURIN	chr15q26.1	5045	P09958	136950	NP_002560	NM_002569	0.000169715	0.0125533	-0.923385
228995_at	calmodulin regulated spectrin-associated protein 1	CAMSAP1	chr9q34.3	157922	B6ZDG3 /// B7ZLW1 /// Q5T5Y3	---	NP_056262	NM_015447	0.0018543	0.0404023	-0.924678
213488_at	sushi, nidogen and EGF-like domains 1	SNED1	chr2q37.3	25992	B5MEF5 /// Q8TER0	---	NP_001073906	NM_001080437	0.00232479	0.0446512	-0.92474
231123_at	tripartite motif-containing 36	TRIM36	chr5q22.3	55521	A6NDD0 /// B7Z3V4 /// B7ZAV7 /// Q0P5Z9 /// Q4R1Q4 /// Q9NQ86	609317	NP_001017397 /// NP_001017398 /// NP_061170	NM_001017397 /// NM_001017398 /// NM_018700	0.000776522	0.027253	-0.925188
239598_s_at	lysophosphatidylcholine acyltransferase 2	LPCAT2	chr16q12.2	54947	Q7L5N7	612040	NP_060309	NM_017839	0.00254826	0.0468225	-0.925477
212305_s_at	melanoma inhibitory activity family, member 3	MIA3	chr1q41	375056	C9IYG5 /// C9JHM7 /// Q5JRA6	---	NP_940953	NM_198551	0.000342949	0.0178319	-0.926137
206409_at	T-cell lymphoma invasion and metastasis 1	TIAM1	chr21q22.1|21q22.11	7074	B7ZLR6 /// C9JMB5 /// Q13009 /// Q59GK8	600687	NP_003244	NM_003253	0.00215728	0.0432053	-0.92673
223749_at	C1q and tumor necrosis factor related protein 2	C1QTNF2	chr5q33.3	114898	Q9BXJ5	---	NP_114114	NM_031908	8.07491e-05	0.00859876	-0.927748
214475_x_at	calpain 3, (p94)	CAPN3	chr15q15.1-q21.1	825	A4FTZ9 /// B4DEU4 /// B4DWC5 /// C6EVS3 /// C6EVS4 /// P20807 /// Q2M2A3 /// Q496N2 /// Q762C6 /// Q762C7 /// Q762C8 /// Q8TET4 /// Q9BQC8	114240 /// 253600	NP_000061 /// NP_077320 /// NP_775110 /// NP_775111 /// NP_775112 /// NP_775113 /// NP_997629 /// NP_997630 /// NP_997632	NM_000070 /// NM_024344 /// NM_173087 /// NM_173088 /// NM_173089 /// NM_173090 /// NM_212464 /// NM_212465 /// NM_212467 /// NR_027911 /// NR_027912	0.00274534	0.0486273	-0.928069
215145_s_at	contactin associated protein-like 2	CNTNAP2	chr7q35-q36	26047	B2RCH4 /// B7Z1Y6 /// B7Z3Z3 /// O75852 /// Q75LG9 /// Q75M92 /// Q75MA1 /// Q75MD4 /// Q75MF8 /// Q75MQ9 /// Q86UI8 /// Q86UJ1 /// Q86UL4 /// Q86UL6 /// Q86UL9 /// Q96T77 /// Q9UDS9 /// Q9UDV4 /// Q9UHC6	604569 /// 610042 /// 612100	NP_054860	NM_014141	0.00146789	0.0364179	-0.928171
219915_s_at	solute carrier family 16, member 10 (aromatic amino acid transporter)	SLC16A10	chr6q21-q22	117247	Q05BR4 /// Q5VWW7 /// Q5VWW8 /// Q8TF71 /// Q9P1I2	607550	NP_061063	NM_018593	0.00170776	0.0390569	-0.928225
208610_s_at	serine/arginine repetitive matrix 2	SRRM2	chr16p13.3	23524	A0AUK8 /// D3DU97 /// O60382 /// Q05BI2 /// Q05CV9 /// Q5JPB4 /// Q9UQ35 /// Q9UQ39	606032	NP_057417	NM_016333	0.00134614	0.0352381	-0.928466
212478_at	required for meiotic nuclear division 5 homolog A (S. cerevisiae)	RMND5A	chr2p11.2	64795	B4DZV7 /// Q9H871	---	NP_073617	NM_022780	0.000122529	0.0105736	-0.928571
222835_at	thrombospondin, type I, domain containing 4	THSD4	chr15q23	79875	B4DR13 /// B4E1J6 /// Q6ZMP0	---	NP_079093	NM_024817	0.000941924	0.0297638	-0.92921
201357_s_at	splicing factor 3a, subunit 1, 120kDa	SF3A1	chr22q12.2	10291	B4E091 /// Q15459	605595	NP_001005409 /// NP_005868	NM_001005409 /// NM_005877	0.000293144	0.0164221	-0.9298
1569064_at	chromosome 15 open reading frame 62	C15orf62	chr15q15.1	643338	A8K5M9	---	NP_001123920	NM_001130448	0.000144496	0.0115945	-0.932769
217557_s_at	Carboxypeptidase M	CPM	chr12q14.3	1368	P14384	114860	NP_001005502 /// NP_001865 /// NP_938079	NM_001005502 /// NM_001874 /// NM_198320	0.000121354	0.0105589	-0.932794
200803_s_at	transmembrane BAX inhibitor motif containing 6	TMBIM6	chr12q12-q13	7009	B3KWE3 /// B7Z5Y9 /// B7Z984 /// P55061	600748	NP_001092046 /// NP_003208	NM_001098576 /// NM_003217	0.00201064	0.0421028	-0.933784
216330_s_at	POU class 6 homeobox 1	POU6F1	chr12q13.13	5463	B3KT91 /// Q14863 /// Q3B832	---	NP_002693	NM_002702 /// NR_026893	0.000466731	0.0209756	-0.934295
205989_s_at	myelin oligodendrocyte glycoprotein	MOG	chr6p22.1	4340	A2AAS0 /// A6NP32 /// A8MSQ3 /// B0UZR7 /// B0UZR8 /// B0UZS0 /// B0UZS1 /// B0UZS2 /// B0UZS3 /// B0UZS4 /// B0UZS5 /// B7Z2X8 /// C9JTE0 /// Q16653 /// Q29ZN8 /// Q29ZN9 /// Q4V362 /// Q56UX9 /// Q59EJ6 /// Q5SSB8 /// Q5STL9 /// Q5STM1 /// Q5SUK4 /// Q5SUK5 /// Q5SUK6 /// Q5SUK7 /// Q5SUK9 /// Q5SUL0 /// Q5SUL1 /// Q8IYG5	159465	NP_001008229 /// NP_001008230 /// NP_001163888 /// NP_001163889 /// NP_002424 /// NP_996532 /// NP_996533 /// NP_996534 /// NP_996535 /// NP_996536 /// NP_996537	NM_001008228 /// NM_001008229 /// NM_001170417 /// NM_001170418 /// NM_002433 /// NM_206809 /// NM_206810 /// NM_206811 /// NM_206812 /// NM_206813 /// NM_206814	0.00275554	0.0487251	-0.936328
217807_s_at	glioma tumor suppressor candidate region gene 2	GLTSCR2	chr19q13.3	29997	B4DND9 /// B4DVK1 /// B4E013 /// B4E1N4 /// Q53YP0 /// Q7L4X7 /// Q96CS0 /// Q9H7J4 /// Q9NZM5 /// Q9P0B0	605691	NP_056525	NM_015710	0.00110706	0.031994	-0.937388
208546_x_at	histone cluster 1, H2bh	HIST1H2BH	chr6p21.3	8345	Q93079	602806	NP_003515	NM_003524	0.000654708	0.024966	-0.937638
1568702_a_at	proteasomal ATPase-associated factor 1	PAAF1	chr11q13.4	80227	B4DPB0 /// B7ZAS9 /// Q9BRP4	---	NP_079431	NM_025155	0.00195452	0.0414141	-0.937643
212865_s_at	collagen, type XIV, alpha 1	COL14A1	chr8q23	7373	A8KAL5 /// Q05707 /// Q4G0W3	120324	NP_066933	NM_021110	0.000654757	0.024966	-0.93789
228982_s_at	Ubiquitin specific peptidase 42	USP42	chr7p22.1	84132	A2RUE3 /// A4D2N6 /// A4D2N7 /// B4DP25 /// B4DWG7 /// C9JPC9 /// Q0VIN8 /// Q9H9J4	---	NP_115548	NM_032172	0.00180421	0.0400657	-0.939218
213768_s_at	achaete-scute complex homolog 1 (Drosophila)	ASCL1	chr12q23.2	429	P50553	100790 /// 209880	NP_004307	NM_004316	0.000356087	0.0181951	-0.939785
240936_at	cytokine receptor CRL2	LOC100287290	chr3q25.32	100287290	Q7Z585	---	XP_002342446 /// XP_002346604	XM_002342405 /// XM_002346563	0.00214722	0.0430916	-0.941307
218022_at	vaccinia related kinase 3	VRK3	chr19q13	51231	A6NEG5 /// B4DGW1 /// B4E0U5 /// Q8IV63	---	NP_001020949 /// NP_057524	NM_001025778 /// NM_016440	0.001673	0.0386754	-0.941676
238432_at	hypothetical LOC649446	FLJ35776	chr18p11.31	649446	Q8NA74	---	---	NR_024101	0.00117017	0.0326454	-0.94189
205430_at	bone morphogenetic protein 5	BMP5	chr6p12.1	653	A8K694 /// B4E0Y4 /// P22003	112265	NP_066551	NM_021073	0.000487373	0.0214044	-0.942674
1554424_at	FIP1 like 1 (S. cerevisiae)	FIP1L1	chr4q12	81608	B4DIR3 /// P16234 /// Q6UN15 /// Q9P071	607686	NP_001128409 /// NP_001128410 /// NP_112179	NM_001134937 /// NM_001134938 /// NM_030917	5.20927e-05	0.00702009	-0.943913
1562903_at	family with sequence similarity 86, member A pseudogene	FLJ10661	chr8p23.1	286042	A6NK25 /// B4E346 /// Q9HBS9	---	---	NR_024361 /// NR_024362 /// NR_024363	0.000914546	0.0292439	-0.944651
202702_at	tripartite motif-containing 26	TRIM26	chr6p21.3	7726	A2AE48 /// A2AE50 /// A2AE51 /// B5MD71 /// Q12899 /// Q5SPU2 /// Q5SRL2	600830	NP_003440	NM_003449	0.00153705	0.0372435	-0.9457
241672_at	chromosome 13 open reading frame 36	C13orf36	chr13q13.3	400120	A2A2V5 /// B4DFS3	---	NP_982276	NM_203451	8.48664e-05	0.00880677	-0.946149
211665_s_at	son of sevenless homolog 2 (Drosophila)	SOS2	chr14q21	6655	B4DJ05 /// B4DZB0 /// B7ZKT5 /// B7ZKT6 /// D3DSB4 /// Q07890 /// Q59G32	601247	NP_008870	NM_006939	0.000570548	0.023098	-0.948091
1553322_s_at	TEA domain family member 1 (SV40 transcriptional enhancer factor)	TEAD1	chr11p15.2	7003	A4FUP2 /// P28347 /// Q59EF3	108985 /// 189967	NP_068780	NM_021961	0.000825002	0.027871	-0.950762
219645_at	calsequestrin 1 (fast-twitch, skeletal muscle)	CASQ1	chr1q21	844	B1AKZ2 /// B4DUM8 /// C9JAC8 /// P31415	114250	NP_001222	NM_001231	0.00255291	0.0468554	-0.951658
208627_s_at	Y box binding protein 1	YBX1	chr1p34	4904	A0JLU4 /// C9J5V9 /// P67809 /// Q05D43 /// Q2VIK8 /// Q6PKI6 /// Q7KZ24	154030	NP_004550	NM_004559	0.00247755	0.0460741	-0.952051
1556377_s_at	LIM domain 7	LMO7	chr13q22.2	4008	B1AL98 /// B7Z8W3 /// Q5TBK5 /// Q5TBK6 /// Q8WWI1	604362	NP_005349 /// NP_056667	NM_005358 /// NM_015842	0.000193875	0.0133661	-0.954438
1569969_a_at	unc-13 homolog C (C. elegans)	UNC13C	chr15q21.3	440279	B4DF98 /// Q8NB66	---	NP_001074003	NM_001080534	0.00282323	0.0493142	-0.957113
202570_s_at	discs, large (Drosophila) homolog-associated protein 4	DLGAP4	chr20q11.23	22839	Q9Y2H0	---	NP_001035951 /// NP_055717 /// NP_892118	NM_001042486 /// NM_014902 /// NM_183006	0.00133124	0.0350097	-0.958743
207949_s_at	islet cell autoantigen 1, 69kDa	ICA1	chr7p22	3382	B3FTQ2 /// B9ZVM7 /// C9IZC7 /// C9J3Y4 /// C9J8Y3 /// C9JE49 /// Q05084 /// Q6LCR0 /// Q6LCT9 /// Q96HG3 /// Q9UDQ6	147625	NP_001129492 /// NP_004959 /// NP_071682	NM_001136020 /// NM_004968 /// NM_022307	0.000226107	0.0144989	-0.959306
231721_at	junctional adhesion molecule 3	JAM3	chr11q25	83700	B3KWG9 /// Q9BX67	606871	NP_116190	NM_032801	8.43788e-05	0.00880563	-0.959562
231744_at	CUGBP, Elav-like family member 5	CELF5	chr19p13	60680	B4DFI3 /// B5MDF8 /// Q8N6W0	612680	NP_001166144 /// NP_068757	NM_001172673 /// NM_021938 /// NR_033342	0.00224736	0.0439872	-0.959681
214900_at	zinc finger with KRAB and SCAN domains 1	ZKSCAN1	chr7q21.3-q22.1	7586	B3KNP9 /// B3KRF7 /// B3KVN6 /// C9JRM9 /// P17029 /// Q7Z4R1 /// Q96FA2	601260	NP_003430	NM_003439	0.00236691	0.0450381	-0.960517
1554544_a_at	myelin basic protein	MBP	chr18q23	4155	A6NP45 /// A8K1H8 /// A8MUU4 /// A8MZH3 /// B4DF42 /// B7Z3Y6 /// C9J6H1 /// D3YTB3 /// P02686 /// Q6ZVA1	159430	NP_001020252 /// NP_001020261 /// NP_001020263 /// NP_001020271 /// NP_001020272 /// NP_002376	NM_001025081 /// NM_001025090 /// NM_001025092 /// NM_001025100 /// NM_001025101 /// NM_002385	0.000317481	0.0170856	-0.961129
201556_s_at	vesicle-associated membrane protein 2 (synaptobrevin 2)	VAMP2	chr17p13.1	6844	P63027 /// Q69Z01	185881	NP_055047	NM_014232	0.000437922	0.0202946	-0.96128
201000_at	alanyl-tRNA synthetase	AARS	chr16q22	16	B4DR45 /// P49588	601065 /// 613287	NP_001596	NM_001605	0.00139146	0.0357778	-0.962578
236163_at	Lix1 homolog (chicken)	LIX1	chr5q15	167410	Q8N485	610466	NP_694966	NM_153234	0.00281584	0.0492586	-0.963352
214701_s_at	fibronectin 1	FN1	chr2q34	2335	A6YID2 /// A6YID3 /// A6YID4 /// A6YID5 /// A6YID6 /// A6YID7 /// B4DN21 /// B4DTH2 /// B4DTK1 /// B4DU16 /// B7ZLE5 /// B7ZLF0 /// O95608 /// O95617 /// P02751 /// Q14327 /// Q14328 /// Q53S27 /// Q564H7 /// Q59G22 /// Q5CZ99 /// Q68CX6 /// Q6MZF4 /// Q6MZM7 /// Q6N084 /// Q6PJE5 /// Q6STG2 /// Q7L553 /// Q7Z391 /// Q9H382 /// Q9UQS6	135600 /// 601894	NP_002017 /// NP_473375 /// NP_997639 /// NP_997640 /// NP_997641 /// NP_997643 /// NP_997647	NM_002026 /// NM_054034 /// NM_212474 /// NM_212475 /// NM_212476 /// NM_212478 /// NM_212482	0.00102663	0.0307538	-0.963589
233638_s_at	protein O-linked mannose beta1,2-N-acetylglucosaminyltransferase	POMGNT1	chr1p34.1	55624	B7Z7F2 /// B7Z7Q4 /// B7ZAT4 /// D3DQ16 /// Q5VST3 /// Q68CV6 /// Q8WZA1	253280 /// 606822	NP_060209	NM_017739 /// NR_024332	0.000186872	0.0131313	-0.964868
1558688_at	hypothetical LOC441461	LOC441461	chr9q31.1	441461	---	---	---	XR_041357 /// XR_041358 /// XR_041359	0.00104398	0.0310655	-0.966759
200611_s_at	WD repeat domain 1	WDR1	chr4p16.1	9948	A6NLT4 /// A8MVA9 /// B3KXN4 /// B4DS71 /// B4DY05 /// B4DZX5 /// C9JJS2 /// O75083 /// Q53GN4 /// Q53H17 /// Q59ER5 /// Q9BZT4	604734	NP_005103 /// NP_059830	NM_005112 /// NM_017491	0.00212892	0.0429549	-0.966911
214671_s_at	active BCR-related gene	ABR	chr17p13.3	29	B3KW89 /// B7Z2X0 /// B7Z683 /// B7Z6H7 /// B7Z7Z1 /// D3DTH3 /// D3DTH4 /// Q12979 /// Q6ZT60	155255 /// 600365	NP_001083 /// NP_001153218 /// NP_068781	NM_001092 /// NM_001159746 /// NM_021962	0.000190866	0.0132619	-0.967524
209267_s_at	solute carrier family 39 (zinc transporter), member 8	SLC39A8	chr4q22-q24	64116	B4E2H3 /// Q9C0K1	608732	NP_001128618 /// NP_001128619 /// NP_001128620 /// NP_071437	NM_001135146 /// NM_001135147 /// NM_001135148 /// NM_022154	0.00144375	0.036344	-0.967541
1556182_x_at	hypothetical protein LOC441869	LOC441869	chr1p36.33	441869	---	---	NP_001138682	NM_001145210 /// NR_026871	0.000410622	0.0196717	-0.967854
214104_at	G protein-coupled receptor 161	GPR161	chr1q24.2	23432	B7Z5D7 /// B7Z5E8 /// B7Z5Z6 /// Q8N247 /// Q8N6U8	612250	NP_722561	NM_153832	5.3083e-05	0.00711457	-0.968291
204325_s_at	neurofibromin 1	NF1	chr17q11.2	4763	A8K1M1 /// B4DXH1 /// B4DXP1 /// P21359 /// Q14179 /// Q14931 /// Q4W6X4 /// Q59FX3 /// Q7Z3J5 /// Q9UMU3	162200 /// 162210 /// 193520 /// 601321 /// 607785 /// 613113	NP_000258 /// NP_001035957 /// NP_001121619	NM_000267 /// NM_001042492 /// NM_001128147	0.000111732	0.0102738	-0.970614
206877_at	MAX dimerization protein 1	MXD1	chr2p13-p12	4084	B7Z6X0 /// B7ZLI6 /// B7ZLI7 /// C9JBE8 /// Q05195	600021	NP_002348	NM_002357	0.000135513	0.0111617	-0.971175
216041_x_at	granulin	GRN	chr17q21.32	2896	B4DJI2 /// B4E1G5 /// D3DX55 /// P28799 /// Q53HQ8 /// Q9H8S1	138945 /// 607485	NP_002078	NM_002087	4.46873e-05	0.00646493	-0.971634
221848_at	zinc finger, CCCH-type with G patch domain	ZGPAT	chr20q13.3	84619	Q8N5A5	---	NP_001076582 /// NP_115916 /// NP_852150	NM_001083113 /// NM_032527 /// NM_181485	0.00149398	0.0367614	-0.971747
216098_s_at	5-hydroxytryptamine (serotonin) receptor 7 (adenylate cyclase-coupled) /// 5-hydroxytryptamine (serotonin) receptor 7 pseudogene 1	HTR7 /// HTR7P1	chr10q21-q24 /// chr12p13.1	3363 /// 93164	P34969 /// Q5VX03 /// Q5VX04	182137	NP_000863 /// NP_062873 /// NP_062874	NM_000872 /// NM_019859 /// NM_019860 /// NR_002774	0.000397965	0.0193251	-0.973213
202332_at	casein kinase 1, epsilon	CSNK1E	chr22q13.1	1454	B0QY31 /// B0QY32 /// B0QY33 /// B0QY34 /// B0QY35 /// B0QY36 /// B3KRV2 /// P49674 /// Q53EZ1 /// Q5U045	600863	NP_001885 /// NP_689407	NM_001894 /// NM_152221	0.00078772	0.027402	-0.973726
212069_s_at	HLA-B associated transcript 2-like 1	BAT2L1	chr9q34.13	84726	B4E0S7 /// B4E3S7 /// Q5H9R5 /// Q5JSZ5 /// Q5JSZ9 /// Q68CR0 /// Q9BU09 /// Q9BU62	---	NP_037450	NM_013318	0.00243688	0.0455189	-0.974495
215238_s_at	dedicator of cytokinesis 9	DOCK9	chr13q32.3	23348	A6H8Z6 /// A8MWZ5 /// B3KX25 /// B3KXE2 /// B7Z2D0 /// B7Z2G6 /// B7Z2J2 /// B7Z6G9 /// B7Z6H5 /// B7ZVX0 /// B9EG73 /// C9JMS5 /// D3YTH2 /// Q5JUD2 /// Q5JUD3 /// Q5JUD7 /// Q5JUD8 /// Q68CY0 /// Q6ZSL5 /// Q7Z6H4 /// Q9BZ29	607325	NP_001123520 /// NP_001123521 /// NP_001123522 /// NP_056111	NM_001130048 /// NM_001130049 /// NM_001130050 /// NM_015296	0.00108703	0.0317372	-0.975076
203557_s_at	pterin-4 alpha-carbinolamine dehydratase/dimerization cofactor of hepatocyte nuclear factor 1 alpha	PCBD1	chr10q22	5092	P61457 /// Q6FGB3 /// Q6LEE0 /// Q6LEE1 /// Q6LEE2	126090 /// 264070	NP_000272	NM_000281	0.00115303	0.0324457	-0.975703
228596_at	similar to rho guanine nucleotide exchange factor 5	LOC728377	chr7q35	728377	C9JD29 /// Q32Q31	---	---	XR_078379 /// XR_078724	0.00111154	0.032067	-0.975815
1552651_a_at	ring finger and FYVE-like domain containing 1	RFFL	chr17q12	117584	C9J0M3 /// C9JE27 /// C9JLD3 /// C9JN73 /// Q8WZ73	609735	NP_001017368 /// NP_476519	NM_001017368 /// NM_057178	0.00101476	0.0305579	-0.975854
203277_at	DNA fragmentation factor, 45kDa, alpha polypeptide	DFFA	chr1p36.3-p36.2	1676	O00273 /// Q53HN4 /// Q5T6G6	601882	NP_004392 /// NP_998731	NM_004401 /// NM_213566	0.00267915	0.048008	-0.976255
40016_g_at	microtubule associated serine/threonine kinase family member 4	MAST4	chr5q12.3	375449	B4DKT8 /// B4DS23 /// B4DSE5 /// B5MC73 /// B5MCH9 /// B5MDS1 /// B7Z8K3 /// C9J249 /// C9JKM7 /// C9JYC5 /// O15021 /// Q6T2V4	---	NP_001158136 /// NP_055998 /// NP_942123	NM_001164664 /// NM_015183 /// NM_198828	1.70064e-05	0.00389076	-0.976781
1553048_a_at	phosphatidylinositol-5-phosphate 4-kinase, type II, beta	PIP4K2B	chr17q12	8396	C9JMM2 /// P78356	603261	NP_003550	NM_003559	0.00125751	0.0342494	-0.978134
244108_at	synaptopodin 2	SYNPO2	chr4q26	171024	B2RWP6 /// B2Y8J9 /// B4DLE4 /// B4E258 /// B9EG60 /// C6H0M7 /// C9JJJ0 /// Q9UMS6	---	NP_001122405 /// NP_001122406 /// NP_597734	NM_001128933 /// NM_001128934 /// NM_133477	0.000256442	0.0152461	-0.978233
223593_at	aminoadipate aminotransferase	AADAT	chr4q33	51166	Q4W5N8 /// Q8N5Z0	611754	NP_057312 /// NP_872603	NM_016228 /// NM_182662	0.000321883	0.0172471	-0.979539
231736_x_at	microsomal glutathione S-transferase 1	MGST1	chr12p12.3-p12.1	4257	P10620 /// Q6LET6	138330	NP_064696 /// NP_665707 /// NP_665734 /// NP_665735	NM_020300 /// NM_145764 /// NM_145791 /// NM_145792	0.000447354	0.0205532	-0.979985
228025_s_at	protein phosphatase 2, regulatory subunit B, gamma	PPP2R2C	chr4p16.1	5522	B7Z3Y1 /// Q9Y2T4	605997	NP_065149 /// NP_870991	NM_020416 /// NM_181876	0.000271126	0.0157638	-0.980001
217415_at	polymerase (RNA) II (DNA directed) polypeptide A, 220kDa	POLR2A	chr17p13.1	5430	A6NN93 /// B4DET1 /// B4E3V7 /// P24928 /// Q15161 /// Q6NX41	180660	NP_000928	NM_000937	0.000457497	0.0207826	-0.981492
202378_s_at	leptin receptor overlapping transcript	LEPROT	chr1p31.3	54741	O15243 /// Q6FHL5	---	NP_059996	NM_017526	0.000160516	0.0121882	-0.981644
241998_at	chromosome 2 open reading frame 80	C2orf80	chr2q34	389073	C9J2L1 /// C9J2S2 /// C9JAS9 /// C9JTX0 /// Q0P641	---	NP_001092804	NM_001099334	0.00138157	0.03566	-0.983907
214215_s_at	La ribonucleoprotein domain family, member 4B	LARP4B	chr10p15.3	23185	A7MD20 /// Q92615 /// Q9BTS9	---	NP_055970	NM_015155	0.00130301	0.0348287	-0.984097
214875_x_at	amyloid beta (A4) precursor-like protein 2	APLP2	chr11q23-q25|11q24	334	B3KXX9 /// B4DKY3 /// B4DTV1 /// B4E3I5 /// Q06481 /// Q9UED0	104776	NP_001135748 /// NP_001135749 /// NP_001135750 /// NP_001633	NM_001142276 /// NM_001142277 /// NM_001142278 /// NM_001642 /// NR_024515 /// NR_024516	0.000820552	0.0277971	-0.985885
1552672_a_at	immunoglobulin superfamily, member 3	IGSF3	chr1p13	3321	A6NJZ6 /// O75054	603491	NP_001007238 /// NP_001533	NM_001007237 /// NM_001542	0.00129688	0.034819	-0.986497
1553962_s_at	ras homolog gene family, member B	RHOB	chr2p24	388	B2R692 /// B4DMJ8 /// B5MCW0 /// P62745 /// Q7Z4F6	165370	NP_004031	NM_004040	0.000278634	0.0159923	-0.987235
230297_x_at	synaptic Ras GTPase activating protein 1 homolog (rat)	SYNGAP1	chr6p21.3	8831	B1AZX6 /// B7ZCA0 /// Q96PV0	603384 /// 612621	NP_006763	NM_006772	0.00023781	0.0149128	-0.988418
40562_at	guanine nucleotide binding protein (G protein), alpha 11 (Gq class)	GNA11	chr19p13.3	2767	P29992 /// Q59FM5 /// Q659F3	139313	NP_002058	NM_002067	0.000992407	0.0302942	-0.989159
225630_at	endonuclease/exonuclease/phosphatase family domain containing 1	EEPD1	chr7p14.2	80820	Q7L9B9	---	NP_085139	NM_030636	0.000384091	0.0190835	-0.989179
207853_s_at	synuclein, beta	SNCB	chr5q35	6620	Q16143	127750 /// 602569	NP_001001502 /// NP_003076	NM_001001502 /// NM_003085	0.0011897	0.0328942	-0.990855
219393_s_at	v-akt murine thymoma viral oncogene homolog 3 (protein kinase B, gamma)	AKT3	chr1q43-q44	10000	Q56A86 /// Q9Y243	611223	NP_005456 /// NP_859029	NM_005465 /// NM_181690	0.00152945	0.0371326	-0.992244
224488_s_at	spondin 1, extracellular matrix protein	SPON1	chr11p15.2	10418	B3KMD1 /// Q3ZCT3 /// Q9HCB6	604989	NP_006099	NM_006108	3.64865e-05	0.00569745	-0.994503
203460_s_at	presenilin 1	PSEN1	chr14q24.3	5663	B7Z8T5 /// P49768 /// Q53FV8 /// Q6F4C0	104311 /// 172700 /// 600274 /// 607822	NP_000012 /// NP_015557	NM_000021 /// NM_007318	0.00286645	0.0498391	-0.995675
238419_at	pleckstrin homology-like domain, family B, member 2	PHLDB2	chr3q13.2	90102	B4DL46 /// Q0VAA5 /// Q658P8 /// Q659D2 /// Q69YN5 /// Q69YR3 /// Q6ZUM0 /// Q86SQ0 /// Q8IXY4 /// Q8NEI7	610298	NP_001127909 /// NP_001127910 /// NP_001127911 /// NP_665696	NM_001134437 /// NM_001134438 /// NM_001134439 /// NM_145753	0.00088283	0.0288526	-0.996563
216985_s_at	syntaxin 3	STX3	chr11q12.1	6809	B4DE70 /// B4DME0 /// Q13277 /// Q53YE2 /// Q7Z338	600876	NP_001171511 /// NP_004168	NM_001178040 /// NM_004177	0.00185613	0.0404126	-0.997077
229877_at	Neogenin homolog 1 (chicken)	NEO1	chr15q22.3-q23	4756	B7ZKM9 /// B7ZKN0 /// Q59FP8 /// Q92859	601907	NP_001166094 /// NP_001166095 /// NP_002490	NM_001172623 /// NM_001172624 /// NM_002499	1.51142e-05	0.00361229	-0.997642
203104_at	colony stimulating factor 1 receptor	CSF1R	chr5q33-q35	1436	A2VDG3 /// B4DG86 /// B4E2Y8 /// B5A955 /// D3DQG2 /// P07333 /// Q59HE0 /// Q6LEI2 /// Q86VW7	164770	NP_005202	NM_005211	0.00163465	0.0382336	-0.997734
1554680_s_at	potassium voltage-gated channel, delayed-rectifier, subfamily S, member 2	KCNS2	chr8q22	3788	Q9ULS6	602906	NP_065748	NM_020697	0.00166266	0.0386315	-0.997775
203423_at	retinol binding protein 1, cellular	RBP1	chr3q23	5947	A8K2Q0 /// B7Z7A0 /// C9JSK9 /// P09455	180260	NP_001124464 /// NP_001124465 /// NP_002890	NM_001130992 /// NM_001130993 /// NM_002899	0.00272393	0.048512	-0.997961
227417_at	MOCO sulphurase C-terminal domain containing 2	MOSC2	chr1q41	54996	Q969Z3	---	NP_060368	NM_017898	0.00136918	0.0356147	-0.998214
239197_s_at	enhancer of zeste homolog 1 (Drosophila)	EZH1	chr17q21.1-q21.3	2145	Q92800	601674	NP_001982	NM_001991	0.000748771	0.0268369	-0.99839
1552923_a_at	phosphatidylinositol transfer protein, membrane-associated 2	PITPNM2	chr12q24.31	57605	A5D8U3 /// Q9BZ72 /// Q9UF51	608920	NP_065896	NM_020845	0.000101638	0.0097454	-0.998514
230093_at	radial spoke head 1 homolog (Chlamydomonas)	RSPH1	chr21q22.3	89765	A8MWV0 /// Q8WYR4	609314	NP_543136	NM_080860	0.00285787	0.0497254	-0.998746
212104_s_at	RNA binding motif protein 9	RBM9	chr22q13.1	23543	B0QYV1 /// B0QYY4 /// B0QYY6 /// B0QYY7 /// C9JZB7 /// O43251	612149	NP_001026865 /// NP_001076045 /// NP_001076046 /// NP_001076047 /// NP_001076048 /// NP_055124	NM_001031695 /// NM_001082576 /// NM_001082577 /// NM_001082578 /// NM_001082579 /// NM_014309	0.000455971	0.020767	-1.00002
200002_at	ribosomal protein L35	RPL35	chr9q34.1	11224	A4D2M5 /// P42766	---	NP_009140	NM_007209	0.00236037	0.0449844	-1.0026
242272_at	zinc finger protein 785	ZNF785	chr16p11.2	146540	A8K8V0 /// B4DQL1	---	NP_689671	NM_152458	0.000782717	0.0273245	-1.00266
37965_at	parvin, beta	PARVB	chr22q13.2-q13.33	29780	A6NG58 /// B0QYM8 /// B0QYN1 /// B0QYP6 /// B0QYP8 /// B5MDI0 /// Q96PN1 /// Q9HBI1	608121	NP_001003828 /// NP_037459	NM_001003828 /// NM_013327	1.19302e-05	0.00333423	-1.00657
230191_at	tau tubulin kinase 1	TTBK1	chr6p21.1	84630	A8MVT3 /// Q5TCY1	---	NP_115927	NM_032538	0.00249267	0.0462251	-1.00724
231062_at	Hypothetical LOC100129122	LOC100129122	chr13q32.3	100129122	---	---	XP_001714457 /// XP_001714964 /// XP_001715674	XM_001714405 /// XM_001714912 /// XM_001715622	0.000847172	0.0282513	-1.00781
211586_s_at	ATPase, Ca++ transporting, plasma membrane 2	ATP2B2	chr3p25.3	491	A1X4P8 /// A1X4P9 /// A2VBC8 /// Q01814 /// Q4J696 /// Q4J697 /// Q4J698 /// Q4J699 /// Q4LE63	108733 /// 601386	NP_001001331 /// NP_001674	NM_001001331 /// NM_001683	0.00195502	0.0414141	-1.00921
216230_x_at	sphingomyelin phosphodiesterase 1, acid lysosomal	SMPD1	chr11p15.4-p15.1	6609	A8K8M3 /// P17405 /// Q59EN6 /// Q8IUN0	257200 /// 607608 /// 607616	NP_000534 /// NP_001007594	NM_000543 /// NM_001007593 /// NR_027400	0.000197816	0.0135094	-1.00921
213713_s_at	galactosidase, beta 1-like 2	GLB1L2	chr11q25	89944	B8ZZU3 /// Q8IW92 /// Q8NCG3 /// Q8NCI6	---	NP_612351	NM_138342	6.75783e-05	0.00787688	-1.00956
201039_s_at	RAD23 homolog A (S. cerevisiae)	RAD23A	chr19p13.2	5886	A8K1J3 /// B4DDJ7 /// P54725 /// Q59EU8 /// Q5M7Z1	600061	NP_005044	NM_005053	0.000729371	0.0264817	-1.00965
225025_at	immunoglobulin superfamily, member 8	IGSF8	chr1q23.1	93185	C9J8Z4 /// Q8NF83 /// Q969P0 /// Q96EW3	606644	NP_443100	NM_052868	0.000283643	0.0161684	-1.01019
211679_x_at	gamma-aminobutyric acid (GABA) B receptor, 2	GABBR2	chr9q22.1-q22.3	9568	O75899 /// O94794	188890 /// 607340	NP_005449	NM_005458	0.000247962	0.0151578	-1.01116
200784_s_at	low density lipoprotein receptor-related protein 1	LRP1	chr12q13-q14	4035	Q07954 /// Q59FG2 /// Q6LAF4 /// Q6LBN5 /// Q6PJ72 /// Q7Z7K9 /// Q86SW0	107770	NP_002323	NM_002332	9.83895e-05	0.00956951	-1.0118
200814_at	proteasome (prosome, macropain) activator subunit 1 (PA28 alpha)	PSME1	chr14q11.2	5720	A6NJG9 /// Q06323 /// Q6FHU3 /// Q6IBM2 /// Q86SZ9	600654	NP_006254 /// NP_788955	NM_006263 /// NM_176783	0.00166444	0.0386363	-1.01194
206264_at	glycosylphosphatidylinositol specific phospholipase D1	GPLD1	chr6p22.3-p22.2	2822	P80108	602515	NP_001494 /// NP_803436	NM_001503 /// NM_177483	0.000420375	0.0199013	-1.01229
209933_s_at	CD300a molecule	CD300A	chr17q25.1	11314	A8MW96 /// Q9P0F3 /// Q9UGN4	606790	NP_009192	NM_007261	0.000427515	0.0200846	-1.01256
211802_x_at	calcium channel, voltage-dependent, T type, alpha 1G subunit	CACNA1G	chr17q22	8913	B4DKD3 /// O43497 /// Q19QY8 /// Q19QY9 /// Q19QZ0 /// Q19QZ1 /// Q19QZ2 /// Q19QZ3 /// Q19QZ4 /// Q19QZ5 /// Q19QZ6 /// Q19QZ7 /// Q19QZ8 /// Q19QZ9 /// Q19R00 /// Q19R01 /// Q19R02 /// Q19R03 /// Q19R04 /// Q19R05 /// Q19R06 /// Q19R07 /// Q19R08 /// Q19R09 /// Q19R10 /// Q19R11 /// Q19R12 /// Q19R13 /// Q19R15 /// Q19R16 /// Q19R17 /// Q19R18 /// Q2TAC4	604065	NP_061496 /// NP_938190 /// NP_938191 /// NP_938192 /// NP_938193 /// NP_938194 /// NP_938196 /// NP_938197 /// NP_938198 /// NP_938199 /// NP_938200 /// NP_938201 /// NP_938202 /// NP_938406 /// NP_938407	NM_018896 /// NM_198376 /// NM_198377 /// NM_198378 /// NM_198379 /// NM_198380 /// NM_198382 /// NM_198383 /// NM_198384 /// NM_198385 /// NM_198386 /// NM_198387 /// NM_198388 /// NM_198396 /// NM_198397	8.25397e-05	0.00869371	-1.01323
213121_at	small nuclear ribonucleoprotein 70kDa (U1)	SNRNP70	chr19q13.3	6625	A8KAQ5 /// B3KPV0 /// P08621 /// Q15685 /// Q15688 /// Q9UFS1	180740	NP_003080	NM_003089	0.00264179	0.0477357	-1.01406
1554769_at	zinc finger protein 785	ZNF785	chr16p11.2	146540	A8K8V0 /// B4DQL1	---	NP_689671	NM_152458	0.00164203	0.0383512	-1.01445
218000_s_at	pleckstrin homology-like domain, family A, member 1	PHLDA1	chr12q15	22822	A2BDE7 /// B4E2D4 /// Q8WV24	605335	NP_031376	NM_007350	0.000355871	0.0181951	-1.01447
224991_at	c-Maf-inducing protein	CMIP	chr16q23	80790	B7Z942 /// Q8IY22	610112	NP_085132 /// NP_938204	NM_030629 /// NM_198390	0.00122293	0.0335302	-1.01671
202450_s_at	cathepsin K	CTSK	chr1q21	1513	P43235 /// Q2XNE6 /// Q5QP40 /// Q6FHN2 /// Q6FHS6	265800 /// 601105	NP_000387	NM_000396	0.000669143	0.0252402	-1.01682
229385_s_at	placenta-specific 2 (non-protein coding)	PLAC2	chr19p13.3	257000	Q8NBU9 /// Q9NPR7	---	---	NR_027064	0.0015198	0.0369849	-1.01734
208885_at	lymphocyte cytosolic protein 1 (L-plastin)	LCP1	chr13q14.3	3936	B3KUI1 /// B4DUA0 /// P13796 /// Q53FI1 /// Q59GX5 /// Q5TBN3 /// Q5TBN5	153430	NP_002289	NM_002298	0.000277828	0.0159647	-1.01747
1556181_at	hypothetical protein LOC441869	LOC441869	chr1p36.33	441869	---	---	NP_001138682	NM_001145210 /// NR_026871	0.000250771	0.0151836	-1.01835
234735_s_at	ubiquitin specific peptidase 21	USP21	chr1q22	27005	C9JCM1 /// Q9NSS9 /// Q9UK80	604729	NP_001014443 /// NP_036607	NM_001014443 /// NM_012475	0.000471223	0.0210765	-1.01963
233846_at	coiled-coil domain containing 85A	CCDC85A	chr2p16.1	114800	A2VDJ7 /// B5MBW8 /// Q96PX6	---	NP_001073902	NM_001080433	0.000429709	0.0201492	-1.02014
222115_x_at	glyoxylate reductase 1 homolog (Arabidopsis)	GLYR1	chr16p13.3	84656	Q49A26 /// Q9NZ78	610660	NP_115958	NM_032569	0.000283622	0.0161684	-1.02401
224072_s_at	potassium channel, subfamily K, member 9	KCNK9	chr8q24.3	51305	Q9NPC2	605874 /// 612292	NP_057685	NM_016601	0.00114491	0.0324155	-1.02499
226659_at	differentially expressed in FDCP 6 homolog (mouse)	DEF6	chr6p21.33-p21.1	50619	B2RBP7 /// B3KSI1 /// Q5R3C0 /// Q9H4E7	610094	NP_071330	NM_022047	0.000494748	0.0215742	-1.02608
1555294_a_at	ELKS/RAB6-interacting/CAST family member 1	ERC1	chr12p13.3	23085	B4DG07 /// D3DUP7 /// D3DUP8 /// Q8IUD2	607127	NP_055879 /// NP_829881 /// NP_829882 /// NP_829883 /// NP_829884	NM_015064 /// NM_178037 /// NM_178038 /// NM_178039 /// NM_178040 /// NR_027946 /// NR_027948 /// NR_027949	0.00150428	0.0368838	-1.0269
203220_s_at	transducin-like enhancer of split 1 (E(sp1) homolog, Drosophila)	TLE1	chr9q21.32	7088	A6NFH2 /// B4DEF9 /// B4E345 /// Q04724 /// Q59EF7 /// Q5T3G2 /// Q5T3G3 /// Q5T7A9	600189	NP_005068	NM_005077	0.00210391	0.042834	-1.02777
219005_at	transmembrane protein 59-like	TMEM59L	chr19p12	25789	Q9UK28	---	NP_036241	NM_012109	0.000497017	0.0216181	-1.02794
226446_at	hairy and enhancer of split 6 (Drosophila)	HES6	chr2q37.3	55502	B8ZZA9 /// B8ZZP9 /// B9A070 /// C9JF41 /// Q96HZ4	610331	NP_001136325 /// NP_061115	NM_001142853 /// NM_018645	7.74834e-05	0.00837141	-1.02809
1555052_a_at	synaptotagmin IX	SYT9	chr11p15.4	143425	B2RCA8 /// B3KNT7 /// Q86SS6 /// Q8NCP8	---	NP_783860	NM_175733	1.39817e-05	0.00350986	-1.0282
206270_at	protein kinase C, gamma	PRKCG	chr19q13.4	5582	B2R5T1 /// B7Z3V9 /// B7Z3W6 /// B7Z870 /// B7Z8Q0 /// P05129 /// Q59EZ0	176980 /// 605361	NP_002730	NM_002739	0.00226392	0.0440671	-1.02947
226664_at	TBC1 domain family, member 20	TBC1D20	chr20p13	128637	B9A6M1 /// Q96BZ9 /// Q9Y2V8	611663	NP_653229	NM_144628	5.73861e-05	0.00737645	-1.03213
210550_s_at	Ras protein-specific guanine nucleotide-releasing factor 1	RASGRF1	chr15q24.2	5923	A8K270 /// B7Z6Z6 /// Q13972 /// Q71RC4 /// Q8IUU5 /// Q8N849	606600	NP_001139120 /// NP_002882 /// NP_722522	NM_001145648 /// NM_002891 /// NM_153815	0.00133087	0.0350097	-1.03291
240041_at	patched domain containing 1	PTCHD1	chrXp22.11	139411	B4DQH0 /// Q96NR3	---	NP_775766	NM_173495	8.06928e-05	0.00859876	-1.03388
207824_s_at	MYC-associated zinc finger protein (purine-binding transcription factor)	MAZ	chr16p11.2	4150	B4DQE2 /// C6G496 /// P56270 /// Q59GP8 /// Q8IUI2 /// Q8NFN7 /// Q8WZ46 /// Q9UJ31	600999	NP_001036004 /// NP_002374	NM_001042539 /// NM_002383	0.000796682	0.0275833	-1.03695
1560834_a_at	rhabdomyosarcoma 2 associated transcript (non-protein coding)	RMST	chr12q23.1|12q21	196475	---	607045	---	NR_024037	7.60446e-05	0.00831218	-1.03714
231803_at	fibroblast growth factor 11	FGF11	chr17p13.1	2256	B7Z1C3 /// Q59FR9 /// Q6LA99 /// Q92914	601514	NP_004103	NM_004112	0.000471975	0.0210765	-1.03814
201206_s_at	ribosome binding protein 1 homolog 180kDa (dog)	RRBP1	chr20p12	6238	A1A5C4 /// A1A5C5 /// A2A2S5 /// A7BI36 /// B3KSG1 /// Q05DK7 /// Q32NB1 /// Q9P2E9	601418	NP_001036041 /// NP_004578	NM_001042576 /// NM_004587	2.02692e-05	0.00437281	-1.03869
224100_s_at	dihydropyrimidinase-like 5	DPYSL5	chr2p23.3	56896	Q53SW3 /// Q53T73 /// Q9BPU6	608383	NP_064519	NM_020134	0.000326076	0.0173395	-1.04087
242738_s_at	zinc finger homeobox 3	ZFHX3	chr16q22.3-q23.1	463	D3DWS8 /// Q15911 /// Q15912 /// Q6TCJ2 /// Q8N2Y6	104155 /// 176807	NP_001158238 /// NP_008816	NM_001164766 /// NM_006885	0.000796034	0.0275833	-1.04097
209615_s_at	p21 protein (Cdc42/Rac)-activated kinase 1	PAK1	chr11q13-q14	5058	A8KAN3 /// B3KNX7 /// B7Z302 /// B7Z3K0 /// Q13153	602590	NP_001122092 /// NP_002567	NM_001128620 /// NM_002576	0.00166345	0.0386317	-1.04173
242938_s_at	forkhead box K2	FOXK2	chr17q25	3607	Q01167	147685	NP_004505	NM_004514	0.00225387	0.0440283	-1.042
206477_s_at	neuro-oncological ventral antigen 2	NOVA2	chr19q13.3	4858	Q9HDB7 /// Q9UNW9	601991	NP_002507	NM_002516	5.00301e-06	0.00202119	-1.04263
208606_s_at	wingless-type MMTV integration site family, member 4	WNT4	chr1p36.23-p35.1	54361	B1AJZ6 /// B4DJF9 /// P56705 /// Q5JYX2 /// Q8IUM6	158330 /// 277000 /// 603490 /// 611812	NP_110388	NM_030761	0.000852877	0.0283455	-1.04311
209070_s_at	regulator of G-protein signaling 5	RGS5	chr1q23.1	8490	B1APM2 /// B2RD05 /// O15539 /// Q599J0 /// Q7LCP5 /// Q9H3F2	145500 /// 603276	NP_003608	NM_003617	0.00143738	0.0363083	-1.04325
230216_at	Chromosome 12 open reading frame 51	C12orf51	chr12q24.13	283450	B7ZKU4 /// B7ZKU8 /// Q3MJD5 /// Q9Y4D8	---	NP_001103132 /// XP_002343255	NM_001109662 /// XM_002343214	0.0023694	0.0450502	-1.04333
243924_at	hypothetical protein LOC100127980	LOC100127980	chr19q13.12	100127980	---	---	XP_001720171 /// XP_001722702	XM_001720119 /// XM_001722650	0.00171577	0.0390719	-1.04341
220673_s_at	protein phosphatase 4, regulatory subunit 4	PPP4R4	chr14q32.12-q32.13	57718	B4E186 /// Q6NUP7	---	NP_066009 /// NP_478144	NM_020958 /// NM_058237	0.00158137	0.0375588	-1.04415
635_s_at	protein phosphatase 2, regulatory subunit B', beta	PPP2R5B	chr11q12-q13	5526	Q15173 /// Q59G20	601644	NP_006235	NM_006244	0.00257715	0.0470545	-1.04462
222780_s_at	brain and acute leukemia, cytoplasmic	BAALC	chr8q22.3	79870	C9JDN7 /// Q8WXS3	606602	NP_001019543 /// NP_079088	NM_001024372 /// NM_024812	0.000603343	0.0237779	-1.04726
204892_x_at	eukaryotic translation elongation factor 1 alpha 1	EEF1A1	chr6q14.1	1915	A6PW80 /// A8K9C4 /// A9X7H1 /// B4DNE0 /// B4DV42 /// B4E2C5 /// P68104 /// Q14222 /// Q16577 /// Q2F837 /// Q504Z0 /// Q53G85 /// Q53G89 /// Q53GA1 /// Q53GE9 /// Q53HM9 /// Q53HQ7 /// Q53HR1 /// Q53HR5 /// Q5JR01 /// Q6IPN6 /// Q6IPS9 /// Q6IPT9 /// Q6IQ15 /// Q6NS35 /// Q6NSH7 /// Q6P082 /// Q6P4C9 /// Q8IUB0 /// Q8TBL1 /// Q96C29 /// Q96CD8 /// Q96EB3 /// Q96RE1 /// Q9H2I7 /// Q9NZS6	130590	NP_001393	NM_001402	0.00243211	0.0455168	-1.04755
202756_s_at	glypican 1	GPC1	chr2q35-q37	2817	B3KTD1 /// C9J4Y6 /// P35052 /// Q05C97 /// Q53EX3 /// Q59GI7	600395	NP_002072	NM_002081	0.00160012	0.0377988	-1.04799
206374_at	dual specificity phosphatase 8	DUSP8	chr11p15.5	1850	Q13202 /// Q6ZV59	602038	NP_004411	NM_004420	0.000276727	0.0159387	-1.04857
201125_s_at	integrin, beta 5	ITGB5	chr3q21.2	3693	P18084	147561	NP_002204	NM_002213	0.00172586	0.0391386	-1.04938
1570202_a_at	MKL/myocardin-like 2	MKL2	chr16p13.12	57496	A1L1A9 /// B3KXK5 /// B4DGT8 /// Q05BP1 /// Q9ULH7 /// Q9Y6G6	609463	NP_054767	NM_014048	0.00200414	0.0420382	-1.05042
210935_s_at	WD repeat domain 1	WDR1	chr4p16.1	9948	A6NLT4 /// A8MVA9 /// B3KXN4 /// B4DS71 /// B4DY05 /// B4DZX5 /// C9JJS2 /// O75083 /// Q53GN4 /// Q53H17 /// Q59ER5 /// Q9BZT4	604734	NP_005103 /// NP_059830	NM_005112 /// NM_017491	0.00241407	0.0454418	-1.052
1556619_at	shisa homolog 9 (Xenopus laevis)	SHISA9	chr16p13.12	729993	B4DS77	613346	NP_001138676 /// NP_001138677	NM_001145204 /// NM_001145205	0.000324318	0.0173021	-1.05264
207334_s_at	transforming growth factor, beta receptor II (70/80kDa)	TGFBR2	chr3p22	7048	A3QNQ0 /// B4E2S6 /// D2JYI1 /// P37173 /// Q6A176	133239 /// 190182 /// 610168 /// 610380	NP_001020018 /// NP_003233	NM_001024847 /// NM_003242	0.000671049	0.0252409	-1.05357
200675_at	CD81 molecule	CD81	chr11p15.5	975	A6NMH8 /// P60033 /// Q59FS9	186845	NP_004347	NM_004356	0.000421577	0.019939	-1.05405
1562234_a_at	neuron navigator 3	NAV3	chr12q14.3	89795	B4DH94 /// B4DPW6 /// Q6PJB7 /// Q8IVL0	611629	NP_055718	NM_014903	0.000110772	0.0102632	-1.05544
1557103_a_at	lemur tyrosine kinase 3	LMTK3	chr19q13.33	114783	Q96Q04	---	NP_001073903	NM_001080434	0.000139415	0.0113095	-1.0555
214136_at	nudix (nucleoside diphosphate linked moiety X)-type motif 13	NUDT13	chr10q22.1	25961	B4DV90 /// B4E059 /// Q4G134 /// Q5SQM6 /// Q86X67	609233	NP_056985	NM_015901	0.000255687	0.0152461	-1.05625
212439_at	inositol hexakisphosphate kinase 1	IP6K1	chr3p21.31	9807	A8MUX4 /// C9JNA8 /// Q92551	606991	NP_001006115 /// NP_695005	NM_001006115 /// NM_153273	0.00120756	0.0332386	-1.0575
201161_s_at	cold shock domain protein A	CSDA	chr12p13.1	8531	P16989 /// Q59EB5 /// Q96GD7	603437	NP_001138898 /// NP_003642	NM_001145426 /// NM_003651	0.000876841	0.028696	-1.05826
210310_s_at	fibroblast growth factor 5	FGF5	chr4q21	2250	P12034 /// Q60518 /// Q6A549 /// Q8NBG6 /// Q8NF90	165190	NP_004455 /// NP_149134	NM_004464 /// NM_033143	7.09539e-05	0.00809764	-1.05939
205419_at	G protein-coupled receptor 183	GPR183	chr13q32.3	1880	P32249	605741	NP_004942	NM_004951	0.0017522	0.0394748	-1.05974
213276_at	calcium/calmodulin-dependent protein kinase II beta	CAMK2B	chr22q12|7p14.3-p14.1	816	A4D2J9 /// A4D2K5 /// B7Z1Z6 /// Q13554 /// Q53H78 /// Q75KE9 /// Q75LA8	607707	NP_001211 /// NP_742075 /// NP_742076 /// NP_742077 /// NP_742078 /// NP_742079 /// NP_742080 /// NP_742081	NM_001220 /// NM_172078 /// NM_172079 /// NM_172080 /// NM_172081 /// NM_172082 /// NM_172083 /// NM_172084	0.00171942	0.0390935	-1.06015
219213_at	junctional adhesion molecule 2	JAM2	chr21q21.2	58494	A8MQ45 /// A8MTB0 /// A8MXS1 /// B4DGT9 /// P57087	606870	NP_067042	NM_021219	0.000452092	0.0206476	-1.0633
236179_at	cadherin 11, type 2, OB-cadherin (osteoblast)	CDH11	chr16q22.1	1009	A8MZC8 /// B4DMA7 /// B7Z2M1 /// P55287 /// Q59EQ1 /// Q96CZ9	600023	NP_001788	NM_001797	0.00273233	0.0485717	-1.06343
228942_s_at	DAB2 interacting protein	DAB2IP	chr9q33.1-q33.3	153090	B0QZ97 /// B0QZB2 /// B3KW96 /// B5MDY7 /// Q5VWQ7 /// Q5VWQ8	609205	NP_115941 /// NP_619723	NM_032552 /// NM_138709	0.000363384	0.018446	-1.06414
215672_s_at	adenosylhomocysteinase-like 2	AHCYL2	chr7q32.1	23382	B4DIZ5 /// C9JZV7 /// C9K0S0 /// Q6ZMI1 /// Q6ZNS6 /// Q96HN2	---	NP_001124192 /// NP_001124194 /// NP_001124195 /// NP_056143	NM_001130720 /// NM_001130722 /// NM_001130723 /// NM_015328	0.00145085	0.036344	-1.06423
213751_at	leucine rich repeat containing 68	LRRC68	chr19q13.32	284352	B5MDA4 /// O75864	---	XP_001723021 /// XP_001723062 /// XP_001724766	XM_001722969 /// XM_001723010 /// XM_001724714	0.00039261	0.0192924	-1.06671
229703_at	Discs, large homolog 1 (Drosophila)	DLG1	chr3q29	1739	A8MUT6 /// B4DF78 /// B4DGU1 /// B4DGZ8 /// B4E2H8 /// C9IYP1 /// C9J110 /// C9JCP6 /// C9JN61 /// C9JUA9 /// Q12959 /// Q59FC4 /// Q6PJH1 /// Q8N3T5	601014	NP_001091894 /// NP_004078	NM_001098424 /// NM_004087	0.000595844	0.0236111	-1.0682
214460_at	limbic system-associated membrane protein	LSAMP	chr3q13.2-q21	4045	B2RCU8 /// B7Z661 /// C9J5G3 /// Q13449	603241	NP_002329	NM_002338	0.000104109	0.00992852	-1.06892
221362_at	5-hydroxytryptamine (serotonin) receptor 5A	HTR5A	chr7q36.1	3361	A4D2N2 /// P47898 /// Q14D80 /// Q75LH0 /// Q86UN1	601305	NP_076917	NM_024012	7.20125e-05	0.00813478	-1.06917
230475_at	chromosome 15 open reading frame 59	C15orf59	chr15q24.1	388135	Q2T9L4	---	NP_001034703	NM_001039614	0.00203609	0.0422579	-1.06978
222664_at	potassium channel tetramerisation domain containing 15	KCTD15	chr19q13.11	79047	B3KUB3 /// B4DGD9 /// Q96SI1	---	NP_001123466 /// NP_001123467 /// NP_076981	NM_001129994 /// NM_001129995 /// NM_024076	1.41639e-05	0.00351925	-1.07041
222695_s_at	axin 2	AXIN2	chr17q23-q24	8313	B7ZKL5 /// Q5H9R8 /// Q9BRF5 /// Q9Y2T1	114500 /// 604025 /// 608615	NP_004646	NM_004655	0.000564641	0.023035	-1.0714
226417_at	hypothetical protein LOC100289378	LOC100289378	chr2p24.1	100289378	---	---	XP_002342236 /// XP_002345555 /// XP_002348228	XM_002342195 /// XM_002345514 /// XM_002348187	0.000165073	0.0124111	-1.07494
210045_at	isocitrate dehydrogenase 2 (NADP+), mitochondrial	IDH2	chr15q26.1	3418	B4DFL2 /// B4DSZ6 /// P48735 /// Q13584 /// Q53GL5	147650	NP_002159	NM_002168	3.06691e-05	0.00514591	-1.07538
214130_s_at	phosphodiesterase 4D interacting protein	PDE4DIP	chr1q12	9659	A7YY83 /// C9JZD2 /// Q5VU43 /// Q8TBR0	608117	NP_001002810 /// NP_001002811 /// NP_001002812 /// NP_055459 /// NP_071754	NM_001002810 /// NM_001002811 /// NM_001002812 /// NM_014644 /// NM_022359	0.00151703	0.0369586	-1.07636
213036_x_at	ATPase, Ca++ transporting, ubiquitous	ATP2A3	chr17p13.3	489	A8K9K1 /// A8MYK9 /// D3DTJ8 /// Q6JHX1 /// Q93084	601929	NP_005164 /// NP_777613 /// NP_777614 /// NP_777615 /// NP_777616 /// NP_777617 /// NP_777618	NM_005173 /// NM_174953 /// NM_174954 /// NM_174955 /// NM_174956 /// NM_174957 /// NM_174958	0.00101038	0.0305579	-1.07758
231382_at	fibroblast growth factor 18	FGF18	chr5q34	8817	O76093	603726	NP_003853	NM_003862	0.000411281	0.0196791	-1.07878
243052_at	MOB1, Mps One Binder kinase activator-like 2C (yeast)	MOBKL2C	chr1p33	148932	D3DQ22 /// Q70IA8	---	NP_660322 /// NP_958805	NM_145279 /// NM_201403	0.000109147	0.010168	-1.07903
203561_at	Fc fragment of IgG, low affinity IIa, receptor (CD32)	FCGR2A	chr1q23	2212	C9JV69 /// P12318 /// Q8IU78 /// Q8IU79 /// Q8IXE8 /// Q8IXE9 /// Q8IZV7 /// Q8NI89 /// Q8NIA0	146790	NP_001129691 /// NP_067674	NM_001136219 /// NM_021642	0.000375204	0.01889	-1.08074
209964_s_at	ataxin 7	ATXN7	chr3p21.1-p12	6314	B4E207 /// O15265 /// O43180 /// Q8TEZ8 /// Q9UPD8	164500 /// 607640	NP_000324 /// NP_001121621 /// NP_001170858	NM_000333 /// NM_001128149 /// NM_001177387	2.64176e-05	0.00481269	-1.08123
213236_at	SAM and SH3 domain containing 1	SASH1	chr6q24.3	23328	B4DTX1 /// O94885 /// Q5TGN6 /// Q6P4R9 /// Q7Z3N8	607955	NP_056093	NM_015278	0.000981252	0.0302797	-1.08217
91816_f_at	mex-3 homolog D (C. elegans)	MEX3D	chr19p13.3	399664	Q38IJ5 /// Q38IJ6 /// Q86XN8 /// Q8NI85	611009	NP_001167589 /// NP_976049	NM_001174118 /// NM_203304	0.000485533	0.0213802	-1.08259
1562074_a_at	unc-13 homolog C (C. elegans)	UNC13C	chr15q21.3	440279	B4DF98 /// Q8NB66	---	NP_001074003	NM_001080534	0.000407649	0.0196006	-1.08388
205648_at	wingless-type MMTV integration site family member 2	WNT2	chr7q31.2	7472	A4D0V1 /// C9JUI2 /// P09544	147870	NP_003382	NM_003391 /// NR_024047	0.00119192	0.0329022	-1.08406
210818_s_at	BTB and CNC homology 1, basic leucine zipper transcription factor 1	BACH1	chr21q22.11	571	A8K4Q6 /// C9IYH8 /// C9IYR0 /// C9JMP6 /// O14867 /// Q6ICU0 /// Q9BXM4	602751	NP_001011545 /// NP_001177 /// NP_996749	NM_001011545 /// NM_001186 /// NM_206866 /// NR_027655	5.13447e-06	0.00203673	-1.08472
1554679_a_at	lysosomal protein transmembrane 4 beta	LAPTM4B	chr8q22.1	55353	Q86SJ0 /// Q86VI4 /// Q9NY06	613296	NP_060877	NM_018407	0.0001156	0.0103651	-1.0891
206401_s_at	microtubule-associated protein tau	MAPT	chr17q21.1	4137	B3KTM0 /// B4DSB3 /// B4DSE3 /// B7U472 /// C9JDD6 /// C9JR34 /// C9JSN6 /// P10636 /// Q96N45	157140 /// 168600 /// 172700 /// 260540 /// 600274 /// 601104	NP_001116538 /// NP_001116539 /// NP_005901 /// NP_058518 /// NP_058519 /// NP_058525	NM_001123066 /// NM_001123067 /// NM_005910 /// NM_016834 /// NM_016835 /// NM_016841	3.67747e-05	0.00570623	-1.0898
211073_x_at	ribosomal protein L3	RPL3	chr22q13	6122	A6NHB7 /// B3KS36 /// B4DN06 /// B5MCW2 /// P39023 /// Q49AJ9 /// Q7Z5Z5 /// Q8TBW1 /// Q96QL0 /// Q9BT63 /// Q9NY85	604163	NP_000958 /// NP_001029025	NM_000967 /// NM_001033853	0.00198051	0.0417135	-1.08996
209312_x_at	major histocompatibility complex, class II, DR beta 1 /// major histocompatibility complex, class II, DR beta 4 /// major histocompatibility complex, class II, DR beta 5	HLA-DRB1 /// HLA-DRB4 /// HLA-DRB5	chr6p21.3	3123 /// 3126 /// 3127	A0AQX7 /// A0AQZ2 /// A0N9A0 /// A0N9A1 /// A0N9A2 /// A0N9A4 /// A0N9E2 /// A0PFK3 /// A2ABG7 /// A2AVQ2 /// A4F5N1 /// A4URM3 /// A4UUM5 /// A5PHT3 /// A5YVG9 /// A7E0V8 /// A7UHG0 /// A7UMH4 /// A7UNZ7 /// A7UNZ8 /// A7UP03 /// A8K2X3 /// A8K634 /// A9JQM0 /// A9Z190 /// B1PL08 /// B2ZGJ0 /// B3V8R6 /// B3VTQ6 /// B5A8Y5 /// B5BLW4 /// B5D5S9 /// B6E315 /// B6ETP3 /// B7VF70 /// B7ZW57 /// B9W…	126200 /// 142857 /// 180300 /// 181000 /// 604776	NP_002115 /// NP_002116 /// NP_068818 /// XP_002346292	NM_002124 /// NM_002125 /// NM_021983 /// XM_002346251	0.000892041	0.0290197	-1.09105
240236_at	syntaxin binding protein 5-like	STXBP5L	chr3q13.33	9515	B4DKF6 /// C9JCY1 /// C9JPK3 /// C9JQS3 /// C9JUZ7 /// C9K0E4 /// Q9Y2K9	609381	NP_055795	NM_014980	1.59647e-05	0.00372167	-1.09206
233971_at	family with sequence similarity 166, member A	FAM166A	chr9q34.3	401565	C9JBW9 /// Q6J272	---	NP_001001710	NM_001001710	0.0017917	0.0398887	-1.09233
235467_s_at	potassium voltage-gated channel, Shaw-related subfamily, member 4	KCNC4	chr1p21	3749	B7Z2S8 /// Q03721	176265	NP_001034663 /// NP_004969 /// NP_720198	NM_001039574 /// NM_004978 /// NM_153763	0.00156414	0.0375066	-1.09337
224775_at	IWS1 homolog (S. cerevisiae)	IWS1	chr2q14.3	55677	B4DGM5 /// B4DJ84 /// B4DL52 /// B8ZZB6 /// B8ZZI6 /// C9J0Q8 /// C9J1T0 /// C9J221 /// Q7L2V5 /// Q96ST2	---	NP_060439	NM_017969	0.000300565	0.0166479	-1.09438
200031_s_at	ribosomal protein S11	RPS11	chr19q13.3	6205	P62280	180471	NP_001006	NM_001015	0.00184274	0.0403771	-1.09442
212107_s_at	DEAH (Asp-Glu-Ala-His) box polypeptide 9	DHX9	chr1q25	1660	B3KU66 /// Q05CI5 /// Q08211 /// Q12803 /// Q32Q22 /// Q58F26 /// Q6PJK6	603115	NP_001348	NM_001357 /// NR_033302	0.000244558	0.0150364	-1.09474
201248_s_at	sterol regulatory element binding transcription factor 2	SREBF2	chr22q13	6721	B1AHQ5 /// B4DSU0 /// C9J4Y7 /// Q05BD5 /// Q12772 /// Q8NCY3	600481	NP_004590	NM_004599	1.90485e-05	0.00418284	-1.09704
216047_x_at	seizure related 6 homolog (mouse)-like	SEZ6L	chr22q12.1	23544	B0QYG3 /// B0QYH4 /// B0QYH5 /// B4DGV2 /// B7ZLJ6 /// B7ZLJ8 /// C9JWQ6 /// Q9BYH1	607021	NP_001171702 /// NP_001171703 /// NP_001171704 /// NP_001171705 /// NP_001171706 /// NP_066938	NM_001184773 /// NM_001184774 /// NM_001184775 /// NM_001184776 /// NM_001184777 /// NM_021115	0.0018862	0.0407102	-1.09785
215010_s_at	BR serine/threonine kinase 2	BRSK2	chr11p15.5	9024	B3KVE9 /// B4DLY3 /// B4DM60 /// Q6ZWB1 /// Q8IWQ3	609236	NP_003948	NM_003957	0.000566705	0.0230373	-1.0991
224018_s_at	stearoyl-CoA desaturase 5	SCD5	chr4q21.22	79966	Q86SK9 /// Q86UC8 /// Q9BSN4	608370	NP_001032671 /// NP_079182	NM_001037582 /// NM_024906	1.24111e-05	0.0034105	-1.09916
211836_s_at	myelin oligodendrocyte glycoprotein	MOG	chr6p22.1	4340	A2AAS0 /// A6NP32 /// A8MSQ3 /// B0UZR7 /// B0UZR8 /// B0UZS0 /// B0UZS1 /// B0UZS2 /// B0UZS3 /// B0UZS4 /// B0UZS5 /// B7Z2X8 /// C9JTE0 /// Q16653 /// Q29ZN8 /// Q29ZN9 /// Q4V362 /// Q56UX9 /// Q59EJ6 /// Q5SSB8 /// Q5STL9 /// Q5STM1 /// Q5SUK4 /// Q5SUK5 /// Q5SUK6 /// Q5SUK7 /// Q5SUK9 /// Q5SUL0 /// Q5SUL1 /// Q8IYG5	159465	NP_001008229 /// NP_001008230 /// NP_001163888 /// NP_001163889 /// NP_002424 /// NP_996532 /// NP_996533 /// NP_996534 /// NP_996535 /// NP_996536 /// NP_996537	NM_001008228 /// NM_001008229 /// NM_001170417 /// NM_001170418 /// NM_002433 /// NM_206809 /// NM_206810 /// NM_206811 /// NM_206812 /// NM_206813 /// NM_206814	0.000720464	0.026309	-1.09932
211572_s_at	solute carrier family 23 (nucleobase transporters), member 2	SLC23A2	chr20p13	9962	A0MSJ5 /// B4DJZ1 /// B4DM20 /// Q4ZGM1 /// Q5JSP3 /// Q9UGH3	603791	NP_005107 /// NP_976072	NM_005116 /// NM_203327	1.14905e-05	0.00322968	-1.10055
210237_at	artemin	ARTN	chr1p33-p32	9048	D3DPY3 /// Q5T4W7	603886	NP_001129687 /// NP_003967 /// NP_476431 /// NP_476432 /// NP_476501	NM_001136215 /// NM_003976 /// NM_057090 /// NM_057091 /// NM_057160	8.2462e-05	0.00869371	-1.10203
202649_x_at	ribosomal protein S19	RPS19	chr19q13.2	6223	B0ZBD0 /// P39019 /// Q8WVX7	105650 /// 603474	NP_001013	NM_001022	0.0016007	0.0377988	-1.10365
207129_at	carbonic anhydrase VB, mitochondrial	CA5B	chrXp21.1	11238	C9IZP3 /// C9JA11 /// Q9Y2D0	300230	NP_009151	NM_007220	0.00120343	0.0331619	-1.10374
212143_s_at	insulin-like growth factor binding protein 3	IGFBP3	chr7p13-p12	3486	A6XNC9 /// A6XND0 /// A6XND1 /// B3KPF0 /// B3KRJ8 /// B3KRZ1 /// B3KTQ0 /// B3KTS0 /// B3KTS7 /// B3KVF9 /// B3KVY6 /// B3KWK7 /// B4DN53 /// B4DP07 /// C9JMX4 /// D3DVM0 /// P17936 /// Q6ZSD0 /// Q71RC0	146732	NP_000589 /// NP_001013416	NM_000598 /// NM_001013398	0.00266046	0.047865	-1.10422
205029_s_at	fatty acid binding protein 7, brain	FABP7	chr6q22-q23	2173	O15540 /// Q59HE4 /// Q9H047	602965	NP_001437	NM_001446	0.000307514	0.0168415	-1.1057
213821_s_at	Iduronate 2-sulfatase	IDS	chrXq28	3423	B3KWA1 /// B4DGD7 /// B4DIX1 /// O60597 /// P22304 /// Q14603	309900	NP_000193 /// NP_001160022 /// NP_006114	NM_000202 /// NM_001166550 /// NM_006123	0.00130029	0.0348287	-1.10589
214971_s_at	ST6 beta-galactosamide alpha-2,6-sialyltranferase 1	ST6GAL1	chr3q27-q28	6480	A8MYF0 /// B2R513 /// C9IYS8 /// C9J6X5 /// C9JAT4 /// C9JFM4 /// C9JH16 /// C9JI90 /// C9JKG0 /// C9JPG6 /// C9JR47 /// C9JTR0 /// C9JVK7 /// C9K0R8 /// D3DNV3 /// P15907	109675	NP_003023 /// NP_775323 /// NP_775324	NM_003032 /// NM_173216 /// NM_173217	0.00039392	0.0193073	-1.10694
213377_x_at	ribosomal protein S12	RPS12	chr6q23.2	6206	P25398 /// Q8N5N7	603660	NP_001007	NM_001016	0.000356593	0.0181951	-1.1079
203655_at	X-ray repair complementing defective repair in Chinese hamster cells 1	XRCC1	chr19q13.2	7515	B2RCY5 /// B4DEB2 /// B4DTD3 /// P18887 /// Q59HH7	194360	NP_006288	NM_006297	0.000104919	0.00996282	-1.11133
204524_at	3-phosphoinositide dependent protein kinase-1	PDPK1	chr16p13.3	5170	B4DF26 /// C9JWR9 /// O15530 /// Q53HJ9 /// Q59EH6 /// Q6A1A2 /// Q9BRD5 /// Q9UI25 /// Q9UPJ7 /// Q9UPJ8	605213	NP_002604 /// NP_112558	NM_002613 /// NM_031268	0.00105381	0.0311694	-1.11145
234776_at	diencephalon/mesencephalon homeobox 1	DMBX1	chr1p33	127343	Q8NFW5	607410	NP_671725 /// NP_757379	NM_147192 /// NM_172225	9.66764e-06	0.00295362	-1.11162
211359_s_at	opioid receptor, mu 1	OPRM1	chr6q24-q25	4988	B0FXJ1 /// B7SXT0 /// B8K2Q5 /// B8Q1L8 /// B8Q1L9 /// C7E9I8 /// C9E9Z9 /// C9EA00 /// O43185 /// P35372 /// Q6UPP1 /// Q716A7 /// Q71V90 /// Q7Z6A5 /// Q86V80	600018 /// 600669	NP_000905 /// NP_001008503 /// NP_001008504 /// NP_001008505 /// NP_001138751 /// NP_001138752 /// NP_001138753 /// NP_001138754 /// NP_001138755 /// NP_001138756 /// NP_001138757 /// NP_001138758 /// NP_001138759	NM_000914 /// NM_001008503 /// NM_001008504 /// NM_001008505 /// NM_001145279 /// NM_001145280 /// NM_001145281 /// NM_001145282 /// NM_001145283 /// NM_001145284 /// NM_001145285 /// NM_001145286 /// NM_001145287	0.00099404	0.0302942	-1.11322
1552848_a_at	patched domain containing 1	PTCHD1	chrXp22.11	139411	B4DQH0 /// Q96NR3	---	NP_775766	NM_173495	0.000324197	0.0173021	-1.1135
206381_at	sodium channel, voltage-gated, type II, alpha subunit	SCN2A	chr2q23-q24	6326	A8K0U1 /// Q59H71 /// Q99250	182390 /// 604233 /// 607745	NP_001035232 /// NP_001035233 /// NP_066287	NM_001040142 /// NM_001040143 /// NM_021007	0.000163256	0.0123352	-1.11358
208755_x_at	H3 histone, family 3A /// H3 histone, family 3A pseudogene	H3F3A /// LOC440926	chr1q41 /// chr2q31.1	3020 /// 440926	A8K4Y7 /// B2R4P9 /// B2R6Y1 /// B4DEB1 /// B4E380 /// P84243 /// Q6TXQ4	601128	NP_002098	NM_002107 /// NR_002315	0.000330161	0.0174435	-1.11392
204969_s_at	radixin	RDX	chr11q23	5962	A7YIJ8 /// A7YIK0 /// A7YIK3 /// B0YJ88 /// B7Z2S7 /// B7Z9U6 /// P35241 /// Q05CU6 /// Q6PKD3 /// Q8NCS1 /// Q9NST9	179410 /// 611022	NP_002897	NM_002906	0.000131119	0.0109685	-1.11406
201981_at	pregnancy-associated plasma protein A, pappalysin 1	PAPPA	chr9q33.2	5069	B4DTA7 /// B4DTA8 /// Q13219 /// Q5QFB7 /// Q7Z613 /// Q86YM8 /// Q8IWT8	176385	NP_002572	NM_002581	0.00143328	0.0363029	-1.11496
217033_x_at	neurotrophic tyrosine kinase, receptor, type 3	NTRK3	chr15q25	4916	A9X3Y2 /// B7Z4C5 /// B7Z7U4 /// O95192 /// O95193 /// Q16288 /// Q8WWU8 /// Q96CY4	191316	NP_001007157 /// NP_001012338 /// NP_002521	NM_001007156 /// NM_001012338 /// NM_002530	0.000567825	0.0230447	-1.11517
213974_at	ADAMTS-like 3	ADAMTSL3	chr15q25.2	57188	B7WP85 /// P82987	609199	NP_997400	NM_207517	0.00173217	0.0392214	-1.11562
229450_at	interferon-induced protein with tetratricopeptide repeats 3	IFIT3	chr10q24	3437	B4DLS7 /// O14879 /// Q5T765	604650	NP_001026853 /// NP_001540	NM_001031683 /// NM_001549	0.000217137	0.0142815	-1.11609
219956_at	UDP-N-acetyl-alpha-D-galactosamine:polypeptide N-acetylgalactosaminyltransferase 6 (GalNAc-T6)	GALNT6	chr12q13	11226	B3KRZ8 /// B4DL56 /// Q24JS2 /// Q8NCL4	605148	NP_009141	NM_007210	0.00115649	0.0324728	-1.11627
231077_at	chromosome 1 open reading frame 192	C1orf192	chr1q23.3	257177	Q5VTH2	---	NP_001013647	NM_001013625	0.00114439	0.0324155	-1.11673
238339_x_at	leucine-rich repeats and immunoglobulin-like domains 1	LRIG1	chr3p14	26018	C9JUR3 /// C9JZN7 /// Q5XWD3 /// Q96JA1	608868	NP_056356	NM_015541	0.00131984	0.0349646	-1.11719
206275_s_at	microtubule associated monoxygenase, calponin and LIM domain containing 2	MICAL2	chr11p15.3	9645	B4DGZ0 /// B4DYS3 /// B7Z849 /// D3DQW5 /// O94851 /// Q5KTR3 /// Q5KTR4	608881	NP_055447	NM_014632	0.000989952	0.0302942	-1.11804
37005_at	neuroblastoma, suppression of tumorigenicity 1	NBL1	chr1p36.13	4681	A3KFI1 /// A3KFI2 /// A3KFI3 /// A3KFI4 /// A3KFI5 /// A3KFI6 /// P41271	600613	NP_005371 /// NP_877421	NM_005380 /// NM_182744	0.00156884	0.0375066	-1.12029
1554212_s_at	potassium voltage-gated channel, delayed-rectifier, subfamily S, member 2	KCNS2	chr8q22	3788	Q9ULS6	602906	NP_065748	NM_020697	0.000405618	0.0195603	-1.12092
220008_at	NKF3 kinase family member	SGK269	chr15q24.3	79834	Q9H792	---	NP_079052	NM_024776	0.00172395	0.0391159	-1.12226
212044_s_at	Ribosomal protein L27a	RPL27A	chr11p15	6157	P46776 /// Q6NZ52 /// Q9BQQ5	603637	NP_000981	NM_000990	0.00117013	0.0326454	-1.12535
1554637_a_at	core-binding factor, runt domain, alpha subunit 2; translocated to, 2	CBFA2T2	chr20q11	9139	A2A2D9 /// B4DFM9 /// D1LUZ5 /// D1LYX4 /// O43439 /// Q59G03 /// Q5TGE8 /// Q68DC6	603672	NP_001028171 /// NP_001034798 /// NP_005084	NM_001032999 /// NM_001039709 /// NM_005093	0.00260241	0.0472691	-1.12557
211813_x_at	decorin	DCN	chr12q21.33	1634	P07585 /// Q6FH10	125255 /// 610048	NP_001911 /// NP_598010 /// NP_598011 /// NP_598012 /// NP_598013 /// NP_598014	NM_001920 /// NM_133503 /// NM_133504 /// NM_133505 /// NM_133506 /// NM_133507	2.20708e-05	0.00445563	-1.12568
209116_x_at	hemoglobin, beta	HBB	chr11p15.5	3043	A1YZ08 /// B2M1S6 /// B2M1S7 /// B3VL05 /// B3VL12 /// B3VL17 /// B3VL31 /// B5ANL9 /// C8C504 /// O95408 /// O95412 /// P68871 /// Q0Z944 /// Q14484 /// Q3L3Q5 /// Q3LR79 /// Q3Y9I8 /// Q4JLR8 /// Q4TWB7 /// Q4TZM4 /// Q52MT0 /// Q6J1Z7 /// Q6J1Z8 /// Q6V0K9 /// Q6VFQ5 /// Q6VFQ6 /// Q7Z2K5 /// Q7Z7B3 /// Q86VF0 /// Q8IUL9 /// Q8IZI0 /// Q9BWU5 /// Q9BWV6 /// Q9BXA2 /// Q9GZL9 /// Q9H1I6 /// Q9H…	140700 /// 141900 /// 603902 /// 603903 /// 604131	NP_000509	NM_000518	0.000777897	0.027253	-1.12576
216831_s_at	runt-related transcription factor 1; translocated to, 1 (cyclin D-related)	RUNX1T1	chr8q22	862	B2R6I9 /// B7Z4P4 /// Q01196 /// Q06455 /// Q71VC2 /// Q71VC3 /// Q7Z4J5 /// Q8TDW8 /// Q9HBV9	133435	NP_004340 /// NP_783552 /// NP_783553 /// NP_783554	NM_004349 /// NM_175634 /// NM_175635 /// NM_175636	0.000107511	0.0101114	-1.12799
1553418_a_at	contactin associated protein-like 5	CNTNAP5	chr2q14.3	129684	B8ZZU7 /// C9JX51 /// C9K0I2 /// Q8WYK1	610519	NP_570129	NM_130773	0.000133363	0.0110402	-1.12904
225242_s_at	coiled-coil domain containing 80	CCDC80	chr3q13.2	151887	A3KC71 /// A8KA16 /// B4E342 /// C9J8I6 /// C9JDY9 /// D3DN67 /// Q76M96	608298	NP_955805 /// NP_955806	NM_199511 /// NM_199512	8.07308e-06	0.00264732	-1.13295
224770_s_at	neuron navigator 1	NAV1	chr1q32.3	89796	A4FUT7 /// A8MYI2 /// Q659D6 /// Q8NEY1	611628	NP_001161210 /// NP_065176	NM_001167738 /// NM_020443	0.000443924	0.0204838	-1.1335
226288_s_at	neuroligin 2	NLGN2	chr17p13.1	57555	Q8NFZ4	606479	NP_065846	NM_020795	1.60663e-05	0.00372768	-1.13382
213948_x_at	cell adhesion molecule 3	CADM3	chr1q21.2-q22	57863	Q8N126	609743	NP_001120645 /// NP_067012	NM_001127173 /// NM_021189	0.000801031	0.0275833	-1.13668
1554429_a_at	dystrophia myotonica, WD repeat containing	DMWD	chr19q13.3	1762	Q09019 /// Q8WUW6	609857	NP_004934	NM_004943	8.24859e-05	0.00869371	-1.13698
1559072_a_at	extracellular leucine-rich repeat and fibronectin type III domain containing 2	ELFN2	chr22q13.1	114794	Q5R3F8	---	NP_443138	NM_052906	0.00184428	0.0403771	-1.13929
203004_s_at	myocyte enhancer factor 2D	MEF2D	chr1q12-q23	4209	D3DVC0 /// Q05BX2 /// Q14814 /// Q4LE66 /// Q5T9U4	600663	NP_005911	NM_005920	0.000180784	0.0128503	-1.13988
213467_at	Rho family GTPase 2	RND2	chr17q21	8153	P52198 /// Q59EN3	601555	NP_005431	NM_005440	0.000297082	0.0165304	-1.13998
204174_at	arachidonate 5-lipoxygenase-activating protein	ALOX5AP	chr13q12	241	P20292	601367 /// 603700	NP_001620	NM_001629	7.03035e-06	0.00250706	-1.14078
216624_s_at	myeloid/lymphoid or mixed-lineage leukemia (trithorax homolog, Drosophila)	MLL	chr11q23	4297	A2JNH1 /// B3W6H4 /// B3W6H5 /// B3W6H7 /// B3W6H8 /// B4DIJ7 /// B4E012 /// B7Z1Q2 /// B7Z2L1 /// D3YTC2 /// O60861 /// Q03164 /// Q29RX5 /// Q59FF2 /// Q59GS9 /// Q86YN8 /// Q86YN9 /// Q86YP0 /// Q86YP1 /// Q8NFI1 /// Q8TD97 /// Q9HB80 /// Q9HB81 /// Q9HB82 /// Q9HB83 /// Q9HB84 /// Q9HB88 /// Q9HBJ3 /// Q9HBJ4 /// Q9UM91 /// Q9UPD0 /// Q9Y6P1	159555	NP_005924	NM_005933	0.00136394	0.0355158	-1.14108
202571_s_at	discs, large (Drosophila) homolog-associated protein 4	DLGAP4	chr20q11.23	22839	Q9Y2H0	---	NP_001035951 /// NP_055717 /// NP_892118	NM_001042486 /// NM_014902 /// NM_183006	0.000304008	0.0167659	-1.14341
206966_s_at	Kruppel-like factor 12	KLF12	chr13q22	11278	Q8WWI3 /// Q9Y4X4	607531	NP_009180	NM_007249	4.73511e-06	0.00200785	-1.14587
216361_s_at	MYST histone acetyltransferase (monocytic leukemia) 3	MYST3	chr8p11	7994	A5PKX7 /// A5PLL3 /// C9JJY6 /// C9K0F9 /// Q712H6 /// Q92794	601408	NP_001092882 /// NP_001092883 /// NP_006757	NM_001099412 /// NM_001099413 /// NM_006766	0.0025206	0.0465475	-1.14591
223074_s_at	allograft inflammatory factor 1-like	AIF1L	chr9q34.13-q34.3	83543	A6PVM9 /// B7Z6K5 /// Q5JUP1 /// Q5JUP3 /// Q9BQI0	---	NP_113614	NM_031426	0.000244398	0.0150364	-1.1484
209145_s_at	core-binding factor, runt domain, alpha subunit 2; translocated to, 2	CBFA2T2	chr20q11	9139	A2A2D9 /// B4DFM9 /// D1LUZ5 /// D1LYX4 /// O43439 /// Q59G03 /// Q5TGE8 /// Q68DC6	603672	NP_001028171 /// NP_001034798 /// NP_005084	NM_001032999 /// NM_001039709 /// NM_005093	0.000218759	0.014291	-1.14966
37966_at	parvin, beta	PARVB	chr22q13.2-q13.33	29780	A6NG58 /// B0QYM8 /// B0QYN1 /// B0QYP6 /// B0QYP8 /// B5MDI0 /// Q96PN1 /// Q9HBI1	608121	NP_001003828 /// NP_037459	NM_001003828 /// NM_013327	0.000476145	0.0211736	-1.15177
201893_x_at	decorin	DCN	chr12q21.33	1634	P07585 /// Q6FH10	125255 /// 610048	NP_001911 /// NP_598010 /// NP_598011 /// NP_598012 /// NP_598013 /// NP_598014	NM_001920 /// NM_133503 /// NM_133504 /// NM_133505 /// NM_133506 /// NM_133507	5.17755e-05	0.00699915	-1.15271
221636_s_at	MOCO sulphurase C-terminal domain containing 2	MOSC2	chr1q41	54996	D3DTB3 /// Q969Z3	---	NP_060368	NM_017898	0.000475785	0.0211736	-1.15615
201861_s_at	leucine rich repeat (in FLII) interacting protein 1	LRRFIP1	chr2q37.3	9208	B4DPC0 /// C9JTC6 /// Q05D04 /// Q32MZ4 /// Q6ZP01 /// Q8N7S3 /// Q9BSL6 /// Q9H3B7 /// Q9Y607	603256	NP_001131022 /// NP_001131023 /// NP_001131024 /// NP_001131025 /// NP_004726	NM_001137550 /// NM_001137551 /// NM_001137552 /// NM_001137553 /// NM_004735	0.000164065	0.0123774	-1.15645
1569638_at	SRY (sex determining region Y)-box 5	SOX5	chr12p12.1	6660	B3KU63 /// B7Z5Z3 /// B7Z8V0 /// P35711 /// Q53EV3 /// Q6IBT9	604975	NP_008871 /// NP_694534 /// NP_821078	NM_006940 /// NM_152989 /// NM_178010	0.00081567	0.0277271	-1.15834
1558941_at	zinc finger protein 704	ZNF704	chr8q21.13	619279	Q6ZNC4	---	NP_001028895	NM_001033723	0.000509778	0.0219187	-1.15982
217729_s_at	amino-terminal enhancer of split	AES	chr19p13.3	166	Q08117 /// Q14CJ1 /// Q8WY48	600188	NP_001121 /// NP_945320 /// NP_945321	NM_001130 /// NM_198969 /// NM_198970	0.0010994	0.0318476	-1.1601
1553682_at	F-box and leucine-rich repeat protein 14	FBXL14	chr12p13.33	144699	Q8N1E6	609081	NP_689654	NM_152441	0.000989903	0.0302942	-1.16023
209842_at	SRY (sex determining region Y)-box 10	SOX10	chr22q13.1	6663	A6PVD2 /// A6PVD3 /// B4DV62 /// P56693 /// Q6FHW7	277580 /// 601706 /// 602229 /// 609136 /// 611584 /// 613266	NP_008872	NM_006941	0.00154892	0.0374023	-1.16119
215918_s_at	spectrin, beta, non-erythrocytic 1	SPTBN1	chr2p21	6711	B2ZZ89 /// B4DIF8 /// Q01082 /// Q53RC4 /// Q8WYB3	182790	NP_003119 /// NP_842565	NM_003128 /// NM_178313	0.000751677	0.0268508	-1.16165
222002_at	Chromosome 7 open reading frame 26	C7orf26	chr7p22.1	79034	Q96N11	---	NP_076972	NM_024067	0.000591276	0.0235115	-1.16181
210173_at	protein tyrosine phosphatase, receptor type, J	PTPRJ	chr11p11.2	5795	B7Z9D4 /// Q12913 /// Q6P4H4 /// Q9NPR5	114500 /// 600925	NP_001091973 /// NP_002834	NM_001098503 /// NM_002843	0.000176056	0.0127233	-1.16282
227867_at	chromosome 2 open reading frame 89	C2orf89	chr2p11.2	129293	C9IYB5 /// C9JJC3 /// Q86V40	---	NP_001074293	NM_001080824	0.000281392	0.0161131	-1.16478
219671_at	hippocalcin like 4	HPCAL4	chr1p34.2	51440	B4DG51 /// B4DGW9 /// D3DPU1 /// Q9UM19	---	NP_057341	NM_016257	0.00015342	0.0119784	-1.16624
201538_s_at	dual specificity phosphatase 3	DUSP3	chr17q21	1845	B5BUI8 /// D3DX45 /// P51452 /// Q8IYJ9	600183	NP_004081	NM_004090	0.00154448	0.0373461	-1.16759
209164_s_at	cytochrome b-561	CYB561	chr17q11-qter	1534	B3KTA1 /// B7Z270 /// B7Z2E3 /// B7Z775 /// B7Z8C7 /// D3DU11 /// P49447	600019	NP_001017916 /// NP_001017917 /// NP_001906	NM_001017916 /// NM_001017917 /// NM_001915	0.00211769	0.04294	-1.16807
217432_s_at	iduronate 2-sulfatase	IDS	chrXq28	3423	B3KWA1 /// B4DGD7 /// B4DIX1 /// D3DWT4 /// O60597 /// P22304 /// Q14603	309900	NP_000193 /// NP_001160022 /// NP_006114	NM_000202 /// NM_001166550 /// NM_006123	0.000294345	0.0164339	-1.17022
211299_s_at	flotillin 2	FLOT2	chr17q11-q12	2319	Q14254 /// Q6FG43 /// Q9BTI6	131560	NP_004466	NM_004475	0.00185996	0.0404454	-1.17371
202914_s_at	Rho guanine nucleotide exchange factor (GEF) 11	ARHGEF11	chr1q21	9826	B7Z7U2 /// O15085 /// Q6PFW2	605708	NP_055599 /// NP_937879	NM_014784 /// NM_198236	0.000781553	0.0273033	-1.17459
218162_at	olfactomedin-like 3	OLFML3	chr1p13.2	56944	B4DNG0 /// Q9NRN5	610088	NP_064575	NM_020190	0.000808253	0.0276614	-1.17532
1559392_s_at	synaptotagmin VII	SYT7	chr11q12-q13.1	9066	B4DGK4 /// O43581	604146	NP_004191	NM_004200	2.24946e-05	0.0044564	-1.17571
218260_at	DET1 and DDB1 associated 1	DDA1	chr19p13.11	79016	Q9BW61	---	NP_076955	NM_024050	0.000310192	0.0168967	-1.17841
208455_at	poliovirus receptor-related 1 (herpesvirus entry mediator C)	PVRL1	chr11q23.3	5818	Q15223 /// Q6SYC0 /// Q6SYC1 /// Q6SYC2 /// Q8WXR2 /// Q8WXR3	225000 /// 225060 /// 600644	NP_002846 /// NP_976030 /// NP_976031	NM_002855 /// NM_203285 /// NM_203286	0.00017216	0.0126371	-1.17887
207873_x_at	seizure related 6 homolog (mouse)-like	SEZ6L	chr22q12.1	23544	B0QYG3 /// B0QYH4 /// B0QYH5 /// B4DGV2 /// B7ZLJ6 /// B7ZLJ8 /// C9JWQ6 /// Q9BYH1	607021	NP_001171702 /// NP_001171703 /// NP_001171704 /// NP_001171705 /// NP_001171706 /// NP_066938	NM_001184773 /// NM_001184774 /// NM_001184775 /// NM_001184776 /// NM_001184777 /// NM_021115	0.00206777	0.0425742	-1.17891
210993_s_at	SMAD family member 1	SMAD1	chr4q31	4086	D3DNZ9 /// Q15797	601595	NP_001003688 /// NP_005891	NM_001003688 /// NM_005900	0.00214365	0.0430551	-1.18104
211174_s_at	cholecystokinin A receptor	CCKAR	chr4p15.1-p15.2	886	P32238	118444	NP_000721	NM_000730	9.43132e-06	0.00291766	-1.18295
228901_at	Cyclin-dependent kinase 9	CDK9	chr9q34.1	1025	B2R9L6 /// B5BU53 /// P50750	603251	NP_001252	NM_001261	0.0014045	0.035877	-1.18389
226293_at	mediator complex subunit 19	MED19	chr11q12.1	219541	A0JLT2	612385	NP_703151	NM_153450	0.000338124	0.0176557	-1.1848
231743_at	wingless-type MMTV integration site family, member 3	WNT3	chr17q21	7473	P56703	165330 /// 273395	NP_110380	NM_030753	2.83226e-05	0.00496662	-1.18508
213343_s_at	glycerophosphodiester phosphodiesterase domain containing 5	GDPD5	chr11q13.4-q13.5	81544	Q8NDN3 /// Q8WTR4 /// Q9HBR3	609632	NP_110419	NM_030792	0.00012634	0.0106935	-1.18852
216689_x_at	Rho GTPase activating protein 1	ARHGAP1	chr11p12-q12	392	B4DPZ4 /// D3DQQ6 /// O15376 /// Q07960	602732	NP_004299	NM_004308	0.00106817	0.0314664	-1.19053
210973_s_at	fibroblast growth factor receptor 1	FGFR1	chr8p11.2-p11.1	2260	A0N6Y5 /// B5A958 /// B5A959 /// C1KBH7 /// C9IYF7 /// C9J1L5 /// C9J205 /// P11362 /// Q53G05 /// Q59H40 /// Q7Z2S2	101600 /// 123150 /// 136350 /// 146110 /// 147950 /// 166250 /// 190440 /// 207410	NP_001167534 /// NP_001167535 /// NP_001167536 /// NP_001167537 /// NP_001167538 /// NP_056934 /// NP_075593 /// NP_075594 /// NP_075595 /// NP_075596 /// NP_075598 /// NP_075599	NM_001174063 /// NM_001174064 /// NM_001174065 /// NM_001174066 /// NM_001174067 /// NM_015850 /// NM_023105 /// NM_023106 /// NM_023107 /// NM_023108 /// NM_023110 /// NM_023111	0.000240899	0.0149794	-1.19468
200935_at	calreticulin	CALR	chr19p13.3-p13.2	811	B4DHR1 /// B4E2Y9 /// P27797 /// Q53G71	109091	NP_004334	NM_004343	0.00155259	0.0374358	-1.19567
227844_at	formin-like 3	FMNL3	chr12q13.12	91010	B3KXD8 /// Q8IVF7 /// Q8N4Y7 /// Q9NSL0	---	NP_783863 /// NP_944489	NM_175736 /// NM_198900	1.55905e-05	0.00370467	-1.1969
218359_at	neurensin 2	NRSN2	chr20p13	80023	Q9GZP1	610666	NP_079234	NM_024958	0.000814303	0.0277271	-1.20275
230543_at	ubiquitin specific peptidase 9, X-linked	USP9X	chrXp11.4	8239	B4DGX9 /// Q59EZ5 /// Q6P468 /// Q86X58 /// Q93008	300072	NP_001034679 /// NP_001034680	NM_001039590 /// NM_001039591	0.000165883	0.0124193	-1.20325
212005_at	chromosome 1 open reading frame 144	C1orf144	chr1p36.13	26099	B4DNI1 /// B4DQ06 /// B7ZA90 /// C9K0U0 /// Q7Z422 /// Q7Z423 /// Q7Z425	---	NP_001108072 /// NP_056424	NM_001114600 /// NM_015609	0.00274201	0.0486208	-1.20519
204006_s_at	Fc fragment of IgG, low affinity IIIa, receptor (CD16a) /// Fc fragment of IgG, low affinity IIIb, receptor (CD16b)	FCGR3A /// FCGR3B	chr1q23	2214 /// 2215	C9JC71 /// O75015 /// P08637 /// Q9ULV2 /// Q9UN20 /// Q9UPY7	146740 /// 152700 /// 610665	NP_000560 /// NP_000561 /// NP_001121064 /// NP_001121065 /// NP_001121067 /// NP_001121068	NM_000569 /// NM_000570 /// NM_001127592 /// NM_001127593 /// NM_001127595 /// NM_001127596	0.000222918	0.0143896	-1.20657
213069_at	HEG homolog 1 (zebrafish)	HEG1	chr3q21.2	57493	Q7Z2S9 /// Q9ULI3	---	NP_065784	NM_020733	0.00167962	0.0387328	-1.20835
203416_at	CD53 molecule	CD53	chr1p13	963	B4DQB5 /// P19397	151525	NP_000551 /// NP_001035122	NM_000560 /// NM_001040033	0.000181977	0.0128978	-1.20998
205943_at	tryptophan 2,3-dioxygenase	TDO2	chr4q31-q32	6999	P48775	191070	NP_005642	NM_005651	0.000883878	0.0288526	-1.21063
218812_s_at	ORAI calcium release-activated calcium modulator 2	ORAI2	chr7q22.1	80228	B4DUB4 /// C9J2H9 /// C9J5L2 /// C9JQR7 /// C9JUY6 /// Q96SN7 /// Q9H9Y3	610929	NP_001119812 /// NP_116220	NM_001126340 /// NM_032831	0.00239309	0.0452213	-1.21249
206042_x_at	small nuclear ribonucleoprotein polypeptide N /// SNRPN upstream reading frame	SNRPN /// SNURF	chr15q11.2 /// chr15q12	6638 /// 8926	B3KVR1 /// P63162 /// Q53HE7 /// Q5HYA3 /// Q6LBS1 /// Q96Q13 /// Q9BPU5 /// Q9UKR4 /// Q9Y675	176270 /// 182279	NP_003088 /// NP_005669 /// NP_073715 /// NP_073716 /// NP_073717 /// NP_073718 /// NP_073719	NM_003097 /// NM_005678 /// NM_022804 /// NM_022805 /// NM_022806 /// NM_022807 /// NM_022808	0.000731656	0.0264817	-1.21337
201217_x_at	ribosomal protein L3	RPL3	chr22q13	6122	A6NHB7 /// B3KS36 /// B4DN06 /// B5MCW2 /// P39023 /// Q49AJ9 /// Q7Z5Z5 /// Q8TBW1 /// Q96QL0 /// Q9BT63 /// Q9NY85	604163	NP_000958 /// NP_001029025	NM_000967 /// NM_001033853	0.00112481	0.0321671	-1.21391
220595_at	PDZ domain containing ring finger 4	PDZRN4	chr12q12	29951	B3KT02 /// B4DG65 /// B4DGD1 /// Q6ZMN7	609730	NP_001158067 /// NP_037509	NM_001164595 /// NM_013377	0.00086947	0.0285697	-1.2155
201123_s_at	eukaryotic translation initiation factor 5A	EIF5A	chr17p13-p12	1984	B7Z8F1 /// D3DTP2 /// P63241 /// Q8WXQ9	600187	NP_001137232 /// NP_001137233 /// NP_001137234 /// NP_001961	NM_001143760 /// NM_001143761 /// NM_001143762 /// NM_001970	0.00260756	0.0472937	-1.21805
206470_at	plexin C1	PLXNC1	chr12q23.3	10154	B4DHQ7 /// B7Z924 /// O60486	604259	NP_005752	NM_005761	3.22003e-05	0.00527955	-1.21858
235297_at	CUGBP, Elav-like family member 1	CELF1	chr11p11	10658	B4E2U5 /// Q92879	601074	NP_001020767 /// NP_001166110 /// NP_001166111 /// NP_006551 /// NP_941989	NM_001025596 /// NM_001172639 /// NM_001172640 /// NM_006560 /// NM_198700	4.10449e-05	0.00606281	-1.21878
203890_s_at	death-associated protein kinase 3	DAPK3	chr19p13.3	1613	B3KNJ3 /// B3KSK3 /// O43293 /// Q05JY4	603289	NP_001339	NM_001348	0.00265882	0.0478529	-1.21975
223793_at	HLA-B associated transcript 2-like 1	BAT2L1	chr9q34.13	84726	B4E0S7 /// B4E3S7 /// Q5H9R5 /// Q5JSZ5 /// Q5JSZ9 /// Q68CR0 /// Q9BU09 /// Q9BU62	---	NP_037450	NM_013318	0.00284089	0.0495172	-1.22224
241754_at	suppressor of cancer cell invasion	SCAI	chr9q33.3	286205	Q3SXZ0 /// Q8N9R8	---	NP_001138349 /// NP_775961	NM_001144877 /// NM_173690	0.000197665	0.0135094	-1.22309
204670_x_at	major histocompatibility complex, class II, DR beta 1 /// major histocompatibility complex, class II, DR beta 4	HLA-DRB1 /// HLA-DRB4	chr6p21.3	3123 /// 3126	A0AQX7 /// A0AQZ2 /// A0N9A0 /// A0N9A1 /// A0N9A2 /// A0N9A4 /// A0N9E2 /// A0PFK3 /// A2ABG7 /// A2AVQ2 /// A4F5N1 /// A4URM3 /// A4UUM5 /// A5PHT3 /// A5YVG9 /// A7E0V8 /// A7UHG0 /// A7UMH4 /// A7UNZ7 /// A7UNZ8 /// A7UP03 /// A8K2X3 /// A8K634 /// A9JQM0 /// A9Z190 /// B1PL08 /// B2ZGJ0 /// B3V8R6 /// B3VTQ6 /// B5A8Y5 /// B5BLW4 /// B5D5S9 /// B6E315 /// B6ETP3 /// B7VF70 /// B7ZW57 /// B9W…	126200 /// 142857 /// 180300 /// 181000	NP_002115 /// NP_068818 /// XP_002346292	NM_002124 /// NM_021983 /// XM_002346251	0.00279505	0.0491059	-1.22611
231731_at	orthodenticle homeobox 2	OTX2	chr14q21-q22	5015	P32243	600037 /// 610125	NP_068374 /// NP_758840	NM_021728 /// NM_172337	0.000538432	0.0224825	-1.22913
214527_s_at	polyglutamine binding protein 1	PQBP1	chrXp11.23	10084	C9JQA1 /// O60828 /// Q4VY28	300463 /// 309500	NP_001027553 /// NP_001027554 /// NP_001027555 /// NP_001027556 /// NP_001161461 /// NP_001161462 /// NP_001161464 /// NP_005701 /// NP_652766	NM_001032381 /// NM_001032382 /// NM_001032383 /// NM_001032384 /// NM_001167989 /// NM_001167990 /// NM_001167992 /// NM_005710 /// NM_144495	0.00127478	0.0345191	-1.22998
213108_at	calcium/calmodulin-dependent protein kinase II alpha	CAMK2A	chr5q32	815	A8K161 /// Q7LDD5 /// Q8IWE0 /// Q9UQM7	114078	NP_057065 /// NP_741960	NM_015981 /// NM_171825	1.1299e-05	0.00321257	-1.23092
206492_at	fragile histidine triad gene	FHIT	chr3p14.2	2272	A8K1A9 /// P49789 /// Q45QG9	601153	NP_001159715 /// NP_002003	NM_001166243 /// NM_002012	0.000956246	0.0299613	-1.23269
219744_at	fructosamine 3 kinase	FN3K	chr17q25.3	64122	B3KNR9 /// B4DH12 /// Q9H479	608425	NP_071441	NM_022158	0.00174983	0.0394638	-1.23451
1568859_a_at	solute carrier family 8 (sodium/calcium exchanger), member 3	SLC8A3	chr14q24.1	6547	A7E240 /// A7E249 /// B3KU59 /// B3KV80 /// P57103 /// Q5K3P6 /// Q5K3P7 /// Q86TQ9 /// Q86Y47 /// Q96QG1 /// Q96QG2	607991	NP_001123889 /// NP_150287 /// NP_489479 /// NP_891977 /// NP_891981 /// NP_892114	NM_001130417 /// NM_033262 /// NM_058240 /// NM_182932 /// NM_182936 /// NM_183002	0.000733734	0.0265179	-1.23536
220867_s_at	solute carrier family 24 (sodium/potassium/calcium exchanger), member 2	SLC24A2	chr9p22-p13	25769	Q9UI40	609838	NP_065077	NM_020344	0.000586169	0.0233651	-1.2366
211019_s_at	lanosterol synthase (2,3-oxidosqualene-lanosterol cyclase)	LSS	chr21q22.3	4047	B2R694 /// B4DJZ9 /// C9J315 /// D3DSN0 /// P48449 /// Q8N8I2 /// Q8NAP6	600909	NP_001001438 /// NP_001138908 /// NP_001138909 /// NP_002331	NM_001001438 /// NM_001145436 /// NM_001145437 /// NM_002340	0.000146744	0.0116608	-1.23673
206221_at	RAS p21 protein activator 3	RASA3	chr13q34	22821	A8MSJ7 /// B7Z2N6 /// B7Z3G9 /// Q14644	605182	NP_031394	NM_007368	0.000438174	0.0202946	-1.24003
211622_s_at	ADP-ribosylation factor 3	ARF3	chr12q13	377	B4DT71 /// B4E190 /// B7Z9K5 /// B7ZB63 /// P61204	103190	NP_001650	NM_001659	0.000972605	0.0301263	-1.24288
214505_s_at	four and a half LIM domains 1	FHL1	chrXq26	2273	B3KRI9 /// B7Z4B7 /// B7Z5T3 /// B7Z5T4 /// B7Z5V0 /// B7Z6U8 /// B7Z793 /// B7Z9A1 /// Q13642 /// Q53FI7 /// Q5JXH7 /// Q5JXH8 /// Q5JXH9 /// Q5JXI0 /// Q5JXI2 /// Q5JXI3 /// Q5JXI8 /// Q6IB30	300163 /// 300695 /// 300696 /// 300717 /// 300718	NP_001153171 /// NP_001153172 /// NP_001153173 /// NP_001153174 /// NP_001153175 /// NP_001153176 /// NP_001161291 /// NP_001440	NM_001159699 /// NM_001159700 /// NM_001159701 /// NM_001159702 /// NM_001159703 /// NM_001159704 /// NM_001167819 /// NM_001449 /// NR_027621	0.000719579	0.026309	-1.24761
232490_s_at	prune homolog (Drosophila)	PRUNE	chr1q21	58497	B7ZB72 /// Q5SZF2 /// Q5SZG1 /// Q86TP1	---	NP_067045	NM_021222	0.0021734	0.0433517	-1.24864
208723_at	ubiquitin specific peptidase 11	USP11	chrXp11.23	8237	B3KP28 /// B4DGK3 /// C9JBP8 /// P51784 /// Q5JXD3 /// Q6P453	300050	NP_004642	NM_004651	0.00145954	0.0364034	-1.24893
1559661_at	odz, odd Oz/ten-m homolog 3 (Drosophila)	ODZ3	chr4q35.1	55714	Q9P273	610083	NP_001073946	NM_001080477	5.91161e-05	0.00746507	-1.24999
208325_s_at	A kinase (PRKA) anchor protein 13	AKAP13	chr15q24-q25	11214	A8MYJ1 /// B0AZU4 /// B7ZW05 /// Q12802	604686	NP_006729 /// NP_009131 /// NP_658913	NM_006738 /// NM_007200 /// NM_144767	0.00147199	0.0364574	-1.25336
225755_at	kelch domain containing 8B	KLHDC8B	chr3p21.31	200942	B4DFM2 /// Q8IXV7 /// Q96DZ8	236000 /// 613169	NP_775817	NM_173546	0.00220439	0.0435282	-1.25457
201798_s_at	myoferlin	MYOF	chr10q24	26509	B3KSL7 /// C9JCN0 /// Q9NZM1	604603	NP_038479 /// NP_579899	NM_013451 /// NM_133337	0.00178344	0.0397661	-1.25831
43544_at	mediator complex subunit 16	MED16	chr19p13.3	10025	B9TWZ5 /// B9TWZ6 /// B9TWZ7 /// B9TWZ8 /// B9TWZ9 /// B9TX00 /// B9TX01 /// B9TX02 /// B9TX03 /// B9TX04 /// B9TX05 /// B9TX06 /// B9TX07 /// B9TX08 /// B9TX09 /// B9TX10 /// B9TX11 /// B9TX12 /// B9TX13 /// B9TX14 /// B9TX15 /// B9TX16 /// B9TX17 /// B9TX18 /// B9TX19 /// B9TX20 /// B9TX21 /// B9TX22 /// B9TX23 /// B9TX24 /// B9TX25 /// B9TX26 /// B9TX27 /// B9TX28 /// Q9Y2X0	604062	NP_005472	NM_005481	0.00222059	0.0436536	-1.2589
229495_at	Peptidase M20 domain containing 2	PM20D2	chr6q15	135293	Q8IYS1	---	NP_001010853	NM_001010853	0.000521439	0.0221108	-1.2606
205898_at	chemokine (C-X3-C motif) receptor 1	CX3CR1	chr3p21|3p21.3	1524	C9JLM2 /// C9JN40 /// P49238	601470 /// 602075 /// 603075 /// 607339 /// 609423	NP_001164642 /// NP_001164643 /// NP_001164645 /// NP_001328	NM_001171171 /// NM_001171172 /// NM_001171174 /// NM_001337	0.000422542	0.0199463	-1.26428
214015_at	suppressor of cytokine signaling 7	SOCS7	chr17q12	30837	B5MDS8 /// O14512	608788	NP_055413	NM_014598	0.000330627	0.0174494	-1.2648
[truncated: 145 more rows]
