# Supplementary material for: Two Thalamic Regions Screened Using Laser Capture Microdissection with Whole Human Genome Microarray in Schizophrenia Postmortem Samples
Source: Schizophr Res Treatment. 2020 May 31;2020:5176834. doi: 10.1155/2020/5176834 (PMC7285254; doi:10.1155/2020/5176834)
Supplement: Supplementary Materials — Supplementary Table S1: AN disease vs. AN normal control (AN SZ/NC). S1.1: Ingenuity Pathway Analysis—networks AN SZ/NC. S1.2: Ingenuity Pathway Analysis—pathways AN SZ/NC. S1.3: Ingenuity Pathway Analysis—upstream regulators AN SZ/NC. Supplementary Table S2: VPL disease vs. VPL normal control (VPL SZ/NC). S2.1: Ingenuity Pathway Analysis—networks VPL SZ/NC. S2.2: Ingenuity Pathway Analysis—pathways VPL SZ/NC. S2.3: Ingenuity Pathway Analysis—upstream regulators VPL SZ/NC. Supplementary Table S3: VPL and AN disease same subject (SZ_VPL vs. AN). S3.1: Ingenuity Pathway Analysis—networks SZ_VPL vs. AN. S3.2: Ingenuity Pathway Analysis—pathways SZ_VPL vs. AN. S3.3: Ingenuity Pathway Analysis—upstream regulators SZ_VPL vs. AN. S4: VPL and AN normal control same subject NC_VPL vs. AN). S4.1: Ingenuity Pathway Analysis—networks NC_VPL vs. AN. S4.2: Ingenuity Pathway Analysis—pathways NC_VPL vs. AN. S4.3: Ingenuity Pathway Analysis—upstream regulators NC_VPL vs. AN. S5: miR-137 comparisons in our data. S6: our data comparisons to [39] (their Table 1) Potential impact of miR-137 and its targets in schizophrenia. Front Genet Apr 26; 4 : 58. S7: our data comparisons to [40] Inhibition of the schizophrenia-associated microRNA-137 disrupts Nrg1alpha neurodevelopmental signal transduction. Cell Rep July 5; 20(1):1-12. S8: our data comparisons to [41] microRNAs sculpt neuronal communication in a tight balance that is lost in neurological disease Front Mol Neurosci Dec 12; 11 : 455. S9: comparison of ELAVL1 NCBI identified interactants for NC AN/VPL (Table S4) with SZ AN/VPL (Table S3). S10: synapse and receptor related. [file 5176834.f1.zip › 5176834.f1/S5 miR137 comparisons.xlsx]

## Sheet: Sheet1
from S1.3
Upstream Regulator	Log Ratio	Molecule Type	Predicted Activation State	Activation z-score	Notes	p-value of overlap	Target molecules in dataset	Mechanistic Network
mir-137		microrna	Activated	2.000	bias	1.68E-05	GABRA1,NECAP1,NRXN1,SPTLC1
miR-137-3p (and other miRNAs w/seed UAUUGCU)		mature microrna	Activated	5.280	bias	7.28E-05	ADAM20,ADAM23,ATXN1,CDADC1,CDH8,CHM,COCH,DHX36,DSTYK,FAM135B,FAM210B,GABRA1,GDPD1,GRIN2A,HMGCLL1,INPP5A,KCNA1,KCNJ3,LAPTM4B,MBTPS2,MCTS1,MIA3,MID2,MTDH,NAALAD2,NECAP1,NR3C1,NRXN1,PHC3,PIK3R3,PPARGC1A,PPP1R7,RASGRF1,RNF141,SAR1B,SLC6A15,SPTLC1,SSR3,SSX2IP,SYNCRIP,SYNJ1,TBL1XR1,TMEM132B,UBLCP1,UGP2,VMA21,YEATS4,ZDHHC3
from S2.3
Upstream Regulator	Log Ratio	Molecule Type	Predicted Activation State	Activation z-score	p-value of overlap	Target molecules in dataset	Mechanistic Network
miR-137-3p (and other miRNAs w/seed UAUUGCU)		mature microrna		-0.106	1.63E-02	ADRB1,ASPH,CACNB2,CTNNA3,GREM1,ZEB2
from S3.3
none
from S4.3
Upstream Regulator	Log Ratio	Molecule Type	Predicted Activation State	Activation z-score	p-value of overlap	Target molecules in dataset	Mechanistic Network
miR-137-3p (and other miRNAs w/seed UAUUGCU)		mature microrna		0.033	4.69E-29	ABHD13,ACVR1C,ADO,ADRB1,AHCYL2,AKT2,ANKRD44,ARHGAP24,ARHGAP5,ARHGEF18,ASPH,ATP2B2,ATPAF1,B3GALNT2,BACH1,BCL11A,BEND6,C10orf82,C11orf30,C18orf25,CACNA1G,CADM2,CAMK2A,CAPN2,CBFA2T2,CCDC126,CCNL2,CDC42,CDH8,CFL2,CHM,CHORDC1,COPS2,CPEB3,CPM,CSE1L,CSTF2T,CTTNBP2,CUL4A,CUX1,DAB2IP,DCAF8,DCP2,DDHD1,DENND1B,DIP2C,DMRT2,DOK6,DPYD,DTNA,DUSP8,E2F7,EHBP1L1,ELAVL3,ELFN2,ERBB2IP,ESRRA,ESRRG,ETV5,FAM19A5,FAM81A…
