# Supplementary material for: Two Thalamic Regions Screened Using Laser Capture Microdissection with Whole Human Genome Microarray in Schizophrenia Postmortem Samples
Source: Schizophr Res Treatment. 2020 May 31;2020:5176834. doi: 10.1155/2020/5176834 (PMC7285254; doi:10.1155/2020/5176834)
Supplement: Supplementary Materials — Supplementary Table S1: AN disease vs. AN normal control (AN SZ/NC). S1.1: Ingenuity Pathway Analysis—networks AN SZ/NC. S1.2: Ingenuity Pathway Analysis—pathways AN SZ/NC. S1.3: Ingenuity Pathway Analysis—upstream regulators AN SZ/NC. Supplementary Table S2: VPL disease vs. VPL normal control (VPL SZ/NC). S2.1: Ingenuity Pathway Analysis—networks VPL SZ/NC. S2.2: Ingenuity Pathway Analysis—pathways VPL SZ/NC. S2.3: Ingenuity Pathway Analysis—upstream regulators VPL SZ/NC. Supplementary Table S3: VPL and AN disease same subject (SZ_VPL vs. AN). S3.1: Ingenuity Pathway Analysis—networks SZ_VPL vs. AN. S3.2: Ingenuity Pathway Analysis—pathways SZ_VPL vs. AN. S3.3: Ingenuity Pathway Analysis—upstream regulators SZ_VPL vs. AN. S4: VPL and AN normal control same subject NC_VPL vs. AN). S4.1: Ingenuity Pathway Analysis—networks NC_VPL vs. AN. S4.2: Ingenuity Pathway Analysis—pathways NC_VPL vs. AN. S4.3: Ingenuity Pathway Analysis—upstream regulators NC_VPL vs. AN. S5: miR-137 comparisons in our data. S6: our data comparisons to [39] (their Table 1) Potential impact of miR-137 and its targets in schizophrenia. Front Genet Apr 26; 4 : 58. S7: our data comparisons to [40] Inhibition of the schizophrenia-associated microRNA-137 disrupts Nrg1alpha neurodevelopmental signal transduction. Cell Rep July 5; 20(1):1-12. S8: our data comparisons to [41] microRNAs sculpt neuronal communication in a tight balance that is lost in neurological disease Front Mol Neurosci Dec 12; 11 : 455. S9: comparison of ELAVL1 NCBI identified interactants for NC AN/VPL (Table S4) with SZ AN/VPL (Table S3). S10: synapse and receptor related. [file 5176834.f1.zip › 5176834.f1/S5.xlsx]

## Sheet: Sheet1
from Supplemental Table 3. AN VPL SCHIZOPHRENIA				AN VPL SZ			from Supplemental Table 4. AN VPL Normal Controls
22 mRNAs	1 up-regulated; 21 down-regulated; 5 overlap with NC (16 unique down-regulated)						246 mRNAs
PBX1, APOE, SRRM2, AIF1L and EZR overlap with NC							133 up regulated 113 down-regulated
Gene.Title	Gene.Symbol	Chromosom	p	p.adj	Log2Rat		Gene.Title	Gene.Symbol	Chromosom	p	p.adj	Log2Rat
apoptosis inhibitor 5	API5	chr11p11.2	0.00052789	0.044281	1.8875		transcription factor AP-2 gamma (activating enhancer binding protein 2 gamma)	TFAP2C	chr20q13.2	0.000273803	0.0158632	1.67886
leucine rich repeat containing 37B	LRRC37B	---	0.000491115	0.0424481	-0.677688		mohawk homeobox	MKX	chr10p12.1	0.000224539	0.0144752	1.52608
pre-B-cell leukemia homeobox 1	PBX1	chr1q23	0.000648658	0.0495438	-0.756498	**	Echinoderm microtubule associated protein like 4	EML4	chr2p22-p21	2.57785e-05	0.00473132	1.45049
interferon regulatory factor 9	IRF9	chr14q11.2	0.000662946	0.0499372	-0.886595		AE binding protein 2	AEBP2	chr12p12.3	0.000391451	0.0192772	1.35526
Splicing factor proline/glutamine-rich (polypyrimidine tract binding protein associated)	SFPQ	chr1p34.3	0.000290932	0.0330493	-0.911463		potassium channel tetramerisation domain containing 9	KCTD9	chr8p21.1	7.59219e-06	0.00257256	1.35372
arginine-glutamic acid dipeptide (RE) repeats	RERE	chr1p36.2-p36.1	0.000180398	0.024874	-0.919494		cystathionase (cystathionine gamma-lyase)	CTH	chr1p31.1	0.00161123	0.0379081	1.11401
DEAD (Asp-Glu-Ala-Asp) box polypeptide 17	DDX17	chr22q13.1	0.000241483	0.02998	-1.05559		chromosome 12 open reading frame 75	C12orf75	chr12q23.3	0.000558687	0.0229772	1.09663
bromodomain containing 4	BRD4	chr19p13.1	0.000575324	0.0464526	-1.09663		vezatin, adherens junctions transmembrane protein	VEZT	chr12q22	0.000198948	0.0135259	1.09402
protein kinase C, alpha	PRKCA	chr17q22-q23.2	0.00041283	0.039363	-1.09817		Adaptor-related protein complex 1, sigma 2 subunit	AP1S2	chrXp22.2	0.000245471	0.0150364	1.05537
apolipoprotein E	APOE	chr19q13.2	0.000156078	0.0231927	-1.13321	**	PDZ domain containing 8	PDZD8	chr10q25.3-q26.11	0.000478705	0.0212131	1.03382
cold inducible RNA binding protein	CIRBP	chr19p13.3	4.86636e-05	0.0127323	-1.1571		La ribonucleoprotein domain family, member 4	LARP4	chr12q13.12	0.0025423	0.0467479	1.02241
RAB31, member RAS oncogene family	RAB31	chr18p11.3	0.000350803	0.036188	-1.19699		germ cell-less homolog 1 (Drosophila)	GMCL1	chr2p13.3	0.00098743	0.0302942	1.01202
nuclear factor I/B	NFIB	chr9p24.1	0.000232358	0.0290944	-1.31631		small nuclear ribonucleoprotein 48kDa (U11/U12)	SNRNP48	chr6p24.3	0.000349921	0.0180293	0.99452
inositol 1,4,5-trisphosphate 3-kinase B	ITPKB	chr1q42.13	2.85265e-05	0.00986254	-1.33871		HAUS augmin-like complex, subunit 6	HAUS6	chr9p22.1	0.000897865	0.0290767	0.977298
syndecan 2	SDC2	chr8q22-q23	0.000163952	0.0238075	-1.45281		eukaryotic translation initiation factor 4E family member 3	EIF4E3	chr3p14	0.00267256	0.0479774	0.960526
anthrax toxin receptor 1	ANTXR1	chr2p13.1	3.63226e-06	0.00291942	-1.46099		REST corepressor 3	RCOR3	chr1q32.2	2.86003e-05	0.00496662	0.947828
serine/arginine repetitive matrix 2	SRRM2	chr16p13.3	6.5043e-06	0.00410171	-1.50847	**	ras homolog gene family, member Q	RHOQ	chr2p21	0.000581609	0.0233002	0.945253
Serpin peptidase inhibitor, clade E (nexin, plasminogen activator inhibitor type 1), member 2	SERPINE2	chr2q33-q35	8.0266e-05	0.0169447	-1.63607		methylenetetrahydrofolate dehydrogenase (NADP+ dependent) 2, methenyltetrahydrofolate cyclohydrolase	MTHFD2	chr2p13.1	9.60892e-06	0.00295362	0.920152
CDC42 effector protein (Rho GTPase binding) 4	CDC42EP4	chr17q24-q25	1.79623e-05	0.00736275	-1.73771		transportin 1	TNPO1	chr5q13.2	2.57033e-05	0.00473132	0.90269
allograft inflammatory factor 1-like	AIF1L	chr9q34.13-q34.3	1.23696e-05	0.00590715	-1.77523	**	ELL associated factor 1	EAF1	chr3p25.1	0.000174803	0.012688	0.88932
ezrin	EZR	chr6q25.2-q26	2.83261e-06	0.00244439	-2.20864	**	glucan (1,4-alpha-), branching enzyme 1	GBE1	chr3p12.3	3.25422e-05	0.00531789	0.874378
discoidin domain receptor tyrosine kinase 2	DDR2	chr1q23.3	5.31147e-05	0.0132491	-1.20908		chromosome 9 open reading frame 72	C9orf72	chr9p21.2	0.00170312	0.0390367	0.86477
							lysophospholipase I	LYPLA1	chr8q11.23	7.35736e-05	0.00821542	0.841631
							potassium voltage-gated channel, shaker-related subfamily, beta member 1	KCNAB1	chr3q26.1	0.00187638	0.0406587	0.839794
							DCP2 decapping enzyme homolog (S. cerevisiae)	DCP2	chr5q22.2	0.00148497	0.0366496	0.8274
							karyopherin alpha 1 (importin alpha 5)	KPNA1	chr3q21	0.000472624	0.0210765	0.803022
							spermine synthase	SMS	chrXp22.1	0.000256643	0.0152461	0.791021
							La ribonucleoprotein domain family, member 1B	LARP1B	chr4q28.2	6.45387e-05	0.00779982	0.790735
							N-ethylmaleimide-sensitive factor attachment protein, gamma	NAPG	chr18p11.22	0.000937588	0.0297153	0.789637
							protease, serine, 23	PRSS23	chr11q14.1	0.000253122	0.0151836	0.785867
							myotubularin related protein 6	MTMR6	chr13q12	5.06268e-05	0.00689814	0.778508
							proteasome (prosome, macropain) 26S subunit, non-ATPase, 9	PSMD9	chr12q24.31-q24.32	0.00077342	0.0272514	0.776567
							TBC1 domain family, member 22B	TBC1D22B	chr6p21.2	0.0021095	0.042883	0.772196
							survival motor neuron domain containing 1	SMNDC1	chr10q23	0.00105355	0.0311694	0.765533
							eukaryotic translation initiation factor 1A domain containing	EIF1AD	chr11q13.1	0.000154685	0.0120059	0.763661
							Protein kinase, cAMP-dependent, regulatory, type II, alpha	PRKAR2A	chr3p21.3-p21.2	0.000148301	0.0117466	0.761267
							poly(A) polymerase alpha	PAPOLA	chr14q32.31	0.000526853	0.0222141	0.756908
							zinc finger, matrin type 3	ZMAT3	chr3q26.3-q27	0.00208826	0.0427632	0.755584
							Vps20-associated 1 homolog (S. cerevisiae)	VTA1	chr6q24.1	0.00176981	0.0396057	0.754312
							coiled-coil domain containing 6	CCDC6	chr10q21	0.000177186	0.0127233	0.751112
							transmembrane emp24 protein transport domain containing 7	TMED7	chr5q22.3	0.00020606	0.01379	0.746509
							inhibitor of growth family, member 3	ING3	chr7q31	0.00131784	0.0349646	0.738835
							zinc finger and BTB domain containing 33	ZBTB33	chrXq23	0.00226901	0.0441139	0.733676
							myotubularin related protein 4	MTMR4	chr17q22-q23	0.00137026	0.0356239	0.733272
							Chromosome 18 open reading frame 54	C18orf54	chr18q21.2	0.00148774	0.0366627	0.729842
							insulin receptor substrate 2	IRS2	chr13q34	1.65689e-05	0.00382625	0.71384
							RAP2A, member of RAS oncogene family	RAP2A	chr13q34	0.000103863	0.00992852	0.71358
							TAF2 RNA polymerase II, TATA box binding protein (TBP)-associated factor, 150kDa	TAF2	chr8q24.12	0.000511843	0.0219725	0.708868
							polycomb group ring finger 6	PCGF6	chr10q24.33	0.00213755	0.0429789	0.707959
							zinc finger protein 521	ZNF521	chr18q11.2	0.000402785	0.019481	0.703491
							mediator complex subunit 28	MED28	chr4p16	0.000295788	0.016477	0.700354
							chromobox homolog 3 (HP1 gamma homolog, Drosophila)	CBX3	chr7p15.2	0.000229816	0.0146603	0.69698
							RIO kinase 3 (yeast)	RIOK3	chr18q11.2	0.000438676	0.0202988	0.694989
							phytanoyl-CoA 2-hydroxylase	PHYH	chr10p13	0.00238741	0.0451838	0.693455
							DCN1, defective in cullin neddylation 1, domain containing 4 (S. cerevisiae)	DCUN1D4	chr4q12	4.01596e-05	0.00596789	0.689827
							ERBB receptor feedback inhibitor 1	ERRFI1	chr1p36	0.000333143	0.0175071	0.689216
							spindlin family, member 4	SPIN4	chrXq11.1	0.000401399	0.0194522	0.682826
							solute carrier family 7 (cationic amino acid transporter, y+ system), member 1	SLC7A1	chr13q12-q14	1.32407e-05	0.00346429	0.676951
							dual specificity phosphatase 11 (RNA/RNP complex 1-interacting)	DUSP11	chr2p13.1	0.00112155	0.0321508	0.67185
							cullin 5	CUL5	chr11q22-q23	0.000639222	0.0246411	0.669433
							RAB2B, member RAS oncogene family	RAB2B	chr14q11.2	0.00015203	0.0119381	0.664196
							myotubularin related protein 9	MTMR9	chr8p23-p22	0.000203762	0.0137069	0.661802
							THAP domain containing 10	THAP10	chr15q23	0.000428396	0.0201068	0.652223
							exocyst complex component 8	EXOC8	chr1q42.2	0.00233294	0.0447204	0.651543
							sterol carrier protein 2	SCP2	chr1p32	0.000139564	0.0113095	0.64719
							ubiquitin-conjugating enzyme E2G 1 (UBC7 homolog, yeast)	UBE2G1	chr1q42|17p13.2	0.000232257	0.0147226	0.644821
							ribosomal protein S6 kinase, 70kDa, polypeptide 1	RPS6KB1	chr17q23.1	0.00157742	0.0375588	0.641904
							mitogen-activated protein kinase kinase kinase kinase 5	MAP4K5	chr14q11.2-q21	0.00269096	0.048167	0.639359
							LUC7-like 2 (S. cerevisiae)	LUC7L2	chr7q34	0.00207036	0.0426096	0.638432
							ArfGAP with SH3 domain, ankyrin repeat and PH domain 1	ASAP1	chr8q24.1-q24.2	0.000262109	0.0154218	0.635965
							methylthioadenosine phosphorylase	MTAP	chr9p21	0.00215372	0.0431515	0.62855
							high-mobility group box 2	HMGB2	chr4q31	4.40087e-05	0.00638555	0.62788
							5-methyltetrahydrofolate-homocysteine methyltransferase reductase	MTRR	chr5p15.3-p15.2	0.000579158	0.0232921	0.627467
							golgi phosphoprotein 3-like	GOLPH3L	chr1q21.3	0.000812891	0.0277271	0.625382
							SEC22 vesicle trafficking protein homolog B (S. cerevisiae) (gene/pseudogene)	SEC22B	chr1q21.1	0.0023074	0.0445084	0.623593
							prolyl endopeptidase-like	PREPL	chr2p21	0.000522974	0.0221377	0.612488
							thioredoxin-related transmembrane protein 3	TMX3	chr18q22	0.000172863	0.0126371	0.609953
							tubulin, gamma complex associated protein 3	TUBGCP3	chr13q34	0.00258312	0.0470761	0.608316
							ATPase, Ca++ transporting, type 2C, member 1	ATP2C1	chr3q22.1	0.000686093	0.0254935	0.604735
							sorting nexin 6	SNX6	chr14q13.1	0.000514758	0.0219791	0.602652
							Zinc finger protein 281	ZNF281	chr1q32.1	0.000966708	0.0300382	0.595628
							solute carrier family 19 (thiamine transporter), member 2	SLC19A2	chr1q23.3	0.00121661	0.0334219	0.591935
							striatin, calmodulin binding protein 3	STRN3	chr14q13-q21	0.00183396	0.0403771	0.591147
							density-regulated protein	DENR	chr12q24.31	0.000486344	0.0213802	0.588258
							U2AF homology motif (UHM) kinase 1	UHMK1	chr1q23.3	0.000155193	0.0120215	0.58346
							ubiquitin-conjugating enzyme E2, J1 (UBC6 homolog, yeast)	UBE2J1	chr6q15	0.00266798	0.0479651	0.579813
							Wiskott-Aldrich syndrome-like	WASL	chr7q31.3	0.000568397	0.0230489	0.568051
							chromosome 16 open reading frame 72	C16orf72	chr16p13.2	7.76076e-05	0.00837141	0.563308
							TAF5-like RNA polymerase II, p300/CBP-associated factor (PCAF)-associated factor, 65kDa	TAF5L	chr1q42.13	0.00172048	0.0390935	0.562343
							acylglycerol kinase	AGK	chr7q34	0.00127379	0.0345191	0.559504
							RNA binding motif protein 25	RBM25	chr14q24.3	0.0015586	0.0374705	0.558327
							PTC7 protein phosphatase homolog (S. cerevisiae)	PPTC7	chr12q24.11	0.000617543	0.0240778	0.552905
							hairy/enhancer-of-split related with YRPW motif 1	HEY1	chr8q21	0.000776909	0.027253	0.55269
							cytidine monophosphate (UMP-CMP) kinase 1, cytosolic	CMPK1	chr1p32	0.00118894	0.0328919	0.552229
							ring finger protein 182	RNF182	chr6p23	0.000646218	0.0247182	0.55106
							staufen, RNA binding protein, homolog 1 (Drosophila)	STAU1	chr20q13.1	0.00129366	0.0347872	0.542915
							clathrin interactor 1	CLINT1	chr5q33.3	0.000115844	0.0103651	0.539494
							signal sequence receptor, alpha	SSR1	chr6p24.3	0.00256347	0.0469266	0.537538
							nucleosome assembly protein 1-like 1	NAP1L1	chr12q21.2	0.00253984	0.046746	0.537327
							vacuolar protein sorting 4 homolog B (S. cerevisiae)	VPS4B	chr18q21.32-q21.33	0.00062212	0.0242151	0.534788
							zinc finger, MYM-type 2	ZMYM2	chr13q11-q12	0.00112907	0.0321938	0.532138
							yippee-like 5 (Drosophila)	YPEL5	chr2p23.1	0.000449734	0.0205973	0.52191
							calpastatin	CAST	chr5q15	0.000588857	0.0234454	0.519258
							karyopherin alpha 1 (importin alpha 5)	KPNA1	chr3q21	0.000472624	0.0210765	0.803022
							muscleblind-like 2 (Drosophila)	MBNL2	chr13q32.1	0.000565712	0.023035	0.515592
							lysosomal-associated membrane protein 2	LAMP2	chrXq24	0.0022536	0.0440283	0.506486
							ankyrin repeat domain 46	ANKRD46	chr8q22.2	0.00051938	0.0220995	0.499341
							solute carrier family 38, member 2	SLC38A2	chr12q	0.00024145	0.0149794	0.498785
							protein kinase C, iota	PRKCI	chr3q26.3	0.00159262	0.0377349	0.497697
							protein phosphatase 2, regulatory subunit B, alpha	PPP2R2A	chr8p21.2	0.000952394	0.0299147	0.493322
							family with sequence similarity 160, member B1	FAM160B1	chr10q25.3	0.00167375	0.0386754	0.489938
							zinc finger protein 770	ZNF770	chr15q14	0.00035089	0.0180476	0.484105
							spastin	SPAST	chr2p24-p21	0.00134065	0.03517	0.483399
							v-ral simian leukemia viral oncogene homolog A (ras related)	RALA	chr7p15-p13	0.000200991	0.0136139	0.480317
							nuclear fragile X mental retardation protein interacting protein 2	NUFIP2	chr17q11.2	0.00254753	0.0468225	0.479715
							forkhead box J3	FOXJ3	chr1pter-q31.3	0.000436468	0.0202946	0.478629
							protein tyrosine phosphatase, non-receptor type 11	PTPN11	chr12q24	0.000615076	0.0240496	0.477258
							chromosome 18 open reading frame 25	C18orf25	chr18q21.1	0.000990632	0.0302942	0.475958
							immediate early response 3 interacting protein 1	IER3IP1	chr18q12	0.00262379	0.0474482	0.472625
							inhibin, beta E	INHBE	chr12q13.3	0.00254125	0.046746	0.467351
							glycerol-3-phosphate dehydrogenase 1-like	GPD1L	chr3p22.3	0.00198198	0.0417157	0.459937
							protein phosphatase 1, regulatory (inhibitor) subunit 12A	PPP1R12A	chr12q15-q21	0.00211496	0.0429346	0.457355
							synovial sarcoma, X breakpoint 2 interacting protein	SSX2IP	chr1p22.3	0.00204671	0.0423238	0.453457
							Family with sequence similarity 199, X-linked	FAM199X	chrXq22.2	0.00173498	0.0392548	0.449773
							erythrocyte membrane protein band 4.1-like 3	EPB41L3	chr18p11.32	0.00160546	0.0378437	0.444835
							coenzyme Q10 homolog B (S. cerevisiae)	COQ10B	chr2q33.1	0.00167634	0.0386754	0.419406
							striatin, calmodulin binding protein	STRN	chr2p22-p21	0.0018972	0.0407804	0.413204
							xenotropic and polytropic retrovirus receptor 1	XPR1	chr1q25.1	0.00280086	0.0491226	0.407102
							casein kinase 1, alpha 1	CSNK1A1	chr5q32	0.00236209	0.0449844	0.406082
							sorting nexin 10	SNX10	chr7p15.2	0.00143592	0.0363083	0.40322
							budding uninhibited by benzimidazoles 3 homolog (yeast)	BUB3	chr10q26	0.0011742	0.0327047	0.396752
							SMAD family member 2	SMAD2	chr18q21.1	0.00160015	0.0377988	0.380054
							nuclear receptor subfamily 3, group C, member 1 (glucocorticoid receptor)	NR3C1	chr5q31.3	0.00231954	0.0446278	0.372429
							zinc finger protein 36, C3H type-like 1	ZFP36L1	chr14q22-q24	1.88724e-05	0.00416276	-1.88635
							solute carrier family 41, member 1	SLC41A1	chr1q32.1	0.00212104	0.04294	-0.404615
							cyclin M3	CNNM3	chr2p12-p11.2	0.00287466	0.0499466	-0.429416
							solute carrier family 39 (zinc transporter), member 14	SLC39A14	chr8p21.3	0.00212383	0.04294	-0.452408
							poly(A) binding protein, cytoplasmic 1	PABPC1	chr8q22.2-q23	0.00176363	0.0395944	-0.460939
							G protein-coupled receptor kinase interacting ArfGAP 1	GIT1	chr17p11.2	0.00156302	0.0375066	-0.461154
							CREB binding protein	CREBBP	chr16p13.3	0.00272001	0.0485104	-0.47216
							cell division cycle 42 (GTP binding protein, 25kDa)	CDC42	chr1p36.1	0.00205792	0.0424246	-0.476889
							carboxypeptidase M	CPM	chr12q14.3	0.000121354	0.0105589	-0.932794
							neuroligin 2	NLGN2	chr17p13.1	1.60663e-05	0.00372768	-1.13382
							Kruppel-like factor 9	KLF9	chr9q13	0.00211067	0.042883	-0.536271
							guanine nucleotide binding protein (G protein), alpha 11 (Gq class)	GNA11	chr19p13.3	0.000992407	0.0302942	-0.989159
							citron (rho-interacting, serine/threonine kinase 21)	CIT	chr12q24	0.00226042	0.0440671	-0.547209
							chitobiase, di-N-acetyl-	CTBS	chr1p22	0.00163353	0.0382256	-0.551272
							lysosomal-associated membrane protein 1	LAMP1	chr13q34	0.00260428	0.0472691	-0.554016
							neogenin homolog 1 (chicken)	NEO1	chr15q22.3-q23	1.51142e-05	0.00361229	-0.997642
							WD repeat domain 55	WDR55	chr5q31.3	0.00197074	0.0416336	-0.561106
							Tribbles homolog 1 (Drosophila)	TRIB1	chr8q24.13	0.00139028	0.0357662	-0.564451
							Low density lipoprotein receptor class A domain containing 3	LDLRAD3	chr11p13	0.00135907	0.0354078	-0.565014
							ribosomal RNA processing 1 homolog B (S. cerevisiae)	RRP1B	chr21q22.3	0.00227346	0.0441661	-0.577287
							H2A histone family, member V	H2AFV	chr7p13	0.00131525	0.0349512	-0.922345
							coactivator-associated arginine methyltransferase 1	CARM1	chr19p13.2	0.00143982	0.0363083	-0.596846
							chromosome 7 open reading frame 41	C7orf41	chr7p14.3	6.10689e-05	0.00751913	-0.749825
							nuclear factor I/A	NFIA	chr1p31.3-p31.2	0.00200987	0.0421028	-0.615989
							5'-nucleotidase domain containing 3	NT5DC3	chr12q22-q23.1	0.0020133	0.0421035	-0.624623
							CCR4-NOT transcription complex, subunit 8	CNOT8	chr5q31-q33	0.00284981	0.0496375	-0.627544
							zinc finger homeobox 3	ZFHX3	chr16q22.3-q23.1	0.000796034	0.0275833	-1.04097
							Family with sequence similarity 120A opposite strand	FAM120AOS	chr9q22.31	2.85046e-05	0.00496662	-0.635912
							protein disulfide isomerase family A, member 4	PDIA4	chr7q35	0.00192942	0.0410866	-0.641056
							SMT3 suppressor of mif two 3 homolog 2 (S. cerevisiae)	SUMO2	chr17q25.1	0.00025509	0.0152461	-0.641578
							transcription factor 3 (E2A immunoglobulin enhancer binding factors E12/E47)	TCF3	chr19p13.3	0.00151984	0.0369849	-0.645482
							family with sequence similarity 193, member B	FAM193B	chr5q35.3	0.000714902	0.0262342	-0.648106
							KIAA0430	KIAA0430	chr16p13.11	0.0020915	0.0427822	-0.652706
							interferon, alpha-inducible protein 6	IFI6	chr1p35	0.000417108	0.0198229	-0.662442
							acidic (leucine-rich) nuclear phosphoprotein 32 family, member B	ANP32B	chr9q22.32	0.000315066	0.0169932	-0.66603
							ISG15 ubiquitin-like modifier	ISG15	chr1p36.33	0.000490104	0.0214668	-0.670373
							KH-type splicing regulatory protein	KHSRP	chr19p13.3	0.0021899	0.0434454	-0.675904
							methyl CpG binding protein 2 (Rett syndrome)	MECP2	chrXq28	0.00139361	0.0357957	-0.823299
							growth factor receptor-bound protein 2	GRB2	chr17q24-q25	0.0016401	0.0383245	-0.685102
							Zinc finger E-box binding homeobox 2	ZEB2	chr2q22.3	0.00257365	0.0470545	-0.689141
							docking protein 4	DOK4	chr16q21	0.00158014	0.0375588	-0.698913
							interleukin 13 receptor, alpha 1	IL13RA1	chrXq24	0.000361963	0.0184118	-0.71651
							sortilin 1	SORT1	chr1p21.3-p13.1|1p21.3-p13.1	0.000764922	0.0270878	-0.721338
							interferon regulatory factor 2 binding protein 2	IRF2BP2	chr1q42.3	0.00011258	0.0102801	-0.721468
							lipopolysaccharide-induced TNF factor	LITAF	chr16p13.13	0.00257492	0.0470545	-0.730218
							heterogeneous nuclear ribonucleoprotein L	HNRNPL	chr19q13.2	0.00127649	0.0345191	-0.731884
							RNA binding motif protein 33	RBM33	chr7q36.3	0.000564992	0.023035	-0.734437
							GTPase activating protein (SH3 domain) binding protein 1	G3BP1	chr5q33.1	0.00146924	0.0364259	-0.738465
							Cyclin I	CCNI	chr4q21.1	0.00248392	0.0461737	-0.742595
							uronyl-2-sulfotransferase	UST	chr6q25.1	0.000291994	0.0164144	-0.745351
							polymerase (RNA) II (DNA directed) polypeptide J, 13.3kDa	POLR2J	chr7q22.1	0.00103197	0.0308763	-0.745742
							YY1 transcription factor	YY1	chr14q	0.00112721	0.0321795	-0.749584
							lethal giant larvae homolog 1 (Drosophila)	LLGL1	chr17p11.2	0.000644711	0.0247171	-0.751791
							actin related protein 2/3 complex, subunit 5, 16kDa	ARPC5	chr1q25.3	2.05344e-05	0.00438753	-0.766275
							carbohydrate (chondroitin 6) sulfotransferase 3	CHST3	chr10q22.1	0.000539475	0.0224879	-0.773704
							phosphatase and actin regulator 4	PHACTR4	chr1p35.3	0.00193849	0.0412437	-0.809546
							HECT domain containing 2	HECTD2	chr10q23.32	0.00170488	0.0390409	-0.818134
							tumor protein p53 inducible nuclear protein 1	TP53INP1	chr8q22	0.00142938	0.0362601	-0.824563
							Rho/Rac guanine nucleotide exchange factor (GEF) 2	ARHGEF2	chr1q21-q22	0.00111517	0.032134	-0.831622
							pregnancy-associated plasma protein A, pappalysin 1	PAPPA	chr9q33.2	0.00143328	0.0363029	-1.11496
							phosphodiesterase 4D interacting protein	PDE4DIP	chr1q12	0.00151703	0.0369586	-1.07636
							chemokine (C-X-C motif) ligand 16	CXCL16	chr17p13	0.000659546	0.0250399	-0.836207
							apolipoprotein E	APOE	chr19q13.2	6.60823e-05	0.00787035	-0.856057
							quaking homolog, KH domain RNA binding (mouse)	QKI	chr6q26-q27	0.00143984	0.0363083	-0.858456
							amyloid beta (A4) precursor-like protein 2	APLP2	chr11q23-q25|11q24	0.000820552	0.0277971	-0.985885
							ets variant 5	ETV5	chr3q28	0.00115692	0.0324728	-0.861549
							serpin peptidase inhibitor, clade H (heat shock protein 47), member 1, (collagen binding protein 1)	SERPINH1	chr11q13.5	0.00144029	0.0363083	-0.862291
							Zic family member 2 (odd-paired homolog, Drosophila)	ZIC2	chr13q32	6.12524e-06	0.00236799	-0.862905
							neuron navigator 1	NAV1	chr1q32.3	0.000443924	0.0204838	-1.1335
							Ubiquitin-conjugating enzyme E2H (UBC8 homolog, yeast)	UBE2H	chr7q32	4.65522e-05	0.00647492	-0.88009
							alkB, alkylation repair homolog 5 (E. coli)	ALKBH5	chr17p11.2|17p11.2	0.000631885	0.0244164	-0.910292
							poly(A) binding protein, nuclear 1	PABPN1	chr14q11.2-q13	0.00197659	0.0416914	-0.91922
							H2A histone family, member V	H2AFV	chr7p13	0.00131525	0.0349512	-0.922345
							furin (paired basic amino acid cleaving enzyme)	FURIN	chr15q26.1	0.000169715	0.0125533	-0.923385
							serine/arginine repetitive matrix 2	SRRM2	chr16p13.3	0.00134614	0.0352381	-0.928466
							Carboxypeptidase M	CPM	chr12q14.3	0.000121354	0.0105589	-0.932794
							casein kinase 1, epsilon	CSNK1E	chr22q13.1	0.00078772	0.027402	-0.973726
							polymerase (RNA) II (DNA directed) polypeptide A, 220kDa	POLR2A	chr17p13.1	0.000457497	0.0207826	-0.981492
							leptin receptor overlapping transcript	LEPROT	chr1p31.3	0.000160516	0.0121882	-0.981644
							La ribonucleoprotein domain family, member 4B	LARP4B	chr10p15.3	0.00130301	0.0348287	-0.987235	check this entry
							ras homolog gene family, member B	chr2p24	full length	0.0159923		-0.984097	check this entry
							sphingomyelin phosphodiesterase 1, acid lysosomal	SMPD1	chr11p15.4-p15.1	0.000197816	0.0135094	-1.00921
							pleckstrin homology-like domain, family A, member 1	PHLDA1	chr12q15	0.000355871	0.0181951	-1.01447
							glyoxylate reductase 1 homolog (Arabidopsis)	GLYR1	chr16p13.3	0.000283622	0.0161684	-1.02401
							TBC1 domain family, member 20	TBC1D20	chr20p13	5.73861e-05	0.00737645	-1.03213
							zinc finger homeobox 3	ZFHX3	chr16q22.3-q23.1	0.000796034	0.0275833	-1.04097
							mex-3 homolog D (C. elegans)	MEX3D	chr19p13.3	0.000485533	0.0213802	-1.08259
							carbonic anhydrase VB, mitochondrial	CA5B	chrXp21.1	0.00120343	0.0331619	-1.10374
							GM2 ganglioside activator	GM2A	chr5q31.3-q33.1	0.000462599	0.0208812	-1.37265
							radixin	RDX	chr11q23	0.000131119	0.0109685	-1.11406
							allograft inflammatory factor 1-like	AIF1L	chr9q34.13-q34.3	0.000244398	0.0150364	-1.1484
							amino-terminal enhancer of split	AES	chr19p13.3	0.0010994	0.0318476	-1.1601
							dual specificity phosphatase 3	DUSP3	chr17q21	0.00154448	0.0373461	-1.16759
							DET1 and DDB1 associated 1	DDA1	chr19p13.11	0.000310192	0.0168967	-1.17841
							Cyclin-dependent kinase 9	CDK9	chr9q34.1	0.0014045	0.035877	-1.18389
							calreticulin	CALR	chr19p13.3-p13.2	0.00155259	0.0374358	-1.19567
							eukaryotic translation initiation factor 5A	EIF5A	chr17p13-p12	0.00260756	0.0472937	-1.21805
							CUGBP, Elav-like family member 1	CELF1	chr11p11	4.10449e-05	0.00606281	-1.21878
							ADP-ribosylation factor 3	ARF3	chr12q13	0.000972605	0.0301263	-1.24288
							Peptidase M20 domain containing 2	PM20D2	chr6q15	0.000521439	0.0221108	-1.2606
							calcium/calmodulin-dependent protein kinase II inhibitor 1	CAMK2N1	chr1p36.12	6.6052e-05	0.00787035	-1.2741
							tetraspanin 14	TSPAN14	chr10q23.1	0.000114245	0.0103299	-1.28645
							ezrin	EZR	chr6q25.2-q26	0.000311692	0.0169222	-1.36668
							GM2 ganglioside activator	GM2A	chr5q31.3-q33.1	0.000462599	0.0208812	-1.37265
							endothelial PAS domain protein 1	EPAS1	chr2p21-p16	0.000643926	0.0247171	-1.39051
							RAS-like, family 11, member A	RASL11A	chr13q12.2	0.0019942	0.041915	-1.40529
							myristoylated alanine-rich protein kinase C substrate	MARCKS	chr6q22.2	2.50695e-05	0.00468867	-1.42669
							AT rich interactive domain 5B (MRF1-like)	ARID5B	chr10q21.2	0.000262035	0.0154218	-1.60421
							period homolog 2 (Drosophila)	PER2	chr2q37.3	0.000892872	0.0290272	-1.77207
							zinc finger protein 36, C3H type-like 1	ZFP36L1	chr14q22-q24	1.88724e-05	0.00416276	-1.88635
							pre-B-cell leukemia homeobox 1	PBX1	chr1q23	2.10465e-05	0.00443294	-1.9751
							adrenergic, alpha-1D-, receptor	ADRA1D	chr20p13	3.81435e-06	0.00169027	-2.16967
							prune homolog (Drosophila)	PRUNE	chr1q21	0.0021734	0.0433517	-1.24864

## Sheet: Sheet2
from Supplemental Table 3. AN VPL SCHIZOPHRENIA				AN VPL SZ			from Supplemental Table 4. AN VPL Normal Controls
22 mRNAs	1 up-regulated; 21 down-regulated; 5 overlap with NC (16 unique down-regulated)						246 mRNAs
PBX1, APOE, SRRM2, AIF1L and EZR overlap with NC							133 up regulated 113 down-regulated
Gene.Title	Gene.Symbol	Chromosom	p	p.adj	Log2Rat		Gene.Title	Gene.Symbol	Chromosom	p	p.adj	Log2Rat
apoptosis inhibitor 5	API5	chr11p11.2	0.00052789	0.044281	1.8875		transcription factor AP-2 gamma (activating enhancer binding protein 2 gamma)	TFAP2C	chr20q13.2	0.000273803	0.0158632	1.67886	yes
leucine rich repeat containing 37B	LRRC37B	---	0.000491115	0.0424481	-0.677688		mohawk homeobox	MKX	chr10p12.1	0.000224539	0.0144752	1.52608
pre-B-cell leukemia homeobox 1	PBX1	chr1q23	0.000648658	0.0495438	-0.756498	**	Echinoderm microtubule associated protein like 4	EML4	chr2p22-p21	2.57785e-05	0.00473132	1.45049	yes
interferon regulatory factor 9	IRF9	chr14q11.2	0.000662946	0.0499372	-0.886595		AE binding protein 2	AEBP2	chr12p12.3	0.000391451	0.0192772	1.35526	yes
Splicing factor proline/glutamine-rich (polypyrimidine tract binding protein associated)	SFPQ	chr1p34.3	0.000290932	0.0330493	-0.911463		potassium channel tetramerisation domain containing 9	KCTD9	chr8p21.1	7.59219e-06	0.00257256	1.35372	yes
arginine-glutamic acid dipeptide (RE) repeats	RERE	chr1p36.2-p36.1	0.000180398	0.024874	-0.919494		cystathionase (cystathionine gamma-lyase)	CTH	chr1p31.1	0.00161123	0.0379081	1.11401
DEAD (Asp-Glu-Ala-Asp) box polypeptide 17	DDX17	chr22q13.1	0.000241483	0.02998	-1.05559		chromosome 12 open reading frame 75	C12orf75	chr12q23.3	0.000558687	0.0229772	1.09663
bromodomain containing 4	BRD4	chr19p13.1	0.000575324	0.0464526	-1.09663		vezatin, adherens junctions transmembrane protein	VEZT	chr12q22	0.000198948	0.0135259	1.09402	yes
protein kinase C, alpha	PRKCA	chr17q22-q23.2	0.00041283	0.039363	-1.09817		Adaptor-related protein complex 1, sigma 2 subunit	AP1S2	chrXp22.2	0.000245471	0.0150364	1.05537	yes
apolipoprotein E	APOE	chr19q13.2	0.000156078	0.0231927	-1.13321	**	PDZ domain containing 8	PDZD8	chr10q25.3-q26.11	0.000478705	0.0212131	1.03382	yes
cold inducible RNA binding protein	CIRBP	chr19p13.3	4.86636e-05	0.0127323	-1.1571		La ribonucleoprotein domain family, member 4	LARP4	chr12q13.12	0.0025423	0.0467479	1.02241	yes
RAB31, member RAS oncogene family	RAB31	chr18p11.3	0.000350803	0.036188	-1.19699		germ cell-less homolog 1 (Drosophila)	GMCL1	chr2p13.3	0.00098743	0.0302942	1.01202
nuclear factor I/B	NFIB	chr9p24.1	0.000232358	0.0290944	-1.31631		small nuclear ribonucleoprotein 48kDa (U11/U12)	SNRNP48	chr6p24.3	0.000349921	0.0180293	0.99452
inositol 1,4,5-trisphosphate 3-kinase B	ITPKB	chr1q42.13	2.85265e-05	0.00986254	-1.33871		HAUS augmin-like complex, subunit 6	HAUS6	chr9p22.1	0.000897865	0.0290767	0.977298
syndecan 2	SDC2	chr8q22-q23	0.000163952	0.0238075	-1.45281		eukaryotic translation initiation factor 4E family member 3	EIF4E3	chr3p14	0.00267256	0.0479774	0.960526	yes
anthrax toxin receptor 1	ANTXR1	chr2p13.1	3.63226e-06	0.00291942	-1.46099		REST corepressor 3	RCOR3	chr1q32.2	2.86003e-05	0.00496662	0.947828	yes
serine/arginine repetitive matrix 2	SRRM2	chr16p13.3	6.5043e-06	0.00410171	-1.50847	**	ras homolog gene family, member Q	RHOQ	chr2p21	0.000581609	0.0233002	0.945253	yes
Serpin peptidase inhibitor, clade E (nexin, plasminogen activator inhibitor type 1), member 2	SERPINE2	chr2q33-q35	8.0266e-05	0.0169447	-1.63607		methylenetetrahydrofolate dehydrogenase (NADP+ dependent) 2, methenyltetrahydrofolate cyclohydrolase	MTHFD2	chr2p13.1	9.60892e-06	0.00295362	0.920152
CDC42 effector protein (Rho GTPase binding) 4	CDC42EP4	chr17q24-q25	1.79623e-05	0.00736275	-1.73771		transportin 1	TNPO1	chr5q13.2	2.57033e-05	0.00473132	0.90269	yes
allograft inflammatory factor 1-like	AIF1L	chr9q34.13-q34.3	1.23696e-05	0.00590715	-1.77523	**	ELL associated factor 1	EAF1	chr3p25.1	0.000174803	0.012688	0.88932
ezrin	EZR	chr6q25.2-q26	2.83261e-06	0.00244439	-2.20864	**	glucan (1,4-alpha-), branching enzyme 1	GBE1	chr3p12.3	3.25422e-05	0.00531789	0.874378
discoidin domain receptor tyrosine kinase 2	DDR2	chr1q23.3	5.31147e-05	0.0132491	-1.20908		chromosome 9 open reading frame 72	C9orf72	chr9p21.2	0.00170312	0.0390367	0.86477
							lysophospholipase I	LYPLA1	chr8q11.23	7.35736e-05	0.00821542	0.841631
							potassium voltage-gated channel, shaker-related subfamily, beta member 1	KCNAB1	chr3q26.1	0.00187638	0.0406587	0.839794	yes
							DCP2 decapping enzyme homolog (S. cerevisiae)	DCP2	chr5q22.2	0.00148497	0.0366496	0.8274	yes
							karyopherin alpha 1 (importin alpha 5)	KPNA1	chr3q21	0.000472624	0.0210765	0.803022	yes
							spermine synthase	SMS	chrXp22.1	0.000256643	0.0152461	0.791021
							La ribonucleoprotein domain family, member 1B	LARP1B	chr4q28.2	6.45387e-05	0.00779982	0.790735
							N-ethylmaleimide-sensitive factor attachment protein, gamma	NAPG	chr18p11.22	0.000937588	0.0297153	0.789637	yes
							protease, serine, 23	PRSS23	chr11q14.1	0.000253122	0.0151836	0.785867
							myotubularin related protein 6	MTMR6	chr13q12	5.06268e-05	0.00689814	0.778508	yes
							proteasome (prosome, macropain) 26S subunit, non-ATPase, 9	PSMD9	chr12q24.31-q24.32	0.00077342	0.0272514	0.776567	yes
							TBC1 domain family, member 22B	TBC1D22B	chr6p21.2	0.0021095	0.042883	0.772196
							survival motor neuron domain containing 1	SMNDC1	chr10q23	0.00105355	0.0311694	0.765533
							eukaryotic translation initiation factor 1A domain containing	EIF1AD	chr11q13.1	0.000154685	0.0120059	0.763661	yes
							Protein kinase, cAMP-dependent, regulatory, type II, alpha	PRKAR2A	chr3p21.3-p21.2	0.000148301	0.0117466	0.761267
							poly(A) polymerase alpha	PAPOLA	chr14q32.31	0.000526853	0.0222141	0.756908
							zinc finger, matrin type 3	ZMAT3	chr3q26.3-q27	0.00208826	0.0427632	0.755584
							Vps20-associated 1 homolog (S. cerevisiae)	VTA1	chr6q24.1	0.00176981	0.0396057	0.754312
							coiled-coil domain containing 6	CCDC6	chr10q21	0.000177186	0.0127233	0.751112
							transmembrane emp24 protein transport domain containing 7	TMED7	chr5q22.3	0.00020606	0.01379	0.746509	yes
							inhibitor of growth family, member 3	ING3	chr7q31	0.00131784	0.0349646	0.738835
							zinc finger and BTB domain containing 33	ZBTB33	chrXq23	0.00226901	0.0441139	0.733676
							myotubularin related protein 4	MTMR4	chr17q22-q23	0.00137026	0.0356239	0.733272
							Chromosome 18 open reading frame 54	C18orf54	chr18q21.2	0.00148774	0.0366627	0.729842
							insulin receptor substrate 2	IRS2	chr13q34	1.65689e-05	0.00382625	0.71384	yes
							RAP2A, member of RAS oncogene family	RAP2A	chr13q34	0.000103863	0.00992852	0.71358	yes
							TAF2 RNA polymerase II, TATA box binding protein (TBP)-associated factor, 150kDa	TAF2	chr8q24.12	0.000511843	0.0219725	0.708868	yes
							polycomb group ring finger 6	PCGF6	chr10q24.33	0.00213755	0.0429789	0.707959
							zinc finger protein 521	ZNF521	chr18q11.2	0.000402785	0.019481	0.703491
							mediator complex subunit 28	MED28	chr4p16	0.000295788	0.016477	0.700354	yes
							chromobox homolog 3 (HP1 gamma homolog, Drosophila)	CBX3	chr7p15.2	0.000229816	0.0146603	0.69698
							RIO kinase 3 (yeast)	RIOK3	chr18q11.2	0.000438676	0.0202988	0.694989
							phytanoyl-CoA 2-hydroxylase	PHYH	chr10p13	0.00238741	0.0451838	0.693455
							DCN1, defective in cullin neddylation 1, domain containing 4 (S. cerevisiae)	DCUN1D4	chr4q12	4.01596e-05	0.00596789	0.689827
							ERBB receptor feedback inhibitor 1	ERRFI1	chr1p36	0.000333143	0.0175071	0.689216	yes
							spindlin family, member 4	SPIN4	chrXq11.1	0.000401399	0.0194522	0.682826
							solute carrier family 7 (cationic amino acid transporter, y+ system), member 1	SLC7A1	chr13q12-q14	1.32407e-05	0.00346429	0.676951	yes
							dual specificity phosphatase 11 (RNA/RNP complex 1-interacting)	DUSP11	chr2p13.1	0.00112155	0.0321508	0.67185
							cullin 5	CUL5	chr11q22-q23	0.000639222	0.0246411	0.669433	yes
							RAB2B, member RAS oncogene family	RAB2B	chr14q11.2	0.00015203	0.0119381	0.664196
							myotubularin related protein 9	MTMR9	chr8p23-p22	0.000203762	0.0137069	0.661802	yes
							THAP domain containing 10	THAP10	chr15q23	0.000428396	0.0201068	0.652223
							exocyst complex component 8	EXOC8	chr1q42.2	0.00233294	0.0447204	0.651543	yes
							sterol carrier protein 2	SCP2	chr1p32	0.000139564	0.0113095	0.64719
							ubiquitin-conjugating enzyme E2G 1 (UBC7 homolog, yeast)	UBE2G1	chr1q42|17p13.2	0.000232257	0.0147226	0.644821
							ribosomal protein S6 kinase, 70kDa, polypeptide 1	RPS6KB1	chr17q23.1	0.00157742	0.0375588	0.641904
							mitogen-activated protein kinase kinase kinase kinase 5	MAP4K5	chr14q11.2-q21	0.00269096	0.048167	0.639359
							LUC7-like 2 (S. cerevisiae)	LUC7L2	chr7q34	0.00207036	0.0426096	0.638432
							ArfGAP with SH3 domain, ankyrin repeat and PH domain 1	ASAP1	chr8q24.1-q24.2	0.000262109	0.0154218	0.635965
							methylthioadenosine phosphorylase	MTAP	chr9p21	0.00215372	0.0431515	0.62855
							high-mobility group box 2	HMGB2	chr4q31	4.40087e-05	0.00638555	0.62788
							5-methyltetrahydrofolate-homocysteine methyltransferase reductase	MTRR	chr5p15.3-p15.2	0.000579158	0.0232921	0.627467
							golgi phosphoprotein 3-like	GOLPH3L	chr1q21.3	0.000812891	0.0277271	0.625382	yes
							SEC22 vesicle trafficking protein homolog B (S. cerevisiae) (gene/pseudogene)	SEC22B	chr1q21.1	0.0023074	0.0445084	0.623593	yes
							prolyl endopeptidase-like	PREPL	chr2p21	0.000522974	0.0221377	0.612488
							thioredoxin-related transmembrane protein 3	TMX3	chr18q22	0.000172863	0.0126371	0.609953
							tubulin, gamma complex associated protein 3	TUBGCP3	chr13q34	0.00258312	0.0470761	0.608316
							ATPase, Ca++ transporting, type 2C, member 1	ATP2C1	chr3q22.1	0.000686093	0.0254935	0.604735
							sorting nexin 6	SNX6	chr14q13.1	0.000514758	0.0219791	0.602652	yes
							Zinc finger protein 281	ZNF281	chr1q32.1	0.000966708	0.0300382	0.595628
							solute carrier family 19 (thiamine transporter), member 2	SLC19A2	chr1q23.3	0.00121661	0.0334219	0.591935	yes
							striatin, calmodulin binding protein 3	STRN3	chr14q13-q21	0.00183396	0.0403771	0.591147
							density-regulated protein	DENR	chr12q24.31	0.000486344	0.0213802	0.588258	yes
							U2AF homology motif (UHM) kinase 1	UHMK1	chr1q23.3	0.000155193	0.0120215	0.58346
							ubiquitin-conjugating enzyme E2, J1 (UBC6 homolog, yeast)	UBE2J1	chr6q15	0.00266798	0.0479651	0.579813
							Wiskott-Aldrich syndrome-like	WASL	chr7q31.3	0.000568397	0.0230489	0.568051	yes
							chromosome 16 open reading frame 72	C16orf72	chr16p13.2	7.76076e-05	0.00837141	0.563308
							TAF5-like RNA polymerase II, p300/CBP-associated factor (PCAF)-associated factor, 65kDa	TAF5L	chr1q42.13	0.00172048	0.0390935	0.562343	yes
							acylglycerol kinase	AGK	chr7q34	0.00127379	0.0345191	0.559504
							RNA binding motif protein 25	RBM25	chr14q24.3	0.0015586	0.0374705	0.558327	yes
							PTC7 protein phosphatase homolog (S. cerevisiae)	PPTC7	chr12q24.11	0.000617543	0.0240778	0.552905
							hairy/enhancer-of-split related with YRPW motif 1	HEY1	chr8q21	0.000776909	0.027253	0.55269
							cytidine monophosphate (UMP-CMP) kinase 1, cytosolic	CMPK1	chr1p32	0.00118894	0.0328919	0.552229
							ring finger protein 182	RNF182	chr6p23	0.000646218	0.0247182	0.55106
							staufen, RNA binding protein, homolog 1 (Drosophila)	STAU1	chr20q13.1	0.00129366	0.0347872	0.542915	yes
							clathrin interactor 1	CLINT1	chr5q33.3	0.000115844	0.0103651	0.539494	yes
							signal sequence receptor, alpha	SSR1	chr6p24.3	0.00256347	0.0469266	0.537538	yes
							nucleosome assembly protein 1-like 1	NAP1L1	chr12q21.2	0.00253984	0.046746	0.537327	yes
							vacuolar protein sorting 4 homolog B (S. cerevisiae)	VPS4B	chr18q21.32-q21.33	0.00062212	0.0242151	0.534788	yes
							zinc finger, MYM-type 2	ZMYM2	chr13q11-q12	0.00112907	0.0321938	0.532138
							yippee-like 5 (Drosophila)	YPEL5	chr2p23.1	0.000449734	0.0205973	0.52191
							calpastatin	CAST	chr5q15	0.000588857	0.0234454	0.519258
							karyopherin alpha 1 (importin alpha 5)	KPNA1	chr3q21	0.000472624	0.0210765	0.803022	yes
							muscleblind-like 2 (Drosophila)	MBNL2	chr13q32.1	0.000565712	0.023035	0.515592
							lysosomal-associated membrane protein 2	LAMP2	chrXq24	0.0022536	0.0440283	0.506486	yes
							ankyrin repeat domain 46	ANKRD46	chr8q22.2	0.00051938	0.0220995	0.499341
							solute carrier family 38, member 2	SLC38A2	chr12q	0.00024145	0.0149794	0.498785
							protein kinase C, iota	PRKCI	chr3q26.3	0.00159262	0.0377349	0.497697
							protein phosphatase 2, regulatory subunit B, alpha	PPP2R2A	chr8p21.2	0.000952394	0.0299147	0.493322
							family with sequence similarity 160, member B1	FAM160B1	chr10q25.3	0.00167375	0.0386754	0.489938
							zinc finger protein 770	ZNF770	chr15q14	0.00035089	0.0180476	0.484105
							spastin	SPAST	chr2p24-p21	0.00134065	0.03517	0.483399
							v-ral simian leukemia viral oncogene homolog A (ras related)	RALA	chr7p15-p13	0.000200991	0.0136139	0.480317	yes
							nuclear fragile X mental retardation protein interacting protein 2	NUFIP2	chr17q11.2	0.00254753	0.0468225	0.479715	yes
							forkhead box J3	FOXJ3	chr1pter-q31.3	0.000436468	0.0202946	0.478629
							protein tyrosine phosphatase, non-receptor type 11	PTPN11	chr12q24	0.000615076	0.0240496	0.477258
							chromosome 18 open reading frame 25	C18orf25	chr18q21.1	0.000990632	0.0302942	0.475958
							immediate early response 3 interacting protein 1	IER3IP1	chr18q12	0.00262379	0.0474482	0.472625	yes
							inhibin, beta E	INHBE	chr12q13.3	0.00254125	0.046746	0.467351
							glycerol-3-phosphate dehydrogenase 1-like	GPD1L	chr3p22.3	0.00198198	0.0417157	0.459937
							protein phosphatase 1, regulatory (inhibitor) subunit 12A	PPP1R12A	chr12q15-q21	0.00211496	0.0429346	0.457355	yes
							synovial sarcoma, X breakpoint 2 interacting protein	SSX2IP	chr1p22.3	0.00204671	0.0423238	0.453457	yes
							Family with sequence similarity 199, X-linked	FAM199X	chrXq22.2	0.00173498	0.0392548	0.449773	yes
							erythrocyte membrane protein band 4.1-like 3	EPB41L3	chr18p11.32	0.00160546	0.0378437	0.444835
							coenzyme Q10 homolog B (S. cerevisiae)	COQ10B	chr2q33.1	0.00167634	0.0386754	0.419406
							striatin, calmodulin binding protein	STRN	chr2p22-p21	0.0018972	0.0407804	0.413204
							xenotropic and polytropic retrovirus receptor 1	XPR1	chr1q25.1	0.00280086	0.0491226	0.407102	yes
							casein kinase 1, alpha 1	CSNK1A1	chr5q32	0.00236209	0.0449844	0.406082
							sorting nexin 10	SNX10	chr7p15.2	0.00143592	0.0363083	0.40322	yes
							budding uninhibited by benzimidazoles 3 homolog (yeast)	BUB3	chr10q26	0.0011742	0.0327047	0.396752
							SMAD family member 2	SMAD2	chr18q21.1	0.00160015	0.0377988	0.380054
							nuclear receptor subfamily 3, group C, member 1 (glucocorticoid receptor)	NR3C1	chr5q31.3	0.00231954	0.0446278	0.372429	yes
							zinc finger protein 36, C3H type-like 1	ZFP36L1	chr14q22-q24	1.88724e-05	0.00416276	-1.88635
							solute carrier family 41, member 1	SLC41A1	chr1q32.1	0.00212104	0.04294	-0.404615	yes
							cyclin M3	CNNM3	chr2p12-p11.2	0.00287466	0.0499466	-0.429416
							solute carrier family 39 (zinc transporter), member 14	SLC39A14	chr8p21.3	0.00212383	0.04294	-0.452408
							poly(A) binding protein, cytoplasmic 1	PABPC1	chr8q22.2-q23	0.00176363	0.0395944	-0.460939	yes
							G protein-coupled receptor kinase interacting ArfGAP 1	GIT1	chr17p11.2	0.00156302	0.0375066	-0.461154	yes
							CREB binding protein	CREBBP	chr16p13.3	0.00272001	0.0485104	-0.47216	yes
							cell division cycle 42 (GTP binding protein, 25kDa)	CDC42	chr1p36.1	0.00205792	0.0424246	-0.476889
							carboxypeptidase M	CPM	chr12q14.3	0.000121354	0.0105589	-0.932794
							neuroligin 2	NLGN2	chr17p13.1	1.60663e-05	0.00372768	-1.13382	yes
							Kruppel-like factor 9	KLF9	chr9q13	0.00211067	0.042883	-0.536271
							guanine nucleotide binding protein (G protein), alpha 11 (Gq class)	GNA11	chr19p13.3	0.000992407	0.0302942	-0.989159
							citron (rho-interacting, serine/threonine kinase 21)	CIT	chr12q24	0.00226042	0.0440671	-0.547209
							chitobiase, di-N-acetyl-	CTBS	chr1p22	0.00163353	0.0382256	-0.551272
							lysosomal-associated membrane protein 1	LAMP1	chr13q34	0.00260428	0.0472691	-0.554016	yes
							neogenin homolog 1 (chicken)	NEO1	chr15q22.3-q23	1.51142e-05	0.00361229	-0.997642
							WD repeat domain 55	WDR55	chr5q31.3	0.00197074	0.0416336	-0.561106
							Tribbles homolog 1 (Drosophila)	TRIB1	chr8q24.13	0.00139028	0.0357662	-0.564451
							Low density lipoprotein receptor class A domain containing 3	LDLRAD3	chr11p13	0.00135907	0.0354078	-0.565014
							ribosomal RNA processing 1 homolog B (S. cerevisiae)	RRP1B	chr21q22.3	0.00227346	0.0441661	-0.577287	yes
							H2A histone family, member V	H2AFV	chr7p13	0.00131525	0.0349512	-0.922345	yes
							coactivator-associated arginine methyltransferase 1	CARM1	chr19p13.2	0.00143982	0.0363083	-0.596846
							chromosome 7 open reading frame 41	C7orf41	chr7p14.3	6.10689e-05	0.00751913	-0.749825
							nuclear factor I/A	NFIA	chr1p31.3-p31.2	0.00200987	0.0421028	-0.615989
							5'-nucleotidase domain containing 3	NT5DC3	chr12q22-q23.1	0.0020133	0.0421035	-0.624623
							CCR4-NOT transcription complex, subunit 8	CNOT8	chr5q31-q33	0.00284981	0.0496375	-0.627544
							zinc finger homeobox 3	ZFHX3	chr16q22.3-q23.1	0.000796034	0.0275833	-1.04097
							Family with sequence similarity 120A opposite strand	FAM120AOS	chr9q22.31	2.85046e-05	0.00496662	-0.635912
							protein disulfide isomerase family A, member 4	PDIA4	chr7q35	0.00192942	0.0410866	-0.641056
							SMT3 suppressor of mif two 3 homolog 2 (S. cerevisiae)	SUMO2	chr17q25.1	0.00025509	0.0152461	-0.641578	yes
							transcription factor 3 (E2A immunoglobulin enhancer binding factors E12/E47)	TCF3	chr19p13.3	0.00151984	0.0369849	-0.645482	yes
							family with sequence similarity 193, member B	FAM193B	chr5q35.3	0.000714902	0.0262342	-0.648106
							KIAA0430	KIAA0430	chr16p13.11	0.0020915	0.0427822	-0.652706
							interferon, alpha-inducible protein 6	IFI6	chr1p35	0.000417108	0.0198229	-0.662442	yes
							acidic (leucine-rich) nuclear phosphoprotein 32 family, member B	ANP32B	chr9q22.32	0.000315066	0.0169932	-0.66603
							ISG15 ubiquitin-like modifier	ISG15	chr1p36.33	0.000490104	0.0214668	-0.670373
							KH-type splicing regulatory protein	KHSRP	chr19p13.3	0.0021899	0.0434454	-0.675904	yes
							methyl CpG binding protein 2 (Rett syndrome)	MECP2	chrXq28	0.00139361	0.0357957	-0.823299	yes
							growth factor receptor-bound protein 2	GRB2	chr17q24-q25	0.0016401	0.0383245	-0.685102	yes
							Zinc finger E-box binding homeobox 2	ZEB2	chr2q22.3	0.00257365	0.0470545	-0.689141
							docking protein 4	DOK4	chr16q21	0.00158014	0.0375588	-0.698913	yes
							interleukin 13 receptor, alpha 1	IL13RA1	chrXq24	0.000361963	0.0184118	-0.71651	yes
							sortilin 1	SORT1	chr1p21.3-p13.1|1p21.3-p13.1	0.000764922	0.0270878	-0.721338	yes
							interferon regulatory factor 2 binding protein 2	IRF2BP2	chr1q42.3	0.00011258	0.0102801	-0.721468	yes
							lipopolysaccharide-induced TNF factor	LITAF	chr16p13.13	0.00257492	0.0470545	-0.730218
							heterogeneous nuclear ribonucleoprotein L	HNRNPL	chr19q13.2	0.00127649	0.0345191	-0.731884
							RNA binding motif protein 33	RBM33	chr7q36.3	0.000564992	0.023035	-0.734437
							GTPase activating protein (SH3 domain) binding protein 1	G3BP1	chr5q33.1	0.00146924	0.0364259	-0.738465
							Cyclin I	CCNI	chr4q21.1	0.00248392	0.0461737	-0.742595
							uronyl-2-sulfotransferase	UST	chr6q25.1	0.000291994	0.0164144	-0.745351
							polymerase (RNA) II (DNA directed) polypeptide J, 13.3kDa	POLR2J	chr7q22.1	0.00103197	0.0308763	-0.745742	yes
							YY1 transcription factor	YY1	chr14q	0.00112721	0.0321795	-0.749584	yes
							lethal giant larvae homolog 1 (Drosophila)	LLGL1	chr17p11.2	0.000644711	0.0247171	-0.751791
							actin related protein 2/3 complex, subunit 5, 16kDa	ARPC5	chr1q25.3	2.05344e-05	0.00438753	-0.766275	yes
							carbohydrate (chondroitin 6) sulfotransferase 3	CHST3	chr10q22.1	0.000539475	0.0224879	-0.773704
							phosphatase and actin regulator 4	PHACTR4	chr1p35.3	0.00193849	0.0412437	-0.809546
							HECT domain containing 2	HECTD2	chr10q23.32	0.00170488	0.0390409	-0.818134
							tumor protein p53 inducible nuclear protein 1	TP53INP1	chr8q22	0.00142938	0.0362601	-0.824563
							Rho/Rac guanine nucleotide exchange factor (GEF) 2	ARHGEF2	chr1q21-q22	0.00111517	0.032134	-0.831622
							pregnancy-associated plasma protein A, pappalysin 1	PAPPA	chr9q33.2	0.00143328	0.0363029	-1.11496
							phosphodiesterase 4D interacting protein	PDE4DIP	chr1q12	0.00151703	0.0369586	-1.07636
							chemokine (C-X-C motif) ligand 16	CXCL16	chr17p13	0.000659546	0.0250399	-0.836207	yes
							apolipoprotein E	APOE	chr19q13.2	6.60823e-05	0.00787035	-0.856057
							quaking homolog, KH domain RNA binding (mouse)	QKI	chr6q26-q27	0.00143984	0.0363083	-0.858456	yes
							amyloid beta (A4) precursor-like protein 2	APLP2	chr11q23-q25|11q24	0.000820552	0.0277971	-0.985885
							ets variant 5	ETV5	chr3q28	0.00115692	0.0324728	-0.861549
							serpin peptidase inhibitor, clade H (heat shock protein 47), member 1, (collagen binding protein 1)	SERPINH1	chr11q13.5	0.00144029	0.0363083	-0.862291
							Zic family member 2 (odd-paired homolog, Drosophila)	ZIC2	chr13q32	6.12524e-06	0.00236799	-0.862905
							neuron navigator 1	NAV1	chr1q32.3	0.000443924	0.0204838	-1.1335	yes
							Ubiquitin-conjugating enzyme E2H (UBC8 homolog, yeast)	UBE2H	chr7q32	4.65522e-05	0.00647492	-0.88009
							alkB, alkylation repair homolog 5 (E. coli)	ALKBH5	chr17p11.2|17p11.2	0.000631885	0.0244164	-0.910292
							poly(A) binding protein, nuclear 1	PABPN1	chr14q11.2-q13	0.00197659	0.0416914	-0.91922
							H2A histone family, member V	H2AFV	chr7p13	0.00131525	0.0349512	-0.922345	yes
							furin (paired basic amino acid cleaving enzyme)	FURIN	chr15q26.1	0.000169715	0.0125533	-0.923385
							serine/arginine repetitive matrix 2	SRRM2	chr16p13.3	0.00134614	0.0352381	-0.928466
							Carboxypeptidase M	CPM	chr12q14.3	0.000121354	0.0105589	-0.932794
							casein kinase 1, epsilon	CSNK1E	chr22q13.1	0.00078772	0.027402	-0.973726
							polymerase (RNA) II (DNA directed) polypeptide A, 220kDa	POLR2A	chr17p13.1	0.000457497	0.0207826	-0.981492	yes
							leptin receptor overlapping transcript	LEPROT	chr1p31.3	0.000160516	0.0121882	-0.981644	yes
							La ribonucleoprotein domain family, member 4B	LARP4B	chr10p15.3	0.00130301	0.0348287
							ras homolog gene family, member B	chr2p24	full length	0.0159923	-0.987235	-0.984097
							sphingomyelin phosphodiesterase 1, acid lysosomal	SMPD1	chr11p15.4-p15.1	0.000197816	0.0135094	-1.00921
							pleckstrin homology-like domain, family A, member 1	PHLDA1	chr12q15	0.000355871	0.0181951	-1.01447
							glyoxylate reductase 1 homolog (Arabidopsis)	GLYR1	chr16p13.3	0.000283622	0.0161684	-1.02401
							TBC1 domain family, member 20	TBC1D20	chr20p13	5.73861e-05	0.00737645	-1.03213
							zinc finger homeobox 3	ZFHX3	chr16q22.3-q23.1	0.000796034	0.0275833	-1.04097
							mex-3 homolog D (C. elegans)	MEX3D	chr19p13.3	0.000485533	0.0213802	-1.08259
							carbonic anhydrase VB, mitochondrial	CA5B	chrXp21.1	0.00120343	0.0331619	-1.10374
							GM2 ganglioside activator	GM2A	chr5q31.3-q33.1	0.000462599	0.0208812	-1.37265
							radixin	RDX	chr11q23	0.000131119	0.0109685	-1.11406
							allograft inflammatory factor 1-like	AIF1L	chr9q34.13-q34.3	0.000244398	0.0150364	-1.1484
							amino-terminal enhancer of split	AES	chr19p13.3	0.0010994	0.0318476	-1.1601
							dual specificity phosphatase 3	DUSP3	chr17q21	0.00154448	0.0373461	-1.16759
							DET1 and DDB1 associated 1	DDA1	chr19p13.11	0.000310192	0.0168967	-1.17841
							Cyclin-dependent kinase 9	CDK9	chr9q34.1	0.0014045	0.035877	-1.18389
							calreticulin	CALR	chr19p13.3-p13.2	0.00155259	0.0374358	-1.19567
							eukaryotic translation initiation factor 5A	EIF5A	chr17p13-p12	0.00260756	0.0472937	-1.21805
							CUGBP, Elav-like family member 1	CELF1	chr11p11	4.10449e-05	0.00606281	-1.21878	yes
							ADP-ribosylation factor 3	ARF3	chr12q13	0.000972605	0.0301263	-1.24288
							Peptidase M20 domain containing 2	PM20D2	chr6q15	0.000521439	0.0221108	-1.2606
							calcium/calmodulin-dependent protein kinase II inhibitor 1	CAMK2N1	chr1p36.12	6.6052e-05	0.00787035	-1.2741
							tetraspanin 14	TSPAN14	chr10q23.1	0.000114245	0.0103299	-1.28645
							ezrin	EZR	chr6q25.2-q26	0.000311692	0.0169222	-1.36668	yes
							GM2 ganglioside activator	GM2A	chr5q31.3-q33.1	0.000462599	0.0208812	-1.37265
							endothelial PAS domain protein 1	EPAS1	chr2p21-p16	0.000643926	0.0247171	-1.39051
							RAS-like, family 11, member A	RASL11A	chr13q12.2	0.0019942	0.041915	-1.40529
							myristoylated alanine-rich protein kinase C substrate	MARCKS	chr6q22.2	2.50695e-05	0.00468867	-1.42669
							AT rich interactive domain 5B (MRF1-like)	ARID5B	chr10q21.2	0.000262035	0.0154218	-1.60421
							period homolog 2 (Drosophila)	PER2	chr2q37.3	0.000892872	0.0290272	-1.77207
							zinc finger protein 36, C3H type-like 1	ZFP36L1	chr14q22-q24	1.88724e-05	0.00416276	-1.88635
							pre-B-cell leukemia homeobox 1	PBX1	chr1q23	2.10465e-05	0.00443294	-1.9751
							adrenergic, alpha-1D-, receptor	ADRA1D	chr20p13	3.81435e-06	0.00169027	-2.16967	yes
							prune homolog (Drosophila)	PRUNE	chr1q21	0.0021734	0.0433517	-1.24864

## Sheet: Sheet3
from Supplemental Table 3. AN VPL SCHIZOPHRENIA				AN VPL SZ				from Supplemental Table 4. AN VPL Normal Controls
22 mRNAs	1 up-regulated; 21 down-regulated; 5 overlap with NC (16 unique down-regulated)							246 mRNAs
PBX1, APOE, SRRM2, AIF1L and EZR overlap with NC								133 up regulated 113 down-regulated
Gene.Title	Gene.Symbol	Chromosom	p	p.adj	Log2Rat			Gene.Title	Gene.Symbol	Chromosom	p	p.adj	Log2Rat
apoptosis inhibitor 5	API5	chr11p11.2	0.00052789	0.044281	1.8875			transcription factor AP-2 gamma (activating enhancer binding protein 2 gamma)	TFAP2C	chr20q13.2	0.000273803	0.0158632	1.67886	yes
leucine rich repeat containing 37B	LRRC37B	---	0.000491115	0.0424481	-0.677688			mohawk homeobox	MKX	chr10p12.1	0.000224539	0.0144752	1.52608
pre-B-cell leukemia homeobox 1	PBX1	chr1q23	0.000648658	0.0495438	-0.756498	**		Echinoderm microtubule associated protein like 4	EML4	chr2p22-p21	2.57785e-05	0.00473132	1.45049	yes
interferon regulatory factor 9	IRF9	chr14q11.2	0.000662946	0.0499372	-0.886595			AE binding protein 2	AEBP2	chr12p12.3	0.000391451	0.0192772	1.35526	yes
Splicing factor proline/glutamine-rich (polypyrimidine tract binding protein associated)	SFPQ	chr1p34.3	0.000290932	0.0330493	-0.911463			potassium channel tetramerisation domain containing 9	KCTD9	chr8p21.1	7.59219e-06	0.00257256	1.35372	yes
arginine-glutamic acid dipeptide (RE) repeats	RERE	chr1p36.2-p36.1	0.000180398	0.024874	-0.919494			cystathionase (cystathionine gamma-lyase)	CTH	chr1p31.1	0.00161123	0.0379081	1.11401
DEAD (Asp-Glu-Ala-Asp) box polypeptide 17	DDX17	chr22q13.1	0.000241483	0.02998	-1.05559			chromosome 12 open reading frame 75	C12orf75	chr12q23.3	0.000558687	0.0229772	1.09663
bromodomain containing 4	BRD4	chr19p13.1	0.000575324	0.0464526	-1.09663			vezatin, adherens junctions transmembrane protein	VEZT	chr12q22	0.000198948	0.0135259	1.09402	yes
protein kinase C, alpha	PRKCA	chr17q22-q23.2	0.00041283	0.039363	-1.09817			Adaptor-related protein complex 1, sigma 2 subunit	AP1S2	chrXp22.2	0.000245471	0.0150364	1.05537	yes
apolipoprotein E	APOE	chr19q13.2	0.000156078	0.0231927	-1.13321	**		PDZ domain containing 8	PDZD8	chr10q25.3-q26.11	0.000478705	0.0212131	1.03382	yes
cold inducible RNA binding protein	CIRBP	chr19p13.3	4.86636e-05	0.0127323	-1.1571			La ribonucleoprotein domain family, member 4	LARP4	chr12q13.12	0.0025423	0.0467479	1.02241	yes
RAB31, member RAS oncogene family	RAB31	chr18p11.3	0.000350803	0.036188	-1.19699			germ cell-less homolog 1 (Drosophila)	GMCL1	chr2p13.3	0.00098743	0.0302942	1.01202
nuclear factor I/B	NFIB	chr9p24.1	0.000232358	0.0290944	-1.31631			small nuclear ribonucleoprotein 48kDa (U11/U12)	SNRNP48	chr6p24.3	0.000349921	0.0180293	0.99452
inositol 1,4,5-trisphosphate 3-kinase B	ITPKB	chr1q42.13	2.85265e-05	0.00986254	-1.33871			HAUS augmin-like complex, subunit 6	HAUS6	chr9p22.1	0.000897865	0.0290767	0.977298
syndecan 2	SDC2	chr8q22-q23	0.000163952	0.0238075	-1.45281			eukaryotic translation initiation factor 4E family member 3	EIF4E3	chr3p14	0.00267256	0.0479774	0.960526	yes
anthrax toxin receptor 1	ANTXR1	chr2p13.1	3.63226e-06	0.00291942	-1.46099			REST corepressor 3	RCOR3	chr1q32.2	2.86003e-05	0.00496662	0.947828	yes
serine/arginine repetitive matrix 2	SRRM2	chr16p13.3	6.5043e-06	0.00410171	-1.50847	**		ras homolog gene family, member Q	RHOQ	chr2p21	0.000581609	0.0233002	0.945253	yes
Serpin peptidase inhibitor, clade E (nexin, plasminogen activator inhibitor type 1), member 2	SERPINE2	chr2q33-q35	8.0266e-05	0.0169447	-1.63607			methylenetetrahydrofolate dehydrogenase (NADP+ dependent) 2, methenyltetrahydrofolate cyclohydrolase	MTHFD2	chr2p13.1	9.60892e-06	0.00295362	0.920152
CDC42 effector protein (Rho GTPase binding) 4	CDC42EP4	chr17q24-q25	1.79623e-05	0.00736275	-1.73771			transportin 1	TNPO1	chr5q13.2	2.57033e-05	0.00473132	0.90269	yes
allograft inflammatory factor 1-like	AIF1L	chr9q34.13-q34.3	1.23696e-05	0.00590715	-1.77523	**		ELL associated factor 1	EAF1	chr3p25.1	0.000174803	0.012688	0.88932
ezrin	EZR	chr6q25.2-q26	2.83261e-06	0.00244439	-2.20864	**		glucan (1,4-alpha-), branching enzyme 1	GBE1	chr3p12.3	3.25422e-05	0.00531789	0.874378
discoidin domain receptor tyrosine kinase 2	DDR2	chr1q23.3	5.31147e-05	0.0132491	-1.20908			chromosome 9 open reading frame 72	C9orf72	chr9p21.2	0.00170312	0.0390367	0.86477
								lysophospholipase I	LYPLA1	chr8q11.23	7.35736e-05	0.00821542	0.841631
								potassium voltage-gated channel, shaker-related subfamily, beta member 1	KCNAB1	chr3q26.1	0.00187638	0.0406587	0.839794	yes
								DCP2 decapping enzyme homolog (S. cerevisiae)	DCP2	chr5q22.2	0.00148497	0.0366496	0.8274	yes
								karyopherin alpha 1 (importin alpha 5)	KPNA1	chr3q21	0.000472624	0.0210765	0.803022	yes
								spermine synthase	SMS	chrXp22.1	0.000256643	0.0152461	0.791021
								La ribonucleoprotein domain family, member 1B	LARP1B	chr4q28.2	6.45387e-05	0.00779982	0.790735
								N-ethylmaleimide-sensitive factor attachment protein, gamma	NAPG	chr18p11.22	0.000937588	0.0297153	0.789637	yes
								protease, serine, 23	PRSS23	chr11q14.1	0.000253122	0.0151836	0.785867
								myotubularin related protein 6	MTMR6	chr13q12	5.06268e-05	0.00689814	0.778508	yes
								proteasome (prosome, macropain) 26S subunit, non-ATPase, 9	PSMD9	chr12q24.31-q24.32	0.00077342	0.0272514	0.776567	yes
								TBC1 domain family, member 22B	TBC1D22B	chr6p21.2	0.0021095	0.042883	0.772196
								survival motor neuron domain containing 1	SMNDC1	chr10q23	0.00105355	0.0311694	0.765533
								eukaryotic translation initiation factor 1A domain containing	EIF1AD	chr11q13.1	0.000154685	0.0120059	0.763661	yes
								Protein kinase, cAMP-dependent, regulatory, type II, alpha	PRKAR2A	chr3p21.3-p21.2	0.000148301	0.0117466	0.761267
								poly(A) polymerase alpha	PAPOLA	chr14q32.31	0.000526853	0.0222141	0.756908
								zinc finger, matrin type 3	ZMAT3	chr3q26.3-q27	0.00208826	0.0427632	0.755584
								Vps20-associated 1 homolog (S. cerevisiae)	VTA1	chr6q24.1	0.00176981	0.0396057	0.754312
								coiled-coil domain containing 6	CCDC6	chr10q21	0.000177186	0.0127233	0.751112
								transmembrane emp24 protein transport domain containing 7	TMED7	chr5q22.3	0.00020606	0.01379	0.746509	yes
								inhibitor of growth family, member 3	ING3	chr7q31	0.00131784	0.0349646	0.738835
								zinc finger and BTB domain containing 33	ZBTB33	chrXq23	0.00226901	0.0441139	0.733676
								myotubularin related protein 4	MTMR4	chr17q22-q23	0.00137026	0.0356239	0.733272
								Chromosome 18 open reading frame 54	C18orf54	chr18q21.2	0.00148774	0.0366627	0.729842
								insulin receptor substrate 2	IRS2	chr13q34	1.65689e-05	0.00382625	0.71384	yes
								RAP2A, member of RAS oncogene family	RAP2A	chr13q34	0.000103863	0.00992852	0.71358	yes
								TAF2 RNA polymerase II, TATA box binding protein (TBP)-associated factor, 150kDa	TAF2	chr8q24.12	0.000511843	0.0219725	0.708868	yes
								polycomb group ring finger 6	PCGF6	chr10q24.33	0.00213755	0.0429789	0.707959
								zinc finger protein 521	ZNF521	chr18q11.2	0.000402785	0.019481	0.703491
								mediator complex subunit 28	MED28	chr4p16	0.000295788	0.016477	0.700354	yes
								chromobox homolog 3 (HP1 gamma homolog, Drosophila)	CBX3	chr7p15.2	0.000229816	0.0146603	0.69698
								RIO kinase 3 (yeast)	RIOK3	chr18q11.2	0.000438676	0.0202988	0.694989
								phytanoyl-CoA 2-hydroxylase	PHYH	chr10p13	0.00238741	0.0451838	0.693455
								DCN1, defective in cullin neddylation 1, domain containing 4 (S. cerevisiae)	DCUN1D4	chr4q12	4.01596e-05	0.00596789	0.689827
								ERBB receptor feedback inhibitor 1	ERRFI1	chr1p36	0.000333143	0.0175071	0.689216	yes
								spindlin family, member 4	SPIN4	chrXq11.1	0.000401399	0.0194522	0.682826
								solute carrier family 7 (cationic amino acid transporter, y+ system), member 1	SLC7A1	chr13q12-q14	1.32407e-05	0.00346429	0.676951	yes
								dual specificity phosphatase 11 (RNA/RNP complex 1-interacting)	DUSP11	chr2p13.1	0.00112155	0.0321508	0.67185
								cullin 5	CUL5	chr11q22-q23	0.000639222	0.0246411	0.669433	yes
								RAB2B, member RAS oncogene family	RAB2B	chr14q11.2	0.00015203	0.0119381	0.664196
								myotubularin related protein 9	MTMR9	chr8p23-p22	0.000203762	0.0137069	0.661802	yes
								THAP domain containing 10	THAP10	chr15q23	0.000428396	0.0201068	0.652223
								exocyst complex component 8	EXOC8	chr1q42.2	0.00233294	0.0447204	0.651543	yes
								sterol carrier protein 2	SCP2	chr1p32	0.000139564	0.0113095	0.64719
								ubiquitin-conjugating enzyme E2G 1 (UBC7 homolog, yeast)	UBE2G1	chr1q42|17p13.2	0.000232257	0.0147226	0.644821
								ribosomal protein S6 kinase, 70kDa, polypeptide 1	RPS6KB1	chr17q23.1	0.00157742	0.0375588	0.641904
								mitogen-activated protein kinase kinase kinase kinase 5	MAP4K5	chr14q11.2-q21	0.00269096	0.048167	0.639359
								LUC7-like 2 (S. cerevisiae)	LUC7L2	chr7q34	0.00207036	0.0426096	0.638432
								ArfGAP with SH3 domain, ankyrin repeat and PH domain 1	ASAP1	chr8q24.1-q24.2	0.000262109	0.0154218	0.635965
								methylthioadenosine phosphorylase	MTAP	chr9p21	0.00215372	0.0431515	0.62855
								high-mobility group box 2	HMGB2	chr4q31	4.40087e-05	0.00638555	0.62788
								5-methyltetrahydrofolate-homocysteine methyltransferase reductase	MTRR	chr5p15.3-p15.2	0.000579158	0.0232921	0.627467
								golgi phosphoprotein 3-like	GOLPH3L	chr1q21.3	0.000812891	0.0277271	0.625382	yes
								SEC22 vesicle trafficking protein homolog B (S. cerevisiae) (gene/pseudogene)	SEC22B	chr1q21.1	0.0023074	0.0445084	0.623593	yes
								prolyl endopeptidase-like	PREPL	chr2p21	0.000522974	0.0221377	0.612488
								thioredoxin-related transmembrane protein 3	TMX3	chr18q22	0.000172863	0.0126371	0.609953
								tubulin, gamma complex associated protein 3	TUBGCP3	chr13q34	0.00258312	0.0470761	0.608316
								ATPase, Ca++ transporting, type 2C, member 1	ATP2C1	chr3q22.1	0.000686093	0.0254935	0.604735
								sorting nexin 6	SNX6	chr14q13.1	0.000514758	0.0219791	0.602652	yes
								Zinc finger protein 281	ZNF281	chr1q32.1	0.000966708	0.0300382	0.595628
								solute carrier family 19 (thiamine transporter), member 2	SLC19A2	chr1q23.3	0.00121661	0.0334219	0.591935	yes
								striatin, calmodulin binding protein 3	STRN3	chr14q13-q21	0.00183396	0.0403771	0.591147
								density-regulated protein	DENR	chr12q24.31	0.000486344	0.0213802	0.588258	yes
								U2AF homology motif (UHM) kinase 1	UHMK1	chr1q23.3	0.000155193	0.0120215	0.58346
								ubiquitin-conjugating enzyme E2, J1 (UBC6 homolog, yeast)	UBE2J1	chr6q15	0.00266798	0.0479651	0.579813
								Wiskott-Aldrich syndrome-like	WASL	chr7q31.3	0.000568397	0.0230489	0.568051	yes
								chromosome 16 open reading frame 72	C16orf72	chr16p13.2	7.76076e-05	0.00837141	0.563308
								TAF5-like RNA polymerase II, p300/CBP-associated factor (PCAF)-associated factor, 65kDa	TAF5L	chr1q42.13	0.00172048	0.0390935	0.562343	yes
								acylglycerol kinase	AGK	chr7q34	0.00127379	0.0345191	0.559504
								RNA binding motif protein 25	RBM25	chr14q24.3	0.0015586	0.0374705	0.558327	yes
								PTC7 protein phosphatase homolog (S. cerevisiae)	PPTC7	chr12q24.11	0.000617543	0.0240778	0.552905
								hairy/enhancer-of-split related with YRPW motif 1	HEY1	chr8q21	0.000776909	0.027253	0.55269
								cytidine monophosphate (UMP-CMP) kinase 1, cytosolic	CMPK1	chr1p32	0.00118894	0.0328919	0.552229
								ring finger protein 182	RNF182	chr6p23	0.000646218	0.0247182	0.55106
								staufen, RNA binding protein, homolog 1 (Drosophila)	STAU1	chr20q13.1	0.00129366	0.0347872	0.542915	yes
								clathrin interactor 1	CLINT1	chr5q33.3	0.000115844	0.0103651	0.539494	yes
								signal sequence receptor, alpha	SSR1	chr6p24.3	0.00256347	0.0469266	0.537538	yes
								nucleosome assembly protein 1-like 1	NAP1L1	chr12q21.2	0.00253984	0.046746	0.537327	yes
								vacuolar protein sorting 4 homolog B (S. cerevisiae)	VPS4B	chr18q21.32-q21.33	0.00062212	0.0242151	0.534788	yes
								zinc finger, MYM-type 2	ZMYM2	chr13q11-q12	0.00112907	0.0321938	0.532138
								yippee-like 5 (Drosophila)	YPEL5	chr2p23.1	0.000449734	0.0205973	0.52191
								calpastatin	CAST	chr5q15	0.000588857	0.0234454	0.519258
								karyopherin alpha 1 (importin alpha 5)	KPNA1	chr3q21	0.000472624	0.0210765	0.803022	yes
								muscleblind-like 2 (Drosophila)	MBNL2	chr13q32.1	0.000565712	0.023035	0.515592
								lysosomal-associated membrane protein 2	LAMP2	chrXq24	0.0022536	0.0440283	0.506486	yes
								ankyrin repeat domain 46	ANKRD46	chr8q22.2	0.00051938	0.0220995	0.499341
								solute carrier family 38, member 2	SLC38A2	chr12q	0.00024145	0.0149794	0.498785
								protein kinase C, iota	PRKCI	chr3q26.3	0.00159262	0.0377349	0.497697
								protein phosphatase 2, regulatory subunit B, alpha	PPP2R2A	chr8p21.2	0.000952394	0.0299147	0.493322
								family with sequence similarity 160, member B1	FAM160B1	chr10q25.3	0.00167375	0.0386754	0.489938
								zinc finger protein 770	ZNF770	chr15q14	0.00035089	0.0180476	0.484105
								spastin	SPAST	chr2p24-p21	0.00134065	0.03517	0.483399
								v-ral simian leukemia viral oncogene homolog A (ras related)	RALA	chr7p15-p13	0.000200991	0.0136139	0.480317	yes
								nuclear fragile X mental retardation protein interacting protein 2	NUFIP2	chr17q11.2	0.00254753	0.0468225	0.479715	yes
								forkhead box J3	FOXJ3	chr1pter-q31.3	0.000436468	0.0202946	0.478629
								protein tyrosine phosphatase, non-receptor type 11	PTPN11	chr12q24	0.000615076	0.0240496	0.477258
								chromosome 18 open reading frame 25	C18orf25	chr18q21.1	0.000990632	0.0302942	0.475958
								immediate early response 3 interacting protein 1	IER3IP1	chr18q12	0.00262379	0.0474482	0.472625	yes
								inhibin, beta E	INHBE	chr12q13.3	0.00254125	0.046746	0.467351
								glycerol-3-phosphate dehydrogenase 1-like	GPD1L	chr3p22.3	0.00198198	0.0417157	0.459937
								protein phosphatase 1, regulatory (inhibitor) subunit 12A	PPP1R12A	chr12q15-q21	0.00211496	0.0429346	0.457355	yes
								synovial sarcoma, X breakpoint 2 interacting protein	SSX2IP	chr1p22.3	0.00204671	0.0423238	0.453457	yes
								Family with sequence similarity 199, X-linked	FAM199X	chrXq22.2	0.00173498	0.0392548	0.449773	yes
								erythrocyte membrane protein band 4.1-like 3	EPB41L3	chr18p11.32	0.00160546	0.0378437	0.444835
								coenzyme Q10 homolog B (S. cerevisiae)	COQ10B	chr2q33.1	0.00167634	0.0386754	0.419406
								striatin, calmodulin binding protein	STRN	chr2p22-p21	0.0018972	0.0407804	0.413204
								xenotropic and polytropic retrovirus receptor 1	XPR1	chr1q25.1	0.00280086	0.0491226	0.407102	yes
								casein kinase 1, alpha 1	CSNK1A1	chr5q32	0.00236209	0.0449844	0.406082
								sorting nexin 10	SNX10	chr7p15.2	0.00143592	0.0363083	0.40322	yes
								budding uninhibited by benzimidazoles 3 homolog (yeast)	BUB3	chr10q26	0.0011742	0.0327047	0.396752
								SMAD family member 2	SMAD2	chr18q21.1	0.00160015	0.0377988	0.380054
								nuclear receptor subfamily 3, group C, member 1 (glucocorticoid receptor)	NR3C1	chr5q31.3	0.00231954	0.0446278	0.372429	yes
								zinc finger protein 36, C3H type-like 1	ZFP36L1	chr14q22-q24	1.88724e-05	0.00416276	-1.88635
								solute carrier family 41, member 1	SLC41A1	chr1q32.1	0.00212104	0.04294	-0.404615	yes
								cyclin M3	CNNM3	chr2p12-p11.2	0.00287466	0.0499466	-0.429416
								solute carrier family 39 (zinc transporter), member 14	SLC39A14	chr8p21.3	0.00212383	0.04294	-0.452408
								poly(A) binding protein, cytoplasmic 1	PABPC1	chr8q22.2-q23	0.00176363	0.0395944	-0.460939	yes
								G protein-coupled receptor kinase interacting ArfGAP 1	GIT1	chr17p11.2	0.00156302	0.0375066	-0.461154	yes
								CREB binding protein	CREBBP	chr16p13.3	0.00272001	0.0485104	-0.47216	yes
								cell division cycle 42 (GTP binding protein, 25kDa)	CDC42	chr1p36.1	0.00205792	0.0424246	-0.476889
								carboxypeptidase M	CPM	chr12q14.3	0.000121354	0.0105589	-0.932794
								neuroligin 2	NLGN2	chr17p13.1	1.60663e-05	0.00372768	-1.13382	yes
								Kruppel-like factor 9	KLF9	chr9q13	0.00211067	0.042883	-0.536271
								guanine nucleotide binding protein (G protein), alpha 11 (Gq class)	GNA11	chr19p13.3	0.000992407	0.0302942	-0.989159
								citron (rho-interacting, serine/threonine kinase 21)	CIT	chr12q24	0.00226042	0.0440671	-0.547209
								chitobiase, di-N-acetyl-	CTBS	chr1p22	0.00163353	0.0382256	-0.551272
								lysosomal-associated membrane protein 1	LAMP1	chr13q34	0.00260428	0.0472691	-0.554016	yes
								neogenin homolog 1 (chicken)	NEO1	chr15q22.3-q23	1.51142e-05	0.00361229	-0.997642
								WD repeat domain 55	WDR55	chr5q31.3	0.00197074	0.0416336	-0.561106
								Tribbles homolog 1 (Drosophila)	TRIB1	chr8q24.13	0.00139028	0.0357662	-0.564451
								Low density lipoprotein receptor class A domain containing 3	LDLRAD3	chr11p13	0.00135907	0.0354078	-0.565014
								ribosomal RNA processing 1 homolog B (S. cerevisiae)	RRP1B	chr21q22.3	0.00227346	0.0441661	-0.577287	yes
								H2A histone family, member V	H2AFV	chr7p13	0.00131525	0.0349512	-0.922345	yes
								coactivator-associated arginine methyltransferase 1	CARM1	chr19p13.2	0.00143982	0.0363083	-0.596846
								chromosome 7 open reading frame 41	C7orf41	chr7p14.3	6.10689e-05	0.00751913	-0.749825
								nuclear factor I/A	NFIA	chr1p31.3-p31.2	0.00200987	0.0421028	-0.615989
								5'-nucleotidase domain containing 3	NT5DC3	chr12q22-q23.1	0.0020133	0.0421035	-0.624623
								CCR4-NOT transcription complex, subunit 8	CNOT8	chr5q31-q33	0.00284981	0.0496375	-0.627544
								zinc finger homeobox 3	ZFHX3	chr16q22.3-q23.1	0.000796034	0.0275833	-1.04097
								Family with sequence similarity 120A opposite strand	FAM120AOS	chr9q22.31	2.85046e-05	0.00496662	-0.635912
								protein disulfide isomerase family A, member 4	PDIA4	chr7q35	0.00192942	0.0410866	-0.641056
								SMT3 suppressor of mif two 3 homolog 2 (S. cerevisiae)	SUMO2	chr17q25.1	0.00025509	0.0152461	-0.641578	yes
								transcription factor 3 (E2A immunoglobulin enhancer binding factors E12/E47)	TCF3	chr19p13.3	0.00151984	0.0369849	-0.645482	yes
								family with sequence similarity 193, member B	FAM193B	chr5q35.3	0.000714902	0.0262342	-0.648106
								KIAA0430	KIAA0430	chr16p13.11	0.0020915	0.0427822	-0.652706
								interferon, alpha-inducible protein 6	IFI6	chr1p35	0.000417108	0.0198229	-0.662442	yes
								acidic (leucine-rich) nuclear phosphoprotein 32 family, member B	ANP32B	chr9q22.32	0.000315066	0.0169932	-0.66603
								ISG15 ubiquitin-like modifier	ISG15	chr1p36.33	0.000490104	0.0214668	-0.670373
								KH-type splicing regulatory protein	KHSRP	chr19p13.3	0.0021899	0.0434454	-0.675904	yes
								methyl CpG binding protein 2 (Rett syndrome)	MECP2	chrXq28	0.00139361	0.0357957	-0.823299	yes
								growth factor receptor-bound protein 2	GRB2	chr17q24-q25	0.0016401	0.0383245	-0.685102	yes
								Zinc finger E-box binding homeobox 2	ZEB2	chr2q22.3	0.00257365	0.0470545	-0.689141
								docking protein 4	DOK4	chr16q21	0.00158014	0.0375588	-0.698913	yes
								interleukin 13 receptor, alpha 1	IL13RA1	chrXq24	0.000361963	0.0184118	-0.71651	yes
								sortilin 1	SORT1	chr1p21.3-p13.1|1p21.3-p13.1	0.000764922	0.0270878	-0.721338	yes
								interferon regulatory factor 2 binding protein 2	IRF2BP2	chr1q42.3	0.00011258	0.0102801	-0.721468	yes
								lipopolysaccharide-induced TNF factor	LITAF	chr16p13.13	0.00257492	0.0470545	-0.730218
								heterogeneous nuclear ribonucleoprotein L	HNRNPL	chr19q13.2	0.00127649	0.0345191	-0.731884
								RNA binding motif protein 33	RBM33	chr7q36.3	0.000564992	0.023035	-0.734437
								GTPase activating protein (SH3 domain) binding protein 1	G3BP1	chr5q33.1	0.00146924	0.0364259	-0.738465
								Cyclin I	CCNI	chr4q21.1	0.00248392	0.0461737	-0.742595
								uronyl-2-sulfotransferase	UST	chr6q25.1	0.000291994	0.0164144	-0.745351
								polymerase (RNA) II (DNA directed) polypeptide J, 13.3kDa	POLR2J	chr7q22.1	0.00103197	0.0308763	-0.745742	yes
								YY1 transcription factor	YY1	chr14q	0.00112721	0.0321795	-0.749584	yes
								lethal giant larvae homolog 1 (Drosophila)	LLGL1	chr17p11.2	0.000644711	0.0247171	-0.751791
								actin related protein 2/3 complex, subunit 5, 16kDa	ARPC5	chr1q25.3	2.05344e-05	0.00438753	-0.766275	yes
								carbohydrate (chondroitin 6) sulfotransferase 3	CHST3	chr10q22.1	0.000539475	0.0224879	-0.773704
								phosphatase and actin regulator 4	PHACTR4	chr1p35.3	0.00193849	0.0412437	-0.809546
								HECT domain containing 2	HECTD2	chr10q23.32	0.00170488	0.0390409	-0.818134
								tumor protein p53 inducible nuclear protein 1	TP53INP1	chr8q22	0.00142938	0.0362601	-0.824563
								Rho/Rac guanine nucleotide exchange factor (GEF) 2	ARHGEF2	chr1q21-q22	0.00111517	0.032134	-0.831622
								pregnancy-associated plasma protein A, pappalysin 1	PAPPA	chr9q33.2	0.00143328	0.0363029	-1.11496
								phosphodiesterase 4D interacting protein	PDE4DIP	chr1q12	0.00151703	0.0369586	-1.07636
								chemokine (C-X-C motif) ligand 16	CXCL16	chr17p13	0.000659546	0.0250399	-0.836207	yes
								apolipoprotein E	APOE	chr19q13.2	6.60823e-05	0.00787035	-0.856057
								quaking homolog, KH domain RNA binding (mouse)	QKI	chr6q26-q27	0.00143984	0.0363083	-0.858456	yes
								amyloid beta (A4) precursor-like protein 2	APLP2	chr11q23-q25|11q24	0.000820552	0.0277971	-0.985885
								ets variant 5	ETV5	chr3q28	0.00115692	0.0324728	-0.861549
								serpin peptidase inhibitor, clade H (heat shock protein 47), member 1, (collagen binding protein 1)	SERPINH1	chr11q13.5	0.00144029	0.0363083	-0.862291
								Zic family member 2 (odd-paired homolog, Drosophila)	ZIC2	chr13q32	6.12524e-06	0.00236799	-0.862905
								neuron navigator 1	NAV1	chr1q32.3	0.000443924	0.0204838	-1.1335	yes
								Ubiquitin-conjugating enzyme E2H (UBC8 homolog, yeast)	UBE2H	chr7q32	4.65522e-05	0.00647492	-0.88009
								alkB, alkylation repair homolog 5 (E. coli)	ALKBH5	chr17p11.2|17p11.2	0.000631885	0.0244164	-0.910292
								poly(A) binding protein, nuclear 1	PABPN1	chr14q11.2-q13	0.00197659	0.0416914	-0.91922
								H2A histone family, member V	H2AFV	chr7p13	0.00131525	0.0349512	-0.922345	yes
								furin (paired basic amino acid cleaving enzyme)	FURIN	chr15q26.1	0.000169715	0.0125533	-0.923385
								serine/arginine repetitive matrix 2	SRRM2	chr16p13.3	0.00134614	0.0352381	-0.928466
								Carboxypeptidase M	CPM	chr12q14.3	0.000121354	0.0105589	-0.932794
								casein kinase 1, epsilon	CSNK1E	chr22q13.1	0.00078772	0.027402	-0.973726
								polymerase (RNA) II (DNA directed) polypeptide A, 220kDa	POLR2A	chr17p13.1	0.000457497	0.0207826	-0.981492	yes
								leptin receptor overlapping transcript	LEPROT	chr1p31.3	0.000160516	0.0121882	-0.981644	yes
								La ribonucleoprotein domain family, member 4B	LARP4B	chr10p15.3	0.00130301	0.0348287
								ras homolog gene family, member B	chr2p24	full length	0.0159923	-0.987235	-0.984097
								sphingomyelin phosphodiesterase 1, acid lysosomal	SMPD1	chr11p15.4-p15.1	0.000197816	0.0135094	-1.00921
								pleckstrin homology-like domain, family A, member 1	PHLDA1	chr12q15	0.000355871	0.0181951	-1.01447
								glyoxylate reductase 1 homolog (Arabidopsis)	GLYR1	chr16p13.3	0.000283622	0.0161684	-1.02401
								TBC1 domain family, member 20	TBC1D20	chr20p13	5.73861e-05	0.00737645	-1.03213
								zinc finger homeobox 3	ZFHX3	chr16q22.3-q23.1	0.000796034	0.0275833	-1.04097
								mex-3 homolog D (C. elegans)	MEX3D	chr19p13.3	0.000485533	0.0213802	-1.08259
								carbonic anhydrase VB, mitochondrial	CA5B	chrXp21.1	0.00120343	0.0331619	-1.10374
								GM2 ganglioside activator	GM2A	chr5q31.3-q33.1	0.000462599	0.0208812	-1.37265
								radixin	RDX	chr11q23	0.000131119	0.0109685	-1.11406
								allograft inflammatory factor 1-like	AIF1L	chr9q34.13-q34.3	0.000244398	0.0150364	-1.1484
								amino-terminal enhancer of split	AES	chr19p13.3	0.0010994	0.0318476	-1.1601
								dual specificity phosphatase 3	DUSP3	chr17q21	0.00154448	0.0373461	-1.16759
								DET1 and DDB1 associated 1	DDA1	chr19p13.11	0.000310192	0.0168967	-1.17841
								Cyclin-dependent kinase 9	CDK9	chr9q34.1	0.0014045	0.035877	-1.18389
								calreticulin	CALR	chr19p13.3-p13.2	0.00155259	0.0374358	-1.19567
								eukaryotic translation initiation factor 5A	EIF5A	chr17p13-p12	0.00260756	0.0472937	-1.21805
								CUGBP, Elav-like family member 1	CELF1	chr11p11	4.10449e-05	0.00606281	-1.21878	yes
								ADP-ribosylation factor 3	ARF3	chr12q13	0.000972605	0.0301263	-1.24288
								Peptidase M20 domain containing 2	PM20D2	chr6q15	0.000521439	0.0221108	-1.2606
								calcium/calmodulin-dependent protein kinase II inhibitor 1	CAMK2N1	chr1p36.12	6.6052e-05	0.00787035	-1.2741
								tetraspanin 14	TSPAN14	chr10q23.1	0.000114245	0.0103299	-1.28645
								ezrin	EZR	chr6q25.2-q26	0.000311692	0.0169222	-1.36668
								GM2 ganglioside activator	GM2A	chr5q31.3-q33.1	0.000462599	0.0208812	-1.37265
								endothelial PAS domain protein 1	EPAS1	chr2p21-p16	0.000643926	0.0247171	-1.39051
								RAS-like, family 11, member A	RASL11A	chr13q12.2	0.0019942	0.041915	-1.40529
								myristoylated alanine-rich protein kinase C substrate	MARCKS	chr6q22.2	2.50695e-05	0.00468867	-1.42669
								AT rich interactive domain 5B (MRF1-like)	ARID5B	chr10q21.2	0.000262035	0.0154218	-1.60421
								period homolog 2 (Drosophila)	PER2	chr2q37.3	0.000892872	0.0290272	-1.77207
								zinc finger protein 36, C3H type-like 1	ZFP36L1	chr14q22-q24	1.88724e-05	0.00416276	-1.88635
								pre-B-cell leukemia homeobox 1	PBX1	chr1q23	2.10465e-05	0.00443294	-1.9751
								adrenergic, alpha-1D-, receptor	ADRA1D	chr20p13	3.81435e-06	0.00169027	-2.16967	yes
								prune homolog (Drosophila)	PRUNE	chr1q21	0.0021734	0.0433517	-1.24864
