# Supplementary material for: Two Thalamic Regions Screened Using Laser Capture Microdissection with Whole Human Genome Microarray in Schizophrenia Postmortem Samples
Source: Schizophr Res Treatment. 2020 May 31;2020:5176834. doi: 10.1155/2020/5176834 (PMC7285254; doi:10.1155/2020/5176834)
Supplement: Supplementary Materials — Supplementary Table S1: AN disease vs. AN normal control (AN SZ/NC). S1.1: Ingenuity Pathway Analysis—networks AN SZ/NC. S1.2: Ingenuity Pathway Analysis—pathways AN SZ/NC. S1.3: Ingenuity Pathway Analysis—upstream regulators AN SZ/NC. Supplementary Table S2: VPL disease vs. VPL normal control (VPL SZ/NC). S2.1: Ingenuity Pathway Analysis—networks VPL SZ/NC. S2.2: Ingenuity Pathway Analysis—pathways VPL SZ/NC. S2.3: Ingenuity Pathway Analysis—upstream regulators VPL SZ/NC. Supplementary Table S3: VPL and AN disease same subject (SZ_VPL vs. AN). S3.1: Ingenuity Pathway Analysis—networks SZ_VPL vs. AN. S3.2: Ingenuity Pathway Analysis—pathways SZ_VPL vs. AN. S3.3: Ingenuity Pathway Analysis—upstream regulators SZ_VPL vs. AN. S4: VPL and AN normal control same subject NC_VPL vs. AN). S4.1: Ingenuity Pathway Analysis—networks NC_VPL vs. AN. S4.2: Ingenuity Pathway Analysis—pathways NC_VPL vs. AN. S4.3: Ingenuity Pathway Analysis—upstream regulators NC_VPL vs. AN. S5: miR-137 comparisons in our data. S6: our data comparisons to [39] (their Table 1) Potential impact of miR-137 and its targets in schizophrenia. Front Genet Apr 26; 4 : 58. S7: our data comparisons to [40] Inhibition of the schizophrenia-associated microRNA-137 disrupts Nrg1alpha neurodevelopmental signal transduction. Cell Rep July 5; 20(1):1-12. S8: our data comparisons to [41] microRNAs sculpt neuronal communication in a tight balance that is lost in neurological disease Front Mol Neurosci Dec 12; 11 : 455. S9: comparison of ELAVL1 NCBI identified interactants for NC AN/VPL (Table S4) with SZ AN/VPL (Table S3). S10: synapse and receptor related. [file 5176834.f1.zip › 5176834.f1/S6 compared to Wright et al 2013 SZ associated miR137 target genes.xlsx]

## Sheet: Sheet1
our data compared with Table 1. findings from Wright C et al., 2013 Potential impact of miR-137 and its targets in schizophrenia. Frontiers in Genetics April Volume 4, 1-14.
S1
Gene.Title	Gene.Symbol	Chromosom	p	p.adj	Log2Rat
ataxin 1	ATXN1	chr6p23	0.0111386	0.492216	1.01914	target of ZNF804A GWAS identified SZ gene
gamma-aminobutyric acid (GABA) A receptor, alpha 1	GABRA1	chr5q34-q35	0.00199686	0.492216	-1.36323
glutamate receptor, ionotropic, N-methyl D-aspartate 2A	GRIN2A	chr16p13.2	0.0475996	0.497218	-1.17743
S2	none
S3
bromodomain containing 1	BRD1	chr22q13.33	8.42117e-05	0.0173314	-0.820398
S4
chromosome 18 open reading frame 1	C18orf1	chr18p11.2	0.000201797	0.0136159	0.8466
glutamate receptor, ionotropic, N-methyl D-aspartate 2A	GRIN2A	chr16p13.2	0.00243577	0.0455189	0.63906
translin-associated factor X	TSNAX	chr1q42.1	0.00166992	0.0386724	0.568477
glutamate receptor, metabotropic 5	GRM5	chr11q14.2-q14.3	0.000234723	0.014821	-0.824651
synapsin II	SYN2	chr3p25	0.00238915	0.0451838	-0.866255
synapsin III	SYN3	chr22q12.3	2.43737e-05	0.00461113	-1.31346
tenascin XA pseudogene /// tenascin XB	TNXA /// TNXB	chr6p21.3	0.00108569	0.0317372	-0.561929
