# Supplementary material for: Two Thalamic Regions Screened Using Laser Capture Microdissection with Whole Human Genome Microarray in Schizophrenia Postmortem Samples
Source: Schizophr Res Treatment. 2020 May 31;2020:5176834. doi: 10.1155/2020/5176834 (PMC7285254; doi:10.1155/2020/5176834)
Supplement: Supplementary Materials — Supplementary Table S1: AN disease vs. AN normal control (AN SZ/NC). S1.1: Ingenuity Pathway Analysis—networks AN SZ/NC. S1.2: Ingenuity Pathway Analysis—pathways AN SZ/NC. S1.3: Ingenuity Pathway Analysis—upstream regulators AN SZ/NC. Supplementary Table S2: VPL disease vs. VPL normal control (VPL SZ/NC). S2.1: Ingenuity Pathway Analysis—networks VPL SZ/NC. S2.2: Ingenuity Pathway Analysis—pathways VPL SZ/NC. S2.3: Ingenuity Pathway Analysis—upstream regulators VPL SZ/NC. Supplementary Table S3: VPL and AN disease same subject (SZ_VPL vs. AN). S3.1: Ingenuity Pathway Analysis—networks SZ_VPL vs. AN. S3.2: Ingenuity Pathway Analysis—pathways SZ_VPL vs. AN. S3.3: Ingenuity Pathway Analysis—upstream regulators SZ_VPL vs. AN. S4: VPL and AN normal control same subject NC_VPL vs. AN). S4.1: Ingenuity Pathway Analysis—networks NC_VPL vs. AN. S4.2: Ingenuity Pathway Analysis—pathways NC_VPL vs. AN. S4.3: Ingenuity Pathway Analysis—upstream regulators NC_VPL vs. AN. S5: miR-137 comparisons in our data. S6: our data comparisons to [39] (their Table 1) Potential impact of miR-137 and its targets in schizophrenia. Front Genet Apr 26; 4 : 58. S7: our data comparisons to [40] Inhibition of the schizophrenia-associated microRNA-137 disrupts Nrg1alpha neurodevelopmental signal transduction. Cell Rep July 5; 20(1):1-12. S8: our data comparisons to [41] microRNAs sculpt neuronal communication in a tight balance that is lost in neurological disease Front Mol Neurosci Dec 12; 11 : 455. S9: comparison of ELAVL1 NCBI identified interactants for NC AN/VPL (Table S4) with SZ AN/VPL (Table S3). S10: synapse and receptor related. [file 5176834.f1.zip › 5176834.f1/S7COMP_1.XLS]

## Sheet: Sheet1
our IPA pathways compared with Thomas KT, et al., (2017) Inhibition of the schizophrenia-associated microRNA miR-137 disrupts Nrg1 neurodevelopmental signal transduction. Cell Rep July 05; 20(1):1-12
S1.2
Ingenuity Canonical Pathways	-log(p-value)	Ratio	z-score	Molecules
PTEN Signaling	1.87E00	5.83E-02	0.000	PIK3R3,TGFBR2,CSNK2A1,SYNJ1,INPP5F,BMPR2,EGFR
S2.2 none
S3.2
Synaptic Long Term Potentiation	1.68E00	3.15E-02	NaN	PLCD1,GRIN2D,PLCB1,PRKCA
S4.2
mTOR Signaling	5.39E00	1.75E-01	-0.784	MAPK1,PRKAB2,PPP2R2A,PPP2R5B,PDPK1,RPS11,RPS4X,RHOB,PPM1L,GPLD1,RHOU,PRKAA2,AKT3,PPP2R5C,PPP2R2C,RPS12,RPS17,RND2,RPS19,RPS6KB1,AKT2,STK11,RPS8,RPS29,PRKCG,RHOQ,PRKCI,RND3,IRS1,RPS15A,PIK3CD,INSR,PPP2R1B,PRKCB
Neurotrophin/TRK Signaling	3.02E00	1.94E-01	-2.496	MAP2K6,MAPK1,GRB2,SOS2,CREBBP,PDPK1,SHC1,JUN,PTPN11,GAB1,CDC42,NTRK3,SOS1,PIK3CD
Synaptic Long Term Potentiation	2.83E00	1.57E-01	NaN	GRIN1,GRIN2A,MAPK1,CREBBP,GNA11,PRKAR2A,PRKCG,GRM5,GRM7,PLCB4,PPP1R3D,CAMK2A,PRKCI,PPP1R10,PPP1R12A,PRKACA,PRKCB,CAMK2G,GRIA3,CAMK2B
ErbB Signaling	4.15E00	2.09E-01	NaN	MAP2K6,RPS6KB1,MAPK1,GRB2,SOS2,PDPK1,MAPK9,PRKCG,SHC1,PAK1,PRKCI,JUN,FOXO1,CDC42,SOS1,PIK3CD,PRKCB,EGFR
ErbB4 Signaling	2.18E00	1.77E-01	-1.897	SHC1,PRKCI,MAPK1,GRB2,SOS2,SOS1,PDPK1,PIK3CD,PRKCG,PSEN1,PRKCB
ErbB2-ErbB3 Signaling	1.56E00	1.58E-01	NaN	SHC1,JUN,FOXO1,MAPK1,GRB2,SOS2,SOS1,PDPK1,PIK3CD
Neuregulin Signaling	4.2E00	2.04E-01	-2.183	RPS6KB1,AKT2,MAPK1,ERBB2IP,GRB2,DCN,SOS2,PDPK1,TMEFF2,PRKCG,SHC1,PRKCI,PTPN11,SOS1,AKT3,ERRFI1,PSEN1,EGFR,PRKCB
PI3K/AKT Signaling	3.59E00	1.72E-01	-1.342	RPS6KB1,CDC37,AKT2,JAK1,MAPK1,PPP2R2A,GRB2,PPP2R5B,SOS2,PDPK1,SHC1,FOXO1,GAB1,SYNJ1,PPM1L,SOS1,AKT3,PPP2R5C,PPP2R2C,PIK3CD,PPP2R1B,THEM4
PTEN Signaling	3.57E00	1.75E-01	3.273	RPS6KB1,AKT2,MAPK1,GRB2,FGFR1,SOS2,PDPK1,FGFR2,DDR1,TGFBR2,SHC1,MAGI1,FOXO1,SYNJ1,CDC42,NTRK3,SOS1,AKT3,PIK3CD,INSR,EGFR
PI3K Signaling in B Lymphocytes	2.24E00	1.43E-01	NaN	CD81,AKT2,MAPK1,PDPK1,PLEKHA3,PTPRC,PLCB4,CAMK2A,PRKCI,JUN,IRS1,VAV3,AKT3,IRS2,PIK3AP1,PIK3CD,CAMK2B,CAMK2G,PRKCB
Regulation of eIF4 and p70S6K Signaling	4.19E00	1.73E-01	-0.728	MAPK1,PPP2R2A,PPP2R5B,SOS2,PDPK1,RPS4X,RPS11,SHC1,SOS1,PPM1L,AKT3,PPP2R2C,PPP2R5C,RPS17,RPS12,PABPC1,RPS6KB1,RPS19,AKT2,GRB2,RPS8,RPS29,IRS1,RPS15A,PIK3CD,PPP2R1B
p70S6K Signaling	5.15E00	2E-01	-0.600	JAK1,MAPK1,PPP2R2A,PPP2R5B,SOS2,PDPK1,SHC1,SOS1,PPM1L,AKT3,PPP2R2C,PPP2R5C,EGFR,RPS6KB1,AKT2,GRB2,PRKCG,GNAI3,PLCB4,PRKCI,MAPT,IRS1,PIK3CD,PPP2R1B,PRKCB
EGF Signaling	2.78E00	2E-01	-1.732	SHC1,RPS6KB1,AKT2,JAK1,JUN,MAPK1,GRB2,SOS2,SOS1,AKT3,PIK3CD,EGFR
