# Supplementary material for: Two Thalamic Regions Screened Using Laser Capture Microdissection with Whole Human Genome Microarray in Schizophrenia Postmortem Samples
Source: Schizophr Res Treatment. 2020 May 31;2020:5176834. doi: 10.1155/2020/5176834 (PMC7285254; doi:10.1155/2020/5176834)
Supplement: Supplementary Materials — Supplementary Table S1: AN disease vs. AN normal control (AN SZ/NC). S1.1: Ingenuity Pathway Analysis—networks AN SZ/NC. S1.2: Ingenuity Pathway Analysis—pathways AN SZ/NC. S1.3: Ingenuity Pathway Analysis—upstream regulators AN SZ/NC. Supplementary Table S2: VPL disease vs. VPL normal control (VPL SZ/NC). S2.1: Ingenuity Pathway Analysis—networks VPL SZ/NC. S2.2: Ingenuity Pathway Analysis—pathways VPL SZ/NC. S2.3: Ingenuity Pathway Analysis—upstream regulators VPL SZ/NC. Supplementary Table S3: VPL and AN disease same subject (SZ_VPL vs. AN). S3.1: Ingenuity Pathway Analysis—networks SZ_VPL vs. AN. S3.2: Ingenuity Pathway Analysis—pathways SZ_VPL vs. AN. S3.3: Ingenuity Pathway Analysis—upstream regulators SZ_VPL vs. AN. S4: VPL and AN normal control same subject NC_VPL vs. AN). S4.1: Ingenuity Pathway Analysis—networks NC_VPL vs. AN. S4.2: Ingenuity Pathway Analysis—pathways NC_VPL vs. AN. S4.3: Ingenuity Pathway Analysis—upstream regulators NC_VPL vs. AN. S5: miR-137 comparisons in our data. S6: our data comparisons to [39] (their Table 1) Potential impact of miR-137 and its targets in schizophrenia. Front Genet Apr 26; 4 : 58. S7: our data comparisons to [40] Inhibition of the schizophrenia-associated microRNA-137 disrupts Nrg1alpha neurodevelopmental signal transduction. Cell Rep July 5; 20(1):1-12. S8: our data comparisons to [41] microRNAs sculpt neuronal communication in a tight balance that is lost in neurological disease Front Mol Neurosci Dec 12; 11 : 455. S9: comparison of ELAVL1 NCBI identified interactants for NC AN/VPL (Table S4) with SZ AN/VPL (Table S3). S10: synapse and receptor related. [file 5176834.f1.zip › 5176834.f1/S8 compared to Thomas KT, et al 2018 microRNAs sculpt neuronal communication.xlsx]

## Sheet: Sheet1
from Thomas KT, Gross C and Bassell GJ (2018) microRNAS Sculpt neuronal communication in a tight balance that is lost in neurological disease. Frontiers in Molecular Neuroscience December 2018, Volume 11, Article 455.
Upstream Regulator	Log Ratio	Molecule Type	Predicted Activation State	Activation z-score	Notes	p-value of overlap	Target molecules in dataset	Mechanistic Network
S1.3
miR-16-5p (and other miRNAs w/seed AGCAGCA)		mature microrna	Activated	6.135	bias	4.59E-04	ABHD10,ACOX1,ACSBG1,AKAP12,ASNSD1,ATP6V1B2,CAB39,CAMSAP1,CAPZA2,CDC27,CDV3,CUL2,CXorf40A/CXorf40B,DCAF10,DIXDC1,DNAJA2,DOCK4,EGFR,ELMOD1,EXOC5,FAM134A,FECH,FNTA,GDPD1,GPN1,JUN,KCNK1,KITLG,KLHDC8B,LAMTOR3,LAMTOR5,NRN1,PAFAH1B1,PARM1,PCMT1,PDIA6,PHC3,PHKB,PIK3R3,PMM1,PRIM1,PTHLH,PTPN3,RASGEF1B,RNF14,SCCPDH,SH3BGRL2,SLC2A3,SPTLC1,SRP72,SRPX,SYNJ1,TBL1XR1,TIGAR,TOMM20,TUBB,UGP2,UHMK1,VMA21,ZDHHC22,ZN…
miR-96-5p (and other miRNAs w/seed UUGGCAC)		mature microrna	Activated	4.959	bias	9.96E-03	ATXN1,C5orf22,C6orf106,C6orf89,CD59,CDV3,DCAF11,DENND5B,DENR,DIXDC1,DLAT,DNAJC30,DOCK4,DOCK9,EDEM3,EEF1E1,ERO1L,FUCA2,GPR12,HS3ST4,INPP5A,KCNH5,KCTD16,KDELR1,KLHL7,LIPG,MCTS1,MFSD5,MRPL48,MTDH,NAA50,NR1D2,NRN1,PCMT1,PROSC,PTPN3,SAR1B,SLC1A1,TMEM169,TTBK2
miR-181a-5p (and other miRNAs w/seed ACAUUCA)		mature microrna	Activated	6.013	bias	5.43E-06	AP1AR,ATXN1,BBS7,BMPR2,C6orf89,CAMSAP1,CDC27,CDH8,CDKN3,CNR1,DEK,DENND5B,DNAJB14,DOCK4,ELAVL4,EPHA4,EXOC5,GABRA1,GABRA4,GDPD1,HS6ST3,INPP4A,INPP5A,KCNA1,KIF3A,KITLG,LCLAT1,MAEA,MBTPS2,MID2,MRPL13,NAA50,NR1D2,NR3C1,NRXN1,PAFAH1B1,PARM1,PHC3,PIK3R3,PLCL2,RAN,SLC25A4,SLC2A3,SPTLC1,SSX2IP,TADA1,TBL1XR1,TGFBR2,TMEM132B,TMEM242,TUBB,YWHAB,ZDHHC3,ZNF329,ZNF506
miR-181b-1-3p (and other miRNAs w/seed UCACUGA)		mature microrna	Activated	4.857	bias	5.24E-04	ATAD1,ATPIF1,ATRNL1,BBS7,BUB3,DCTN3,FAR2,GDPD1,GPR12,KLHL7,MRPL15,MTDH,NR3C1,PDIA6,PHC3,PITHD1,PROSC,PSMA2,PTPN3,RNF141,SKIDA1,SRP72,TMEFF2,TMEM70,TOMM20,UBLCP1,UCHL5,ZCCHC12
miR-182-5p (and other miRNAs w/seed UUGGCAA)		mature microrna	Activated	5.505	bias	2.41E-03	ADAM22,ADAM9,ATXN1,C5orf22,C6orf106,CDC27,CDV3,DENND5B,DENR,DIXDC1,DLAT,DNAJB9,DOCK4,DOCK9,DTNBP1,EDEM3,FAM210B,FGFR1OP2,GABRA1,HMGCLL1,KCNH5,KDELR1,LIPG,MALAT1,MCTS1,MTDH,NDUFC2,NR1D2,NR3C1,NRN1,PAFAH1B1,PARM1,PCMT1,PIGH,PTHLH,SAR1B,SH3BGRL2,SLC1A1,SLC2A3,SLC6A15,SMIM7,SYNCRIP,TCEAL7,TIGAR,TOMM20,TTBK2
miR-501-3p (and other miRNAs w/seed AUGCACC)		mature microrna	Activated	2.934	bias	3.69E-03	AP1AR,ATXN1,CDC27,DDX20,DGKB,DSTYK,EXOC5,FUNDC2,GJA1,GPR12,KDM4C,LSM5,MDP1,RNF14,SEC63,SLC2A12,SLC6A15,SSR3,TMEM169
miR-501-5p (miRNAs w/seed AUCCUUU)		mature microrna	Activated	2.991	bias	1.09E-04	BBS7,CDC27,CLUL1,CSTF3,FGF12,JUN,KCNK1,METTL13,NFE2L2,NFIL3,PEX2,PTPN3,SPTLC1,SSR3,SSX2IP,TFAM,TNC,UBE3A,UNC5CL
S2.3					p-value of overlap	Target molecules in dataset
miR-134-3p (and other miRNAs w/seed UGUGGGC)		mature microrna		-1.183	4.43E-02	ADRB1,ASPH,CACNB2,LAYN
miR-181a-5p (and other miRNAs w/seed ACAUUCA)		mature microrna		0.155	2.41E-02	ASPH,EVI2A,GREM1,PCNP,ZEB2,ZNF506
S3.3
miR-16-5p (and other miRNAs w/seed AGCAGCA)		mature microrna	Activated	3.656	bias	5.48E-03	CA12,CACNA1E,CADM1,CTDSP2,ENTPD7,GFAP,H3F3A/H3F3B,HIPK2,HN1L,HPSE2,KMT2A,LRIG1,MBP,MOCS1,MYRIP,NRP2,PLCD1,PPARA,RGMA,RGS22,SERPINE2,SYTL2,VAMP1,ZFHX4,ZHX3,ZNF697
miR-96-5p (and other miRNAs w/seed UUGGCAC)		mature microrna	Activated	3.221	bias	6.88E-06	CABLES1,CADM1,CTDSP2,EDNRB,EPHA3,EZR,FYB,FYN,GPRC5B,GSTM2,HN1L,KIF19,KMT2A,LDB3,LMLN,LRIG1,LUZP2,MYRIP,OXGR1,RERE,SDC2,SLC16A7,SYT16,ZFHX4,ZHX3,ZNF697,ZNF704
miR-134-3p (and other miRNAs w/seed UGUGGGC)		mature microrna	Activated	3.514	bias	1.22E-03	ATP1B2,AUNIP,CA12,CACNA1E,GPR62,KMT2A,MBP,PADI2,PPP1R1B,RAB31,RERE,SCUBE3,SLC1A3,TSPAN18,ZHX3,ZNF704
miR-181a-5p (and other miRNAs w/seed ACAUUCA)		mature microrna	Activated	3.293	bias	1.02E-03	AGT,DLG2,EPN2,GAS7,GLCCI1,GOLGA6A (includes others),H3F3A/H3F3B,HIPK2,KMT2A,MTX3,NDRG2,NFIB,OXGR1,PBX1,PPARA,PPP1R12B,RGMA,SEMA4C,SYT16,TADA1,ZFHX4,ZNF697,ZNF704
miR-182-5p (and other miRNAs w/seed UUGGCAA)		mature microrna	Activated	2.316	bias	4.19E-02	CADM1,CTDSP2,EDNRB,EPHA3,GOLGA6A (includes others),IKZF1,KIF19,KMT2A,LDB3,MYRIP,PROS1,RERE,SCUBE3,SDC2,TMOD1,ZHX3,ZNF697,ZNF704
miR-501-3p (and other miRNAs w/seed AUGCACC)		mature microrna	Activated	2.177	bias	3.30E-02	CADM1,CST3,GLCCI1,PPARA,RAI14,SOGA1,ZFHX4,ZNF697
S4.3					p-value of overlap	Target molecules in dataset
miR-16-5p (and other miRNAs w/seed AGCAGCA)		mature microrna		-0.771	1.21E-36	AADAT,AASDHPPT,ABHD10,ABI2,ADAMTSL3,ADGRA2,AEBP2,AGK,AHCYL2,AKAP12,AKT3,ANKRD46,AP1S2,ARHGAP18,ARHGAP5,ARHGDIA,ARL10,ARL3,ARL6IP5,ARPP21,ASPH,ATP2B2,ATP2B3,ATP7A,AXIN2,BACE1,BCAS1,BCL7A,BCR,BRK1,C14orf1,C16orf72,CACNA1E,CACNB1,CAMSAP1,CAPRIN1,CARM1,CASKIN1,CBX5,CCDC126,CCDC6,CCDC80,CDC27,CDC42,CEP350,CEP68,CFL2,CHD6,CHORDC1,CLCN4,CLCN5,CMPK1,COPS2,CPEB3,CRIM1,CSPG5,CX3CL1,CYB561,DCAF7,DCAF8,DCUN1…
miR-96-5p (and other miRNAs w/seed UUGGCAC)		mature microrna	Activated	2.175	5.75E-32	ABAT,ABHD13,ABI2,ACADSB,ACSF2,ADGRA2,AEBP2,AHNAK,ALG9,ANGPTL6,ANKRD44,ANP32B,APBB2,ARHGAP24,ARHGDIA,ARHGEF3,ARID5B,ARRDC3,ATP7A,ATPAF1,ATXN3,BAALC,BCL11A,BCR,C18orf54,C2orf69,C6orf89,CACNA1G,CACNB1,CADM2,CAMK2N1,CAV1,CBX5,CD300A,CDC37,CDC73,CDK5R2,CELF1,CEP83,CEP97,CHST1,CLCN5,CNNM3,COBL,CPEB4,CROT,CSNK1D,CUL4A,CUL5,DDHD1,DENND5B,DENR,DHCR24,DLAT,DOCK9,DOK4,DPYD,ECE2,EDNRB,EEA1,ELL2,EPAS1,EPB41L3…
miR-134-3p (and other miRNAs w/seed UGUGGGC)		mature microrna	Activated	3.187	7.82E-07	AAK1,ABI2,ADAMTSL1,ADGRA2,ADRB1,AES,ALDH1B1,AMER3,APC,ARID5B,ASB14,ASPH,BCAT1,BCR,BGN,C1orf95,CACNA1E,CBX3,CBX5,CCSER2,CDKN2B,CEP170,CMIP,CNR1,COBL,CREBBP,DLG5,DMBX1,DOK6,DPYSL5,EGFR,ETV5,FA2H,FBXL16,FMNL2,FNBP1L,GALNT6,GFRA3,HECTD4,HS6ST3,IER3IP1,IFI44L,IFIT3,INTS6,IQGAP1,ITGB5,ITSN2,KCNJ4,KIR2DL1/KIR2DL3,KMT2A,KPNA1,LAPTM4B,M6PR,MAPT,MBD1,MBP,MCHR1,MLF2,MR1,MXD1,MYOF,NCAM1,NCOR1,NKD1,NSL1,NTM,O…
miR-181a-5p (and other miRNAs w/seed ACAUUCA)		mature microrna	Inhibited	-2.444	1.32E-33	AAK1,AASDHPPT,ACER3,ACVR1C,ADAM11,ADAM28,ADAMTSL1,ADO,AHNAK,AKAP7,AKT3,ANKRD44,ANKRD50,APLP2,ARF3,ARHGEF3,ARL3,ARRDC3,ASPH,ATG2B,ATP11C,ATP2B2,ATP2B3,ATXN3,ATXN7,BCR,C11orf30,C2orf69,C6orf89,CA5B,CALR,CAMK2G,CAMSAP1,CAPRIN1,CAPRIN2,CARM1,CBFA2T2,CBX5,CCDC141,CCDC6,CCDC85A,CDC27,CDC73,CDH8,CDK8,CEP135,CEP350,CEP83,CLIP1,CLMN,CNR1,CNTNAP2,COPS2,CPEB4,CRIM1,CTNNA1,CUL4A,CUL5,DCN,DCP2,DENND5B,DIP2C,D…
miR-182-5p (and other miRNAs w/seed UUGGCAA)		mature microrna		0.679	1.41E-38	AAK1,AASDHPPT,ABCD2,ABHD13,ABHD17B,ACADSB,ACER3,ADAM22,ADAM9,ADGRA2,AEBP2,AKAP7,ALG9,AMN1,ANKRD44,APC,ARHGDIA,ARHGEF2,ARHGEF3,ARRDC3,ASAP1,ATP11C,ATP7A,ATXN3,ATXN7,BCL11A,C1orf95,C2orf69,C8orf37,CADM2,CAMK2N1,CDC27,CDC37,CDC73,CELF1,CEP135,CEP83,CHST1,CLCN5,CLIP4,CNNM3,CSNK1E,CTBS,CUL5,CYB561,DCP2,DCUN1D4,DDHD1,DENND1B,DENND5B,DENR,DHCR24,DKK2,DLAT,DOCK9,DOHH,DOK4,EDNRB,EEA1,ELL2,EPAS1,ESRRG,EZH1…
miR-501-3p (and other miRNAs w/seed AUGCACC)		mature microrna		-0.872	4.00E-05	ABHD3,AHNAK,AKT3,AMN1,ARPP21,ASPH,C9orf72,CDC27,CHD6,CHST13,CIT,CLIC4,CUX1,DCAF8,DOK6,EPAS1,ESRRG,GAREM,GCNT4,GP2,HDHD2,HEY1,KCTD9,KLF12,LARP4B,LPL,MAPK1,MAPK9,MARCKS,MBD1,MRPL35,MYCN,NEFM,NUDT13,OTUD4,PPP2R2C,PTPRF,RBMS1,RBP1,RCHY1,RCOR3,RGS5,RMND5A,RNF14,RPE,SCD5,SLC6A15,SNX13,SREK1,STRN,STX3,TBC1D23,TMEM170B,TP53INP1,UBE2H,UST,YTHDC2,ZFHX4,ZIC1
